# Supplementary material for: Comparative Analysis of Predicted Plastid-Targeted Proteomes of Sequenced Higher Plant Genomes
Source: PLoS One. 2014 Nov 13;9(11):e112870. doi: 10.1371/journal.pone.0112870 (PMC4231079; doi:10.1371/journal.pone.0112870)
Supplement: File S1 — Expression data from Janssen et al. for Malus × domestica genes predicted to encode plastid-targeted proteins. Expression data for each cluster of co-expressed genes with sequence header and expression data in the form of Log2 of expression relative to the lowest value. (XLSX) [file pone.0112870.s001.xlsx]

## Sheet: Cp Targeted Headers
Apple	Arabidopsis	Grape	Peach	Poplar	Strawberry	Tomato
>MDP0000003818_1	>At1g01040	>GSVIVT01000004001 assembled CDS	>ppa000013m	>jgi|Poptr1_1|171564|gw1.I.164.1	>gene00059 Ethylene-responsive transcription factor ERF105 (probable)	>SL1.00sc01598_10.1.1 genomic_reference:SL1.00sc01598 evidence_code:09F0H1E1IEG gene_region:28465-39744 functional_description:"1 4-alpha-glucan branching enzyme (AHRD V1 *--NG C4ZVY2_ECOBW); contains Interpro domain(s) IPR011833 Glycogen/starch/alpha-glucan phosphorylase "
>MDP0000004754_1	>At1g01080	>GSVIVT01000024001 assembled CDS	>ppa000022m	>jgi|Poptr1_1|171647|gw1.I.247.1	>gene00069 Calcium release-activated calcium channel protein 1 (similar to)	>SL1.00sc00002_14.1.1 genomic_reference:SL1.00sc00002 evidence_code:09F0H1E1IEG gene_region:191516-208494 functional_description:"Helicase C-terminal Haem peroxidase plant/fungal/bacterial (Fragment) (AHRD V1 *-*G Q2HRX1_MEDTR); contains Interpro domain(s) IPR011545 DNA/RNA helicase, DEAD/DEAH box type, N-terminal "
>MDP0000007676_1	>At1g01090	>GSVIVT01000051001 assembled CDS	>ppa000023m	>jgi|Poptr1_1|172135|gw1.I.735.1	>gene00100 Pleckstrin homology domain-containing family H member 1 (probable)	>SL1.00sc00002_20.1.1 genomic_reference:SL1.00sc00002 evidence_code:09F0H1E0IEG gene_region:280349-289331 functional_description:"Histone-lysine N-methyltransferase, H3 lysine-9 specific SUVH4 (AHRD V1 ***NG Q8GZB6); contains Interpro domain(s) IPR003105 SRA-YDG "
>MDP0000007682_1	>At1g01250	>GSVIVT01000053001 assembled CDS	>ppa000024m	>jgi|Poptr1_1|172143|gw1.I.743.1	>gene00102 Beta-galactoside alpha-2,6-sialyltransferase 2 (Alpha 2,6-ST 2) (probable)	>SL1.00sc00002_22.1.1 genomic_reference:SL1.00sc00002 evidence_code:09F0H1E1IEG gene_region:301508-315231 functional_description:"RING finger protein 10 (AHRD V1 *-*NG Q32NQ8)"
>MDP0000010597_1	>At1g01300	>GSVIVT01000070001 assembled CDS	>ppa000025m	>jgi|Poptr1_1|172219|gw1.I.819.1	>gene00106 Putative F-box/LRR-repeat protein 23 (probable)	>SL1.00sc00002_26.1.1 genomic_reference:SL1.00sc00002 evidence_code:09F1H1E1IEG gene_region:355257-357812 functional_description:"Mitochondrial phosphate carrier protein (AHRD V1 ***G B9GFH9_POPTR); contains Interpro domain(s) IPR001993 Mitochondrial substrate carrier "
>MDP0000010610_1	>At1g01370	>GSVIVT01000079001 assembled CDS	>ppa000032m	>jgi|Poptr1_1|172264|gw1.I.864.1	>gene00117 Protein kinase PVPK-1 (probable)	>SL1.00sc00002_27.1.1 genomic_reference:SL1.00sc00002 evidence_code:09F0H1E0IEG gene_region:358705-360493 functional_description:"B3 domain-containing transcription factor ABI3 (AHRD V1 *--G Q01593); contains Interpro domain(s) IPR003340 Transcriptional factor B3 "
>MDP0000013737_1	>At1g01520	>GSVIVT01000086001 assembled CDS	>ppa000033m	>jgi|Poptr1_1|172358|gw1.I.958.1	>gene00119 Photosystem I reaction center subunit psaK, chloroplastic, Precursor (putative)	>SL1.00sc00002_30.1.1 genomic_reference:SL1.00sc00002 evidence_code:09F1H1E1IEG gene_region:373560-374192 functional_description:"esterase/lipase/thioesterase family protein (AHRD V1 *-*NG AT5G41120.1)"
>MDP0000023020_1	>At1g01550	>GSVIVT01000111001 assembled CDS	>ppa000036m	>jgi|Poptr1_1|172822|gw1.I.1422.1	>gene00139 Pentatricopeptide repeat-containing protein At2g29760, chloroplastic, Precursor (probable)	>SL1.00sc00002_44.1.1 genomic_reference:SL1.00sc00002 evidence_code:09F1H0E1IEG gene_region:459995-461119 functional_description:"Unknown Protein (AHRD V1)"
>MDP0000026449_1	>At1g01620	>GSVIVT01000164001 assembled CDS	>ppa000037m	>jgi|Poptr1_1|172870|gw1.I.1470.1	>gene00141 NHL repeat-containing protein 2 (probable)	>SL1.00sc00002_48.1.1 genomic_reference:SL1.00sc00002 evidence_code:09F1H1E1IEG gene_region:488199-489413 functional_description:"Protein SMG9 (AHRD V1 ***NG Q5PQS6)"
>MDP0000028677_1	>At1g01690	>GSVIVT01000233001 assembled CDS	>ppa000049m	>jgi|Poptr1_1|172900|gw1.I.1500.1	>gene00152 F-box/kelch-repeat protein At3g06240 (probable)	>SL1.00sc00002_5.1.1 genomic_reference:SL1.00sc00002 evidence_code:09F0H1E1IEG gene_region:36475-37554 functional_description:"FUNCTIONS IN molecular_function unknown INVOLVED IN biological_process unknown EXPRESSED IN 17 plant structures EXPRESSED DURING 7 growth stages (AHRD V1 ***NG AT5G15510.1)"
>MDP0000029382_1	>At1g01730	>GSVIVT01000258001 assembled CDS	>ppa000053m	>jgi|Poptr1_1|172913|gw1.I.1513.1	>gene00165 Mitochondrial inner membrane magnesium transporter mrs2, Precursor (probable)	>SL1.00sc00002_60.1.1 genomic_reference:SL1.00sc00002 evidence_code:09F0H1E1IEG gene_region:555238-559157 functional_description:"yrdC family protein (AHRD V1 ***NG AT3G01920.1); contains Interpro domain(s) IPR004388 Sua5/YciO/YrdC/YwlC "
>MDP0000029783_1	>At1g01790	>GSVIVT01000263001 assembled CDS	>ppa000054m	>jgi|Poptr1_1|172921|gw1.I.1521.1	>gene00171 Sperm head and tail associated protein (probable)	>SL1.00sc00002_93.1.1 genomic_reference:SL1.00sc00002 evidence_code:09F1H1E1IEG gene_region:820102-824259 functional_description:"Serine/threonine protein phosphatase 2A 59 kDa regulatory subunit B' gamma isoform (AHRD V1 ***G Q8RW96); contains Interpro domain(s) IPR002554 Protein phosphatase 2A, regulatory B subunit, B56 "
>MDP0000029865_1	>At1g01810	>GSVIVT01000273001 assembled CDS	>ppa000066m	>jgi|Poptr1_1|172974|gw1.I.1574.1	>gene00177 UPF0061 protein azo1574 (probable)	>SL1.00sc00010_30.1.1 genomic_reference:SL1.00sc00010 evidence_code:09F0H1E0IEG gene_region:81073-81609 functional_description:"Cysteine/O-acetylserine efflux protein (AHRD V1 ***NG Q3YYT7)"
>MDP0000031895_1	>At1g01840	>GSVIVT01000301001 assembled CDS	>ppa000077m	>jgi|Poptr1_1|173049|gw1.I.1649.1	>gene00182 TMV resistance protein N (similar to)	>SL1.00sc00014_18.1.1 genomic_reference:SL1.00sc00014 evidence_code:09F0H0E0IEG gene_region:1744811-1745110 functional_description:"Unknown Protein (AHRD V1)"
>MDP0000039653_1	>At1g01860	>GSVIVT01000320001 assembled CDS	>ppa000079m	>jgi|Poptr1_1|173216|gw1.I.1816.1	>gene00193 hypothetical protein	>SL1.00sc00014_2.1.1 genomic_reference:SL1.00sc00014 evidence_code:09F0H0E0IEG gene_region:45186-45464 functional_description:"Unknown Protein (AHRD V1)"
>MDP0000040235_1	>At1g01920	>GSVIVT01000364001 assembled CDS	>ppa000080m	>jgi|Poptr1_1|173228|gw1.I.1828.1	>gene00195 F-box protein GID2 (similar to)	>SL1.00sc00014_25.1.1 genomic_reference:SL1.00sc00014 evidence_code:09F0H1E1IEG gene_region:2053952-2058376 functional_description:"Chloroplastic group IIA intron splicing facilitator CRS1, chloroplastic (AHRD V1 ***NG Q6YYA3); contains Interpro domain(s) IPR001890 RNA-binding, CRM domain "
>MDP0000040238_1	>At1g01950	>GSVIVT01000394001 assembled CDS	>ppa000091m	>jgi|Poptr1_1|173240|gw1.I.1840.1	>gene00200 Na(+)/H(+) antiporter nhaA (probable)	>SL1.00sc00014_27.1.1 genomic_reference:SL1.00sc00014 evidence_code:09F0H1E1IEG gene_region:2067420-2071358 functional_description:"Esterase/lipase/thioesterase (Fragment) (AHRD V1 ***NG B3VW47_POPTN)"
>MDP0000040243_1	>At1g01970	>GSVIVT01000397001 assembled CDS	>ppa000094m	>jgi|Poptr1_1|173318|gw1.I.1918.1	>gene00201 hypothetical protein	>SL1.00sc00014_40.1.1 genomic_reference:SL1.00sc00014 evidence_code:09F0H1E0IEG gene_region:3470155-3471374 functional_description:"FUNCTIONS IN molecular_function unknown INVOLVED IN biological_process unknown LOCATED IN cellular_component unknown EXPRESSED IN cultured cell (AHRD V1 *-*NG AT3G30200.1)"
>MDP0000040244_1	>At1g02020	>GSVIVT01000401001 assembled CDS	>ppa000100m	>jgi|Poptr1_1|173507|gw1.I.2107.1	>gene00207 DNA replication licensing factor mcm2 (xMCM2) (probable)	>SL1.00sc00014_42.1.1 genomic_reference:SL1.00sc00014 evidence_code:09F0H0E0IEG gene_region:3778579-3780240 functional_description:"Unknown Protein (AHRD V1)"
>MDP0000040248_1	>At1g02060	>GSVIVT01000409001 assembled CDS	>ppa000106m	>jgi|Poptr1_1|173670|gw1.I.2270.1	>gene00214 Zinc finger protein 611 (probable)	>SL1.00sc00014_44.1.1 genomic_reference:SL1.00sc00014 evidence_code:09F1H1E1IEG gene_region:3827381-3842396 functional_description:"NPR1 NONEXPRESSER OF PR GENES 1 protein binding / transcription activator (AHRD V1 ***G AT1G64280.1); contains Interpro domain(s) IPR002110 Ankyrin "
>MDP0000040251_1	>At1g02090	>GSVIVT01000432001 assembled CDS	>ppa000125m	>jgi|Poptr1_1|173679|gw1.I.2279.1	>gene00239 DNA gyrase subunit A (probable)	>SL1.00sc00014_46.1.1 genomic_reference:SL1.00sc00014 evidence_code:09F0H0E0IEG gene_region:3885577-3887381 functional_description:"Unknown Protein (AHRD V1)"
>MDP0000040255_1	>At1g02120	>GSVIVT01000437001 assembled CDS	>ppa000131m	>jgi|Poptr1_1|173806|gw1.I.2406.1	>gene00253 Putative defensin-like protein 304, Precursor (similar to)	>SL1.00sc00014_9.1.1 genomic_reference:SL1.00sc00014 evidence_code:09F0H0E0IEG gene_region:1007051-1007221 functional_description:"Unknown Protein (AHRD V1)"
>MDP0000040259_1	>At1g02140	>GSVIVT01000443001 assembled CDS	>ppa000133m	>jgi|Poptr1_1|174083|gw1.I.2683.1	>gene00260 SAC3 family protein 1 (probable)	>SL1.00sc00041_11.1.1 genomic_reference:SL1.00sc00041 evidence_code:09F0H0E0IEG gene_region:1262501-1263094 functional_description:"Unknown Protein (AHRD V1)"
>MDP0000044099_1	>At1g02150	>GSVIVT01000467001 assembled CDS	>ppa000142m	>jgi|Poptr1_1|174417|gw1.I.3017.1	>gene00261 60S ribosomal protein L12 (similar to)	>SL1.00sc00041_5.1.1 genomic_reference:SL1.00sc00041 evidence_code:09F0H1E1IEG gene_region:1141885-1148256 functional_description:"HBT HOBBIT binding (AHRD V1 **-G AT2G20000.1); contains Interpro domain(s) IPR011990 Tetratricopeptide-like helical "
>MDP0000047048_1	>At1g02160	>GSVIVT01000477001 assembled CDS	>ppa000146m	>jgi|Poptr1_1|174503|gw1.I.3103.1	>gene00265 Pentatricopeptide repeat-containing protein At1g11290 (similar to)	>SL1.00sc00043_1.1.1 genomic_reference:SL1.00sc00043 evidence_code:09F0H0E0IEG gene_region:1818-3310 functional_description:"Unknown Protein (AHRD V1)"
>MDP0000049091_1	>At1g02170	>GSVIVT01000542001 assembled CDS	>ppa000154m	>jgi|Poptr1_1|174688|gw1.I.3288.1	>gene00273 Syntaxin-related protein KNOLLE (AtSYP111) (similar to)	>SL1.00sc00056_5.1.1 genomic_reference:SL1.00sc00056 evidence_code:09F1H1E1IEG gene_region:212811-216440 functional_description:"Unknown Protein (AHRD V1)"
>MDP0000050048_1	>At1g02280	>GSVIVT01000543001 assembled CDS	>ppa000155m	>jgi|Poptr1_1|174716|gw1.I.3316.1	>gene00276 Monofunctional biosynthetic peptidoglycan transglycosylase (Monofunctional TGase) (probable)	>SL1.00sc00073_29.1.1 genomic_reference:SL1.00sc00073 evidence_code:09F0H1E1IEG gene_region:1047584-1050066 functional_description:"senescence-associated protein-related (AHRD V1 *-*NG AT5G20700.1); contains Interpro domain(s) IPR007650 Protein of unknown function DUF581 "
>MDP0000051968_1	>At1g02470	>GSVIVT01000550001 assembled CDS	>ppa000165m	>jgi|Poptr1_1|174788|gw1.I.3388.1	>gene00301 hypothetical protein	>SL1.00sc00075_1.1.1 genomic_reference:SL1.00sc00075 evidence_code:09F1H1E1IEG gene_region:491-1700 functional_description:"ATNUDX1 ARABIDOPSIS THALIANA NUDIX HYDROLASE 1 dihydroneopterin triphosphate pyrophosphohydrolase/ hydrolase (AHRD V1 ***G AT1G68760.1); contains Interpro domain(s) IPR000086 NUDIX hydrolase domain "
>MDP0000055203_1	>At1g02475	>GSVIVT01000560001 assembled CDS	>ppa000169m	>jgi|Poptr1_1|175104|gw1.I.3704.1	>gene00302 Cytochrome c oxidase copper chaperone (similar to)	>SL1.00sc00082_14.1.1 genomic_reference:SL1.00sc00082 evidence_code:09F1H1E1IEG gene_region:240128-248537 functional_description:"Eukaryotic translation initiation factor 3 subunit 5 (AHRD V1 ***G B4FRD9_MAIZE); contains Interpro domain(s) IPR000555 Mov34/MPN/PAD-1 "
>MDP0000060836_1	>At1g02560	>GSVIVT01000578001 assembled CDS	>ppa000172m	>jgi|Poptr1_1|175255|gw1.I.3855.1	>gene00334 Protein transport protein Sec24B (probable)	>SL1.00sc00082_19.1.1 genomic_reference:SL1.00sc00082 evidence_code:09F0H1E0IEG gene_region:320840-322717 functional_description:"co-chaperone grpE family protein (AHRD V1 ***NG AT1G36390.2); contains Interpro domain(s) IPR000740 GrpE nucleotide exchange factor "
>MDP0000065975_1	>At1g02580	>GSVIVT01000594001 assembled CDS	>ppa000185m	>jgi|Poptr1_1|175470|gw1.I.4070.1	>gene00335 Translation initiation factor IF-1, chloroplastic (similar to)	>SL1.00sc00082_24.1.1 genomic_reference:SL1.00sc00082 evidence_code:09F0H1E0IEG gene_region:401608-404138 functional_description:"Rhomboid family member 1 (AHRD V1 *-*NG Q6GMF8); contains Interpro domain(s) IPR002610 Peptidase S54, rhomboid "
>MDP0000067021_1	>At1g02680	>GSVIVT01000620001 assembled CDS	>ppa000209m	>jgi|Poptr1_1|175478|gw1.I.4078.1	>gene00340 Glutamine synthetase, chloroplastic/mitochondrial, Precursor (similar to)	>SL1.00sc00082_32.1.1 genomic_reference:SL1.00sc00082 evidence_code:09F0H1E1IEG gene_region:518298-523862 functional_description:"Unknown Protein (AHRD V1); contains Interpro domain(s) IPR004348 Protein of unknown function DUF246, plant "
>MDP0000069575_1	>At1g02730	>GSVIVT01000643001 assembled CDS	>ppa000212m	>jgi|Poptr1_1|175491|gw1.I.4091.1	>gene00347 Putative transmembrane protein ORF1334 (probable)	>SL1.00sc00082_35.1.1 genomic_reference:SL1.00sc00082 evidence_code:09F0H1E1IEG gene_region:544899-551512 functional_description:"protein kinase family protein (AHRD V1 *-*NG AT1G77720.1); contains Interpro domain(s) IPR017442 Serine/threonine protein kinase-related "
>MDP0000069839_1	>At1g02780	>GSVIVT01000651001 assembled CDS	>ppa000230m	>jgi|Poptr1_1|175574|gw1.I.4174.1	>gene00363 Granaticin polyketide synthase putative ketoacyl reductase 1 (probable)	>SL1.00sc00082_37.1.1 genomic_reference:SL1.00sc00082 evidence_code:09F0H1E0IEG gene_region:566426-569712 functional_description:"zinc finger C2H2 type family protein (AHRD V1 ***G AT1G75710.1)"
>MDP0000072936_1	>At1g02820	>GSVIVT01000696001 assembled CDS	>ppa000232m	>jgi|Poptr1_1|175598|gw1.I.4198.1	>gene00365 Phospholipid-transporting ATPase 1 (AtALA1) (putative)	>SL1.00sc00082_39.1.1 genomic_reference:SL1.00sc00082 evidence_code:09F0H1E1IEG gene_region:596207-604530 functional_description:"Oxysterol-binding protein-related protein 6 (AHRD V1 *-*G Q9BZF3); contains Interpro domain(s) IPR000648 Oxysterol-binding protein "
>MDP0000074417_1	>At1g02880	>GSVIVT01000714001 assembled CDS	>ppa000233m	>jgi|Poptr1_1|175791|gw1.I.4391.1	>gene00368 High affinity cationic amino acid transporter 1 (CAT-1) (probable)	>SL1.00sc00082_46.1.1 genomic_reference:SL1.00sc00082 evidence_code:09F0H1E1IEG gene_region:734284-737178 functional_description:"Flavonol synthase (AHRD V1 ***G C0LUV3_SOLTU); contains Interpro domain(s) IPR005123 Oxoglutarate and iron-dependent oxygenase "
>MDP0000074681_1	>At1g02890	>GSVIVT01000719001 assembled CDS	>ppa000235m	>jgi|Poptr1_1|175888|gw1.I.4488.1	>gene00376 Serine-rich adhesin for platelets, Precursor (probable)	>SL1.00sc00082_49.1.1 genomic_reference:SL1.00sc00082 evidence_code:09F0H1E0IEG gene_region:800940-809212 functional_description:"DIS3-like exonuclease 2 (AHRD V1 ***NG Q8CI75); contains Interpro domain(s) IPR001900 Ribonuclease II and R "
>MDP0000080098_1	>At1g02910	>GSVIVT01000723001 assembled CDS	>ppa000238m	>jgi|Poptr1_1|175959|gw1.I.4559.1	>gene00377 Ethylene-responsive transcription factor WRI1 (similar to)	>SL1.00sc00082_53.1.1 genomic_reference:SL1.00sc00082 evidence_code:09F0H1E0IEG gene_region:859790-861328 functional_description:"peroxisomal membrane family protein (AHRD V1 *--NG AT5G43140.1); contains Interpro domain(s) IPR007248 Mpv17/PMP22 "
>MDP0000085889_1	>At1g02980	>GSVIVT01000724001 assembled CDS	>ppa000239m	>jgi|Poptr1_1|176053|gw1.I.4653.1	>gene00381 Maintenance of mitochondrial morphology protein 1 (probable)	>SL1.00sc00082_54.1.1 genomic_reference:SL1.00sc00082 evidence_code:09F0H1E0IEG gene_region:872313-872972 functional_description:"AP2 domain-containing transcription factor family protein (AHRD V1 *-*G AT1G21910.1); contains Interpro domain(s) IPR001471 Pathogenesis-related transcriptional factor and ERF, DNA-binding "
>MDP0000085893_1	>At1g03010	>GSVIVT01000725001 assembled CDS	>ppa000243m	>jgi|Poptr1_1|176085|gw1.I.4685.1	>gene00388 Protein unc-84 homolog B (Rab5IP) (probable)	>SL1.00sc00082_57.1.1 genomic_reference:SL1.00sc00082 evidence_code:09F0H1E1IEG gene_region:905538-910043 functional_description:"FUNCTIONS IN molecular_function unknown INVOLVED IN biological_process unknown LOCATED IN chloroplast EXPRESSED IN 22 plant structures EXPRESSED DURING 13 growth stages (AHRD V1 ***NG AT4G08280.1); contains Interpro domain(s) IPR008554 Glutaredoxin 2 "
>MDP0000087056_1	>At1g03030	>GSVIVT01000726001 assembled CDS	>ppa000246m	>jgi|Poptr1_1|176115|gw1.I.4715.1	>gene00390 Arginine decarboxylase (ARGDC) (putative)	>SL1.00sc00090_100.1.1 genomic_reference:SL1.00sc00090 evidence_code:09F1H1E1IEG gene_region:738615-740697 functional_description:"nucleic acid binding / nucleotide binding (AHRD V1 *--NG AT4G35785.3); contains Interpro domain(s) IPR012677 Nucleotide-binding, alpha-beta plait "
>MDP0000087653_1	>At1g03060	>GSVIVT01000729001 assembled CDS	>ppa000252m	>jgi|Poptr1_1|176343|gw1.I.4943.1	>gene00403 PRA1 family protein B3 (AtPRA1.B3) (similar to)	>SL1.00sc00090_107.1.1 genomic_reference:SL1.00sc00090 evidence_code:09F0H1E1IEG gene_region:796768-800884 functional_description:"protein kinase family protein (AHRD V1 *-*NG AT3G04690.1); contains Interpro domain(s) IPR002290 Serine/threonine protein kinase "
>MDP0000088036_1	>At1g03130	>GSVIVT01000743001 assembled CDS	>ppa000275m	>jgi|Poptr1_1|176347|gw1.I.4947.1	>gene00410 Porphobilinogen deaminase, chloroplastic (PBG), Precursor (similar to)	>SL1.00sc00090_114.1.1 genomic_reference:SL1.00sc00090 evidence_code:09F0H1E1IEG gene_region:844468-847652 functional_description:"Unknown Protein (AHRD V1)"
>MDP0000088105_1	>At1g03160	>GSVIVT01000757001 assembled CDS	>ppa000288m	>jgi|Poptr1_1|176635|gw1.I.5235.1	>gene00431 Transcription factor GAMYB (probable)	>SL1.00sc00090_116.1.1 genomic_reference:SL1.00sc00090 evidence_code:09F0H1E0IEG gene_region:857251-858136 functional_description:"ABF3 ABSCISIC ACID RESPONSIVE ELEMENTS-BINDING FACTOR 3 DNA binding / protein binding / transcription activator/ transcription factor (AHRD V1 *-*G AT4G34000.2); contains Interpro domain(s) IPR011616 bZIP transcription factor, bZIP-1 "
>MDP0000089079_1	>At1g03310	>GSVIVT01000761001 assembled CDS	>ppa000289m	>jgi|Poptr1_1|177168|gw1.I.5768.1	>gene00434 Acyl carrier protein 1, chloroplastic (ACP 1), Precursor (similar to)	>SL1.00sc00090_123.1.1 genomic_reference:SL1.00sc00090 evidence_code:09F1H1E1IEG gene_region:909294-913951 functional_description:"Dehydroquinate synthase (AHRD V1 ***G Q8RU74_SOLLC); contains Interpro domain(s) IPR016037 3-dehydroquinate synthase AroB, subgroup "
>MDP0000090198_1	>At1g03360	>GSVIVT01000762001 assembled CDS	>ppa000299m	>jgi|Poptr1_1|177218|gw1.I.5818.1	>gene00437 Cytochrome b6-f complex subunit 7 (similar to)	>SL1.00sc00090_124.1.1 genomic_reference:SL1.00sc00090 evidence_code:09F0H1E0IEG gene_region:919118-925669 functional_description:"Replication factor C large subunit (AHRD V1 *--NG Q46AT6); contains Interpro domain(s) IPR004582 Checkpoint protein Rad24 "
>MDP0000090281_1	>At1g03390	>GSVIVT01000781001 assembled CDS	>ppa000304m	>jgi|Poptr1_1|177220|gw1.I.5820.1	>gene00443 Angiopoietin-related protein 4, Precursor (probable)	>SL1.00sc00090_128.1.1 genomic_reference:SL1.00sc00090 evidence_code:09F0H1E0IEG gene_region:942141-944113 functional_description:"FUNCTIONS IN molecular_function unknown INVOLVED IN biological_process unknown LOCATED IN cellular_component unknown BEST Arabidopsis thaliana protein match is male sterility MS5 family protein TAIR AT1G04770.1 . (AHRD V1 *-*NG AT5G22794.2); contains Interpro domain(s…
>MDP0000092987_1	>At1g03475	>GSVIVT01000788001 assembled CDS	>ppa000309m	>jgi|Poptr1_1|177226|gw1.I.5826.1	>gene00444 Meteorin, Precursor (probable)	>SL1.00sc00090_130.1.1 genomic_reference:SL1.00sc00090 evidence_code:09F0H1E1IEG gene_region:953213-958473 functional_description:"Histidine kinase osmosensor protein (AHRD V1 ***G B9MXE3_POPTR); contains Interpro domain(s) IPR004358 Signal transduction histidine kinase-related protein, C-terminal "
>MDP0000095637_1	>At1g03510	>GSVIVT01000792001 assembled CDS	>ppa000310m	>jgi|Poptr1_1|177231|gw1.I.5831.1	>gene00446 Beta-glucosidase 30 (AtBGLU30), Precursor (probable)	>SL1.00sc00090_142.1.1 genomic_reference:SL1.00sc00090 evidence_code:09F1H1E1IEG gene_region:1040197-1042956 functional_description:"Ferredoxin--NADP reductase (AHRD V1 ***NG Q9M4D2_CAPAN); contains Interpro domain(s) IPR012146 Ferredoxin--NADP reductase "
>MDP0000097759_1	>At1g03600	>GSVIVT01000800001 assembled CDS	>ppa000311m	>jgi|Poptr1_1|177238|gw1.I.5838.1	>gene00447 Pre-rRNA-processing protein FHL1 (probable)	>SL1.00sc00090_146.1.1 genomic_reference:SL1.00sc00090 evidence_code:09F0H1E1IEG gene_region:1084238-1089000 functional_description:"Calcium-dependent protein kinase (AHRD V1 ***G C6KGT3_SOLLC); contains Interpro domain(s) IPR002290 Serine/threonine protein kinase "
>MDP0000102396_1	>At1g03630	>GSVIVT01000802001 assembled CDS	>ppa000319m	>jgi|Poptr1_1|177342|gw1.I.5942.1	>gene00449 Myosin-Ib (MMIa) (probable)	>SL1.00sc00090_188.1.1 genomic_reference:SL1.00sc00090 evidence_code:09F1H1E1IEG gene_region:1501656-1503782 functional_description:"Fructose-bisphosphate aldolase (AHRD V1 ***G Q9SXX4_NICPA); contains Interpro domain(s) IPR000741 Fructose-bisphosphate aldolase, class-I "
>MDP0000104297_1	>At1g03680	>GSVIVT01000817001 assembled CDS	>ppa000324m	>jgi|Poptr1_1|177347|gw1.I.5947.1	>gene00461 Lectin-domain containing receptor kinase A4.1, Precursor (probable)	>SL1.00sc00090_21.1.1 genomic_reference:SL1.00sc00090 evidence_code:09F0H1E1IEG gene_region:172772-177458 functional_description:"calcium-binding EF hand family protein (AHRD V1 *-*NG AT1G21630.1)"
>MDP0000118774_1	>At1g03687	>GSVIVT01000821001 assembled CDS	>ppa000328m	>jgi|Poptr1_1|177353|gw1.I.5953.1	>gene00464 hypothetical protein	>SL1.00sc00090_219.1.1 genomic_reference:SL1.00sc00090 evidence_code:09F1H1E1IEG gene_region:1829047-1833617 functional_description:"CDK5RAP1-like protein (AHRD V1 ***NG Q8H0V1); contains Interpro domain(s) IPR006463 tRNA-i(6)A37 modification enzyme MiaB "
>MDP0000118804_1	>At1g03750	>GSVIVT01000827001 assembled CDS	>ppa000329m	>jgi|Poptr1_1|177383|gw1.I.5983.1	>gene00476 hypothetical protein	>SL1.00sc00090_220.1.1 genomic_reference:SL1.00sc00090 evidence_code:09F1H1E1IEG gene_region:1839704-1843888 functional_description:"Ubiquitin carrier protein (AHRD V1 ***G A6MUS6_GOSHI); contains Interpro domain(s) IPR000608 Ubiquitin-conjugating enzyme, E2 "
>MDP0000118814_1	>At1g03780	>GSVIVT01000839001 assembled CDS	>ppa000333m	>jgi|Poptr1_1|177403|gw1.I.6003.1	>gene00482 hypothetical protein	>SL1.00sc00090_225.1.1 genomic_reference:SL1.00sc00090 evidence_code:09F0H1E0IEG gene_region:1875217-1877682 functional_description:"unknown protein (AHRD V1 ***NG AT4G36440.1)"
>MDP0000118824_1	>At1g03790	>GSVIVT01000847001 assembled CDS	>ppa000344m	>jgi|Poptr1_1|177479|gw1.I.6079.1	>gene00491 Allene oxide cyclase 3, chloroplastic, Precursor (putative)	>SL1.00sc00090_231.1.1 genomic_reference:SL1.00sc00090 evidence_code:09F1H1E1IEG gene_region:1909229-1909663 functional_description:"ABF3 ABSCISIC ACID RESPONSIVE ELEMENTS-BINDING FACTOR 3 DNA binding / protein binding / transcription activator/ transcription factor (AHRD V1 ***G AT4G34000.3); contains Interpro domain(s) IPR011616 bZIP transcription factor, bZIP-1 "
>MDP0000118890_1	>At1g03810	>GSVIVT01000861001 assembled CDS	>ppa000345m	>jgi|Poptr1_1|177534|gw1.I.6134.1	>gene00511 Trans-acting transcriptional protein ICP0 (probable)	>SL1.00sc00090_241.1.1 genomic_reference:SL1.00sc00090 evidence_code:09F0H1E0IEG gene_region:1985605-1987228 functional_description:"phosphatidic acid phosphatase-related / PAP2-related (AHRD V1 *-*NG AT5G66450.1); contains Interpro domain(s) IPR000326 Phosphatidic acid phosphatase type 2/haloperoxidase "
>MDP0000118922_1	>At1g03850	>GSVIVT01000864001 assembled CDS	>ppa000352m	>jgi|Poptr1_1|177714|gw1.I.6314.1	>gene00513 Aspartyl aminopeptidase (probable)	>SL1.00sc00090_251.1.1 genomic_reference:SL1.00sc00090 evidence_code:09F0H1E0IEG gene_region:2059125-2061219 functional_description:"Epoxide hydrolase 2 (AHRD V1 *-*G P80299); contains Interpro domain(s) IPR000639 Epoxide hydrolase-like "
>MDP0000118943_1	>At1g03860	>GSVIVT01000913001 assembled CDS	>ppa000358m	>jgi|Poptr1_1|177956|gw1.I.6556.1	>gene00515 Unknown protein DS12 from 2D-PAGE of leaf, chloroplastic, Precursor (similar to)	>SL1.00sc00090_252.1.1 genomic_reference:SL1.00sc00090 evidence_code:09F0H1E1IEG gene_region:2062001-2067000 functional_description:"Syntaxin-112 (AHRD V1 *--NG Q9ZPV9); contains Interpro domain(s) IPR008547 Protein of unknown function DUF829, transmembrane 53 "
>MDP0000118944_1	>At1g03910	>GSVIVT01000919001 assembled CDS	>ppa000368m	>jgi|Poptr1_1|178015|gw1.I.6615.1	>gene00521 Surfeit locus protein 6 homolog (probable)	>SL1.00sc00090_253.1.1 genomic_reference:SL1.00sc00090 evidence_code:09F1H1E1IEG gene_region:2067470-2071437 functional_description:"aldose 1-epimerase family protein (AHRD V1 ***G AT5G66530.1); contains Interpro domain(s) IPR014718 Glycoside hydrolase-type carbohydrate-binding, subgroup "
>MDP0000118949_1	>At1g03970	>GSVIVT01000935001 assembled CDS	>ppa000372m	>jgi|Poptr1_1|178315|gw1.I.6915.1	>gene00526 Selenide, water dikinase (probable)	>SL1.00sc00090_264.1.1 genomic_reference:SL1.00sc00090 evidence_code:09F0H1E0IEG gene_region:2140408-2141259 functional_description:"GATA transcription factor 19 (AHRD V1 ***G Q8LC79); contains Interpro domain(s) IPR000679 Zinc finger, GATA-type "
>MDP0000118954_1	>At1g04050	>GSVIVT01000957001 assembled CDS	>ppa000376m	>jgi|Poptr1_1|178625|gw1.I.7225.1	>gene00527 TC10/CDC42 GTPase-activating protein (similar to)	>SL1.00sc00090_285.1.1 genomic_reference:SL1.00sc00090 evidence_code:09F0H1E1IEG gene_region:2308601-2312039 functional_description:"ATPERK1 PROLINE EXTENSIN-LIKE RECEPTOR KINASE 1 ATP binding / protein kinase (AHRD V1 *-*G AT3G24550.1); contains Interpro domain(s) IPR002290 Serine/threonine protein kinase "
>MDP0000119031_1	>At1g04140	>GSVIVT01000975001 assembled CDS	>ppa000377m	>jgi|Poptr1_1|178666|gw1.I.7266.1	>gene00530 Uncharacterized protein all1601 (similar to)	>SL1.00sc00090_294.1.1 genomic_reference:SL1.00sc00090 evidence_code:09F0H1E1IEG gene_region:2358122-2360261 functional_description:"Pentatricopeptide repeat-containing protein At1g06580 (AHRD V1 *-*NG Q9SHK2); contains Interpro domain(s) IPR002885 Pentatricopeptide repeat "
>MDP0000119068_1	>At1g04330	>GSVIVT01000982001 assembled CDS	>ppa000379m	>jgi|Poptr1_1|179556|gw1.I.8156.1	>gene00536 Serine/threonine protein phosphatase 2A 59 kDa regulatory subunit B' gamma isoform (PP2A, B' subunit, gamma isoform) (putative)	>SL1.00sc00090_297.1.1 genomic_reference:SL1.00sc00090 evidence_code:09F0H1E1IEG gene_region:2386388-2388609 functional_description:"MGP Magpie nucleic acid binding / protein binding / transcription factor/ zinc ion binding (AHRD V1 *-*G AT1G03840.1); contains Interpro domain(s) IPR007087 Zinc finger, C2H2-type "
>MDP0000119080_1	>At1g04410	>GSVIVT01001035001 assembled CDS	>ppa000382m	>jgi|Poptr1_1|179852|gw1.I.8452.1	>gene00542 L-ascorbate oxidase (Ascorbase), Precursor (similar to)	>SL1.00sc00090_30.1.1 genomic_reference:SL1.00sc00090 evidence_code:09F0H0E0IEG gene_region:243183-244156 functional_description:"Unknown Protein (AHRD V1)"
>MDP0000119181_1	>At1g04420	>GSVIVT01001040001 assembled CDS	>ppa000385m	>jgi|Poptr1_1|179943|gw1.I.8543.1	>gene00543 Alpha-keto-acid decarboxylase (KDC) (probable)	>SL1.00sc00090_300.1.1 genomic_reference:SL1.00sc00090 evidence_code:09F0H1E1IEG gene_region:2404424-2406034 functional_description:"transcription factor (AHRD V1 ***G AT4G36710.1); contains Interpro domain(s) IPR005202 GRAS transcription factor "
>MDP0000119209_1	>At1g04445	>GSVIVT01001047001 assembled CDS	>ppa000390m	>jgi|Poptr1_1|180056|gw1.I.8656.1	>gene00562 Exocyst complex component EXO84 (probable)	>SL1.00sc00090_307.1.1 genomic_reference:SL1.00sc00090 evidence_code:09F0H1E1IEG gene_region:2458253-2463967 functional_description:"Xaa-Pro aminopeptidase 1 (AHRD V1 *--NG Q93X46_SOLLC); contains Interpro domain(s) IPR000994 Peptidase M24, structural domain "
>MDP0000119275_1	>At1g04570	>GSVIVT01001055001 assembled CDS	>ppa000392m	>jgi|Poptr1_1|180196|gw1.I.8796.1	>gene00566 Eukaryotic translation initiation factor 3 subunit G (eIF3g) (similar to)	>SL1.00sc00090_313.1.1 genomic_reference:SL1.00sc00090 evidence_code:09F0H1E1IEG gene_region:2496063-2497145 functional_description:"Geranylgeranyl pyrophosphate synthase (AHRD V1 ***NG Q9SST9_SCODU); contains Interpro domain(s) IPR000092 Polyprenyl synthetase "
>MDP0000119308_1	>At1g04620	>GSVIVT01001056001 assembled CDS	>ppa000402m	>jgi|Poptr1_1|180213|gw1.I.8813.1	>gene00586 hypothetical protein	>SL1.00sc00090_317.1.1 genomic_reference:SL1.00sc00090 evidence_code:09F1H1E1IEG gene_region:2505527-2506430 functional_description:"Allene oxide cyclase (AHRD V1 ***G Q9LEG5_SOLLC); contains Interpro domain(s) IPR009410 Allene oxide cyclase "
>MDP0000119402_1	>At1g04635	>GSVIVT01001067001 assembled CDS	>ppa000403m	>jgi|Poptr1_1|180265|gw1.I.8865.1	>gene00588 Autophagy-related protein 2 (probable)	>SL1.00sc00090_318.1.1 genomic_reference:SL1.00sc00090 evidence_code:09F0H0E1IEG gene_region:2511230-2517602 functional_description:"Unknown Protein (AHRD V1)"
>MDP0000119406_1	>At1g04760	>GSVIVT01001089001 assembled CDS	>ppa000404m	>jgi|Poptr1_1|180318|gw1.I.8918.1	>gene00599 Protein transport protein Sec24-like At4g32640 (similar to)	>SL1.00sc00090_319.1.1 genomic_reference:SL1.00sc00090 evidence_code:09F0H1E0IEG gene_region:2522089-2524235 functional_description:"Unknown Protein (AHRD V1)"
>MDP0000119411_1	>At1g04820	>GSVIVT01001093001 assembled CDS	>ppa000405m	>jgi|Poptr1_1|180357|gw1.I.8957.1	>gene00628 Eukaryotic translation initiation factor 2A (eIF-2A) (probable)	>SL1.00sc00090_338.1.1 genomic_reference:SL1.00sc00090 evidence_code:09F1H0E1IEG gene_region:2682298-2683585 functional_description:"Unknown Protein (AHRD V1)"
>MDP0000119500_1	>At1g04860	>GSVIVT01001098001 assembled CDS	>ppa000406m	>jgi|Poptr1_1|180587|gw1.I.9187.1	>gene00629 ATP synthase subunit alpha (probable)	>SL1.00sc00090_339.1.1 genomic_reference:SL1.00sc00090 evidence_code:09F1H1E1IEG gene_region:2685953-2686669 functional_description:"Ribulose bisphosphate carboxylase small chain 3A/3C, chloroplastic (AHRD V1 ***G P07180); contains Interpro domain(s) IPR000894 Ribulose bisphosphate carboxylase, small chain "
>MDP0000119504_1	>At1g04930	>GSVIVT01001099001 assembled CDS	>ppa000411m	>jgi|Poptr1_1|180625|gw1.I.9225.1	>gene00632 Probable receptor-like protein kinase At2g42960	>SL1.00sc00090_343.1.1 genomic_reference:SL1.00sc00090 evidence_code:09F0H0E0IEG gene_region:2773302-2773739 functional_description:"Unknown Protein (AHRD V1)"
>MDP0000119547_1	>At1g04940	>GSVIVT01001105001 assembled CDS	>ppa000414m	>jgi|Poptr1_1|180637|gw1.I.9237.1	>gene00650 Pre-mRNA-processing factor 17 (hPRP17) (probable)	>SL1.00sc00090_348.1.1 genomic_reference:SL1.00sc00090 evidence_code:09F0H1E1IEG gene_region:2815521-2818332 functional_description:"ABA4 abscisic acid ABA -deficient 4 intramolecular oxidoreductase (AHRD V1 ***G AT1G67080.1)"
>MDP0000119551_1	>At1g04950	>GSVIVT01001111001 assembled CDS	>ppa000435m	>jgi|Poptr1_1|180663|gw1.I.9263.1	>gene00666 Probable carotenoid cleavage dioxygenase 4, chloroplastic (AtCCD4), Precursor (similar to)	>SL1.00sc00090_351.1.1 genomic_reference:SL1.00sc00090 evidence_code:09F0H1E1IEG gene_region:2835279-2838000 functional_description:"Protein phosphatase methylesterase 1 (AHRD V1 *--NG Q8BVQ5); contains Interpro domain(s) IPR000073 Alpha/beta hydrolase fold-1 "
>MDP0000119565_1	>At1g05140	>GSVIVT01001119001 assembled CDS	>ppa000436m	>jgi|Poptr1_1|180708|gw1.I.9308.1	>gene00671 hypothetical protein	>SL1.00sc00090_359.1.1 genomic_reference:SL1.00sc00090 evidence_code:09F0H1E1IEG gene_region:2883788-2892545 functional_description:"PGLCT PLASTIDIC GLC TRANSLOCATOR carbohydrate transmembrane transporter/ sugar hydrogen symporter (AHRD V1 ***G AT5G16150.3); contains Interpro domain(s) IPR003663 Sugar/inositol transporter "
>MDP0000119604_1	>At1g05190	>GSVIVT01001134001 assembled CDS	>ppa000444m	>jgi|Poptr1_1|180724|gw1.I.9324.1	>gene00676 Probable alpha,alpha-trehalose-phosphate synthase [UDP-forming] 10 (AtTPS10) (putative)	>SL1.00sc00090_363.1.1 genomic_reference:SL1.00sc00090 evidence_code:09F0H1E0IEG gene_region:2908374-2915033 functional_description:"Chloroplastic group IIA intron splicing facilitator CRS1, chloroplastic (AHRD V1 ***NG Q9LF10); contains Interpro domain(s) IPR001890 RNA-binding, CRM domain "
>MDP0000119616_1	>At1g05290	>GSVIVT01001154001 assembled CDS	>ppa000446m	>jgi|Poptr1_1|180822|gw1.I.9422.1	>gene00681 RING-H2 finger protein ATL5I (probable)	>SL1.00sc00090_369.1.1 genomic_reference:SL1.00sc00090 evidence_code:09F0H1E1IEG gene_region:2948265-2948726 functional_description:"Unknown Protein (AHRD V1)"
>MDP0000119653_1	>At1g05340	>GSVIVT01001155001 assembled CDS	>ppa000452m	>jgi|Poptr1_1|180844|gw1.I.9444.1	>gene00689 hypothetical protein	>SL1.00sc00090_386.1.1 genomic_reference:SL1.00sc00090 evidence_code:09F0H1E0IEG gene_region:3129754-3130203 functional_description:"LOB LATERAL ORGAN BOUNDARIES (AHRD V1 ***NG AT5G63090.4); contains Interpro domain(s) IPR004883 Lateral organ boundaries, LOB "
>MDP0000119678_1	>At1g05380	>GSVIVT01001157001 assembled CDS	>ppa000458m	>jgi|Poptr1_1|180906|gw1.I.9506.1	>gene00693 Serine/threonine-protein kinase TAO3 (probable)	>SL1.00sc00090_401.1.1 genomic_reference:SL1.00sc00090 evidence_code:09F0H1E1IEG gene_region:3241355-3246364 functional_description:"Isocitrate dehydrogenase (NADP+) (AHRD V1 ***G Q7DLX9_TOBAC); contains Interpro domain(s) IPR004790 Isocitrate dehydrogenase NADP-dependent, eukaryotic "
>MDP0000119680_1	>At1g05385	>GSVIVT01001159001 assembled CDS	>ppa000463m	>jgi|Poptr1_1|181026|gw1.I.9626.1	>gene00694 Biotin synthase (probable)	>SL1.00sc00090_404.1.1 genomic_reference:SL1.00sc00090 evidence_code:09F0H1E1IEG gene_region:3275387-3276028 functional_description:"Phosphate/phosphoenolpyruvate translocator (AHRD V1 *-*NG P93389_TOBAC)"
>MDP0000119699_1	>At1g05420	>GSVIVT01001163001 assembled CDS	>ppa000473m	>jgi|Poptr1_1|181051|gw1.I.9651.1	>gene00697 hypothetical protein	>SL1.00sc00090_408.1.1 genomic_reference:SL1.00sc00090 evidence_code:09F1H1E1IEG gene_region:3301303-3304279 functional_description:"Peptide deformylase-like (AHRD V1 ***G Q5VNP3_ORYSJ); contains Interpro domain(s) IPR000181 Formylmethionine deformylase "
>MDP0000119703_1	>At1g05530	>GSVIVT01001164001 assembled CDS	>ppa000490m	>jgi|Poptr1_1|181288|gw1.I.9888.1	>gene00700 Probable serine/threonine-protein kinase YNR047W	>SL1.00sc00090_413.1.1 genomic_reference:SL1.00sc00090 evidence_code:09F1H1E1IEG gene_region:3332132-3332704 functional_description:"RPL12-A RIBOSOMAL PROTEIN L12-A structural constituent of ribosome (AHRD V1 ***G AT3G27830.1); contains Interpro domain(s) IPR015608 Ribosomal protein L12, chloroplast "
>MDP0000119714_1	>At1g05560	>GSVIVT01001171001 assembled CDS	>ppa000494m	>jgi|Poptr1_1|181299|gw1.I.9899.1	>gene00702 Venom nerve growth factor 1 (v-NGF-1), Precursor (probable)	>SL1.00sc00090_414.1.1 genomic_reference:SL1.00sc00090 evidence_code:09F1H1E1IEG gene_region:3336239-3336799 functional_description:"RPL12-A RIBOSOMAL PROTEIN L12-A structural constituent of ribosome (AHRD V1 ***G AT3G27830.1); contains Interpro domain(s) IPR015608 Ribosomal protein L12, chloroplast "
>MDP0000119720_1	>At1g05580	>GSVIVT01001181001 assembled CDS	>ppa000497m	>jgi|Poptr1_1|194941|gw1.IV.30.1	>gene00704 Protein split ends (probable)	>SL1.00sc00090_416.1.1 genomic_reference:SL1.00sc00090 evidence_code:09F0H1E0IEG gene_region:3344340-3345008 functional_description:"Unknown Protein (AHRD V1)"
>MDP0000119748_1	>At1g05600	>GSVIVT01001245001 assembled CDS	>ppa000507m	>jgi|Poptr1_1|195019|gw1.IV.108.1	>gene00706 Mucin-2 (MUC-2), Precursor (probable)	>SL1.00sc00090_418.1.1 genomic_reference:SL1.00sc00090 evidence_code:09F1H1E1IEG gene_region:3368529-3369466 functional_description:"FUNCTIONS IN molecular_function unknown INVOLVED IN biological_process unknown LOCATED IN cellular_component unknown EXPRESSED IN 22 plant structures EXPRESSED DURING 13 growth stages (AHRD V1 *-*NG AT5G14710.1); contains Interpro domain(s) IPR018788 Proteasome asse…
>MDP0000119754_1	>At1g05610	>GSVIVT01001267001 assembled CDS	>ppa000510m	>jgi|Poptr1_1|195127|gw1.IV.216.1	>gene00707 DEAD-box ATP-dependent RNA helicase 22 (similar to)	>SL1.00sc00090_423.1.1 genomic_reference:SL1.00sc00090 evidence_code:09F1H1E1IEG gene_region:3405939-3408896 functional_description:"CA1 CARBONIC ANHYDRASE 1 carbonate dehydratase/ zinc ion binding (AHRD V1 *-*G AT3G01500.3); contains Interpro domain(s) IPR015892 Carbonic anhydrase, prokaryotic-like, conserved site "
>MDP0000119787_1	>At1g05690	>GSVIVT01001268001 assembled CDS	>ppa000515m	>jgi|Poptr1_1|195156|gw1.IV.245.1	>gene00719 hypothetical protein	>SL1.00sc00090_424.1.1 genomic_reference:SL1.00sc00090 evidence_code:09F1H1E1IEG gene_region:3411448-3415204 functional_description:"Protease Do-like 1, chloroplastic (AHRD V1 ***NG O22609); contains Interpro domain(s) IPR001254 Peptidase S1 and S6, chymotrypsin/Hap "
>MDP0000119794_1	>At1g05750	>GSVIVT01001274001 assembled CDS	>ppa000522m	>jgi|Poptr1_1|195236|gw1.IV.325.1	>gene00721 Myosin-1 (MyHC-2x) (probable)	>SL1.00sc00090_430.1.1 genomic_reference:SL1.00sc00090 evidence_code:09F1H1E1IEG gene_region:3462773-3464180 functional_description:"Unknown Protein (AHRD V1)"
>MDP0000119800_1	>At1g05800	>GSVIVT01001278001 assembled CDS	>ppa000539m	>jgi|Poptr1_1|195285|gw1.IV.374.1	>gene00732 Pyruvate dehydrogenase E1 component subunit alpha-1, mitochondrial (PDHE1-A), Precursor (similar to)	>SL1.00sc00090_434.1.1 genomic_reference:SL1.00sc00090 evidence_code:09F1H1E1IEG gene_region:3474593-3476317 functional_description:"Peptidyl-prolyl cis-trans isomerase CYP38, chloroplastic (AHRD V1 *-*NG Q9SSA5)"
>MDP0000119836_1	>At1g05805	>GSVIVT01001291001 assembled CDS	>ppa000541m	>jgi|Poptr1_1|195378|gw1.IV.467.1	>gene00733 Probable helicase helY	>SL1.00sc00090_440.1.1 genomic_reference:SL1.00sc00090 evidence_code:09F1H0E1IEG gene_region:3518096-3519326 functional_description:"Unknown Protein (AHRD V1)"
>MDP0000119856_1	>At1g05810	>GSVIVT01001293001 assembled CDS	>ppa000543m	>jgi|Poptr1_1|195530|gw1.IV.619.1	>gene00737 Phosphoglucosamine mutase (probable)	>SL1.00sc00090_456.1.1 genomic_reference:SL1.00sc00090 evidence_code:09F1H1E1IEG gene_region:3618956-3621727 functional_description:"heavy-metal-associated domain-containing protein (AHRD V1 *-*NG AT5G14910.1); contains Interpro domain(s) IPR006121 Heavy metal transport/detoxification protein "
>MDP0000119858_1	>At1g05860	>GSVIVT01001298001 assembled CDS	>ppa000545m	>jgi|Poptr1_1|195641|gw1.IV.730.1	>gene00746 5-formyltetrahydrofolate cyclo-ligase (Methenyl-THF synthetase) (probable)	>SL1.00sc00090_461.1.1 genomic_reference:SL1.00sc00090 evidence_code:09F1H0E1IEG gene_region:3651013-3653796 functional_description:"sterile alpha motif SAM domain-containing protein (AHRD V1 *--NG AT1G70180.2); contains Interpro domain(s) IPR001660 Sterile alpha motif SAM "
>MDP0000119866_1	>At1g05894	>GSVIVT01001320001 assembled CDS	>ppa000558m	>jgi|Poptr1_1|195762|gw1.IV.851.1	>gene00754 Probable ATP-dependent helicase PF08_0048	>SL1.00sc00090_462.1.1 genomic_reference:SL1.00sc00090 evidence_code:09F1H1E1IEG gene_region:3656923-3661789 functional_description:"Ferredoxin-thioredoxin reductase, catalytic chain (AHRD V1 ***G Q1XDA1); contains Interpro domain(s) IPR004209 Ferredoxin thioredoxin reductase, beta subunit "
>MDP0000119880_1	>At1g05900	>GSVIVT01001332001 assembled CDS	>ppa000560m	>jgi|Poptr1_1|195942|gw1.IV.1031.1	>gene00763 Ferredoxin-thioredoxin reductase, variable chain, chloroplastic (FTR-V), Precursor (probable)	>SL1.00sc00090_464.1.1 genomic_reference:SL1.00sc00090 evidence_code:09F0H1E1IEG gene_region:3671069-3677732 functional_description:"Chloroplastic group IIA intron splicing facilitator CRS1, chloroplastic (AHRD V1 *--NG Q6YYA3); contains Interpro domain(s) IPR001890 RNA-binding, CRM domain "
>MDP0000119904_1	>At1g05940	>GSVIVT01001333001 assembled CDS	>ppa000564m	>jgi|Poptr1_1|196216|gw1.IV.1305.1	>gene00765 Katanin p80 WD40 repeat-containing subunit B1 homolog 1 (similar to)	>SL1.00sc00090_53.1.1 genomic_reference:SL1.00sc00090 evidence_code:09F0H1E1IEG gene_region:448109-449407 functional_description:"PSAT O-phospho-L-serine 2-oxoglutarate aminotransferase (AHRD V1 ***G AT4G35630.1); contains Interpro domain(s) IPR003248 Phosphoserine aminotransferase "
>MDP0000119920_1	>At1g06070	>GSVIVT01001353001 assembled CDS	>ppa000566m	>jgi|Poptr1_1|196316|gw1.IV.1405.1	>gene00770 ATP-dependent RNA helicase DBP7 (probable)	>SL1.00sc00090_65.1.1 genomic_reference:SL1.00sc00090 evidence_code:09F0H1E0IEG gene_region:537818-539227 functional_description:"pentatricopeptide PPR repeat-containing protein (AHRD V1 ***NG AT2G17670.1); contains Interpro domain(s) IPR002885 Pentatricopeptide repeat "
>MDP0000119928_1	>At1g06130	>GSVIVT01001356001 assembled CDS	>ppa000583m	>jgi|Poptr1_1|196402|gw1.IV.1491.1	>gene00788 Putative GEM-like protein 8 (similar to)	>SL1.00sc00090_69.1.1 genomic_reference:SL1.00sc00090 evidence_code:09F0H1E0IEG gene_region:556257-557114 functional_description:"Unknown Protein (AHRD V1); contains Interpro domain(s) IPR004320 Protein of unknown function DUF241, plant "
>MDP0000119945_1	>At1g06145	>GSVIVT01001359001 assembled CDS	>ppa000587m	>jgi|Poptr1_1|196527|gw1.IV.1616.1	>gene00792 Transmembrane protein 53 (probable)	>SL1.00sc00090_72.1.1 genomic_reference:SL1.00sc00090 evidence_code:09F0H1E0IEG gene_region:566633-567490 functional_description:"Unknown Protein (AHRD V1); contains Interpro domain(s) IPR004320 Protein of unknown function DUF241, plant "
>MDP0000119988_1	>At1g06190	>GSVIVT01001367001 assembled CDS	>ppa000590m	>jgi|Poptr1_1|196571|gw1.IV.1660.1	>gene00794 Myosin-Va (Myosin-V) (probable)	>SL1.00sc00090_73.1.1 genomic_reference:SL1.00sc00090 evidence_code:09F0H1E0IEG gene_region:569316-570137 functional_description:"Unknown Protein (AHRD V1); contains Interpro domain(s) IPR004320 Protein of unknown function DUF241, plant "
>MDP0000119995_1	>At1g06240	>GSVIVT01001368001 assembled CDS	>ppa000596m	>jgi|Poptr1_1|196703|gw1.IV.1792.1	>gene00795 Cell differentiation protein RCD1 homolog (Rcd-1) (similar to)	>SL1.00sc00090_74.1.1 genomic_reference:SL1.00sc00090 evidence_code:09F0H1E0IEG gene_region:583227-584042 functional_description:"Unknown Protein (AHRD V1); contains Interpro domain(s) IPR004320 Protein of unknown function DUF241, plant "
>MDP0000120023_1	>At1g06280	>GSVIVT01001400001 assembled CDS	>ppa000609m	>jgi|Poptr1_1|196707|gw1.IV.1796.1	>gene00796 Protein-S-isoprenylcysteine O-methyltransferase B (AtICMTB) (similar to)	>SL1.00sc00090_76.1.1 genomic_reference:SL1.00sc00090 evidence_code:09F0H1E0IEG gene_region:591705-593763 functional_description:"Unknown Protein (AHRD V1); contains Interpro domain(s) IPR004320 Protein of unknown function DUF241, plant "
>MDP0000120051_1	>At1g06310	>GSVIVT01001432001 assembled CDS	>ppa000617m	>jgi|Poptr1_1|196766|gw1.IV.1855.1	>gene00799 Chaperone protein dnaJ (probable)	>SL1.00sc00090_77.1.1 genomic_reference:SL1.00sc00090 evidence_code:09F0H1E0IEG gene_region:595280-596086 functional_description:"Unknown Protein (AHRD V1); contains Interpro domain(s) IPR004320 Protein of unknown function DUF241, plant "
>MDP0000120063_1	>At1g06380	>GSVIVT01001433001 assembled CDS	>ppa000620m	>jgi|Poptr1_1|196775|gw1.IV.1864.1	>gene00804 Porphobilinogen deaminase, chloroplastic (PBG), Precursor (putative)	>SL1.00sc00090_81.1.1 genomic_reference:SL1.00sc00090 evidence_code:09F1H1E1IEG gene_region:614342-620160 functional_description:"RNEE/G RNASE E/G-LIKE endoribonuclease (AHRD V1 *-*NG AT2G04270.2); contains Interpro domain(s) IPR019793 Peroxidases heam-ligand binding site "
>MDP0000120097_1	>At1g06410	>GSVIVT01001442001 assembled CDS	>ppa000628m	>jgi|Poptr1_1|196813|gw1.IV.1902.1	>gene00807 hypothetical protein	>SL1.00sc00090_94.1.1 genomic_reference:SL1.00sc00090 evidence_code:09F1H1E1IEG gene_region:685131-689466 functional_description:"LOCATED IN chloroplast EXPRESSED IN 23 plant structures EXPRESSED DURING 13 growth stages (AHRD V1 *-*NG AT4G35760.1); contains Interpro domain(s) IPR012932 Vitamin K epoxide reductase "
>MDP0000120120_1	>At1g06430	>GSVIVT01001443001 assembled CDS	>ppa000630m	>jgi|Poptr1_1|196994|gw1.IV.2083.1	>gene00808 hypothetical protein	>SL1.00sc00090_95.1.1 genomic_reference:SL1.00sc00090 evidence_code:09F1H1E1IEG gene_region:695353-697641 functional_description:"Senescence-associated protein (AHRD V1 ***NG Q45TE3_TOBAC); contains Interpro domain(s) IPR001763 Rhodanese-like "
>MDP0000120147_1	>At1g06460	>GSVIVT01001445001 assembled CDS	>ppa000631m	>jgi|Poptr1_1|197306|gw1.IV.2395.1	>gene00809 LysM and putative peptidoglycan-binding domain-containing protein 4 (probable)	>SL1.00sc00090_99.1.1 genomic_reference:SL1.00sc00090 evidence_code:09F1H1E1IEG gene_region:732136-735607 functional_description:"LOCATED IN chloroplast EXPRESSED IN 24 plant structures EXPRESSED DURING 15 growth stages (AHRD V1 ***NG AT5G66050.1); contains Interpro domain(s) IPR003729 Protein of unknown function DUF151 "
>MDP0000120158_1	>At1g06470	>GSVIVT01001493001 assembled CDS	>ppa000632m	>jgi|Poptr1_1|197587|gw1.IV.2676.1	>gene00830 hypothetical protein	>SL1.00sc00092_20.1.1 genomic_reference:SL1.00sc00092 evidence_code:09F1H0E1IEG gene_region:1730437-1733901 functional_description:"Unknown Protein (AHRD V1); contains Interpro domain(s) IPR002482 Peptidoglycan-binding Lysin subgroup "
>MDP0000120180_1	>At1g06490	>GSVIVT01001530001 assembled CDS	>ppa000637m	>jgi|Poptr1_1|197708|gw1.IV.2797.1	>gene00832 Tricalbin-3 (probable)	>SL1.00sc00097_1.1.1 genomic_reference:SL1.00sc00097 evidence_code:09F1H0E1IEG gene_region:5810-6368 functional_description:"Phage head-tail adaptor family protein expressed (AHRD V1 ***NG Q2QWM4_ORYSJ); contains Interpro domain(s) IPR015424 Pyridoxal phosphate-dependent transferase, major region "
>MDP0000120214_1	>At1g06510	>GSVIVT01001532001 assembled CDS	>ppa000638m	>jgi|Poptr1_1|197763|gw1.IV.2852.1	>gene00837 Uracil-DNA glycosylase (UDG) (similar to)	>SL1.00sc00097_13.1.1 genomic_reference:SL1.00sc00097 evidence_code:09F0H1E0IEG gene_region:102005-102733 functional_description:"Zinc finger protein (AHRD V1 *--NG Q16HF9_AEDAE); contains Interpro domain(s) IPR019787 Zinc finger, PHD-finger "
>MDP0000120215_1	>At1g06570	>GSVIVT01001533001 assembled CDS	>ppa000643m	>jgi|Poptr1_1|197834|gw1.IV.2923.1	>gene00847 SKP1-interacting partner 15 (probable)	>SL1.00sc00097_23.1.1 genomic_reference:SL1.00sc00097 evidence_code:09F0H1E1IEG gene_region:199535-200578 functional_description:"Acetylglutamate kinase-like protein (AHRD V1 ***G Q949B4_ORYSA); contains Interpro domain(s) IPR011148 N-acetylglutamate kinase "
>MDP0000120235_1	>At1g06680	>GSVIVT01001595001 assembled CDS	>ppa000644m	>jgi|Poptr1_1|197948|gw1.IV.3037.1	>gene00858 Tyrosyl-tRNA synthetase (TyrRS) (probable)	>SL1.00sc00097_41.1.1 genomic_reference:SL1.00sc00097 evidence_code:09F0H1E1IEG gene_region:325456-331101 functional_description:"Unknown Protein (AHRD V1); contains Interpro domain(s) IPR007491 Protein of unknown function DUF537 "
>MDP0000120250_1	>At1g06690	>GSVIVT01001674001 assembled CDS	>ppa000646m	>jgi|Poptr1_1|197970|gw1.IV.3059.1	>gene00859 Flocculation protein FLO11 (Flocculin-11), Precursor (probable)	>SL1.00sc00097_5.1.1 genomic_reference:SL1.00sc00097 evidence_code:09F0H1E1IEG gene_region:25203-27287 functional_description:"Unknown Protein (AHRD V1)"
>MDP0000120271_1	>At1g06730	>GSVIVT01001679001 assembled CDS	>ppa000649m	>jgi|Poptr1_1|198157|gw1.IV.3246.1	>gene00860 TIMELESS-interacting protein (probable)	>SL1.00sc00097_76.1.1 genomic_reference:SL1.00sc00097 evidence_code:09F1H1E1IEG gene_region:606803-610398 functional_description:"CYCA11 Cyclin A11 cyclin-dependent protein kinase regulator (AHRD V1 ***G AT1G44110.1); contains Interpro domain(s) IPR015453 G2/mitotic-specific cyclin A "
>MDP0000120425_1	>At1g06800	>GSVIVT01001703001 assembled CDS	>ppa000651m	>jgi|Poptr1_1|198227|gw1.IV.3316.1	>gene00869 Remorin (probable)	>SL1.00sc00097_82.1.1 genomic_reference:SL1.00sc00097 evidence_code:09F0H1E1IEG gene_region:635905-650104 functional_description:"Protein translocase subunit secA (AHRD V1 ***NG A7NVI1_VITVI); contains Interpro domain(s) IPR000185 SecA protein "
>MDP0000120430_1	>At1g06820	>GSVIVT01001705001 assembled CDS	>ppa000663m	>jgi|Poptr1_1|198370|gw1.IV.3459.1	>gene00871 Probable pleiotropic drug resistance protein 2	>SL1.00sc00102_27.1.1 genomic_reference:SL1.00sc00102 evidence_code:09F0H1E0IEG gene_region:104185-106448 functional_description:"Lysyl-tRNA synthetase homolog (AHRD V1 *--NG B5NPI3_SALET); contains Interpro domain(s) IPR004525 Lysyl-tRNA synthetase-related protein "
>MDP0000120432_1	>At1g06850	>GSVIVT01001709001 assembled CDS	>ppa000671m	>jgi|Poptr1_1|198679|gw1.IV.3768.1	>gene00872 Cdc42 effector protein 1 (similar to)	>SL1.00sc00102_44.1.1 genomic_reference:SL1.00sc00102 evidence_code:09F0H1E0IEG gene_region:163205-163585 functional_description:"Predicted transcriptional regulator (AHRD V1 ***NG C6UKZ4_ECOBR); contains Interpro domain(s) IPR002577 Helix-turn-helix, HxlR type "
>MDP0000120460_1	>At1g06870	>GSVIVT01001741001 assembled CDS	>ppa000677m	>jgi|Poptr1_1|198892|gw1.IV.3981.1	>gene00873 RNA exonuclease 3 (probable)	>SL1.00sc00102_49.1.1 genomic_reference:SL1.00sc00102 evidence_code:09F0H1E0IEG gene_region:180219-180584 functional_description:"Unknown Protein (AHRD V1)"
>MDP0000120490_1	>At1g06923	>GSVIVT01001745001 assembled CDS	>ppa000684m	>jgi|Poptr1_1|198927|gw1.IV.4016.1	>gene00878 TPR repeat-containing protein MJ1345 (probable)	>SL1.00sc00132_101.1.1 genomic_reference:SL1.00sc00132 evidence_code:09F0H0E0IEG gene_region:9891876-9892058 functional_description:"Unknown Protein (AHRD V1)"
>MDP0000120498_1	>At1g06950	>GSVIVT01001771001 assembled CDS	>ppa000685m	>jgi|Poptr1_1|198984|gw1.IV.4073.1	>gene00893 Pentatricopeptide repeat-containing protein At5g13770, chloroplastic, Precursor (putative)	>SL1.00sc00132_102.1.1 genomic_reference:SL1.00sc00132 evidence_code:09F0H1E0IEG gene_region:10172500-10173941 functional_description:"Unknown Protein (AHRD V1)"
>MDP0000120536_1	>At1g07010	>GSVIVT01001779001 assembled CDS	>ppa000688m	>jgi|Poptr1_1|199015|gw1.IV.4104.1	>gene00898 Probable methionyl-tRNA synthetase (MetRS) (similar to)	>SL1.00sc00132_106.1.1 genomic_reference:SL1.00sc00132 evidence_code:09F0H0E0IEG gene_region:10428921-10429312 functional_description:"Unknown Protein (AHRD V1)"
>MDP0000120539_1	>At1g07040	>GSVIVT01001806001 assembled CDS	>ppa000689m	>jgi|Poptr1_1|199040|gw1.IV.4129.1	>gene00899 Eukaryotic translation initiation factor 5B (eIF-5B) (probable)	>SL1.00sc00132_114.1.1 genomic_reference:SL1.00sc00132 evidence_code:09F0H1E0IEG gene_region:11254251-11254682 functional_description:"Histone H2B (AHRD V1 *-*NG A9S8R4_PHYPA); contains Interpro domain(s) IPR000558 Histone H2B "
>MDP0000120560_1	>At1g07120	>GSVIVT01001812001 assembled CDS	>ppa000697m	>jgi|Poptr1_1|199046|gw1.IV.4135.1	>gene00900 UBX domain-containing protein 7 (probable)	>SL1.00sc00132_122.1.1 genomic_reference:SL1.00sc00132 evidence_code:09F0H1E1IEG gene_region:11672035-11679985 functional_description:"DMI1 protein (Fragment) (AHRD V1 *-*NG A9DNI2_MEDTR); contains Interpro domain(s) IPR016040 NAD(P)-binding domain "
>MDP0000120572_1	>At1g07150	>GSVIVT01001817001 assembled CDS	>ppa000700m	>jgi|Poptr1_1|199111|gw1.IV.4200.1	>gene00903 Zinc finger protein MAGPIE (similar to)	>SL1.00sc00132_22.1.1 genomic_reference:SL1.00sc00132 evidence_code:09F0H0E0IEG gene_region:3730740-3734260 functional_description:"Unknown Protein (AHRD V1)"
>MDP0000120611_1	>At1g07160	>GSVIVT01001833001 assembled CDS	>ppa000701m	>jgi|Poptr1_1|199249|gw1.IV.4338.1	>gene00904 Zinc finger protein MAGPIE (similar to)	>SL1.00sc00132_44.1.1 genomic_reference:SL1.00sc00132 evidence_code:09F0H1E1IEG gene_region:5679151-5682104 functional_description:"INVOLVED IN biological_process unknown LOCATED IN mitochondrion chloroplast plastid chloroplast inner membrane chloroplast envelope EXPRESSED IN 23 plant structures EXPRESSED DURING 13 growth stages BEST Arabidopsis thaliana protein match is RER1 RETICULA"
>MDP0000120623_1	>At1g07270	>GSVIVT01001852001 assembled CDS	>ppa000702m	>jgi|Poptr1_1|199258|gw1.IV.4347.1	>gene00907 Phosphatidylinositol-4-phosphate 5-kinase 8 (AtPIP5K8) (probable)	>SL1.00sc00132_55.1.1 genomic_reference:SL1.00sc00132 evidence_code:09F0H0E0IEG gene_region:6073607-6073879 functional_description:"Unknown Protein (AHRD V1)"
>MDP0000120635_1	>At1g07280	>GSVIVT01001855001 assembled CDS	>ppa000704m	>jgi|Poptr1_1|199540|gw1.IX.5.1	>gene00912 Putative F-box protein At4g22180 (probable)	>SL1.00sc00132_66.1.1 genomic_reference:SL1.00sc00132 evidence_code:09F0H0E1IEG gene_region:7121983-7122329 functional_description:"Unknown Protein (AHRD V1)"
>MDP0000120642_1	>At1g07320	>GSVIVT01001859001 assembled CDS	>ppa000711m	>jgi|Poptr1_1|199582|gw1.IX.47.1	>gene00915 F-box protein ORE9 (similar to)	>SL1.00sc00132_70.1.1 genomic_reference:SL1.00sc00132 evidence_code:09F0H1E1IEG gene_region:7291834-7298038 functional_description:"Histone acetyltransferase GCN5 (AHRD V1 ***NG Q9AR19); contains Interpro domain(s) IPR016181 Acyl-CoA N-acyltransferase "
>MDP0000120650_1	>At1g07350	>GSVIVT01001889001 assembled CDS	>ppa000713m	>jgi|Poptr1_1|199856|gw1.IX.321.1	>gene00924 Thioredoxin M-type, chloroplastic (Trx-M), Precursor (similar to)	>SL1.00sc00132_80.1.1 genomic_reference:SL1.00sc00132 evidence_code:09F0H0E0IEG gene_region:7876028-7877618 functional_description:"Citrate synthase (AHRD V1 ***NG A5AGI7_VITVI)"
>MDP0000120656_1	>At1g07420	>GSVIVT01001912001 assembled CDS	>ppa000719m	>jgi|Poptr1_1|199865|gw1.IX.330.1	>gene00925 Transcriptional corepressor SEUSS (probable)	>SL1.00sc00132_9.1.1 genomic_reference:SL1.00sc00132 evidence_code:09F0H1E1IEG gene_region:1647093-1652316 functional_description:"FUNCTIONS IN molecular_function unknown INVOLVED IN biological_process unknown LOCATED IN chloroplast EXPRESSED IN 22 plant structures EXPRESSED DURING 13 growth stages (AHRD V1 *--NG AT1G17850.1)"
>MDP0000120670_1	>At1g07460	>GSVIVT01001936001 assembled CDS	>ppa000721m	>jgi|Poptr1_1|199884|gw1.IX.349.1	>gene00927 Extensin, Precursor (probable)	>SL1.00sc00132_94.1.1 genomic_reference:SL1.00sc00132 evidence_code:09F0H0E0IEG gene_region:8818554-8819783 functional_description:"Unknown Protein (AHRD V1)"
>MDP0000120671_1	>At1g07473	>GSVIVT01001941001 assembled CDS	>ppa000749m	>jgi|Poptr1_1|200098|gw1.IX.563.1	>gene00938 PsbP domain-containing protein 4, chloroplastic, Precursor (similar to)	>SL1.00sc00132_96.1.1 genomic_reference:SL1.00sc00132 evidence_code:09F0H0E0IEG gene_region:9107107-9108608 functional_description:"Unknown Protein (AHRD V1)"
>MDP0000120689_1	>At1g07476	>GSVIVT01001945001 assembled CDS	>ppa000757m	>jgi|Poptr1_1|200118|gw1.IX.583.1	>gene00940 hypothetical protein	>SL1.00sc00141_11.1.1 genomic_reference:SL1.00sc00141 evidence_code:09F0H1E1IEG gene_region:181220-189171 functional_description:"KH domain-containing protein (AHRD V1 ***NG AT2G38610.2); contains Interpro domain(s) IPR004087 K Homology "
>MDP0000120732_1	>At1g07490	>GSVIVT01001992001 assembled CDS	>ppa000758m	>jgi|Poptr1_1|200397|gw1.IX.862.1	>gene00942 hypothetical protein	>SL1.00sc00141_114.1.1 genomic_reference:SL1.00sc00141 evidence_code:09F0H1E1IEG gene_region:1410238-1419614 functional_description:"RNA binding protein (AHRD V1 *-*NG B6UFA0_MAIZE); contains Interpro domain(s) IPR000504 RNA recognition motif, RNP-1 "
>MDP0000120758_1	>At1g07510	>GSVIVT01001994001 assembled CDS	>ppa000765m	>jgi|Poptr1_1|200588|gw1.IX.1053.1	>gene00953 Vacuolar protein-sorting-associated protein 37 homolog 1 (AtVPS37-1) (similar to)	>SL1.00sc00141_119.1.1 genomic_reference:SL1.00sc00141 evidence_code:09F0H1E1IEG gene_region:1451655-1453689 functional_description:"Unknown Protein (AHRD V1)"
>MDP0000120760_1	>At1g07570	>GSVIVT01001999001 assembled CDS	>ppa000770m	>jgi|Poptr1_1|200767|gw1.IX.1232.1	>gene00959 Cytochrome P450 97B2 (probable)	>SL1.00sc00141_127.1.1 genomic_reference:SL1.00sc00141 evidence_code:09F1H1E1IEG gene_region:1513476-1515957 functional_description:"Magnesium-protoporphyrin IX monomethyl ester (AHRD V1 ***G B9SCF8_RICCO); contains Interpro domain(s) IPR008434 Magnesium-protoporphyrin IX monomethyl ester aerobic oxidative cyclase "
>MDP0000120762_1	>At1g07610	>GSVIVT01002001001 assembled CDS	>ppa000773m	>jgi|Poptr1_1|200808|gw1.IX.1273.1	>gene00965 104 kDa microneme/rhoptry antigen, Precursor (probable)	>SL1.00sc00141_132.1.1 genomic_reference:SL1.00sc00141 evidence_code:09F0H0E0IEG gene_region:1547838-1549314 functional_description:"Unknown Protein (AHRD V1)"
>MDP0000120780_1	>At1g07640	>GSVIVT01002032001 assembled CDS	>ppa000775m	>jgi|Poptr1_1|201180|gw1.IX.1645.1	>gene00969 Kinesin heavy chain isoform 5A (probable)	>SL1.00sc00141_135.1.1 genomic_reference:SL1.00sc00141 evidence_code:09F1H1E1IEG gene_region:1556371-1556955 functional_description:"Photosystem II core complex proteins psbY, chloroplastic (AHRD V1 ***NG P80470)"
>MDP0000120797_1	>At1g07660	>GSVIVT01002055001 assembled CDS	>ppa000777m	>jgi|Poptr1_1|201380|gw1.IX.1845.1	>gene00973 30S ribosomal protein S20, chloroplastic, Precursor (similar to)	>SL1.00sc00141_138.1.1 genomic_reference:SL1.00sc00141 evidence_code:09F0H1E1IEG gene_region:1602426-1605312 functional_description:"Nascent polypeptide-associated complex subunit alpha-like protein (AHRD V1 ***NG Q9M612); contains Interpro domain(s) IPR016641 Nascent polypeptide-associated complex, alpha subunit "
>MDP0000120802_1	>At1g07700	>GSVIVT01002063001 assembled CDS	>ppa000779m	>jgi|Poptr1_1|201501|gw1.IX.1966.1	>gene00979 Protein FYV8 (probable)	>SL1.00sc00141_140.1.1 genomic_reference:SL1.00sc00141 evidence_code:09F0H1E1IEG gene_region:1612000-1613700 functional_description:"phosphatidylinositol 3- and 4-kinase family protein (AHRD V1 ***G AT2G40850.1); contains Interpro domain(s) IPR000403 Phosphatidylinositol 3- and 4-kinase, catalytic "
>MDP0000120828_1	>At1g07705	>GSVIVT01002068001 assembled CDS	>ppa000784m	>jgi|Poptr1_1|201532|gw1.IX.1997.1	>gene00982 PRA1 family protein H (AtPRA1.H) (probable)	>SL1.00sc00141_155.1.1 genomic_reference:SL1.00sc00141 evidence_code:09F0H1E1IEG gene_region:1723568-1731309 functional_description:"AAA family ATPase CDC48 subfamily (AHRD V1 ***G C8S8L6_FERPL); contains Interpro domain(s) IPR003959 ATPase, AAA-type, core "
>MDP0000120847_1	>At1g07780	>GSVIVT01002106001 assembled CDS	>ppa000789m	>jgi|Poptr1_1|201798|gw1.IX.2263.1	>gene00988 Transmembrane protein FAM155B (similar to)	>SL1.00sc00141_17.1.1 genomic_reference:SL1.00sc00141 evidence_code:09F0H1E1IEG gene_region:240839-243794 functional_description:"Serine/threonine-protein kinase AtPK19 (AHRD V1 ***G B6SWM7_MAIZE); contains Interpro domain(s) IPR002290 Serine/threonine protein kinase "
>MDP0000120881_1	>At1g07790	>GSVIVT01002108001 assembled CDS	>ppa000797m	>jgi|Poptr1_1|202056|gw1.IX.2521.1	>gene00993 17.6 kDa class I heat shock protein (similar to)	>SL1.00sc00141_29.1.1 genomic_reference:SL1.00sc00141 evidence_code:09F1H1E1IEG gene_region:312178-317404 functional_description:"elongation factor P EF-P family protein (AHRD V1 ***G AT3G08740.1); contains Interpro domain(s) IPR011768 Translation elongation factor P "
>MDP0000120934_1	>At1g07850	>GSVIVT01002112001 assembled CDS	>ppa000798m	>jgi|Poptr1_1|202642|gw1.IX.3107.1	>gene01009 Myosin-I heavy chain (DdM7) (probable)	>SL1.00sc00141_31.1.1 genomic_reference:SL1.00sc00141 evidence_code:09F0H1E1IEG gene_region:339070-341638 functional_description:"kinase (AHRD V1 *-*G AT2G37050.3); contains Interpro domain(s) IPR002290 Serine/threonine protein kinase "
>MDP0000120948_1	>At1g07890	>GSVIVT01002124001 assembled CDS	>ppa000799m	>jgi|Poptr1_1|202718|gw1.IX.3183.1	>gene01010 Putative UPF0497 membrane protein At5g06200 (probable)	>SL1.00sc00141_41.1.1 genomic_reference:SL1.00sc00141 evidence_code:09F1H1E1IEG gene_region:483362-483796 functional_description:"ATFD1 FERREDOXIN 1 2 iron 2 sulfur cluster binding / electron carrier/ iron-sulfur cluster binding (AHRD V1 ***G AT1G10960.1); contains Interpro domain(s) IPR010241 Ferredoxin [2Fe-2S], plant "
>MDP0000120985_1	>At1g07900	>GSVIVT01002136001 assembled CDS	>ppa000809m	>jgi|Poptr1_1|202817|gw1.IX.3282.1	>gene01020 ABC transporter C family member 2 (ABC transporter ABCC.2) (putative)	>SL1.00sc00141_6.1.1 genomic_reference:SL1.00sc00141 evidence_code:09F0H1E0IEG gene_region:116097-118693 functional_description:"Unknown Protein (AHRD V1)"
>MDP0000121023_1	>At1g07910	>GSVIVT01002195001 assembled CDS	>ppa000811m	>jgi|Poptr1_1|202916|gw1.IX.3381.1	>gene01031 Protein unc-80 (probable)	>SL1.00sc00141_68.1.1 genomic_reference:SL1.00sc00141 evidence_code:09F0H1E1IEG gene_region:905963-906637 functional_description:"PRA1.B4 PRENYLATED RAB ACCEPTOR 1.B4 (AHRD V1 ***NG AT2G38360.1); contains Interpro domain(s) IPR004895 Prenylated rab acceptor PRA1 "
>MDP0000121074_1	>At1g07920	>GSVIVT01002270001 assembled CDS	>ppa000812m	>jgi|Poptr1_1|203014|gw1.IX.3479.1	>gene01041 Syntaxin-32 (AtSYP32) (putative)	>SL1.00sc00141_7.1.1 genomic_reference:SL1.00sc00141 evidence_code:09F0H1E1IEG gene_region:122303-128831 functional_description:"zinc finger C3HC4-type RING finger family protein (AHRD V1 *-*G AT5G01960.1); contains Interpro domain(s) IPR018957 Zinc finger, C3HC4 RING-type "
>MDP0000121097_1	>At1g07970	>GSVIVT01002279001 assembled CDS	>ppa000817m	>jgi|Poptr1_1|203051|gw1.IX.3516.1	>gene01043 Probable serine/threonine-protein kinase DDB_G0278509	>SL1.00sc00141_73.1.1 genomic_reference:SL1.00sc00141 evidence_code:09F0H1E0IEG gene_region:965260-965871 functional_description:"unknown protein (AHRD V1 *--NG AT2G38310.1); contains Interpro domain(s) IPR019587 Polyketide cyclase/dehydrase "
>MDP0000121129_1	>At1g07980	>GSVIVT01002319001 assembled CDS	>ppa000822m	>jgi|Poptr1_1|203221|gw1.IX.3686.1	>gene01053 Pentatricopeptide repeat-containing protein At5g11310, mitochondrial, Precursor (similar to)	>SL1.00sc00141_98.1.1 genomic_reference:SL1.00sc00141 evidence_code:09F0H1E1IEG gene_region:1202948-1204337 functional_description:"Rhodanese-like family protein (AHRD V1 ***NG Q8LBR6_ARATH); contains Interpro domain(s) IPR001763 Rhodanese-like "
>MDP0000121134_1	>At1g07985	>GSVIVT01002334001 assembled CDS	>ppa000827m	>jgi|Poptr1_1|203528|gw1.IX.3993.1	>gene01095 Ubiquitin carboxyl-terminal hydrolase 36 (probable)	>SL1.00sc00169_6.1.1 genomic_reference:SL1.00sc00169 evidence_code:09F1H1E1IEG gene_region:391312-403121 functional_description:"Protease Do-like 9 (AHRD V1 ***NG Q9FL12); contains Interpro domain(s) IPR015724 Serine endopeptidase DegP2 "
>MDP0000121177_1	>At1g08050	>GSVIVT01002335001 assembled CDS	>ppa000834m	>jgi|Poptr1_1|203912|gw1.IX.4377.1	>gene01099 50S ribosomal protein L9, chloroplastic, Precursor (similar to)	>SL1.00sc00186_10.1.1 genomic_reference:SL1.00sc00186 evidence_code:09F0H0E0IEG gene_region:1866553-1866849 functional_description:"Unknown Protein (AHRD V1)"
>MDP0000121185_1	>At1g08070	>GSVIVT01002377001 assembled CDS	>ppa000848m	>jgi|Poptr1_1|204205|gw1.IX.4670.1	>gene01102 Protein SENSITIVE TO PROTON RHIZOTOXICITY 1 (probable)	>SL1.00sc00186_11.1.1 genomic_reference:SL1.00sc00186 evidence_code:09F0H1E1IEG gene_region:1941325-1947871 functional_description:"Heterogeneous nuclear ribonucleoprotein Q (AHRD V1 *--NG Q7TP47); contains Interpro domain(s) IPR000504 RNA recognition motif, RNP-1 "
>MDP0000121191_1	>At1g08110	>GSVIVT01002449001 assembled CDS	>ppa000849m	>jgi|Poptr1_1|204417|gw1.IX.4882.1	>gene01104 Pheophorbide a oxygenase, chloroplastic (Pheide a oxygenase), Precursor (similar to)	>SL1.00sc00186_5.1.1 genomic_reference:SL1.00sc00186 evidence_code:09F0H0E1IEG gene_region:622228-622482 functional_description:"Unknown Protein (AHRD V1)"
>MDP0000121193_1	>At1g08130	>GSVIVT01002468001 assembled CDS	>ppa000853m	>jgi|Poptr1_1|204434|gw1.IX.4899.1	>gene01118 Uro-adherence factor A, Precursor (probable)	>SL1.00sc00186_7.1.1 genomic_reference:SL1.00sc00186 evidence_code:09F0H1E1IEG gene_region:1045084-1049028 functional_description:"Heterogeneous nuclear ribonucleoprotein Q (AHRD V1 *--NG Q7TP47); contains Interpro domain(s) IPR000504 RNA recognition motif, RNP-1 "
>MDP0000121243_1	>At1g08210	>GSVIVT01002634001 assembled CDS	>ppa000855m	>jgi|Poptr1_1|204508|gw1.IX.4973.1	>gene01130 Ribonuclease Z, chloroplastic (RNase Z), Precursor (putative)	>SL1.00sc00198_11.1.1 genomic_reference:SL1.00sc00198 evidence_code:09F0H0E1IEG gene_region:336796-340143 functional_description:"Unknown Protein (AHRD V1)"
>MDP0000121260_1	>At1g08250	>GSVIVT01002665001 assembled CDS	>ppa000863m	>jgi|Poptr1_1|204623|gw1.V.24.1	>gene01152 Ethylene-responsive transcription factor 3 (EREBP-5) (probable)	>SL1.00sc00198_18.1.1 genomic_reference:SL1.00sc00198 evidence_code:09F0H1E1IEG gene_region:557770-560677 functional_description:"ATPERK1 PROLINE EXTENSIN-LIKE RECEPTOR KINASE 1 ATP binding / protein kinase (AHRD V1 *-*G AT3G24550.1); contains Interpro domain(s) IPR002290 Serine/threonine protein kinase "
>MDP0000121307_1	>At1g08260	>GSVIVT01002724001 assembled CDS	>ppa000865m	>jgi|Poptr1_1|204819|gw1.V.220.1	>gene01167 NAD(P)H-quinone oxidoreductase subunit N (NDH-1 subunit N) (probable)	>SL1.00sc00198_20.1.1 genomic_reference:SL1.00sc00198 evidence_code:09F0H1E1IEG gene_region:643762-663195 functional_description:"Protein EFR3 homolog (AHRD V1 *--NG Q09263); contains Interpro domain(s) IPR016024 Armadillo-type fold "
>MDP0000121314_1	>At1g08290	>GSVIVT01002747001 assembled CDS	>ppa000868m	>jgi|Poptr1_1|205039|gw1.V.440.1	>gene01174 Ycf54-like protein (probable)	>SL1.00sc00198_22.1.1 genomic_reference:SL1.00sc00198 evidence_code:09F1H1E1IEG gene_region:727387-735724 functional_description:"plastid-lipid associated protein PAP / fibrillin family protein (AHRD V1 ***NG AT3G26070.1); contains Interpro domain(s) IPR006843 PAP fibrillin "
>MDP0000121380_1	>At1g08320	>GSVIVT01002809001 assembled CDS	>ppa000869m	>jgi|Poptr1_1|205073|gw1.V.474.1	>gene01181 Uncharacterized protein At5g10860, mitochondrial, Precursor (similar to)	>SL1.00sc00198_25.1.1 genomic_reference:SL1.00sc00198 evidence_code:09F0H1E0IEG gene_region:767135-768771 functional_description:"ATNHD1 potassium hydrogen antiporter/ sodium hydrogen antiporter (AHRD V1 *-*NG AT3G19490.1); contains Interpro domain(s) IPR018390 Na+/H+ antiporter NhaD-like "
>MDP0000121410_1	>At1g08380	>GSVIVT01002813001 assembled CDS	>ppa000871m	>jgi|Poptr1_1|205191|gw1.V.592.1	>gene01185 RNA polymerase II transcription factor SIII subunit A3 (EloA3) (probable)	>SL1.00sc00198_44.1.1 genomic_reference:SL1.00sc00198 evidence_code:09F0H1E1IEG gene_region:1140675-1153959 functional_description:"Kinesin motor protein 1-like (AHRD V1 *-*G Q6YZ52_ORYSJ); contains Interpro domain(s) IPR001752 Kinesin, motor region "
>MDP0000121454_1	>At1g08490	>GSVIVT01002888001 assembled CDS	>ppa000872m	>jgi|Poptr1_1|205228|gw1.V.629.1	>gene01187 COP9 signalosome complex subunit 6a (Signalosome subunit 6a) (putative)	>SL1.00sc00198_52.1.1 genomic_reference:SL1.00sc00198 evidence_code:09F0H1E0IEG gene_region:1311738-1314288 functional_description:"protein kinase family protein (AHRD V1 *-*NG AT3G59410.1); contains Interpro domain(s) IPR004154 Anticodon-binding "
>MDP0000121464_1	>At1g08510	>GSVIVT01002902001 assembled CDS	>ppa000879m	>jgi|Poptr1_1|205261|gw1.V.662.1	>gene01189 Histone H3.3a	>SL1.00sc00198_6.1.1 genomic_reference:SL1.00sc00198 evidence_code:09F0H1E1IEG gene_region:228344-233205 functional_description:"Proline iminopeptidase (AHRD V1 ***NG A7QGY3_VITVI); contains Interpro domain(s) IPR005944 Peptidase S33, proline iminopeptidase 1 "
>MDP0000121488_1	>At1g08520	>GSVIVT01002904001 assembled CDS	>ppa000883m	>jgi|Poptr1_1|205341|gw1.V.742.1	>gene01190 Histone H3.3a (putative)	>SL1.00sc00198_77.1.1 genomic_reference:SL1.00sc00198 evidence_code:09F0H1E1IEG gene_region:1755701-1762854 functional_description:"DEAD-box ATP-dependent RNA helicase 50 (AHRD V1 ***G Q0DVX2); contains Interpro domain(s) IPR011545 DNA/RNA helicase, DEAD/DEAH box type, N-terminal "
>MDP0000121541_1	>At1g08530	>GSVIVT01002949001 assembled CDS	>ppa000896m	>jgi|Poptr1_1|205405|gw1.V.806.1	>gene01196 hypothetical protein	>SL1.00sc00198_80.1.1 genomic_reference:SL1.00sc00198 evidence_code:09F0H1E1IEG gene_region:1819512-1827693 functional_description:"Pentatricopeptide repeat-containing protein At3g46870 (AHRD V1 ***NG Q9STF9); contains Interpro domain(s) IPR002885 Pentatricopeptide repeat "
>MDP0000121576_1	>At1g08540	>GSVIVT01002955001 assembled CDS	>ppa000898m	>jgi|Poptr1_1|205436|gw1.V.837.1	>gene01200 Minor capsid protein L2 (probable)	>SL1.00sc00208_1.1.1 genomic_reference:SL1.00sc00208 evidence_code:09F0H0E0IEG gene_region:3615-4485 functional_description:"Unknown Protein (AHRD V1)"
>MDP0000121577_1	>At1g08550	>GSVIVT01003119001 assembled CDS	>ppa000905m	>jgi|Poptr1_1|205442|gw1.V.843.1	>gene01202 1-aminocyclopropane-1-carboxylate oxidase (ACC oxidase) (similar to)	>SL1.00sc00226_100.1.1 genomic_reference:SL1.00sc00226 evidence_code:09F0H0E0IEG gene_region:1734516-1734860 functional_description:"Unknown Protein (AHRD V1)"
>MDP0000121603_1	>At1g08560	>GSVIVT01003121001 assembled CDS	>ppa000916m	>jgi|Poptr1_1|205443|gw1.V.844.1	>gene01204 U-box domain-containing protein 4 (probable)	>SL1.00sc00226_102.1.1 genomic_reference:SL1.00sc00226 evidence_code:09F0H1E0IEG gene_region:1740507-1741888 functional_description:"DNA binding (AHRD V1 *-*NG AT3G53440.2)"
>MDP0000121615_1	>At1g08610	>GSVIVT01003123001 assembled CDS	>ppa000944m	>jgi|Poptr1_1|205458|gw1.V.859.1	>gene01209 Palmitoyl-monogalactosyldiacylglycerol delta-7 desaturase, chloroplastic, Precursor (similar to)	>SL1.00sc00226_11.1.1 genomic_reference:SL1.00sc00226 evidence_code:09F0H1E0IEG gene_region:247708-251506 functional_description:"Cellulose synthase D-like protein (AHRD V1 ***G Q93XQ0_NICAL); contains Interpro domain(s) IPR005150 Cellulose synthase "
>MDP0000121625_1	>At1g08640	>GSVIVT01003124001 assembled CDS	>ppa000958m	>jgi|Poptr1_1|205561|gw1.V.962.1	>gene01227 HAUS augmin-like complex subunit 2 (probable)	>SL1.00sc00226_116.1.1 genomic_reference:SL1.00sc00226 evidence_code:09F0H1E1IEG gene_region:1892476-1897625 functional_description:"Protoporphyrinogen oxidase (AHRD V1 ***G O64384_SOLTU); contains Interpro domain(s) IPR004572 Protoporphyrinogen oxidase "
>MDP0000121633_1	>At1g08720	>GSVIVT01003140001 assembled CDS	>ppa000960m	>jgi|Poptr1_1|205724|gw1.V.1125.1	>gene01232 Nucleobase-ascorbate transporter 1 (AtNAT1) (similar to)	>SL1.00sc00226_118.1.1 genomic_reference:SL1.00sc00226 evidence_code:09F1H1E1IEG gene_region:1905705-1906115 functional_description:"histone H3 (AHRD V1 *-*NG AT5G65360.1); contains Interpro domain(s) IPR000164 Histone H3 "
>MDP0000121634_1	>At1g08770	>GSVIVT01003161001 assembled CDS	>ppa000962m	>jgi|Poptr1_1|205768|gw1.V.1169.1	>gene01233 Filamin-binding LIM protein 1 (FBLP-1) (probable)	>SL1.00sc00226_119.1.1 genomic_reference:SL1.00sc00226 evidence_code:09F0H0E1IEG gene_region:1927433-1927705 functional_description:"Unknown Protein (AHRD V1)"
>MDP0000121656_1	>At1g08840	>GSVIVT01003166001 assembled CDS	>ppa000966m	>jgi|Poptr1_1|205887|gw1.V.1288.1	>gene01236 Pyrophosphate--fructose 6-phosphate 1-phosphotransferase subunit beta (PFP) (putative)	>SL1.00sc00226_12.1.1 genomic_reference:SL1.00sc00226 evidence_code:09F0H1E1IEG gene_region:255903-266787 functional_description:"GTPase obg (AHRD V1 *-*NG Q67SC6); contains Interpro domain(s) IPR014100 GTP-binding protein Obg/CgtA "
>MDP0000121713_1	>At1g08880	>GSVIVT01003167001 assembled CDS	>ppa000969m	>jgi|Poptr1_1|205959|gw1.V.1360.1	>gene01242 Eukaryotic translation initiation factor 3 subunit A (eIF3a) (similar to)	>SL1.00sc00226_128.1.1 genomic_reference:SL1.00sc00226 evidence_code:09F1H1E1IEG gene_region:2037579-2042620 functional_description:"NFU2 NIFU-LIKE PROTEIN 2 structural molecule (AHRD V1 ***G AT5G49940.1); contains Interpro domain(s) IPR001075 NIF system FeS cluster assembly, NifU, C-terminal "
>MDP0000121724_1	>At1g08890	>GSVIVT01003169001 assembled CDS	>ppa000971m	>jgi|Poptr1_1|206001|gw1.V.1402.1	>gene01251 3-dehydroquinate synthase (DHQ synthase) (probable)	>SL1.00sc00226_13.1.1 genomic_reference:SL1.00sc00226 evidence_code:09F0H1E0IEG gene_region:281049-282014 functional_description:"Ethylene responsive transcription factor 12 (AHRD V1 *-*NG C0J9I3_9ROSA); contains Interpro domain(s) IPR001471 Pathogenesis-related transcriptional factor and ERF, DNA-binding "
>MDP0000121759_1	>At1g08980	>GSVIVT01003178001 assembled CDS	>ppa000978m	>jgi|Poptr1_1|206324|gw1.V.1725.1	>gene01257 2-aminoethanethiol dioxygenase (probable)	>SL1.00sc00226_144.1.1 genomic_reference:SL1.00sc00226 evidence_code:09F0H1E0IEG gene_region:2146346-2153097 functional_description:"Bromodomain-containing protein C1450.02 (AHRD V1 *--NG Q9Y7N0); contains Interpro domain(s) IPR005123 Oxoglutarate and iron-dependent oxygenase "
>MDP0000121783_1	>At1g09020	>GSVIVT01003201001 assembled CDS	>ppa000985m	>jgi|Poptr1_1|206455|gw1.V.1856.1	>gene01265 FACT complex subunit SSRP1 (similar to)	>SL1.00sc00226_158.1.1 genomic_reference:SL1.00sc00226 evidence_code:09F0H1E0IEG gene_region:2283346-2286288 functional_description:"GDSL esterase/lipase At1g29660 (AHRD V1 ***G Q9C7N5)"
>MDP0000121792_1	>At1g09130	>GSVIVT01003204001 assembled CDS	>ppa000996m	>jgi|Poptr1_1|206837|gw1.V.2238.1	>gene01274 Kininogen-1 light chain, Precursor (similar to)	>SL1.00sc00226_18.1.1 genomic_reference:SL1.00sc00226 evidence_code:09F1H1E1IEG gene_region:365395-367742 functional_description:"Unknown Protein (AHRD V1)"
>MDP0000121840_1	>At1g09157	>GSVIVT01003210001 assembled CDS	>ppa001004m	>jgi|Poptr1_1|206950|gw1.V.2351.1	>gene01275 UPF0658 Golgi apparatus membrane protein C1952.10c (probable)	>SL1.00sc00226_184.1.1 genomic_reference:SL1.00sc00226 evidence_code:09F0H1E0IEG gene_region:2534643-2535521 functional_description:"CTD small phosphatase-like protein (AHRD V1 *--G Q9PTJ6); contains Interpro domain(s) IPR011948 Dullard-like phosphatase domain "
>MDP0000121958_1	>At1g09180	>GSVIVT01003217001 assembled CDS	>ppa001016m	>jgi|Poptr1_1|206999|gw1.V.2400.1	>gene01278 Thioredoxin H-type 2 (Trx-H-2) (similar to)	>SL1.00sc00226_186.1.1 genomic_reference:SL1.00sc00226 evidence_code:09F0H0E1IEG gene_region:2539230-2539532 functional_description:"Unknown Protein (AHRD V1)"
>MDP0000121987_1	>At1g09190	>GSVIVT01003220001 assembled CDS	>ppa001018m	>jgi|Poptr1_1|207359|gw1.V.2760.1	>gene01279 Plasma membrane ATPase 1 (similar to)	>SL1.00sc00226_191.1.1 genomic_reference:SL1.00sc00226 evidence_code:09F0H1E1IEG gene_region:2568147-2569757 functional_description:"Pentatricopeptide repeat protein (Fragment) (AHRD V1 *-*NG B3U1U4_ISOEN); contains Interpro domain(s) IPR002885 Pentatricopeptide repeat "
>MDP0000122003_1	>At1g09200	>GSVIVT01003229001 assembled CDS	>ppa001026m	>jgi|Poptr1_1|207367|gw1.V.2768.1	>gene01280 Thioredoxin H-type 2 (Trx-H-2) (similar to)	>SL1.00sc00226_202.1.1 genomic_reference:SL1.00sc00226 evidence_code:09F0H1E1IEG gene_region:2668234-2669604 functional_description:"UNE1-like protein (AHRD V1 ***NG B2ZAQ7_GOSRA); contains Interpro domain(s) IPR006943 Protein of unknown function DUF641, plant "
>MDP0000122015_1	>At1g09250	>GSVIVT01003251001 assembled CDS	>ppa001034m	>jgi|Poptr1_1|207394|gw1.V.2795.1	>gene01295 Pentatricopeptide repeat-containing protein At5g39980, chloroplastic, Precursor (similar to)	>SL1.00sc00226_205.1.1 genomic_reference:SL1.00sc00226 evidence_code:09F0H1E1IEG gene_region:2712213-2719206 functional_description:"binding / catalytic/ transcription repressor (AHRD V1 *-*NG AT4G18810.1); contains Interpro domain(s) IPR013857 NADH:ubiquinone oxidoreductase intermediate-associated protein 30 "
>MDP0000122039_1	>At1g09320	>GSVIVT01003282001 assembled CDS	>ppa001035m	>jgi|Poptr1_1|207428|gw1.V.2829.1	>gene01309 Protein kinase PVPK-1 (similar to)	>SL1.00sc00226_206.1.1 genomic_reference:SL1.00sc00226 evidence_code:09F0H0E0IEG gene_region:2730385-2730815 functional_description:"Unknown Protein (AHRD V1)"
>MDP0000122042_1	>At1g09340	>GSVIVT01003295001 assembled CDS	>ppa001051m	>jgi|Poptr1_1|207661|gw1.V.3062.1	>gene01313 Mating-type locus allele B3 protein (probable)	>SL1.00sc00226_21.1.1 genomic_reference:SL1.00sc00226 evidence_code:09F0H1E1IEG gene_region:452792-456167 functional_description:"MRNA complete cds clone RAFL24-13-K22 (AHRD V1 ***NG Q67YQ9_ARATH); contains Interpro domain(s) IPR016040 NAD(P)-binding domain "
>MDP0000122060_1	>At1g09390	>GSVIVT01003308001 assembled CDS	>ppa001053m	>jgi|Poptr1_1|207680|gw1.V.3081.1	>gene01314 Putative rRNA methyltransferase ylbH (probable)	>SL1.00sc00226_214.1.1 genomic_reference:SL1.00sc00226 evidence_code:09F0H1E0IEG gene_region:2795919-2797103 functional_description:"Receptor-like protein kinase 2 (AHRD V1 *-*G Q9LHP4); contains Interpro domain(s) IPR001611 Leucine-rich repeat "
>MDP0000122076_1	>At1g09420	>GSVIVT01003310001 assembled CDS	>ppa001060m	>jgi|Poptr1_1|207698|gw1.V.3099.1	>gene01324 Paired amphipathic helix protein Sin3 (AtSin3) (similar to)	>SL1.00sc00226_225.1.1 genomic_reference:SL1.00sc00226 evidence_code:09F0H0E1IEG gene_region:2863435-2863632 functional_description:"Unknown Protein (AHRD V1)"
>MDP0000122104_1	>At1g09520	>GSVIVT01003328001 assembled CDS	>ppa001064m	>jgi|Poptr1_1|207736|gw1.V.3137.1	>gene01328 Cell division cycle protein 48 homolog MJ1156 (probable)	>SL1.00sc00226_229.1.1 genomic_reference:SL1.00sc00226 evidence_code:09F1H1E1IEG gene_region:2897982-2898446 functional_description:"Ycf20-like protein (AHRD V1 **-NG P72983); contains Interpro domain(s) IPR007572 Protein of unknown function DUF565 "
>MDP0000122126_1	>At1g09570	>GSVIVT01003360001 assembled CDS	>ppa001068m	>jgi|Poptr1_1|208019|gw1.V.3420.1	>gene01330 Peroxidase 16 (Atperox P16), Precursor (similar to)	>SL1.00sc00226_23.1.1 genomic_reference:SL1.00sc00226 evidence_code:09F1H1E1IEG gene_region:534926-537505 functional_description:"Beta-amylase (AHRD V1 ***G O64407); contains Interpro domain(s) IPR013781 Glycoside hydrolase, subgroup, catalytic core "
>MDP0000122193_1	>At1g09590	>GSVIVT01003377001 assembled CDS	>ppa001069m	>jgi|Poptr1_1|208512|gw1.V.3913.1	>gene01337 TATA-box-binding protein (TBP) (probable)	>SL1.00sc00226_250.1.1 genomic_reference:SL1.00sc00226 evidence_code:09F0H1E1IEG gene_region:3053791-3058237 functional_description:"Phosphoribosylformylglycinamidine synthase (AHRD V1 ***G A9Y5J1_ARATH); contains Interpro domain(s) IPR010073 Phosphoribosylformylglycinamidine synthase, eukaryotes and proteobacteria "
>MDP0000122282_1	>At1g09600	>GSVIVT01003423001 assembled CDS	>ppa001070m	>jgi|Poptr1_1|208603|gw1.V.4004.1	>gene01340 Probable WRKY transcription factor 75 (similar to)	>SL1.00sc00226_275.1.1 genomic_reference:SL1.00sc00226 evidence_code:09F1H1E1IEG gene_region:3258522-3262895 functional_description:"MEE18 maternal effect embryo arrest 18 (AHRD V1 *-*NG AT2G34090.2); contains Interpro domain(s) IPR002882 LPPG:FO 2-phospho-L-lactate transferase CofD/UPF0052 "
>MDP0000122304_1	>At1g09750	>GSVIVT01003433001 assembled CDS	>ppa001085m	>jgi|Poptr1_1|208995|gw1.V.4396.1	>gene01341 3-oxoacyl-[acyl-carrier-protein] reductase (probable)	>SL1.00sc00226_277.1.1 genomic_reference:SL1.00sc00226 evidence_code:09F0H1E1IEG gene_region:3266154-3270066 functional_description:"MEE18 maternal effect embryo arrest 18 (AHRD V1 ***NG AT2G34090.1); contains Interpro domain(s) IPR002882 LPPG:FO 2-phospho-L-lactate transferase CofD/UPF0052 "
>MDP0000122305_1	>At1g09760	>GSVIVT01003434001 assembled CDS	>ppa001095m	>jgi|Poptr1_1|209017|gw1.V.4418.1	>gene01348 Pentatricopeptide repeat-containing protein At5g14080 (putative)	>SL1.00sc00226_28.1.1 genomic_reference:SL1.00sc00226 evidence_code:09F1H1E1IEG gene_region:654912-656652 functional_description:"Acyl carrier protein 1, chloroplastic (AHRD V1 ***G P93092); contains Interpro domain(s) IPR003231 Acyl carrier protein (ACP) "
>MDP0000122340_1	>At1g09770	>GSVIVT01003435001 assembled CDS	>ppa001096m	>jgi|Poptr1_1|209056|gw1.V.4457.1	>gene01356 DELLA protein GAI1 (probable)	>SL1.00sc00226_287.1.1 genomic_reference:SL1.00sc00226 evidence_code:09F0H1E1IEG gene_region:3332677-3333156 functional_description:"HR2 HOMOLOG OF RPW8 2 (AHRD V1 **-NG AT3G50460.1); contains Interpro domain(s) IPR008808 Mildew-resistance, broad-spectrum "
>MDP0000122397_1	>At1g09795	>GSVIVT01003450001 assembled CDS	>ppa001111m	>jgi|Poptr1_1|209439|gw1.V.4840.1	>gene01367 Shikimate kinase, chloroplastic, Precursor (probable)	>SL1.00sc00226_289.1.1 genomic_reference:SL1.00sc00226 evidence_code:09F0H1E1IEG gene_region:3351465-3355533 functional_description:"Protein CHUP1, chloroplastic (AHRD V1 *--NG Q9LI74)"
>MDP0000122407_1	>At1g09820	>GSVIVT01003452001 assembled CDS	>ppa001115m	>jgi|Poptr1_1|209997|gw1.V.5398.1	>gene01369 Zinc finger protein KNUCKLES (similar to)	>SL1.00sc00226_305.1.1 genomic_reference:SL1.00sc00226 evidence_code:09F0H1E1IEG gene_region:3448964-3451629 functional_description:"Pyruvate decarboxylase isozyme 1 (AHRD V1 ***G Q684K0_LOTJA); contains Interpro domain(s) IPR012110 Pyruvate decarboxylase/indolepyruvate decarboxylase "
>MDP0000122419_1	>At1g09830	>GSVIVT01003453001 assembled CDS	>ppa001116m	>jgi|Poptr1_1|215808|gw1.VII.113.1	>gene01370 Acyltransferase-like protein At1g54570, chloroplastic, Precursor (similar to)	>SL1.00sc00226_306.1.1 genomic_reference:SL1.00sc00226 evidence_code:09F0H1E0IEG gene_region:3452985-3454368 functional_description:"Transcription factor PCF8-like (AHRD V1 *-*NG Q6ZE14_ORYSJ); contains Interpro domain(s) IPR005333 Transcription factor, TCP "
>MDP0000122421_1	>At1g09840	>GSVIVT01003472001 assembled CDS	>ppa001129m	>jgi|Poptr1_1|215842|gw1.VII.147.1	>gene01389 Aspartokinase 2, chloroplastic, Precursor (putative)	>SL1.00sc00226_309.1.1 genomic_reference:SL1.00sc00226 evidence_code:09F1H1E1IEG gene_region:3473875-3479706 functional_description:"GTP-binding protein era homolog (AHRD V1 ***G B3ETC6); contains Interpro domain(s) IPR005662 GTP-binding protein Era "
>MDP0000122432_1	>At1g09940	>GSVIVT01003493001 assembled CDS	>ppa001133m	>jgi|Poptr1_1|215873|gw1.VII.178.1	>gene01393 CMP-N-acetylneuraminate-poly-alpha-2, 8-sialyltransferase (probable)	>SL1.00sc00226_322.1.1 genomic_reference:SL1.00sc00226 evidence_code:09F1H1E1IEG gene_region:3544998-3546929 functional_description:"WUSCHEL-related homeobox 9 (AHRD V1 *--NG Q6X7J4); contains Interpro domain(s) IPR001356 Homeobox "
>MDP0000122452_1	>At1g09960	>GSVIVT01003560001 assembled CDS	>ppa001139m	>jgi|Poptr1_1|216150|gw1.VII.455.1	>gene01395 Protein TSSC4 (probable)	>SL1.00sc00226_331.1.1 genomic_reference:SL1.00sc00226 evidence_code:09F1H1E1IEG gene_region:3616425-3616835 functional_description:"histone H3 (AHRD V1 *-*NG AT5G65360.1); contains Interpro domain(s) IPR000164 Histone H3 "
>MDP0000122493_1	>At1g10070	>GSVIVT01003594001 assembled CDS	>ppa001151m	>jgi|Poptr1_1|216196|gw1.VII.501.1	>gene01408 Transcription-repair-coupling factor (TRCF) (probable)	>SL1.00sc00226_339.1.1 genomic_reference:SL1.00sc00226 evidence_code:09F0H1E0IEG gene_region:3681518-3681949 functional_description:"Glutaredoxin (AHRD V1 ***G B9HGW6_POPTR); contains Interpro domain(s) IPR012335 Thioredoxin fold "
>MDP0000122515_1	>At1g10170	>GSVIVT01003599001 assembled CDS	>ppa001172m	>jgi|Poptr1_1|216234|gw1.VII.539.1	>gene01413 Acetyl-coenzyme A synthetase, cytoplasmic (AceCS) (similar to)	>SL1.00sc00226_341.1.1 genomic_reference:SL1.00sc00226 evidence_code:09F0H1E1IEG gene_region:3694550-3702990 functional_description:"Guanylate-binding protein 4 (AHRD V1 *-*NG Q61107); contains Interpro domain(s) IPR015894 Guanylate-binding protein, N-terminal "
>MDP0000122554_1	>At1g10220	>GSVIVT01003602001 assembled CDS	>ppa001179m	>jgi|Poptr1_1|216471|gw1.VII.776.1	>gene01433 N-(5'-phosphoribosyl)anthranilate isomerase (PRAI) (probable)	>SL1.00sc00226_342.1.1 genomic_reference:SL1.00sc00226 evidence_code:09F0H1E1IEG gene_region:3704433-3708124 functional_description:"anac075 Arabidopsis NAC domain containing protein 75 transcription factor (AHRD V1 ***G AT4G29230.1); contains Interpro domain(s) IPR003441 No apical meristem (NAM) protein "
>MDP0000122563_1	>At1g10230	>GSVIVT01003611001 assembled CDS	>ppa001180m	>jgi|Poptr1_1|216844|gw1.VII.1149.1	>gene01434 PRA1 family protein G1 (AtPRA1.G1) (probable)	>SL1.00sc00226_349.1.1 genomic_reference:SL1.00sc00226 evidence_code:09F0H1E1IEG gene_region:3776773-3789153 functional_description:"Glycogen phosphorylase 1 (AHRD V1 ***G Q00766); contains Interpro domain(s) IPR011833 Glycogen/starch/alpha-glucan phosphorylase "
>MDP0000122611_1	>At1g10270	>GSVIVT01003650001 assembled CDS	>ppa001188m	>jgi|Poptr1_1|217089|gw1.VII.1394.1	>gene01435 Putative late blight resistance protein homolog R1A-10 (probable)	>SL1.00sc00226_354.1.1 genomic_reference:SL1.00sc00226 evidence_code:09F1H1E1IEG gene_region:3817633-3819942 functional_description:"Unknown Protein (AHRD V1)"
>MDP0000122651_1	>At1g10310	>GSVIVT01003653001 assembled CDS	>ppa001192m	>jgi|Poptr1_1|217091|gw1.VII.1396.1	>gene01438 AT-rich interactive domain-containing protein 2 (BAF200) (probable)	>SL1.00sc00226_355.1.1 genomic_reference:SL1.00sc00226 evidence_code:09F1H1E1IEG gene_region:3821393-3823373 functional_description:"DNA-binding protein-related (AHRD V1 ***NG AT4G28440.1); contains Interpro domain(s) IPR012340 Nucleic acid-binding, OB-fold "
>MDP0000122720_1	>At1g10390	>GSVIVT01003661001 assembled CDS	>ppa001195m	>jgi|Poptr1_1|217093|gw1.VII.1398.1	>gene01439 Photosystem I reaction center subunit V, chloroplastic, Precursor (similar to)	>SL1.00sc00226_379.1.1 genomic_reference:SL1.00sc00226 evidence_code:09F1H1E1IEG gene_region:4002683-4005940 functional_description:"30S ribosomal protein S5 (AHRD V1 *-*NG Q56ZQ4_ARATH); contains Interpro domain(s) IPR005712 Ribosomal protein S5, bacterial-type "
>MDP0000122725_1	>At1g10410	>GSVIVT01003678001 assembled CDS	>ppa001197m	>jgi|Poptr1_1|217179|gw1.VII.1484.1	>gene01441 Actin-related protein 8 (putative)	>SL1.00sc00226_383.1.1 genomic_reference:SL1.00sc00226 evidence_code:09F0H1E1IEG gene_region:4049291-4050082 functional_description:"VQ motif-containing protein (AHRD V1 ***NG AT1G28280.2); contains Interpro domain(s) IPR008889 VQ "
>MDP0000122729_1	>At1g10480	>GSVIVT01003687001 assembled CDS	>ppa001199m	>jgi|Poptr1_1|217381|gw1.VII.1686.1	>gene01442 Pentatricopeptide repeat-containing protein At4g37380, chloroplastic, Precursor (probable)	>SL1.00sc00226_389.1.1 genomic_reference:SL1.00sc00226 evidence_code:09F1H0E1IEG gene_region:4098354-4098575 functional_description:"Unknown Protein (AHRD V1)"
>MDP0000122783_1	>At1g10500	>GSVIVT01003693001 assembled CDS	>ppa001203m	>jgi|Poptr1_1|217453|gw1.VII.1758.1	>gene01448 KH domain-containing protein At5g56140 (similar to)	>SL1.00sc00226_390.1.1 genomic_reference:SL1.00sc00226 evidence_code:09F1H1E1IEG gene_region:4102956-4104689 functional_description:"Eukaryotic translation initiation factor 3 subunit 7 (AHRD V1 ***G Q9FKV6_ARATH); contains Interpro domain(s) IPR007783 Eukaryotic translation initiation factor 3, subunit 7 "
>MDP0000122830_1	>At1g10510	>GSVIVT01003696001 assembled CDS	>ppa001206m	>jgi|Poptr1_1|217497|gw1.VII.1802.1	>gene01467 Cytochrome c oxidase assembly protein COX15 homolog (probable)	>SL1.00sc00226_398.1.1 genomic_reference:SL1.00sc00226 evidence_code:09F0H1E1IEG gene_region:4162358-4166140 functional_description:"50S ribosomal protein L21 (AHRD V1 ***NG B9RZ99_RICCO); contains Interpro domain(s) IPR001787 Ribosomal protein L21 "
>MDP0000122849_1	>At1g10522	>GSVIVT01003706001 assembled CDS	>ppa001209m	>jgi|Poptr1_1|217574|gw1.VII.1879.1	>gene01470 Chaperone protein dnaJ 11, chloroplastic (AtJ11), Precursor (probable)	>SL1.00sc00226_413.1.1 genomic_reference:SL1.00sc00226 evidence_code:09F0H1E1IEG gene_region:4290572-4295540 functional_description:"MutS2 protein (AHRD V1 ***NG P73625); contains Interpro domain(s) IPR005747 DNA mismatch repair protein MutS, type 2 "
>MDP0000122897_1	>At1g10600	>GSVIVT01003782001 assembled CDS	>ppa001212m	>jgi|Poptr1_1|217819|gw1.VII.2124.1	>gene01473 Enhancer of mRNA-decapping protein 4 (probable)	>SL1.00sc00226_423.1.1 genomic_reference:SL1.00sc00226 evidence_code:09F1H1E1IEG gene_region:4368815-4370381 functional_description:"Unknown Protein (AHRD V1)"
>MDP0000122920_1	>At1g10700	>GSVIVT01003799001 assembled CDS	>ppa001213m	>jgi|Poptr1_1|217823|gw1.VII.2128.1	>gene01479 Phosphoribulokinase, chloroplastic (PRKase), Precursor (probable)	>SL1.00sc00226_424.1.1 genomic_reference:SL1.00sc00226 evidence_code:09F0H1E0IEG gene_region:4373033-4374065 functional_description:"Acyltransferase (Fragment) (AHRD V1 ***NG C1JZ77_9SOLA); contains Interpro domain(s) IPR003480 Transferase "
>MDP0000122978_1	>At1g10760	>GSVIVT01003813001 assembled CDS	>ppa001224m	>jgi|Poptr1_1|217949|gw1.VII.2254.1	>gene01485 hypothetical protein	>SL1.00sc00226_435.1.1 genomic_reference:SL1.00sc00226 evidence_code:09F0H1E1IEG gene_region:4462087-4471937 functional_description:"proline-rich spliceosome-associated PSP family protein (AHRD V1 *-*NG AT4G21660.1); contains Interpro domain(s) IPR007180 Protein of unknown function DUF382 "
>MDP0000122981_1	>At1g10830	>GSVIVT01003823001 assembled CDS	>ppa001232m	>jgi|Poptr1_1|218517|gw1.VII.2822.1	>gene01488 One cut domain family member 2 (OC-2) (probable)	>SL1.00sc00226_439.1.1 genomic_reference:SL1.00sc00226 evidence_code:09F0H1E1IEG gene_region:4520672-4523180 functional_description:"Polyphenol oxidase (AHRD V1 ***NG B3WFP2_TAROF); contains Interpro domain(s) IPR016213 Polyphenol oxidase, plant "
>MDP0000123007_1	>At1g10890	>GSVIVT01003846001 assembled CDS	>ppa001236m	>jgi|Poptr1_1|218531|gw1.VII.2836.1	>gene01499 Photosystem II D2 protein (PSII D2 protein) (similar to)	>SL1.00sc00226_445.1.1 genomic_reference:SL1.00sc00226 evidence_code:09F0H0E0IEG gene_region:4580408-4581511 functional_description:"kelch repeat-containing F-box family protein (AHRD V1 *-*NG AT1G16250.1); contains Interpro domain(s) IPR015915 Kelch-type beta propeller "
>MDP0000123013_1	>At1g10910	>GSVIVT01003863001 assembled CDS	>ppa001238m	>jgi|Poptr1_1|218644|gw1.VII.2949.1	>gene01500 Cytokinesis protein 2 (probable)	>SL1.00sc00226_448.1.1 genomic_reference:SL1.00sc00226 evidence_code:09F0H0E1IEG gene_region:4605530-4606291 functional_description:"Unknown Protein (AHRD V1)"
>MDP0000123045_1	>At1g10960	>GSVIVT01003874001 assembled CDS	>ppa001249m	>jgi|Poptr1_1|218742|gw1.VII.3047.1	>gene01503 E3 ubiquitin-protein ligase At1g63170 (probable)	>SL1.00sc00226_477.1.1 genomic_reference:SL1.00sc00226 evidence_code:09F0H1E1IEG gene_region:4811128-4822955 functional_description:"Cell division protease ftsH homolog 12, chloroplastic (AHRD V1 ***NG Q9SAJ3); contains Interpro domain(s) IPR003959 ATPase, AAA-type, core "
>MDP0000123061_1	>At1g10970	>GSVIVT01003897001 assembled CDS	>ppa001256m	>jgi|Poptr1_1|218864|gw1.VII.3169.1	>gene01532 Potassium-transporting ATPase C chain (probable)	>SL1.00sc00226_480.1.1 genomic_reference:SL1.00sc00226 evidence_code:09F0H1E1IEG gene_region:4840374-4851349 functional_description:"B3 domain-containing transcription factor VAL3 (AHRD V1 *--G O65420); contains Interpro domain(s) IPR003340 Transcriptional factor B3 "
>MDP0000123076_1	>At1g11290	>GSVIVT01003913001 assembled CDS	>ppa001257m	>jgi|Poptr1_1|219110|gw1.VII.3415.1	>gene01560 Malate dehydrogenase [NADP], chloroplastic, Precursor (probable)	>SL1.00sc00226_499.1.1 genomic_reference:SL1.00sc00226 evidence_code:09F0H1E1IEG gene_region:5018785-5020503 functional_description:"armadillo/beta-catenin repeat family protein (AHRD V1 **-NG AT1G61350.1); contains Interpro domain(s) IPR011989 Armadillo-like helical "
>MDP0000123082_1	>At1g11360	>GSVIVT01003920001 assembled CDS	>ppa001261m	>jgi|Poptr1_1|219119|gw1.VII.3424.1	>gene01564 Cyclin-U1-1 (CycU1) (similar to)	>SL1.00sc00226_500.1.1 genomic_reference:SL1.00sc00226 evidence_code:09F0H1E1IEG gene_region:5023703-5026015 functional_description:"DAG protein (AHRD V1 *-*NG B6SJX7_MAIZE)"
>MDP0000123097_1	>At1g11430	>GSVIVT01003930001 assembled CDS	>ppa001263m	>jgi|Poptr1_1|219245|gw1.VII.3550.1	>gene01569 Transcription factor Pur-alpha 1 (similar to)	>SL1.00sc00226_502.1.1 genomic_reference:SL1.00sc00226 evidence_code:09F1H1E1IEG gene_region:5045094-5048868 functional_description:"ATMAMI ARABIDOPSIS THALIANA MEMBRANE-ASSOCIATED MANNITOL-INDUCED structural molecule (AHRD V1 *-*G AT5G54110.1); contains Interpro domain(s) IPR000535 Major sperm protein "
>MDP0000123107_1	>At1g11470	>GSVIVT01003936001 assembled CDS	>ppa001264m	>jgi|Poptr1_1|219665|gw1.VII.3970.1	>gene01572 Kinesin-like protein KIFC3 (probable)	>SL1.00sc00226_514.1.1 genomic_reference:SL1.00sc00226 evidence_code:09F0H1E1IEG gene_region:5157282-5159717 functional_description:"CRR22 CHLORORESPIRATORY REDUCTION22 endonuclease (AHRD V1 ***NG AT1G11290.1); contains Interpro domain(s) IPR002885 Pentatricopeptide repeat "
>MDP0000123124_1	>At1g11480	>GSVIVT01003938001 assembled CDS	>ppa001276m	>jgi|Poptr1_1|219722|gw1.VII.4027.1	>gene01575 Galactokinase (probable)	>SL1.00sc00226_517.1.1 genomic_reference:SL1.00sc00226 evidence_code:09F0H1E1IEG gene_region:5171181-5172335 functional_description:"universal stress protein USP family protein (AHRD V1 *-*NG AT1G11360.3); contains Interpro domain(s) IPR006016 UspA "
>MDP0000123174_1	>At1g11680	>GSVIVT01003940001 assembled CDS	>ppa001277m	>jgi|Poptr1_1|225407|gw1.X.104.1	>gene01586 N utilization substance protein B homolog (Protein nusB) (probable)	>SL1.00sc00226_54.1.1 genomic_reference:SL1.00sc00226 evidence_code:09F1H1E1IEG gene_region:1044251-1046667 functional_description:"FUNCTIONS IN molecular_function unknown INVOLVED IN biological_process unknown LOCATED IN chloroplast EXPRESSED IN 22 plant structures EXPRESSED DURING 13 growth stages (AHRD V1 ***NG AT1G02475.1); contains Interpro domain(s) IPR005031 Streptomyces cyclase/dehydrase "
>MDP0000123241_1	>At1g11700	>GSVIVT01003944001 assembled CDS	>ppa001281m	>jgi|Poptr1_1|225500|gw1.X.197.1	>gene01587 Transcription initiation factor TFIID subunit 1 (TAF(II)250) (probable)	>SL1.00sc00226_544.1.1 genomic_reference:SL1.00sc00226 evidence_code:09F0H1E1IEG gene_region:5394435-5396651 functional_description:"B70 transcription factor (AHRD V1 *-*NG AT4G21340.1); contains Interpro domain(s) IPR011598 Helix-loop-helix DNA-binding "
>MDP0000123260_1	>At1g11720	>GSVIVT01003947001 assembled CDS	>ppa001286m	>jgi|Poptr1_1|225648|gw1.X.345.1	>gene01596 Protein kinase APK1B, chloroplastic, Precursor (similar to)	>SL1.00sc00226_545.1.1 genomic_reference:SL1.00sc00226 evidence_code:09F1H1E1IEG gene_region:5415394-5416810 functional_description:"DAG protein, chloroplastic (AHRD V1 ***NG Q38732)"
>MDP0000123299_1	>At1g11750	>GSVIVT01003952001 assembled CDS	>ppa001288m	>jgi|Poptr1_1|226002|gw1.X.699.1	>gene01597 RuBisCO large subunit-binding protein subunit beta, chloroplastic, Precursor (putative)	>SL1.00sc00226_55.1.1 genomic_reference:SL1.00sc00226 evidence_code:09F1H1E1IEG gene_region:1047517-1049825 functional_description:"FUNCTIONS IN molecular_function unknown INVOLVED IN biological_process unknown LOCATED IN chloroplast EXPRESSED IN 22 plant structures EXPRESSED DURING 13 growth stages (AHRD V1 ***NG AT1G02475.1); contains Interpro domain(s) IPR005031 Streptomyces cyclase/dehydrase "
>MDP0000123407_1	>At1g11790	>GSVIVT01003955001 assembled CDS	>ppa001312m	>jgi|Poptr1_1|226144|gw1.X.841.1	>gene01599 Lysyl-tRNA synthetase (LysRS) (similar to)	>SL1.00sc00226_551.1.1 genomic_reference:SL1.00sc00226 evidence_code:09F0H1E1IEG gene_region:5444527-5448218 functional_description:"phosphoinositide binding (AHRD V1 *-*NG AT1G61690.1); contains Interpro domain(s) IPR000306 Zinc finger, FYVE-type "
>MDP0000123421_1	>At1g11800	>GSVIVT01003983001 assembled CDS	>ppa001324m	>jgi|Poptr1_1|226181|gw1.X.878.1	>gene01611 Pyrophosphate--fructose 6-phosphate 1-phosphotransferase subunit beta (PFP) (similar to)	>SL1.00sc00226_560.1.1 genomic_reference:SL1.00sc00226 evidence_code:09F1H1E1IEG gene_region:5517099-5518604 functional_description:"Oxygen-evolving enhancer protein 3, chloroplastic (AHRD V1 ***NG P12301); contains Interpro domain(s) IPR008797 Photosystem II oxygen evolving complex protein PsbQ "
>MDP0000123463_1	>At1g11810	>GSVIVT01004025001 assembled CDS	>ppa001330m	>jgi|Poptr1_1|226650|gw1.X.1347.1	>gene01614 DNA replication licensing factor mcm4 (probable)	>SL1.00sc00226_580.1.1 genomic_reference:SL1.00sc00226 evidence_code:09F0H1E0IEG gene_region:5658849-5660603 functional_description:"pentatricopeptide PPR repeat-containing protein (AHRD V1 *-*NG AT4G21170.1); contains Interpro domain(s) IPR002885 Pentatricopeptide repeat "
>MDP0000123481_1	>At1g11840	>GSVIVT01004028001 assembled CDS	>ppa001331m	>jgi|Poptr1_1|226914|gw1.X.1611.1	>gene01618 MutS2 protein (probable)	>SL1.00sc00226_594.1.1 genomic_reference:SL1.00sc00226 evidence_code:09F0H1E1IEG gene_region:5753281-5757508 functional_description:"RNA pseudourine synthase 6, chloroplastic (AHRD V1 ***G Q9SVS0); contains Interpro domain(s) IPR006145 Pseudouridine synthase, RsuA and RluB/C/D/E/F "
>MDP0000123544_1	>At1g11860	>GSVIVT01004075001 assembled CDS	>ppa001332m	>jgi|Poptr1_1|226936|gw1.X.1633.1	>gene01623 Serine-rich adhesin for platelets, Precursor (probable)	>SL1.00sc00226_6.1.1 genomic_reference:SL1.00sc00226 evidence_code:09F0H1E1IEG gene_region:161741-172309 functional_description:"Acyl-CoA-binding domain-containing protein 4 (AHRD V1 *--NG Q9MA55); contains Interpro domain(s) IPR015915 Kelch-type beta propeller "
>MDP0000123562_1	>At1g11870	>GSVIVT01004085001 assembled CDS	>ppa001337m	>jgi|Poptr1_1|226968|gw1.X.1665.1	>gene01626 Probable RNA-binding protein yqeI	>SL1.00sc00226_600.1.1 genomic_reference:SL1.00sc00226 evidence_code:09F0H1E1IEG gene_region:5814046-5824651 functional_description:"Abnormal spindle-like microcephaly-associated protein homolog (AHRD V1 ***NG Q8CJ27); contains Interpro domain(s) IPR001715 Calponin-like actin-binding "
>MDP0000123568_1	>At1g12000	>GSVIVT01004086001 assembled CDS	>ppa001341m	>jgi|Poptr1_1|227190|gw1.X.1887.1	>gene01627 Enhanced disease susceptibility 5 (Eds5) (similar to)	>SL1.00sc00226_604.1.1 genomic_reference:SL1.00sc00226 evidence_code:09F0H1E1IEG gene_region:5840048-5844490 functional_description:"ATABC1 ATP BINDING CASSETTE PROTEIN 1 ATPase coupled to transmembrane movement of substances / protein binding / transporter (AHRD V1 *-*G AT4G04770.1); contains Interpro domain(s) IPR010231 SUF system FeS cluster assembly, SufB "
>MDP0000123571_1	>At1g12100	>GSVIVT01004104001 assembled CDS	>ppa001350m	>jgi|Poptr1_1|227375|gw1.X.2072.1	>gene01628 Enhanced disease susceptibility 5 (Eds5) (similar to)	>SL1.00sc00226_614.1.1 genomic_reference:SL1.00sc00226 evidence_code:09F1H1E1IEG gene_region:5933541-5934674 functional_description:"ATP synthase gamma chain (AHRD V1 ***NG B7FIR4_MEDTR); contains Interpro domain(s) IPR000131 ATPase, F1 complex, gamma subunit "
>MDP0000123573_1	>At1g12130	>GSVIVT01004123001 assembled CDS	>ppa001352m	>jgi|Poptr1_1|227389|gw1.X.2086.1	>gene01629 DNA replication licensing factor MCM9 (probable)	>SL1.00sc00226_617.1.1 genomic_reference:SL1.00sc00226 evidence_code:09F0H1E1IEG gene_region:5944212-5961025 functional_description:"Soluble starch synthase (AHRD V1 ***G C7F7H9_SOLTU); contains Interpro domain(s) IPR011835 Glycogen/starch synthases, ADP-glucose type "
>MDP0000123583_1	>At1g12230	>GSVIVT01004128001 assembled CDS	>ppa001353m	>jgi|Poptr1_1|227567|gw1.X.2264.1	>gene01633 hypothetical protein	>SL1.00sc00226_623.1.1 genomic_reference:SL1.00sc00226 evidence_code:09F1H1E1IEG gene_region:6014431-6017074 functional_description:"Adenylyl-sulfate reductase (AHRD V1 ***G Q672Q8_SOLLC); contains Interpro domain(s) IPR013766 Thioredoxin domain "
>MDP0000123604_1	>At1g12250	>GSVIVT01004302001 assembled CDS	>ppa001360m	>jgi|Poptr1_1|227584|gw1.X.2281.1	>gene01639 F-box/kelch-repeat protein At3g06240 (probable)	>SL1.00sc00226_633.1.1 genomic_reference:SL1.00sc00226 evidence_code:09F1H1E1IEG gene_region:6096465-6099105 functional_description:"Unknown Protein (AHRD V1)"
>MDP0000123611_1	>At1g12260	>GSVIVT01004399001 assembled CDS	>ppa001366m	>jgi|Poptr1_1|227627|gw1.X.2324.1	>gene01642 Berbamunine synthase (probable)	>SL1.00sc00226_638.1.1 genomic_reference:SL1.00sc00226 evidence_code:09F0H1E0IEG gene_region:6138092-6139339 functional_description:"F-box family protein (AHRD V1 *-*NG AT4G22030.1)"
>MDP0000123647_1	>At1g12330	>GSVIVT01004444001 assembled CDS	>ppa001374m	>jgi|Poptr1_1|227753|gw1.X.2450.1	>gene01645 Coiled-coil domain-containing protein 90B, mitochondrial, Precursor (probable)	>SL1.00sc00226_639.1.1 genomic_reference:SL1.00sc00226 evidence_code:09F0H1E0IEG gene_region:6147456-6148676 functional_description:"LOCATED IN chloroplast EXPRESSED IN flower pollen tube EXPRESSED DURING petal differentiation and expansion stage BEST Arabidopsis thaliana protein match is F-box family protein TAIR AT4G22030.1 Has 51 Blast hits to 51 proteins in 4 species Archae - 0 Bac"
>MDP0000123665_1	>At1g12350	>GSVIVT01004448001 assembled CDS	>ppa001375m	>jgi|Poptr1_1|228039|gw1.X.2736.1	>gene01649 Serum factor response C (probable)	>SL1.00sc00226_640.1.1 genomic_reference:SL1.00sc00226 evidence_code:09F0H1E1IEG gene_region:6151094-6152362 functional_description:"F-box family protein (AHRD V1 *-*NG AT4G22030.1)"
>MDP0000123747_1	>At1g12360	>GSVIVT01004473001 assembled CDS	>ppa001383m	>jgi|Poptr1_1|228057|gw1.X.2754.1	>gene01653 Probable fructose-bisphosphate aldolase 2, chloroplastic, Precursor (putative)	>SL1.00sc00226_641.1.1 genomic_reference:SL1.00sc00226 evidence_code:09F0H1E0IEG gene_region:6152699-6154744 functional_description:"transcription factor (AHRD V1 *-*NG AT2G02060.1); contains Interpro domain(s) IPR006447 Myb-like DNA-binding region, SHAQKYF class "
>MDP0000123749_1	>At1g12410	>GSVIVT01004482001 assembled CDS	>ppa001385m	>jgi|Poptr1_1|228125|gw1.X.2822.1	>gene01662 Epimerase family protein slr1223 (probable)	>SL1.00sc00226_648.1.1 genomic_reference:SL1.00sc00226 evidence_code:09F1H1E1IEG gene_region:6213486-6217429 functional_description:"Proline synthetase co-transcribed bacterial homolog protein (AHRD V1 ***NG O94903); contains Interpro domain(s) IPR011078 Predicted pyridoxal phosphate-dependent enzyme, YBL036C type "
>MDP0000123823_1	>At1g12430	>GSVIVT01004634001 assembled CDS	>ppa001387m	>jgi|Poptr1_1|228156|gw1.X.2853.1	>gene01671 Translation initiation factor IF-2 (probable)	>SL1.00sc00226_652.1.1 genomic_reference:SL1.00sc00226 evidence_code:09F0H1E1IEG gene_region:6239305-6250799 functional_description:"Leucyl-tRNA synthetase (AHRD V1 ***G C1ZGP4_PLALI); contains Interpro domain(s) IPR002302 Leucyl-tRNA synthetase, class Ia, bacterial/mitochondrial "
>MDP0000123825_1	>At1g12500	>GSVIVT01004671001 assembled CDS	>ppa001399m	>jgi|Poptr1_1|228184|gw1.X.2881.1	>gene01673 6,7-dimethyl-8-ribityllumazine synthase, chloroplastic (DMRL synthase), Precursor (similar to)	>SL1.00sc00226_653.1.1 genomic_reference:SL1.00sc00226 evidence_code:09F0H1E1IEG gene_region:6256824-6261706 functional_description:"Lysine-specific demethylase 3B (AHRD V1 *--NG Q7LBC6); contains Interpro domain(s) IPR003347 Transcription factor jumonji/aspartyl beta-hydroxylase "
>MDP0000123828_1	>At1g12520	>GSVIVT01004672001 assembled CDS	>ppa001402m	>jgi|Poptr1_1|228518|gw1.X.3215.1	>gene01679 Nucleolar complex protein 2 homolog (Protein NOC2 homolog) (probable)	>SL1.00sc00226_666.1.1 genomic_reference:SL1.00sc00226 evidence_code:09F1H1E1IEG gene_region:6410706-6417035 functional_description:"Pyrophosphate--fructose 6-phosphate 1-phosphotransferase subunit beta (AHRD V1 ***G P21343); contains Interpro domain(s) IPR011183 Pyrophosphate-dependent phosphofructokinase PfpB "
>MDP0000123845_1	>At1g12760	>GSVIVT01004676001 assembled CDS	>ppa001403m	>jgi|Poptr1_1|228562|gw1.X.3259.1	>gene01685 Probable ribosome-binding factor A, chloroplastic, Precursor (similar to)	>SL1.00sc00226_667.1.1 genomic_reference:SL1.00sc00226 evidence_code:09F1H1E1IEG gene_region:6418884-6420495 functional_description:"Light-induced protein, chloroplastic (AHRD V1 **-NG P80471); contains Interpro domain(s) IPR006843 PAP fibrillin "
>MDP0000123888_1	>At1g12770	>GSVIVT01004706001 assembled CDS	>ppa001407m	>jgi|Poptr1_1|228581|gw1.X.3278.1	>gene01701 Soluble inorganic pyrophosphatase 1, chloroplastic (PPase 1), Precursor (similar to)	>SL1.00sc00226_679.1.1 genomic_reference:SL1.00sc00226 evidence_code:09F0H1E1IEG gene_region:6511435-6514680 functional_description:"50S ribosomal protein L15 (AHRD V1 *-*NG C9X1T5_NEIME); contains Interpro domain(s) IPR005749 Ribosomal protein L15, bacterial-type "
>MDP0000123890_1	>At1g12800	>GSVIVT01004713001 assembled CDS	>ppa001413m	>jgi|Poptr1_1|228679|gw1.X.3376.1	>gene01703 Microtubule-associated protein 4 (MAP-4) (probable)	>SL1.00sc00226_694.1.1 genomic_reference:SL1.00sc00226 evidence_code:09F0H1E0IEG gene_region:6599405-6601851 functional_description:"Unknown Protein (AHRD V1)"
>MDP0000123923_1	>At1g12860	>GSVIVT01004716001 assembled CDS	>ppa001422m	>jgi|Poptr1_1|228808|gw1.X.3505.1	>gene01712 Glutathione-regulated potassium-efflux system protein kefB (probable)	>SL1.00sc00226_70.1.1 genomic_reference:SL1.00sc00226 evidence_code:09F0H1E1IEG gene_region:1277772-1284008 functional_description:"Unknown Protein (AHRD V1)"
>MDP0000123930_1	>At1g12870	>GSVIVT01004719001 assembled CDS	>ppa001423m	>jgi|Poptr1_1|229059|gw1.X.3756.1	>gene01713 Uncharacterized protein C216.04c (similar to)	>SL1.00sc00226_700.1.1 genomic_reference:SL1.00sc00226 evidence_code:09F0H1E0IEG gene_region:6631331-6632783 functional_description:"Receptor-like kinase (Fragment) (AHRD V1 *-*G Q8LPW9_WHEAT); contains Interpro domain(s) IPR002290 Serine/threonine protein kinase "
>MDP0000123941_1	>At1g12900	>GSVIVT01004727001 assembled CDS	>ppa001426m	>jgi|Poptr1_1|229315|gw1.X.4012.1	>gene01715 Glutamyl-tRNA reductase 2, chloroplastic (GluTR), Precursor (similar to)	>SL1.00sc00226_703.1.1 genomic_reference:SL1.00sc00226 evidence_code:09F1H1E1IEG gene_region:6653363-6655849 functional_description:"Cell division protease ftsH homolog 6, chloroplastic (AHRD V1 ***NG Q1PDW5); contains Interpro domain(s) IPR001315 Caspase Recruitment IPR003960 ATPase, AAA-type, conserved site IPR005936 Peptidase M41, FtsH IPR006025 Peptidase M, neutral zinc metallopeptidases, zin…
>MDP0000123980_1	>At1g12980	>GSVIVT01004733001 assembled CDS	>ppa001432m	>jgi|Poptr1_1|229479|gw1.X.4176.1	>gene01719 Splicing factor, proline- and glutamine-rich (PTB-associated-splicing factor) (probable)	>SL1.00sc00226_728.1.1 genomic_reference:SL1.00sc00226 evidence_code:09F0H1E0IEG gene_region:6825396-6829781 functional_description:"Cationic amino acid transporter (AHRD V1 ***G B9GYF7_POPTR); contains Interpro domain(s) IPR015606 Cationic amino acid transporter "
>MDP0000123985_1	>At1g13080	>GSVIVT01004740001 assembled CDS	>ppa001433m	>jgi|Poptr1_1|229505|gw1.X.4202.1	>gene01746 Coiled-coil domain-containing protein 153 (similar to)	>SL1.00sc00226_731.1.1 genomic_reference:SL1.00sc00226 evidence_code:09F1H1E1IEG gene_region:6848022-6851303 functional_description:"molybdenum cofactor sulfurase family protein (AHRD V1 ***G AT1G30910.1); contains Interpro domain(s) IPR005303 MOSC, N-terminal beta barrel "
>MDP0000124002_1	>At1g13160	>GSVIVT01004774001 assembled CDS	>ppa001434m	>jgi|Poptr1_1|229572|gw1.X.4269.1	>gene01749 Probable serine/threonine-protein kinase DDB_G0272254	>SL1.00sc00226_733.1.1 genomic_reference:SL1.00sc00226 evidence_code:09F0H1E1IEG gene_region:6855286-6857955 functional_description:"Pentatricopeptide repeat protein (Fragment) (AHRD V1 *-*NG B3U1V1_PICAB); contains Interpro domain(s) IPR002885 Pentatricopeptide repeat "
>MDP0000124016_1	>At1g13170	>GSVIVT01004776001 assembled CDS	>ppa001436m	>jgi|Poptr1_1|229658|gw1.X.4355.1	>gene01760 Probable ubiquitin fusion degradation protein C12B10.01c	>SL1.00sc00226_75.1.1 genomic_reference:SL1.00sc00226 evidence_code:09F0H1E0IEG gene_region:1351432-1352682 functional_description:"WD repeat-containing protein 48 (AHRD V1 *-*NG Q6PFM9); contains Interpro domain(s) IPR017986 WD40 repeat, region "
>MDP0000124063_1	>At1g13200	>GSVIVT01004785001 assembled CDS	>ppa001437m	>jgi|Poptr1_1|229792|gw1.X.4489.1	>gene01761 hypothetical protein	>SL1.00sc00226_754.1.1 genomic_reference:SL1.00sc00226 evidence_code:09F0H1E1IEG gene_region:7011157-7016094 functional_description:"protein binding / zinc ion binding (AHRD V1 *--NG AT5G04460.1); contains Interpro domain(s) IPR001841 Zinc finger, RING-type "
>MDP0000124065_1	>At1g13230	>GSVIVT01004796001 assembled CDS	>ppa001438m	>jgi|Poptr1_1|229824|gw1.X.4521.1	>gene01765 Putative SWI/SNF-related matrix-associated actin-dependent regulator of chromatin subfamily A member 3-like 3 (SMARCA3-like protein 3) (probable)	>SL1.00sc00226_756.1.1 genomic_reference:SL1.00sc00226 evidence_code:09F0H1E1IEG gene_region:7032029-7033942 functional_description:"methyladenine glycosylase family protein (AHRD V1 *-*G AT5G44680.1); contains Interpro domain(s) IPR005019 Methyladenine glycosylase "
>MDP0000124069_1	>At1g13260	>GSVIVT01004807001 assembled CDS	>ppa001441m	>jgi|Poptr1_1|230211|gw1.X.4908.1	>gene01784 SH3 and multiple ankyrin repeat domains protein 3 (Shank3) (probable)	>SL1.00sc00226_763.1.1 genomic_reference:SL1.00sc00226 evidence_code:09F1H1E1IEG gene_region:7086970-7090609 functional_description:"Grx_S14-glutaredoxin subgroup II (AHRD V1 ***NG B6TE85_MAIZE); contains Interpro domain(s) IPR004480 Glutaredoxin-related protein "
>MDP0000124083_1	>At1g13270	>GSVIVT01004818001 assembled CDS	>ppa001442m	>jgi|Poptr1_1|230268|gw1.X.4965.1	>gene01792 Probable butyrate kinase 1 (BK 1)	>SL1.00sc00226_765.1.1 genomic_reference:SL1.00sc00226 evidence_code:09F0H1E1IEG gene_region:7102140-7112196 functional_description:"Protein transport protein Sec24-like At3g07100 (AHRD V1 ***NG Q9SFU0); contains Interpro domain(s) IPR006896 Sec23/Sec24 trunk region "
>MDP0000124116_1	>At1g13280	>GSVIVT01004820001 assembled CDS	>ppa001444m	>jgi|Poptr1_1|230282|gw1.X.4979.1	>gene01794 Target of rapamycin (probable)	>SL1.00sc00226_766.1.1 genomic_reference:SL1.00sc00226 evidence_code:09F0H1E1IEG gene_region:7114563-7120147 functional_description:"Serine/threonine protein phosphatase (AHRD V1 ***G A7QSS3_VITVI); contains Interpro domain(s) IPR006186 Serine/threonine-specific protein phosphatase and bis(5-nucleosyl)-tetraphosphatase "
>MDP0000124134_1	>At1g13350	>GSVIVT01004832001 assembled CDS	>ppa001449m	>jgi|Poptr1_1|230396|gw1.X.5093.1	>gene01804 3-isopropylmalate dehydratase (AtIIL1), Precursor (similar to)	>SL1.00sc00226_773.1.1 genomic_reference:SL1.00sc00226 evidence_code:09F0H1E1IEG gene_region:7200404-7202147 functional_description:"DNA-binding family protein (AHRD V1 *-*NG AT4G12080.1); contains Interpro domain(s) IPR005175 Protein of unknown function DUF296 "
>MDP0000124144_1	>At1g13370	>GSVIVT01004843001 assembled CDS	>ppa001453m	>jgi|Poptr1_1|230478|gw1.X.5175.1	>gene01810 Staphylococcal nuclease domain-containing protein 1 (probable)	>SL1.00sc00226_774.1.1 genomic_reference:SL1.00sc00226 evidence_code:09F0H1E1IEG gene_region:7203436-7205903 functional_description:"protein kinase family protein (AHRD V1 *-*NG AT1G01540.2); contains Interpro domain(s) IPR002290 Serine/threonine protein kinase "
>MDP0000124152_1	>At1g13390	>GSVIVT01004867001 assembled CDS	>ppa001455m	>jgi|Poptr1_1|230554|gw1.X.5251.1	>gene01814 Respiratory burst oxidase homolog protein C (similar to)	>SL1.00sc00226_79.1.1 genomic_reference:SL1.00sc00226 evidence_code:09F0H1E1IEG gene_region:1415274-1427044 functional_description:"tRNA uridine 5-carboxymethylaminomethyl modification enzyme mnmG (AHRD V1 ***NG Q55694); contains Interpro domain(s) IPR004416 Glucose-inhibited division protein A "
>MDP0000124175_1	>At1g13440	>GSVIVT01004907001 assembled CDS	>ppa001457m	>jgi|Poptr1_1|230673|gw1.X.5370.1	>gene01815 Tyrosyl-DNA phosphodiesterase 1 (Tyr-DNA phosphodiesterase 1) (probable)	>SL1.00sc00226_80.1.1 genomic_reference:SL1.00sc00226 evidence_code:09F0H1E0IEG gene_region:1433516-1437154 functional_description:"Chromodomain-helicase-DNA-binding protein 8 (AHRD V1 *--G B0R0I6); contains Interpro domain(s) IPR014001 DEAD-like helicase, N-terminal "
>MDP0000124210_1	>At1g13460	>GSVIVT01004932001 assembled CDS	>ppa001468m	>jgi|Poptr1_1|230754|gw1.X.5451.1	>gene01819 Probable aquaporin NIP5-1 (AtNIP5) (similar to)	>SL1.00sc00226_81.1.1 genomic_reference:SL1.00sc00226 evidence_code:09F0H1E0IEG gene_region:1483219-1486340 functional_description:"DNA repair protein RAD5 (AHRD V1 *-*NG Q753V5); contains Interpro domain(s) IPR014001 DEAD-like helicase, N-terminal "
>MDP0000124375_1	>At1g13610	>GSVIVT01004935001 assembled CDS	>ppa001490m	>jgi|Poptr1_1|231150|gw1.X.5847.1	>gene01821 Os05g0163400 (probable)	>SL1.00sc00242_3.1.1 genomic_reference:SL1.00sc00242 evidence_code:09F0H1E1IEG gene_region:70267-71037 functional_description:"NHL25 NDR1/HIN1-LIKE 25 (AHRD V1 ***NG AT5G36970.1); contains Interpro domain(s) IPR010847 Harpin-induced 1 "
>MDP0000124417_1	>At1g13770	>GSVIVT01004939001 assembled CDS	>ppa001512m	>jgi|Poptr1_1|231305|gw1.X.6002.1	>gene01827 Beta-1,3-glucosyltransferase (Beta3Glc-T) (probable)	>SL1.00sc00242_4.1.1 genomic_reference:SL1.00sc00242 evidence_code:09F0H1E1IEG gene_region:96032-100734 functional_description:"integral membrane family protein (AHRD V1 **-NG AT3G02690.1); contains Interpro domain(s) IPR000620 Protein of unknown function DUF6, transmembrane "
>MDP0000124420_1	>At1g13900	>GSVIVT01004940001 assembled CDS	>ppa001520m	>jgi|Poptr1_1|231561|gw1.X.6258.1	>gene01831 HEAT repeat-containing protein 6 (probable)	>SL1.00sc00289_3.1.1 genomic_reference:SL1.00sc00289 evidence_code:09F0H0E0IEG gene_region:192475-192723 functional_description:"Unknown Protein (AHRD V1)"
>MDP0000124433_1	>At1g13930	>GSVIVT01004944001 assembled CDS	>ppa001522m	>jgi|Poptr1_1|232128|gw1.XI.108.1	>gene01833 Rae1-like protein At1g80670 (putative)	>SL1.00sc00289_35.1.1 genomic_reference:SL1.00sc00289 evidence_code:09F0H0E0IEG gene_region:1881229-1881393 functional_description:"Unknown Protein (AHRD V1)"
>MDP0000124517_1	>At1g13960	>GSVIVT01004950001 assembled CDS	>ppa001529m	>jgi|Poptr1_1|232379|gw1.XI.359.1	>gene01838 Tumor necrosis factor receptor superfamily member 21 (Death receptor 6), Precursor (probable)	>SL1.00sc00289_5.1.1 genomic_reference:SL1.00sc00289 evidence_code:09F0H1E0IEG gene_region:208382-210530 functional_description:"PEP PEPPER RNA binding / nucleic acid binding (AHRD V1 *--NG AT4G26000.1); contains Interpro domain(s) IPR018111 K Homology, type 1, subgroup "
>MDP0000124525_1	>At1g13970	>GSVIVT01004958001 assembled CDS	>ppa001539m	>jgi|Poptr1_1|232448|gw1.XI.428.1	>gene01844 Ethylene-responsive transcription factor RAP2-11 (similar to)	>SL1.00sc00289_65.1.1 genomic_reference:SL1.00sc00289 evidence_code:09F0H0E0IEG gene_region:3972672-3973976 functional_description:"Ulp1 protease family C-terminal catalytic domain containing protein (AHRD V1 *-*NG Q60D46_SOLDE)"
>MDP0000124590_1	>At1g13980	>GSVIVT01004962001 assembled CDS	>ppa001546m	>jgi|Poptr1_1|232591|gw1.XI.571.1	>gene01854 Serine-rich adhesin for platelets, Precursor (probable)	>SL1.00sc00289_96.1.1 genomic_reference:SL1.00sc00289 evidence_code:09F0H1E0IEG gene_region:7031941-7033245 functional_description:"Acyltransferase-like protein (AHRD V1 **-G Q589X8_TOBAC); contains Interpro domain(s) IPR003480 Transferase "
>MDP0000124669_1	>At1g13990	>GSVIVT01005028001 assembled CDS	>ppa001547m	>jgi|Poptr1_1|232691|gw1.XI.671.1	>gene01855 B3 domain-containing protein Os03g0120900 (similar to)	>SL1.00sc00289_97.1.1 genomic_reference:SL1.00sc00289 evidence_code:09F0H0E0IEG gene_region:7688979-7689209 functional_description:"Unknown Protein (AHRD V1)"
>MDP0000124675_1	>At1g14030	>GSVIVT01005044001 assembled CDS	>ppa001548m	>jgi|Poptr1_1|232764|gw1.XI.744.1	>gene01869 Phospho-N-acetylmuramoyl-pentapeptide-transferase (probable)	>SL1.00sc00316_6.1.1 genomic_reference:SL1.00sc00316 evidence_code:09F0H0E0IEG gene_region:672753-673223 functional_description:"Unknown Protein (AHRD V1)"
>MDP0000124769_1	>At1g14150	>GSVIVT01005079001 assembled CDS	>ppa001550m	>jgi|Poptr1_1|232801|gw1.XI.781.1	>gene01870 Granule-bound starch synthase 1, chloroplastic/amyloplastic (GBSS-I), Precursor (putative)	>SL1.00sc00316_9.1.1 genomic_reference:SL1.00sc00316 evidence_code:09F0H0E0IEG gene_region:754686-754940 functional_description:"Unknown Protein (AHRD V1)"
>MDP0000124774_1	>At1g14180	>GSVIVT01005085001 assembled CDS	>ppa001554m	>jgi|Poptr1_1|233054|gw1.XI.1034.1	>gene01882 hypothetical protein	>SL1.00sc00331_15.1.1 genomic_reference:SL1.00sc00331 evidence_code:09F0H1E1IEG gene_region:282600-287047 functional_description:"MSL6 MECHANOSENSITIVE CHANNEL OF SMALL CONDUCTANCE-LIKE 6 (AHRD V1 ***NG AT1G78610.1); contains Interpro domain(s) IPR016688 Membrane protein, At2g17000, predicted "
>MDP0000124806_1	>At1g14205	>GSVIVT01005110001 assembled CDS	>ppa001567m	>jgi|Poptr1_1|233077|gw1.XI.1057.1	>gene01884 Casein kinase I homolog 2 (probable)	>SL1.00sc00331_16.1.1 genomic_reference:SL1.00sc00331 evidence_code:09F0H1E1IEG gene_region:288829-290442 functional_description:"pentatricopeptide PPR repeat-containing protein (AHRD V1 ***NG AT2G17033.1); contains Interpro domain(s) IPR002625 Smr protein/MutS2 C-terminal "
>MDP0000124823_1	>At1g14230	>GSVIVT01005136001 assembled CDS	>ppa001575m	>jgi|Poptr1_1|233159|gw1.XI.1139.1	>gene01885 TMV resistance protein N (probable)	>SL1.00sc00331_34.1.1 genomic_reference:SL1.00sc00331 evidence_code:09F0H0E0IEG gene_region:671379-676142 functional_description:"Unknown Protein (AHRD V1)"
>MDP0000124829_1	>At1g14250	>GSVIVT01005153001 assembled CDS	>ppa001576m	>jgi|Poptr1_1|233277|gw1.XI.1257.1	>gene01897 Embryogenesis-associated protein EMB8 (similar to)	>SL1.00sc00331_37.1.1 genomic_reference:SL1.00sc00331 evidence_code:09F0H0E0IEG gene_region:725679-730571 functional_description:"KAK KAKTUS ubiquitin-protein ligase (AHRD V1 ***NG AT4G38600.1); contains Interpro domain(s) IPR011989 Armadillo-like helical "
>MDP0000124866_1	>At1g14270	>GSVIVT01005154001 assembled CDS	>ppa001578m	>jgi|Poptr1_1|233285|gw1.XI.1265.1	>gene01905 Zinc finger matrin-type protein 1 (probable)	>SL1.00sc00331_40.1.1 genomic_reference:SL1.00sc00331 evidence_code:09F1H0E1IEG gene_region:830267-830497 functional_description:"Unknown Protein (AHRD V1)"
>MDP0000124873_1	>At1g14280	>GSVIVT01005201001 assembled CDS	>ppa001582m	>jgi|Poptr1_1|233307|gw1.XI.1287.1	>gene01906 Probable DNA double-strand break repair rad50 ATPase	>SL1.00sc00345_15.1.1 genomic_reference:SL1.00sc00345 evidence_code:09F0H1E0IEG gene_region:293726-293953 functional_description:"Disease resistance protein R3a-like protein (Fragment) (AHRD V1 ***NG B3F583_SOLDE)"
>MDP0000124900_1	>At1g14310	>GSVIVT01005203001 assembled CDS	>ppa001585m	>jgi|Poptr1_1|233664|gw1.XI.1644.1	>gene01908 2-keto-3-deoxy-L-rhamnonate aldolase (KDR aldolase) (probable)	>SL1.00sc00345_7.1.1 genomic_reference:SL1.00sc00345 evidence_code:09F0H0E1IEG gene_region:70788-82803 functional_description:"pleckstrin homology PH domain-containing protein / RhoGAP domain-containing protein (AHRD V1 ***NG AT5G19390.3); contains Interpro domain(s) IPR001849 Pleckstrin homology "
>MDP0000124920_1	>At1g14345	>GSVIVT01005220001 assembled CDS	>ppa001590m	>jgi|Poptr1_1|233905|gw1.XI.1885.1	>gene01922 Extensin-3 (AtExt3), Precursor (probable)	>SL1.00sc00395_104.1.1 genomic_reference:SL1.00sc00395 evidence_code:09F0H1E0IEG gene_region:1009016-1011832 functional_description:"Transcription factor bHLH30 (AHRD V1 ***G Q9S7Y1); contains Interpro domain(s) IPR001092 Basic helix-loop-helix dimerisation region bHLH "
>MDP0000124938_1	>At1g14370	>GSVIVT01005224001 assembled CDS	>ppa001600m	>jgi|Poptr1_1|234200|gw1.XI.2180.1	>gene01933 Angiogenic factor with G patch and FHA domains 1 (hVG5Q) (probable)	>SL1.00sc00395_113.1.1 genomic_reference:SL1.00sc00395 evidence_code:09F0H1E1IEG gene_region:1123843-1125030 functional_description:"AP2/ERF and B3 domain-containing transcription factor RAV1 (AHRD V1 ***G Q9ZWM9); contains Interpro domain(s) IPR003340 Transcriptional factor B3 "
>MDP0000124947_1	>At1g14380	>GSVIVT01005226001 assembled CDS	>ppa001602m	>jgi|Poptr1_1|234493|gw1.XI.2473.1	>gene01934 Probable protein phosphatase 2C 78 (AtPP2C78) (similar to)	>SL1.00sc00395_114.1.1 genomic_reference:SL1.00sc00395 evidence_code:09F1H1E1IEG gene_region:1131725-1139130 functional_description:"Methionine aminopeptidase (AHRD V1 ***G B9SEJ2_RICCO); contains Interpro domain(s) IPR002467 Peptidase M24A, methionine aminopeptidase, subfamily 1 IPR000994 Peptidase M24, structural domain "
>MDP0000124959_1	>At1g14410	>GSVIVT01005235001 assembled CDS	>ppa001605m	>jgi|Poptr1_1|234787|gw1.XI.2767.1	>gene01944 ATP phosphoribosyltransferase (ATP-PRTase) (probable)	>SL1.00sc00395_120.1.1 genomic_reference:SL1.00sc00395 evidence_code:09F0H1E1IEG gene_region:1200398-1203666 functional_description:"PFT1 PHYTOCHROME AND FLOWERING TIME 1 transcription coactivator (AHRD V1 *-*NG AT1G25540.2)"
>MDP0000124990_1	>At1g14460	>GSVIVT01005245001 assembled CDS	>ppa001627m	>jgi|Poptr1_1|234796|gw1.XI.2776.1	>gene01945 Myosin-7 (MyHC-beta) (probable)	>SL1.00sc00395_124.1.1 genomic_reference:SL1.00sc00395 evidence_code:09F0H1E1IEG gene_region:1238362-1244607 functional_description:"choline transporter-related (AHRD V1 *-*NG AT1G25500.2); contains Interpro domain(s) IPR007603 Protein of unknown function DUF580 "
>MDP0000125011_1	>At1g14580	>GSVIVT01005261001 assembled CDS	>ppa001632m	>jgi|Poptr1_1|234828|gw1.XI.2808.1	>gene01949 hypothetical protein	>SL1.00sc00395_125.1.1 genomic_reference:SL1.00sc00395 evidence_code:09F0H1E1IEG gene_region:1252756-1257932 functional_description:"BZIP transcription factor (AHRD V1 ***G Q6IVC2_ORYSJ); contains Interpro domain(s) IPR011616 bZIP transcription factor, bZIP-1 "
>MDP0000125021_1	>At1g14590	>GSVIVT01005334001 assembled CDS	>ppa001637m	>jgi|Poptr1_1|234838|gw1.XI.2818.1	>gene01956 Pentatricopeptide repeat-containing protein At3g46870 (putative)	>SL1.00sc00395_133.1.1 genomic_reference:SL1.00sc00395 evidence_code:09F1H1E1IEG gene_region:1342191-1343720 functional_description:"30S ribosomal protein 3-1, chloroplastic (AHRD V1 *-*NG Q9SX22); contains Interpro domain(s) IPR006924 Ribosomal protein, PSRP-3/Ycf65 "
>MDP0000125037_1	>At1g14610	>GSVIVT01005552001 assembled CDS	>ppa001643m	>jgi|Poptr1_1|235349|gw1.XI.3329.1	>gene01957 Dihydrofolate reductase type A13 (DHFRXIII) (probable)	>SL1.00sc00395_136.1.1 genomic_reference:SL1.00sc00395 evidence_code:09F0H1E1IEG gene_region:1357743-1363857 functional_description:"Serine/threonine-protein kinase prp4 (AHRD V1 *-*NG Q07538); contains Interpro domain(s) IPR002290 Serine/threonine protein kinase "
>MDP0000125099_1	>At1g14650	>GSVIVT01005620001 assembled CDS	>ppa001647m	>jgi|Poptr1_1|235452|gw1.XI.3432.1	>gene01973 F-box/FBD/LRR-repeat protein At5g44980 (probable)	>SL1.00sc00395_137.1.1 genomic_reference:SL1.00sc00395 evidence_code:09F0H1E1IEG gene_region:1367801-1373499 functional_description:"Dihydrolipoyllysine-residue acetyltransferase component of pyruvate dehydrogenase complex (AHRD V1 ***G Q1RJT3); contains Interpro domain(s) IPR001078 2-oxoacid dehydrogenase acyltransferase, catalytic domain "
>MDP0000125100_1	>At1g14750	>GSVIVT01005634001 assembled CDS	>ppa001678m	>jgi|Poptr1_1|235661|gw1.XI.3641.1	>gene01978 F-box protein At5g07610 (probable)	>SL1.00sc00395_149.1.1 genomic_reference:SL1.00sc00395 evidence_code:09F1H1E1IEG gene_region:1588107-1593687 functional_description:"50S ribosomal protein L15, chloroplastic (AHRD V1 ***NG P25873); contains Interpro domain(s) IPR005749 Ribosomal protein L15, bacterial-type "
>MDP0000125143_1	>At1g14810	>GSVIVT01005666001 assembled CDS	>ppa001679m	>jgi|Poptr1_1|235888|gw1.XI.3868.1	>gene01988 Uncharacterized MFS-type transporter C1683.03c (similar to)	>SL1.00sc00395_155.1.1 genomic_reference:SL1.00sc00395 evidence_code:09F0H1E1IEG gene_region:1674626-1675108 functional_description:"Unknown Protein (AHRD V1)"
>MDP0000125171_1	>At1g14830	>GSVIVT01005667001 assembled CDS	>ppa001682m	>jgi|Poptr1_1|235897|gw1.XI.3877.1	>gene01995 Cytochrome b6-f complex iron-sulfur subunit, chloroplastic (RISP), Precursor (similar to)	>SL1.00sc00395_17.1.1 genomic_reference:SL1.00sc00395 evidence_code:09F0H0E0IEG gene_region:156029-156265 functional_description:"Unknown Protein (AHRD V1)"
>MDP0000125188_1	>At1g14840	>GSVIVT01005677001 assembled CDS	>ppa001683m	>jgi|Poptr1_1|236011|gw1.XI.3991.1	>gene02005 hypothetical protein	>SL1.00sc00395_184.1.1 genomic_reference:SL1.00sc00395 evidence_code:09F0H1E1IEG gene_region:1909771-1917264 functional_description:"3-isopropylmalate dehydrogenase, chloroplastic (AHRD V1 ***G P29102); contains Interpro domain(s) IPR004429 Isopropylmalate dehydrogenase "
>MDP0000125237_1	>At1g14850	>GSVIVT01005700001 assembled CDS	>ppa001686m	>jgi|Poptr1_1|239920|gw1.XIII.169.1	>gene02017 epsin N-terminal homology (ENTH) domain-containing protein / clathrin assembly protein-related (similar to)	>SL1.00sc00395_201.1.1 genomic_reference:SL1.00sc00395 evidence_code:09F0H1E0IEG gene_region:2041446-2044483 functional_description:"zinc finger C3HC4-type RING finger family protein (AHRD V1 *-*NG AT1G17970.1); contains Interpro domain(s) IPR018957 Zinc finger, C3HC4 RING-type "
>MDP0000125300_1	>At1g14970	>GSVIVT01005755001 assembled CDS	>ppa001690m	>jgi|Poptr1_1|240006|gw1.XIII.255.1	>gene02018 C2 domain-containing protein C31G5.15 (probable)	>SL1.00sc00395_219.1.1 genomic_reference:SL1.00sc00395 evidence_code:09F1H1E1IEG gene_region:2192509-2195400 functional_description:"Fructose-bisphosphate aldolase (AHRD V1 ***G A7P3F7_VITVI); contains Interpro domain(s) IPR000741 Fructose-bisphosphate aldolase, class-I "
>MDP0000125318_1	>At1g15010	>GSVIVT01005818001 assembled CDS	>ppa001710m	>jgi|Poptr1_1|240265|gw1.XIII.514.1	>gene02027 Thromboxane A2 receptor (TXA2-R) (similar to)	>SL1.00sc00395_226.1.1 genomic_reference:SL1.00sc00395 evidence_code:09F1H1E1IEG gene_region:2249872-2254422 functional_description:"APG2 ALBINO AND PALE GREEN 2 proton motive force dependent protein transmembrane transporter (AHRD V1 *--G AT2G01110.1); contains Interpro domain(s) IPR019822 Twin arginine-targeting protein translocase, TatC "
>MDP0000125422_1	>At1g15030	>GSVIVT01005821001 assembled CDS	>ppa001725m	>jgi|Poptr1_1|240352|gw1.XIII.601.1	>gene02038 Urease accessory protein ureH (probable)	>SL1.00sc00395_244.1.1 genomic_reference:SL1.00sc00395 evidence_code:09F0H1E1IEG gene_region:2390387-2390821 functional_description:"Unknown Protein (AHRD V1)"
>MDP0000125428_1	>At1g15060	>GSVIVT01005874001 assembled CDS	>ppa001734m	>jgi|Poptr1_1|240475|gw1.XIII.724.1	>gene02047 Chitin synthase 4 (probable)	>SL1.00sc00395_248.1.1 genomic_reference:SL1.00sc00395 evidence_code:09F0H1E1IEG gene_region:2412724-2414289 functional_description:"Pentatricopeptide repeat-containing protein At1g71060, mitochondrial (AHRD V1 ***NG Q9C9A2); contains Interpro domain(s) IPR002885 Pentatricopeptide repeat "
>MDP0000125457_1	>At1g15140	>GSVIVT01005875001 assembled CDS	>ppa001736m	>jgi|Poptr1_1|240607|gw1.XIII.856.1	>gene02059 Cell wall synthesis protein psu1, Precursor (probable)	>SL1.00sc00395_25.1.1 genomic_reference:SL1.00sc00395 evidence_code:09F0H1E1IEG gene_region:222654-230818 functional_description:"Heat shock protein 90 (AHRD V1 ***NG D0EWD6_IPONI); contains Interpro domain(s) IPR001404 Heat shock protein Hsp90 "
>MDP0000125469_1	>At1g15210	>GSVIVT01005929001 assembled CDS	>ppa001746m	>jgi|Poptr1_1|240822|gw1.XIII.1071.1	>gene02069 Nudix hydrolase 20, chloroplastic (AtNUDT20), Precursor (similar to)	>SL1.00sc00395_254.1.1 genomic_reference:SL1.00sc00395 evidence_code:09F0H1E1IEG gene_region:2452763-2459356 functional_description:"Uncharacterized lipoprotein syc1174_c (AHRD V1 ***NG P08452)"
>MDP0000125576_1	>At1g15220	>GSVIVT01005961001 assembled CDS	>ppa001763m	>jgi|Poptr1_1|241012|gw1.XIII.1261.1	>gene02070 3-hydroxyisobutyryl-CoA hydrolase, mitochondrial (HIB-CoA hydrolase), Precursor (probable)	>SL1.00sc00395_284.1.1 genomic_reference:SL1.00sc00395 evidence_code:09F0H1E1IEG gene_region:2721804-2732537 functional_description:"Unknown Protein (AHRD V1); contains Interpro domain(s) IPR004348 Protein of unknown function DUF246, plant "
>MDP0000125601_1	>At1g15250	>GSVIVT01006001001 assembled CDS	>ppa001768m	>jgi|Poptr1_1|241160|gw1.XIII.1409.1	>gene02072 Putative F-box protein At3g25750 (probable)	>SL1.00sc00395_289.1.1 genomic_reference:SL1.00sc00395 evidence_code:09F1H1E1IEG gene_region:2761297-2763101 functional_description:"50S ribosomal protein L18 (AHRD V1 ***NG A9FGF8); contains Interpro domain(s) IPR005484 Ribosomal protein L18/L5 "
>MDP0000125631_1	>At1g15260	>GSVIVT01006029001 assembled CDS	>ppa001769m	>jgi|Poptr1_1|241261|gw1.XIII.1510.1	>gene02079 Putative F-box protein At1g47790 (probable)	>SL1.00sc00395_290.1.1 genomic_reference:SL1.00sc00395 evidence_code:09F0H1E0IEG gene_region:2764478-2765098 functional_description:"RING finger family protein (AHRD V1 *-*NG Q4TU31_ARATH); contains Interpro domain(s) IPR018957 Zinc finger, C3HC4 RING-type "
>MDP0000125635_1	>At1g15350	>GSVIVT01006035001 assembled CDS	>ppa001771m	>jgi|Poptr1_1|241469|gw1.XIII.1718.1	>gene02107 DnaJ homolog subfamily C member 13 (RME-8) (probable)	>SL1.00sc00395_295.1.1 genomic_reference:SL1.00sc00395 evidence_code:09F0H1E1IEG gene_region:2821638-2822573 functional_description:"mitochondrial transcription termination factor-related / mTERF-related (AHRD V1 *-*NG AT2G03050.1); contains Interpro domain(s) IPR003690 Mitochodrial transcription termination factor-related "
>MDP0000125651_1	>At1g15390	>GSVIVT01006041001 assembled CDS	>ppa001774m	>jgi|Poptr1_1|241759|gw1.XIII.2008.1	>gene02112 IST1-like protein (probable)	>SL1.00sc00395_302.1.1 genomic_reference:SL1.00sc00395 evidence_code:09F1H1E1IEG gene_region:2873419-2874090 functional_description:"Oxygen-evolving enhancer protein 3-2, chloroplastic (AHRD V1 *-*NG Q41932); contains Interpro domain(s) IPR008797 Photosystem II oxygen evolving complex protein PsbQ "
>MDP0000125671_1	>At1g15410	>GSVIVT01006045001 assembled CDS	>ppa001775m	>jgi|Poptr1_1|242121|gw1.XIII.2370.1	>gene02117 hypothetical protein	>SL1.00sc00395_305.1.1 genomic_reference:SL1.00sc00395 evidence_code:09F1H1E1IEG gene_region:2903993-2905665 functional_description:"mitochondrial substrate carrier family protein (AHRD V1 ***NG AT1G14140.1); contains Interpro domain(s) IPR001993 Mitochondrial substrate carrier "
>MDP0000125687_1	>At1g15430	>GSVIVT01006098001 assembled CDS	>ppa001778m	>jgi|Poptr1_1|242244|gw1.XIII.2493.1	>gene02118 hypothetical protein	>SL1.00sc00395_309.1.1 genomic_reference:SL1.00sc00395 evidence_code:09F0H1E0IEG gene_region:2936377-2937696 functional_description:"Unknown Protein (AHRD V1)"
>MDP0000125700_1	>At1g15440	>GSVIVT01006101001 assembled CDS	>ppa001787m	>jgi|Poptr1_1|242358|gw1.XIII.2607.1	>gene02124 Putative vacuolar protein sorting-associated protein 13D (probable)	>SL1.00sc00395_310.1.1 genomic_reference:SL1.00sc00395 evidence_code:09F0H1E1IEG gene_region:2939871-2944400 functional_description:"nucleoside phosphatase family protein / GDA1/CD39 family protein (AHRD V1 *-*G AT2G02970.1); contains Interpro domain(s) IPR000407 Nucleoside phosphatase GDA1/CD39 "
>MDP0000125705_1	>At1g15500	>GSVIVT01006110001 assembled CDS	>ppa001790m	>jgi|Poptr1_1|242370|gw1.XIII.2619.1	>gene02126 hypothetical protein	>SL1.00sc00395_324.1.1 genomic_reference:SL1.00sc00395 evidence_code:09F0H1E0IEG gene_region:3032059-3033045 functional_description:"F-box domain-containing protein (AHRD V1 ***NG A4UV29_SOLTU); contains Interpro domain(s) IPR001810 Cyclin-like F-box "
>MDP0000125726_1	>At1g15510	>GSVIVT01006115001 assembled CDS	>ppa001799m	>jgi|Poptr1_1|242401|gw1.XIII.2650.1	>gene02128 Mitogen-activated protein kinase kinase kinase 3 (similar to)	>SL1.00sc00395_334.1.1 genomic_reference:SL1.00sc00395 evidence_code:09F0H1E0IEG gene_region:3111868-3112849 functional_description:"FAM65A protein related (AHRD V1 ***NG Q6L3W5_SOLDE)"
>MDP0000125741_1	>At1g15520	>GSVIVT01006132001 assembled CDS	>ppa001801m	>jgi|Poptr1_1|242468|gw1.XIII.2717.1	>gene02133 Mucin-2 (MUC-2), Precursor (probable)	>SL1.00sc00395_350.1.1 genomic_reference:SL1.00sc00395 evidence_code:09F1H1E1IEG gene_region:3286168-3287493 functional_description:"transcription regulator (AHRD V1 ***NG AT3G28857.1); contains Interpro domain(s) IPR001092 Basic helix-loop-helix dimerisation region bHLH "
>MDP0000125771_1	>At1g15690	>GSVIVT01006157001 assembled CDS	>ppa001802m	>jgi|Poptr1_1|242529|gw1.XIII.2778.1	>gene02145 Stomatin-like protein 2 (SLP-2) (probable)	>SL1.00sc00395_355.1.1 genomic_reference:SL1.00sc00395 evidence_code:09F0H1E1IEG gene_region:3351049-3354732 functional_description:"MYB3R-5 MYB DOMAIN PROTEIN 3R-5 DNA binding / transcription factor (AHRD V1 *-*G AT5G02320.1); contains Interpro domain(s) IPR015495 Myb transcription factor "
>MDP0000125781_1	>At1g15700	>GSVIVT01006205001 assembled CDS	>ppa001804m	>jgi|Poptr1_1|242741|gw1.XIII.2990.1	>gene02149 Putative nuclease HARBI1 (probable)	>SL1.00sc00395_357.1.1 genomic_reference:SL1.00sc00395 evidence_code:09F1H1E1IEG gene_region:3371648-3374577 functional_description:"APK1B ATP binding / kinase/ protein kinase/ protein serine/threonine kinase (AHRD V1 ***G AT2G28930.1); contains Interpro domain(s) IPR002290 Serine/threonine protein kinase "
>MDP0000125782_1	>At1g15710	>GSVIVT01006214001 assembled CDS	>ppa001807m	>jgi|Poptr1_1|243072|gw1.XIII.3321.1	>gene02153 Phosphoribosylaminoimidazole-succinocarboxamide synthase (probable)	>SL1.00sc00395_358.1.1 genomic_reference:SL1.00sc00395 evidence_code:09F0H1E1IEG gene_region:3407547-3412089 functional_description:"IQD28 IQ67 DOMAIN PROTEIN 28 calmodulin binding (AHRD V1 *-*G AT1G14380.3); contains Interpro domain(s) IPR000048 IQ calmodulin-binding region "
>MDP0000125819_1	>At1g15730	>GSVIVT01006247001 assembled CDS	>ppa001814m	>jgi|Poptr1_1|243385|gw1.XIV.128.1	>gene02156 Oligoribonuclease (probable)	>SL1.00sc00395_361.1.1 genomic_reference:SL1.00sc00395 evidence_code:09F1H1E1IEG gene_region:3431170-3434256 functional_description:"WHY3 WHIRLY 3 DNA binding (AHRD V1 ***G AT2G02740.2); contains Interpro domain(s) IPR013742 Plant transcription factor "
>MDP0000125856_1	>At1g15820	>GSVIVT01006277001 assembled CDS	>ppa001821m	>jgi|Poptr1_1|243765|gw1.XIV.508.1	>gene02158 Exoribonuclease 2 (probable)	>SL1.00sc00395_365.1.1 genomic_reference:SL1.00sc00395 evidence_code:09F0H1E1IEG gene_region:3443232-3454899 functional_description:"Alpha-amylase isozyme 3E (AHRD V1 *-*G P27934); contains Interpro domain(s) IPR006046 Glycoside hydrolase family 13 "
>MDP0000125870_1	>At1g15850	>GSVIVT01006294001 assembled CDS	>ppa001825m	>jgi|Poptr1_1|243927|gw1.XIV.670.1	>gene02159 Putative AC transposase (probable)	>SL1.00sc00395_366.1.1 genomic_reference:SL1.00sc00395 evidence_code:09F1H1E1IEG gene_region:3458621-3462609 functional_description:"Unknown Protein (AHRD V1)"
>MDP0000125892_1	>At1g15980	>GSVIVT01006306001 assembled CDS	>ppa001855m	>jgi|Poptr1_1|244003|gw1.XIV.746.1	>gene02160 Protein dispatched (probable)	>SL1.00sc00395_377.1.1 genomic_reference:SL1.00sc00395 evidence_code:09F1H1E1IEG gene_region:3553074-3555325 functional_description:"Small multi-drug export protein (AHRD V1 *-*NG B6T1F5_MAIZE); contains Interpro domain(s) IPR009577 Putative small multi-drug export "
>MDP0000125933_1	>At1g16010	>GSVIVT01006310001 assembled CDS	>ppa001857m	>jgi|Poptr1_1|244203|gw1.XIV.946.1	>gene02162 WD repeat domain phosphoinositide-interacting protein 2 (WIPI-2) (probable)	>SL1.00sc00395_39.1.1 genomic_reference:SL1.00sc00395 evidence_code:09F0H1E1IEG gene_region:404084-407952 functional_description:"U3 small nucleolar RNA-associated protein 15 homolog (AHRD V1 ***NG Q5F3D7); contains Interpro domain(s) IPR020472 G-protein beta WD-40 repeat, region "
>MDP0000126048_1	>At1g16025	>GSVIVT01006333001 assembled CDS	>ppa001865m	>jgi|Poptr1_1|244292|gw1.XIV.1035.1	>gene02174 Flavoprotein wrbA (probable)	>SL1.00sc00395_390.1.1 genomic_reference:SL1.00sc00395 evidence_code:09F0H1E1IEG gene_region:3654092-3654755 functional_description:"ATTRX2 THIOREDOXIN 2 oxidoreductase acting on sulfur group of donors disulfide as acceptor (AHRD V1 *-*G AT5G39950.1); contains Interpro domain(s) IPR015467 Thioredoxin, core "
>MDP0000126073_1	>At1g16030	>GSVIVT01006367001 assembled CDS	>ppa001870m	>jgi|Poptr1_1|244561|gw1.XIV.1304.1	>gene02180 INO80 complex subunit D (probable)	>SL1.00sc00395_420.1.1 genomic_reference:SL1.00sc00395 evidence_code:09F0H1E0IEG gene_region:3949976-3960366 functional_description:"EMB25 EMBRYO DEFECTIVE 25 ATP-dependent helicase/ RNA helicase (AHRD V1 *-*G AT1G70070.1); contains Interpro domain(s) IPR011545 DNA/RNA helicase, DEAD/DEAH box type, N-terminal "
>MDP0000126113_1	>At1g16080	>GSVIVT01006370001 assembled CDS	>ppa001872m	>jgi|Poptr1_1|244590|gw1.XIV.1333.1	>gene02195 33 kDa ribonucleoprotein, chloroplastic, Precursor (probable)	>SL1.00sc00395_421.1.1 genomic_reference:SL1.00sc00395 evidence_code:09F1H1E1IEG gene_region:3965198-3971511 functional_description:"AT-E1 ALPHA oxidoreductase acting on the aldehyde or oxo group of donors disulfide as acceptor / pyruvate dehydrogenase acetyl-transferring (AHRD V1 ***G AT1G59900.1); contains Interpro domain(s) IPR017597 Pyruvate dehydrogenase (acetyl-transferring) E1 component, a…
>MDP0000126130_1	>At1g16160	>GSVIVT01006401001 assembled CDS	>ppa001873m	>jgi|Poptr1_1|244650|gw1.XIV.1393.1	>gene02206 hypothetical protein	>SL1.00sc00395_427.1.1 genomic_reference:SL1.00sc00395 evidence_code:09F1H1E1IEG gene_region:4031616-4034031 functional_description:"Unknown Protein (AHRD V1)"
>MDP0000126145_1	>At1g16290	>GSVIVT01006445001 assembled CDS	>ppa001874m	>jgi|Poptr1_1|245208|gw1.XIV.1951.1	>gene02216 Endonuclease (probable)	>SL1.00sc00395_428.1.1 genomic_reference:SL1.00sc00395 evidence_code:09F0H1E1IEG gene_region:4035119-4037515 functional_description:"ATFH8 formin 8 actin binding / actin filament binding / profilin binding (AHRD V1 *-*G AT1G70140.1); contains Interpro domain(s) IPR015425 Actin-binding FH2 "
>MDP0000126206_1	>At1g16300	>GSVIVT01006447001 assembled CDS	>ppa001880m	>jgi|Poptr1_1|245464|gw1.XIV.2207.1	>gene02226 PGR5-like protein 1B, chloroplastic, Precursor (probable)	>SL1.00sc00395_436.1.1 genomic_reference:SL1.00sc00395 evidence_code:09F0H1E1IEG gene_region:4110363-4111106 functional_description:"transducin family protein / WD-40 repeat family protein (AHRD V1 *-*NG AT1G24130.1); contains Interpro domain(s) IPR017986 WD40 repeat, region "
>MDP0000126248_1	>At1g16320	>GSVIVT01006465001 assembled CDS	>ppa001882m	>jgi|Poptr1_1|245563|gw1.XIV.2306.1	>gene02242 A-kinase anchor protein 9 (AKAP-9) (probable)	>SL1.00sc00395_439.1.1 genomic_reference:SL1.00sc00395 evidence_code:09F1H1E1IEG gene_region:4131766-4133544 functional_description:"sterile alpha motif SAM domain-containing protein (AHRD V1 *-*NG AT1G70180.1)"
>MDP0000126283_1	>At1g16330	>GSVIVT01006469001 assembled CDS	>ppa001903m	>jgi|Poptr1_1|245573|gw1.XIV.2316.1	>gene02245 Histone H3.2 (putative)	>SL1.00sc00395_440.1.1 genomic_reference:SL1.00sc00395 evidence_code:09F0H1E1IEG gene_region:4142323-4143075 functional_description:"ZFP5 ZINC FINGER PROTEIN 5 nucleic acid binding / transcription factor/ zinc ion binding (AHRD V1 *-*G AT1G10480.1); contains Interpro domain(s) IPR007087 Zinc finger, C2H2-type "
>MDP0000126286_1	>At1g16440	>GSVIVT01006474001 assembled CDS	>ppa001914m	>jgi|Poptr1_1|245595|gw1.XIV.2338.1	>gene02257 C-jun-amino-terminal kinase-interacting protein 3 (JNK-interacting protein 3) (probable)	>SL1.00sc00395_452.1.1 genomic_reference:SL1.00sc00395 evidence_code:09F1H1E1IEG gene_region:4236803-4242610 functional_description:"Nucleotide-binding oligomerization domain-containing protein 1 (AHRD V1 *--NG Q8BHB0); contains Interpro domain(s) IPR003590 Leucine-rich repeat, ribonuclease inhibitor subtype "
>MDP0000126290_1	>At1g16445	>GSVIVT01006481001 assembled CDS	>ppa001921m	>jgi|Poptr1_1|245660|gw1.XIV.2403.1	>gene02258 Mitogen-activated protein kinase kinase kinase 1 (MAP kinase kinase kinase 1) (probable)	>SL1.00sc00395_456.1.1 genomic_reference:SL1.00sc00395 evidence_code:09F1H1E1IEG gene_region:4264691-4266302 functional_description:"Unknown Protein (AHRD V1)"
>MDP0000126384_1	>At1g16510	>GSVIVT01006497001 assembled CDS	>ppa001926m	>jgi|Poptr1_1|245782|gw1.XIV.2525.1	>gene02263 Nitrate reductase [NADH] (NR) (putative)	>SL1.00sc00395_458.1.1 genomic_reference:SL1.00sc00395 evidence_code:09F0H1E1IEG gene_region:4269845-4274553 functional_description:"RNase H domain-containing protein (AHRD V1 *-*NG AT1G24090.1); contains Interpro domain(s) IPR002156 Ribonuclease H "
>MDP0000126441_1	>At1g16610	>GSVIVT01006533001 assembled CDS	>ppa001942m	>jgi|Poptr1_1|245916|gw1.XIV.2659.1	>gene02265 Translation initiation factor IF-2 (probable)	>SL1.00sc00395_474.1.1 genomic_reference:SL1.00sc00395 evidence_code:09F0H1E1IEG gene_region:4399901-4401460 functional_description:"GCN5-related N-acetyltransferase GNAT family protein (AHRD V1 ***G AT1G24040.2); contains Interpro domain(s) IPR000182 GCN5-related N-acetyltransferase "
>MDP0000126487_1	>At1g16630	>GSVIVT01006611001 assembled CDS	>ppa001946m	>jgi|Poptr1_1|246073|gw1.XIV.2816.1	>gene02268 ATP-dependent Clp protease proteolytic subunit 5, chloroplastic (nClpP5), Precursor (putative)	>SL1.00sc00395_476.1.1 genomic_reference:SL1.00sc00395 evidence_code:09F1H1E1IEG gene_region:4406489-4407995 functional_description:"COSII_At5g14320 (Fragment) (AHRD V1 *-*NG C0KFR9_SOLPE); contains Interpro domain(s) IPR019980 Ribosomal protein S13, bacterial-type "
>MDP0000126549_1	>At1g16710	>GSVIVT01006628001 assembled CDS	>ppa001958m	>jgi|Poptr1_1|246146|gw1.XIV.2889.1	>gene02283 Calvin cycle protein CP12 (similar to)	>SL1.00sc00395_505.1.1 genomic_reference:SL1.00sc00395 evidence_code:09F0H1E1IEG gene_region:4653669-4659075 functional_description:"RNA-binding protein 25 (AHRD V1 *-*G P49756); contains Interpro domain(s) IPR002483 Splicing factor PWI "
>MDP0000126616_1	>At1g16720	>GSVIVT01006635001 assembled CDS	>ppa001960m	>jgi|Poptr1_1|246151|gw1.XIV.2894.1	>gene02284 Ocs element-binding factor 1 (OCSBF-1) (probable)	>SL1.00sc00395_507.1.1 genomic_reference:SL1.00sc00395 evidence_code:09F0H1E1IEG gene_region:4668067-4673438 functional_description:"Ribosomal RNA large subunit methyltransferase N (AHRD V1 ***NG Q74E53); contains Interpro domain(s) IPR004383 Conserved hypothetical protein CHP00048 "
>MDP0000126627_1	>At1g16790	>GSVIVT01006689001 assembled CDS	>ppa001965m	>jgi|Poptr1_1|246162|gw1.XIV.2905.1	>gene02290 Synaptonemal complex protein 1 (probable)	>SL1.00sc00395_516.1.1 genomic_reference:SL1.00sc00395 evidence_code:09F1H1E1IEG gene_region:4740220-4743206 functional_description:"oxidoreductase zinc-binding dehydrogenase family protein (AHRD V1 ***G AT1G23740.1); contains Interpro domain(s) IPR002085 Alcohol dehydrogenase superfamily, zinc-containing "
>MDP0000126711_1	>At1g16870	>GSVIVT01006732001 assembled CDS	>ppa001976m	>jgi|Poptr1_1|246255|gw1.XIV.2998.1	>gene02312 DNA mismatch repair protein Msh6-1 (AtMsh6-1) (similar to)	>SL1.00sc00395_523.1.1 genomic_reference:SL1.00sc00395 evidence_code:09F0H1E0IEG gene_region:4781679-4783782 functional_description:"Nuclear transcription factor Y subunit B-6 (AHRD V1 *-*NG B6UH02_MAIZE); contains Interpro domain(s) IPR003957 Transcription factor, CBFA/NFYB, DNA topoisomerase "
>MDP0000126716_1	>At1g16880	>GSVIVT01006788001 assembled CDS	>ppa002001m	>jgi|Poptr1_1|246332|gw1.XIV.3075.1	>gene02318 Putative mgpC-like protein MPN_366 (probable)	>SL1.00sc00395_524.1.1 genomic_reference:SL1.00sc00395 evidence_code:09F0H0E0IEG gene_region:4796226-4798170 functional_description:"Nuclear transcription factor Y subunit B-6 (AHRD V1 ***G Q84W66); contains Interpro domain(s) IPR003957 Transcription factor, CBFA/NFYB, DNA topoisomerase "
>MDP0000126718_1	>At1g17050	>GSVIVT01006794001 assembled CDS	>ppa002007m	>jgi|Poptr1_1|246366|gw1.XIV.3109.1	>gene02320 Transcription initiation factor TFIID subunit 13 (similar to)	>SL1.00sc00395_530.1.1 genomic_reference:SL1.00sc00395 evidence_code:09F1H0E1IEG gene_region:4844031-4844510 functional_description:"Unknown Protein (AHRD V1)"
>MDP0000126770_1	>At1g17140	>GSVIVT01006925001 assembled CDS	>ppa002012m	>jgi|Poptr1_1|246440|gw1.XIV.3183.1	>gene02326 Protein grpE (probable)	>SL1.00sc00395_557.1.1 genomic_reference:SL1.00sc00395 evidence_code:09F1H1E1IEG gene_region:5043900-5061312 functional_description:"Alpha-glucan water dikinase, chloroplastic (AHRD V1 ***G Q9AWA5); contains Interpro domain(s) IPR002192 Pyruvate phosphate dikinase, PEP/pyruvate-binding "
>MDP0000126771_1	>At1g17160	>GSVIVT01006947001 assembled CDS	>ppa002013m	>jgi|Poptr1_1|246502|gw1.XIV.3245.1	>gene02327 CTP synthase (similar to)	>SL1.00sc00395_66.1.1 genomic_reference:SL1.00sc00395 evidence_code:09F0H1E1IEG gene_region:662750-663562 functional_description:"Expressed protein (Fragment) (AHRD V1 *-*NG B3VYF2_POPTN)"
>MDP0000126794_1	>At1g17210	>GSVIVT01006976001 assembled CDS	>ppa002017m	>jgi|Poptr1_1|246709|gw1.XIV.3452.1	>gene02330 Beta-hexosaminidase, Precursor (probable)	>SL1.00sc00395_69.1.1 genomic_reference:SL1.00sc00395 evidence_code:09F0H1E1IEG gene_region:695728-696303 functional_description:"Uncharacterized N-acetyltransferase ycf52 (AHRD V1 ***G P51192); contains Interpro domain(s) IPR000182 GCN5-related N-acetyltransferase "
>MDP0000126804_1	>At1g17220	>GSVIVT01006992001 assembled CDS	>ppa002034m	>jgi|Poptr1_1|246925|gw1.XIV.3668.1	>gene02367 hypothetical protein	>SL1.00sc00395_70.1.1 genomic_reference:SL1.00sc00395 evidence_code:09F0H1E1IEG gene_region:697286-700471 functional_description:"RuBisCO large subunit-binding protein subunit beta, chloroplastic (AHRD V1 ***NG P08927); contains Interpro domain(s) IPR001844 Chaperonin Cpn60 "
>MDP0000126806_1	>At1g17260	>GSVIVT01007006001 assembled CDS	>ppa002040m	>jgi|Poptr1_1|246936|gw1.XIV.3679.1	>gene02369 hypothetical protein	>SL1.00sc00395_74.1.1 genomic_reference:SL1.00sc00395 evidence_code:09F0H1E1IEG gene_region:734404-738943 functional_description:"Carotenoid isomerase, chloroplastic (AHRD V1 ***NG Q2VEX9); contains Interpro domain(s) IPR006076 FAD dependent oxidoreductase "
>MDP0000126808_1	>At1g17290	>GSVIVT01007075001 assembled CDS	>ppa002044m	>jgi|Poptr1_1|246949|gw1.XIV.3692.1	>gene02370 hypothetical protein	>SL1.00sc00395_80.1.1 genomic_reference:SL1.00sc00395 evidence_code:09F0H1E1IEG gene_region:801203-804895 functional_description:"protein kinase family protein (AHRD V1 *-*NG AT1G23540.1); contains Interpro domain(s) IPR002290 Serine/threonine protein kinase "
>MDP0000126844_1	>At1g17345	>GSVIVT01007119001 assembled CDS	>ppa002046m	>jgi|Poptr1_1|247308|gw1.XIV.4051.1	>gene02372 30S ribosomal protein S5, chloroplastic, Precursor (similar to)	>SL1.00sc00395_85.1.1 genomic_reference:SL1.00sc00395 evidence_code:09F0H0E0IEG gene_region:836483-837297 functional_description:"Unknown Protein (AHRD V1)"
>MDP0000126850_1	>At1g17420	>GSVIVT01007122001 assembled CDS	>ppa002049m	>jgi|Poptr1_1|247422|gw1.XIV.4165.1	>gene02373 Transcriptional corepressor LEUNIG (similar to)	>SL1.00sc00395_86.1.1 genomic_reference:SL1.00sc00395 evidence_code:09F1H1E1IEG gene_region:837550-841592 functional_description:"zinc finger DNL type family protein (AHRD V1 *-*NG AT1G68730.1); contains Interpro domain(s) IPR007853 Zinc finger, Zim17-type "
>MDP0000126888_1	>At1g17440	>GSVIVT01007141001 assembled CDS	>ppa002056m	>jgi|Poptr1_1|247567|gw1.XIV.4310.1	>gene02378 Forkhead box protein M1 (probable)	>SL1.00sc00395_89.1.1 genomic_reference:SL1.00sc00395 evidence_code:09F0H0E0IEG gene_region:885875-886611 functional_description:"Unknown Protein (AHRD V1)"
>MDP0000126892_1	>At1g17480	>GSVIVT01007147001 assembled CDS	>ppa002059m	>jgi|Poptr1_1|247632|gw1.XIX.32.1	>gene02388 Lipoxygenase 3, chloroplastic (AtLOX3), Precursor (similar to)	>SL1.00sc00395_93.1.1 genomic_reference:SL1.00sc00395 evidence_code:09F1H1E1IEG gene_region:929286-929597 functional_description:"Protein LSM14 homolog A (AHRD V1 *-*NG Q5R4R4)"
>MDP0000126901_1	>At1g17510	>GSVIVT01007167001 assembled CDS	>ppa002060m	>jgi|Poptr1_1|247644|gw1.XIX.44.1	>gene02404 Putative RNA exonuclease pqe-1 (probable)	>SL1.00sc00417_12.1.1 genomic_reference:SL1.00sc00417 evidence_code:09F1H1E1IEG gene_region:210113-214812 functional_description:"Phosphatidylinositol-4-phosphate 5-kinase 8 (AHRD V1 *--NG Q8RY89); contains Interpro domain(s) IPR003409 MORN motif "
>MDP0000126962_1	>At1g17560	>GSVIVT01007184001 assembled CDS	>ppa002064m	>jgi|Poptr1_1|248008|gw1.XIX.408.1	>gene02420 Inhibitor of nuclear factor kappa-B kinase subunit alpha (I kappa-B kinase alpha) (probable)	>SL1.00sc00417_15.1.1 genomic_reference:SL1.00sc00417 evidence_code:09F0H0E0IEG gene_region:1038776-1039030 functional_description:"Unknown Protein (AHRD V1)"
>MDP0000126972_1	>At1g17590	>GSVIVT01007208001 assembled CDS	>ppa002065m	>jgi|Poptr1_1|248322|gw1.XIX.722.1	>gene02425 Protein BREAST CANCER SUSCEPTIBILITY 1 homolog (AtBRCA1) (probable)	>SL1.00sc00463_10.1.1 genomic_reference:SL1.00sc00463 evidence_code:09F0H1E0IEG gene_region:91224-99718 functional_description:"FUNCTIONS IN molecular_function unknown INVOLVED IN biological_process unknown LOCATED IN cellular_component unknown EXPRESSED IN 23 plant structures EXPRESSED DURING 13 growth stages (AHRD V1 *--NG AT1G69070.1); contains Interpro domain(s) IPR007276 Nop14-like protein "
>MDP0000126976_1	>At1g17615	>GSVIVT01007223001 assembled CDS	>ppa002071m	>jgi|Poptr1_1|248461|gw1.XIX.861.1	>gene02426 Myosin-1 (MyHC-2x) (probable)	>SL1.00sc00463_113.1.1 genomic_reference:SL1.00sc00463 evidence_code:09F0H1E0IEG gene_region:1024064-1025541 functional_description:"transferase/ transferase transferring glycosyl groups (AHRD V1 *-*NG AT1G18690.1); contains Interpro domain(s) IPR008630 Galactosyl transferase "
>MDP0000127005_1	>At1g17650	>GSVIVT01007335001 assembled CDS	>ppa002083m	>jgi|Poptr1_1|248625|gw1.XIX.1025.1	>gene02427 F-box protein SKIP19 (similar to)	>SL1.00sc00463_114.1.1 genomic_reference:SL1.00sc00463 evidence_code:09F0H1E1IEG gene_region:1042053-1043324 functional_description:"26S proteasome non-ATPase regulatory subunit 11 (AHRD V1 ***NG B6TWL4_MAIZE); contains Interpro domain(s) IPR013143 PCI/PINT associated module "
>MDP0000127125_1	>At1g17745	>GSVIVT01007345001 assembled CDS	>ppa002091m	>jgi|Poptr1_1|248944|gw1.XIX.1344.1	>gene02438 Nucleosome assembly protein 1-like 1 (probable)	>SL1.00sc00463_117.1.1 genomic_reference:SL1.00sc00463 evidence_code:09F0H1E1IEG gene_region:1056849-1058033 functional_description:"Unknown Protein (AHRD V1)"
>MDP0000127136_1	>At1g17790	>GSVIVT01007346001 assembled CDS	>ppa002101m	>jgi|Poptr1_1|248959|gw1.XIX.1359.1	>gene02450 Methionyl-tRNA synthetase (MetRS) (probable)	>SL1.00sc00463_119.1.1 genomic_reference:SL1.00sc00463 evidence_code:09F1H1E1IEG gene_region:1062253-1067441 functional_description:"MAP kinase-interacting serine/threonine-protein kinase 1 (AHRD V1 *-*G Q9BUB5); contains Interpro domain(s) IPR016253 Integrin-linked protein kinase "
>MDP0000127207_1	>At1g17850	>GSVIVT01007403001 assembled CDS	>ppa002102m	>jgi|Poptr1_1|249093|gw1.XIX.1493.1	>gene02452 Acetoin:2,6-dichlorophenolindophenol oxidoreductase subunit beta (Acetoin:DCPIP oxidoreductase-beta) (probable)	>SL1.00sc00463_120.1.1 genomic_reference:SL1.00sc00463 evidence_code:09F0H0E0IEG gene_region:1113674-1113993 functional_description:"Unknown Protein (AHRD V1)"
>MDP0000127232_1	>At1g17870	>GSVIVT01007444001 assembled CDS	>ppa002103m	>jgi|Poptr1_1|249470|gw1.XIX.1870.1	>gene02459 Dihydrodipicolinate synthase (DHDPS) (probable)	>SL1.00sc00463_123.1.1 genomic_reference:SL1.00sc00463 evidence_code:09F0H1E1IEG gene_region:1126628-1129569 functional_description:"Ribulose-1,5 bisphosphate carboxylase/oxygenase large subunit N-methyltransferase, chloroplastic (AHRD V1 ***G P94026); contains Interpro domain(s) IPR011192 Rubisco methyltransferase "
>MDP0000127290_1	>At1g18060	>GSVIVT01007445001 assembled CDS	>ppa002106m	>jgi|Poptr1_1|249488|gw1.XIX.1888.1	>gene02474 Mediator of RNA polymerase II transcription subunit 23 (probable)	>SL1.00sc00463_124.1.1 genomic_reference:SL1.00sc00463 evidence_code:09F0H1E1IEG gene_region:1134291-1137271 functional_description:"Ribulose-1,5 bisphosphate carboxylase/oxygenase large subunit N-methyltransferase, chloroplastic (AHRD V1 ***G P94026); contains Interpro domain(s) IPR011192 Rubisco methyltransferase "
>MDP0000127305_1	>At1g18150	>GSVIVT01007446001 assembled CDS	>ppa002115m	>jgi|Poptr1_1|249612|gw1.XIX.2012.1	>gene02484 Pentatricopeptide repeat-containing protein At1g11900 (probable)	>SL1.00sc00463_127.1.1 genomic_reference:SL1.00sc00463 evidence_code:09F0H1E1IEG gene_region:1159128-1162221 functional_description:"structural constituent of ribosome (AHRD V1 *-*NG AT1G69485.1); contains Interpro domain(s) IPR002677 Ribosomal protein L32p "
>MDP0000127313_1	>At1g18170	>GSVIVT01007470001 assembled CDS	>ppa002130m	>jgi|Poptr1_1|250167|gw1.XIX.2567.1	>gene02485 Pentatricopeptide repeat-containing protein At2g22070 (similar to)	>SL1.00sc00463_141.1.1 genomic_reference:SL1.00sc00463 evidence_code:09F0H1E0IEG gene_region:1333034-1336437 functional_description:"Computational predictions suggested the presence of a small cysteine-rich protein downstream of this gene model Silverstein 2007 but subsequent analysis revealed that this region (AHRD V1 ***NG AT1G10710.2)"
>MDP0000127460_1	>At1g18290	>GSVIVT01007535001 assembled CDS	>ppa002133m	>jgi|Poptr1_1|250169|gw1.XIX.2569.1	>gene02490 Ribosomal protein L11 methyltransferase (L11 Mtase) (probable)	>SL1.00sc00463_147.1.1 genomic_reference:SL1.00sc00463 evidence_code:09F1H1E1IEG gene_region:1386832-1387389 functional_description:"myb family transcription factor (AHRD V1 *-*NG AT5G61620.1); contains Interpro domain(s) IPR006447 Myb-like DNA-binding region, SHAQKYF class "
>MDP0000127546_1	>At1g18310	>GSVIVT01007536001 assembled CDS	>ppa002145m	>jgi|Poptr1_1|250392|gw1.XIX.2792.1	>gene02502 Magnesium-chelatase subunit H (probable)	>SL1.00sc00463_150.1.1 genomic_reference:SL1.00sc00463 evidence_code:09F0H1E1IEG gene_region:1392761-1401851 functional_description:"Copper amine oxidase 1 (AHRD V1 *-*G Q12556); contains Interpro domain(s) IPR000269 Copper amine oxidase "
>MDP0000127549_1	>At1g18360	>GSVIVT01007545001 assembled CDS	>ppa002147m	>jgi|Poptr1_1|250899|gw1.XV.335.1	>gene02511 Negative regulator of beta-lactamase expression (probable)	>SL1.00sc00463_159.1.1 genomic_reference:SL1.00sc00463 evidence_code:09F0H1E1IEG gene_region:1612794-1615757 functional_description:"PHT21 PHOSPHATE TRANSPORTER 21 low affinity phosphate transmembrane transporter (AHRD V1 ***G AT3G26570.1); contains Interpro domain(s) IPR001204 Phosphate transporter "
>MDP0000127594_1	>At1g18370	>GSVIVT01007572001 assembled CDS	>ppa002153m	>jgi|Poptr1_1|250946|gw1.XV.382.1	>gene02519 UPF0481 protein At3g47200 (probable)	>SL1.00sc00463_160.1.1 genomic_reference:SL1.00sc00463 evidence_code:09F0H0E0IEG gene_region:1635135-1635401 functional_description:"Unknown Protein (AHRD V1)"
>MDP0000127596_1	>At1g18440	>GSVIVT01007575001 assembled CDS	>ppa002154m	>jgi|Poptr1_1|251343|gw1.XV.779.1	>gene02540 3-hydroxydecanoyl-[acyl-carrier-protein] dehydratase (probable)	>SL1.00sc00463_162.1.1 genomic_reference:SL1.00sc00463 evidence_code:09F0H1E0IEG gene_region:1697528-1698688 functional_description:"AP2/ERF domain-containing transcription factor (AHRD V1 ***NG B9HLQ6_POPTR); contains Interpro domain(s) IPR001471 Pathogenesis-related transcriptional factor and ERF, DNA-binding "
>MDP0000127605_1	>At1g18450	>GSVIVT01007576001 assembled CDS	>ppa002155m	>jgi|Poptr1_1|251553|gw1.XV.989.1	>gene02556 Translation initiation factor IF-2 (probable)	>SL1.00sc00463_164.1.1 genomic_reference:SL1.00sc00463 evidence_code:09F0H0E0IEG gene_region:1722211-1722885 functional_description:"serine-rich protein-related (AHRD V1 ***NG AT3G56500.1)"
>MDP0000127630_1	>At1g18485	>GSVIVT01007580001 assembled CDS	>ppa002161m	>jgi|Poptr1_1|251756|gw1.XV.1192.1	>gene02559 Adenine phosphoribosyltransferase 1 (APRT 1) (similar to)	>SL1.00sc00463_174.1.1 genomic_reference:SL1.00sc00463 evidence_code:09F0H1E1IEG gene_region:1854213-1861512 functional_description:"CSK CHLOROPLAST SENSOR KINASE ATP binding / kinase (AHRD V1 *-*G AT1G67840.1); contains Interpro domain(s) IPR003594 ATP-binding region, ATPase-like "
>MDP0000127635_1	>At1g18490	>GSVIVT01007589001 assembled CDS	>ppa002164m	>jgi|Poptr1_1|251763|gw1.XV.1199.1	>gene02561 Activating signal cointegrator 1 complex subunit 2 (probable)	>SL1.00sc00463_178.1.1 genomic_reference:SL1.00sc00463 evidence_code:09F0H1E1IEG gene_region:1894383-1895195 functional_description:"Cysteine desulfuration protein sufE (AHRD V1 *-*NG Q7N3U6); contains Interpro domain(s) IPR003808 Fe-S metabolism associated SufE "
>MDP0000127647_1	>At1g18500	>GSVIVT01007596001 assembled CDS	>ppa002169m	>jgi|Poptr1_1|252078|gw1.XV.1514.1	>gene02578 UPF0663 protein (probable)	>SL1.00sc00463_191.1.1 genomic_reference:SL1.00sc00463 evidence_code:09F1H1E1IEG gene_region:2118990-2122031 functional_description:"Unknown Protein (AHRD V1)"
>MDP0000127699_1	>At1g18540	>GSVIVT01007597001 assembled CDS	>ppa002173m	>jgi|Poptr1_1|252124|gw1.XV.1560.1	>gene02582 DNA topoisomerase 6 subunit A (AtTOP6A) (probable)	>SL1.00sc00463_193.1.1 genomic_reference:SL1.00sc00463 evidence_code:09F0H1E1IEG gene_region:2150367-2153482 functional_description:"Unknown Protein (AHRD V1)"
>MDP0000127750_1	>At1g18600	>GSVIVT01007632001 assembled CDS	>ppa002174m	>jgi|Poptr1_1|252138|gw1.XV.1574.1	>gene02611 Phytosulfokine-beta, Precursor (similar to)	>SL1.00sc00463_194.1.1 genomic_reference:SL1.00sc00463 evidence_code:09F0H1E1IEG gene_region:2196731-2199988 functional_description:"WD repeat-containing protein 48 (AHRD V1 *-*NG Q6PFM9); contains Interpro domain(s) IPR020472 G-protein beta WD-40 repeat, region "
>MDP0000127758_1	>At1g18640	>GSVIVT01007677001 assembled CDS	>ppa002179m	>jgi|Poptr1_1|252251|gw1.XV.1687.1	>gene02612 Aminoacyl tRNA synthetase complex-interacting multifunctional protein 2 (probable)	>SL1.00sc00463_209.1.1 genomic_reference:SL1.00sc00463 evidence_code:09F0H1E1IEG gene_region:2490632-2495601 functional_description:"Inner membrane protein ALBINO3, chloroplastic (AHRD V1 **-NG Q8LBP4); contains Interpro domain(s) IPR001708 Membrane insertion protein, OxaA/YidC "
>MDP0000127769_1	>At1g18680	>GSVIVT01007689001 assembled CDS	>ppa002180m	>jgi|Poptr1_1|252442|gw1.XV.1878.1	>gene02622 Mucin-2 (MUC-2), Precursor (probable)	>SL1.00sc00463_211.1.1 genomic_reference:SL1.00sc00463 evidence_code:09F0H0E0IEG gene_region:2612118-2612442 functional_description:"Unknown Protein (AHRD V1)"
>MDP0000127807_1	>At1g18730	>GSVIVT01007705001 assembled CDS	>ppa002182m	>jgi|Poptr1_1|252612|gw1.XV.2048.1	>gene02623 AP2-like ethylene-responsive transcription factor ANT (similar to)	>SL1.00sc00463_230.1.1 genomic_reference:SL1.00sc00463 evidence_code:09F0H0E0IEG gene_region:2919024-2919194 functional_description:"Unknown Protein (AHRD V1)"
>MDP0000127808_1	>At1g18890	>GSVIVT01007720001 assembled CDS	>ppa002186m	>jgi|Poptr1_1|252934|gw1.XV.2370.1	>gene02644 Branched-chain-amino-acid aminotransferase 2, chloroplastic (Atbcat-2), Precursor (similar to)	>SL1.00sc00463_232.1.1 genomic_reference:SL1.00sc00463 evidence_code:09F0H1E1IEG gene_region:2929302-2932890 functional_description:"Unknown Protein (AHRD V1); contains Interpro domain(s) IPR009675 Targeting for Xklp2 "
>MDP0000127844_1	>At1g18900	>GSVIVT01007725001 assembled CDS	>ppa002191m	>jgi|Poptr1_1|253241|gw1.XV.2677.1	>gene02645 Branched-chain-amino-acid aminotransferase 5, chloroplastic (Atbcat-5), Precursor (similar to)	>SL1.00sc00463_234.1.1 genomic_reference:SL1.00sc00463 evidence_code:09F1H1E1IEG gene_region:2969585-2971807 functional_description:"Small heat shock protein, chloroplastic (AHRD V1 ***NG P09886); contains Interpro domain(s) IPR002068 Heat shock protein Hsp20 "
>MDP0000127846_1	>At1g18950	>GSVIVT01007730001 assembled CDS	>ppa002192m	>jgi|Poptr1_1|253467|gw1.XV.2903.1	>gene02651 ABC transporter G family member 16 (ABC transporter ABCG.16) (probable)	>SL1.00sc00463_237.1.1 genomic_reference:SL1.00sc00463 evidence_code:09F1H1E1IEG gene_region:2994638-2996841 functional_description:"Unknown Protein (AHRD V1)"
>MDP0000127847_1	>At1g18960	>GSVIVT01007741001 assembled CDS	>ppa002202m	>jgi|Poptr1_1|253716|gw1.XV.3152.1	>gene02670 Ferrochelatase-2, chloroplastic, Precursor (similar to)	>SL1.00sc00463_25.1.1 genomic_reference:SL1.00sc00463 evidence_code:09F0H1E1IEG gene_region:244646-251055 functional_description:"Ubiquinone biosynthesis protein COQ4 (AHRD V1 *-*NG B6TEG0_MAIZE); contains Interpro domain(s) IPR007715 Coenzyme Q biosynthesis Coq4 "
>MDP0000127904_1	>At1g19080	>GSVIVT01007752001 assembled CDS	>ppa002208m	>jgi|Poptr1_1|253816|gw1.XV.3252.1	>gene02684 hypothetical protein	>SL1.00sc00463_257.1.1 genomic_reference:SL1.00sc00463 evidence_code:09F0H1E0IEG gene_region:3272402-3275919 functional_description:"3-oxoacyl- acyl-carrier protein reductase chloroplast / 3-ketoacyl-acyl carrier protein reductase (AHRD V1 ***G AT1G24360.1); contains Interpro domain(s) IPR011284 3-oxoacyl-(acyl-carrier-protein) reductase "
>MDP0000127946_1	>At1g19100	>GSVIVT01007764001 assembled CDS	>ppa002212m	>jgi|Poptr1_1|253871|gw1.XV.3307.1	>gene02685 Serine/threonine-protein kinase CTR1 (similar to)	>SL1.00sc00463_266.1.1 genomic_reference:SL1.00sc00463 evidence_code:09F0H1E0IEG gene_region:3674142-3679182 functional_description:"ATP-dependent DNA helicase Q4 (AHRD V1 ***G Q75NR7); contains Interpro domain(s) IPR004589 DNA helicase, ATP-dependent, RecQ type "
>MDP0000127973_1	>At1g19150	>GSVIVT01007798001 assembled CDS	>ppa002215m	>jgi|Poptr1_1|254144|gw1.XVI.83.1	>gene02688 Protein argonaute MEL1 (OsMEL1) (probable)	>SL1.00sc00463_277.1.1 genomic_reference:SL1.00sc00463 evidence_code:09F0H1E1IEG gene_region:3823786-3828189 functional_description:"lipoxygenase family protein (AHRD V1 ***G AT1G67560.1); contains Interpro domain(s) IPR001246 Lipoxygenase, plant "
>MDP0000128021_1	>At1g19180	>GSVIVT01007813001 assembled CDS	>ppa002222m	>jgi|Poptr1_1|254201|gw1.XVI.140.1	>gene02689 Probable beta-1,3-galactosyltransferase 12 (similar to)	>SL1.00sc00463_28.1.1 genomic_reference:SL1.00sc00463 evidence_code:09F0H1E0IEG gene_region:342172-345454 functional_description:"MES11 METHYL ESTERASE 11 hydrolase (AHRD V1 *-*G AT3G29770.1); contains Interpro domain(s) IPR000073 Alpha/beta hydrolase fold-1 "
>MDP0000128030_1	>At1g19220	>GSVIVT01007814001 assembled CDS	>ppa002229m	>jgi|Poptr1_1|254319|gw1.XVI.258.1	>gene02699 UDP-sulfoquinovose synthase, chloroplastic, Precursor (putative)	>SL1.00sc00463_39.1.1 genomic_reference:SL1.00sc00463 evidence_code:09F0H1E1IEG gene_region:451765-456850 functional_description:"Argininosuccinate synthase (AHRD V1 ***NG B9S599_RICCO); contains Interpro domain(s) IPR001518 Argininosuccinate synthase "
>MDP0000128057_1	>At1g19350	>GSVIVT01007819001 assembled CDS	>ppa002234m	>jgi|Poptr1_1|254607|gw1.XVI.546.1	>gene02704 Glutaredoxin-C6 (AtGrxC6) (similar to)	>SL1.00sc00463_49.1.1 genomic_reference:SL1.00sc00463 evidence_code:09F0H1E0IEG gene_region:517018-521491 functional_description:"2-hydroxy-6-oxo-6-phenylhexa-2,4-dienoate hydrolase (AHRD V1 *-*G Q59324); contains Interpro domain(s) IPR000639 Epoxide hydrolase-like "
>MDP0000128066_1	>At1g19480	>GSVIVT01007825001 assembled CDS	>ppa002242m	>jgi|Poptr1_1|254635|gw1.XVI.574.1	>gene02734 Probable serine incorporator	>SL1.00sc00463_64.1.1 genomic_reference:SL1.00sc00463 evidence_code:09F0H1E1IEG gene_region:657289-663206 functional_description:"Phosphorylase (AHRD V1 ***G B9HXL0_POPTR); contains Interpro domain(s) IPR011833 Glycogen/starch/alpha-glucan phosphorylase "
>MDP0000128121_1	>At1g19490	>GSVIVT01007838001 assembled CDS	>ppa002244m	>jgi|Poptr1_1|254982|gw1.XVI.921.1	>gene02736 Protein transport protein Sec24-like At4g32640 (similar to)	>SL1.00sc00463_74.1.1 genomic_reference:SL1.00sc00463 evidence_code:09F1H1E1IEG gene_region:706732-707901 functional_description:"Unknown Protein (AHRD V1)"
>MDP0000128153_1	>At1g19510	>GSVIVT01007852001 assembled CDS	>ppa002253m	>jgi|Poptr1_1|255343|gw1.XVI.1282.1	>gene02769 Alpha-humulene/(-)-(E)-beta-caryophyllene synthase (probable)	>SL1.00sc00463_84.1.1 genomic_reference:SL1.00sc00463 evidence_code:09F0H1E1IEG gene_region:788018-790117 functional_description:"Unknown Protein (AHRD V1); contains Interpro domain(s) IPR019275 Protein of unknown function DUF2301, transmembrane "
>MDP0000128161_1	>At1g19520	>GSVIVT01007888001 assembled CDS	>ppa002260m	>jgi|Poptr1_1|255785|gw1.XVI.1724.1	>gene02776 Vacuolar protein sorting-associated protein 27 (probable)	>SL1.00sc00463_85.1.1 genomic_reference:SL1.00sc00463 evidence_code:09F0H1E1IEG gene_region:793150-796645 functional_description:"ATMINE1 Arabidopsis homologue of bacterial MinE 1 protein binding (AHRD V1 *-*G AT1G69390.1); contains Interpro domain(s) IPR005527 Septum formation topological specificity factor MinE "
>MDP0000128174_1	>At1g19570	>GSVIVT01007889001 assembled CDS	>ppa002264m	>jgi|Poptr1_1|255885|gw1.XVI.1824.1	>gene02794 Auxin-induced protein 5NG4 (probable)	>SL1.00sc00463_86.1.1 genomic_reference:SL1.00sc00463 evidence_code:09F0H1E1IEG gene_region:798533-805327 functional_description:"Secondary cell wall-related glycosyltransferase family 47 (AHRD V1 *--NG Q5BMA0_9ROSI); contains Interpro domain(s) IPR004263 Exostosin-like "
>MDP0000128205_1	>At1g19660	>GSVIVT01007923001 assembled CDS	>ppa002273m	>jgi|Poptr1_1|256035|gw1.XVI.1974.1	>gene02835 Pre-mRNA-splicing factor CWC22 (probable)	>SL1.00sc00463_88.1.1 genomic_reference:SL1.00sc00463 evidence_code:09F0H1E1IEG gene_region:826261-831291 functional_description:"WRKY family transcription factor (AHRD V1 *-*G AT2G44745.1); contains Interpro domain(s) IPR003657 DNA-binding WRKY "
>MDP0000128220_1	>At1g19680	>GSVIVT01007956001 assembled CDS	>ppa002274m	>jgi|Poptr1_1|256143|gw1.XVI.2082.1	>gene02860 Exonuclease 1 (probable)	>SL1.00sc00494_48.1.1 genomic_reference:SL1.00sc00494 evidence_code:09F0H1E1IEG gene_region:1001225-1003825 functional_description:"Isoamylase isoform 2 (AHRD V1 ***G Q84YG6_SOLTU); contains Interpro domain(s) IPR006589 Glycosyl hydrolase, family 13, subfamily, catalytic region "
>MDP0000128231_1	>At1g19690	>GSVIVT01007974001 assembled CDS	>ppa002279m	>jgi|Poptr1_1|256178|gw1.XVI.2117.1	>gene02879 Collagenase 3 (MMP-13), Precursor (probable)	>SL1.00sc00494_49.1.1 genomic_reference:SL1.00sc00494 evidence_code:09F0H1E1IEG gene_region:1004514-1009849 functional_description:"PAC PALE CRESS (AHRD V1 *-*NG AT2G48120.1)"
>MDP0000128263_1	>At1g19740	>GSVIVT01007976001 assembled CDS	>ppa002280m	>jgi|Poptr1_1|256257|gw1.XVI.2196.1	>gene02885 Adenylate kinase (AK) (probable)	>SL1.00sc00494_5.1.1 genomic_reference:SL1.00sc00494 evidence_code:09F0H1E1IEG gene_region:103339-105700 functional_description:"MRNA binding protein (AHRD V1 ***G Q9XEJ6_SOLLC); contains Interpro domain(s) IPR016040 NAD(P)-binding domain "
>MDP0000128274_1	>At1g19750	>GSVIVT01007985001 assembled CDS	>ppa002287m	>jgi|Poptr1_1|256307|gw1.XVI.2246.1	>gene02895 Protein traI (similar to)	>SL1.00sc00494_62.1.1 genomic_reference:SL1.00sc00494 evidence_code:09F1H1E1IEG gene_region:1251725-1252992 functional_description:"binding (AHRD V1 *-*NG AT5G20190.1); contains Interpro domain(s) IPR011990 Tetratricopeptide-like helical "
>MDP0000128281_1	>At1g19770	>GSVIVT01007988001 assembled CDS	>ppa002302m	>jgi|Poptr1_1|256312|gw1.XVI.2251.1	>gene02902 Probable cysteine desulfurase 1	>SL1.00sc00494_70.1.1 genomic_reference:SL1.00sc00494 evidence_code:09F0H1E0IEG gene_region:1362585-1362923 functional_description:"nucleoporin family protein (AHRD V1 ***NG AT1G10390.2)"
>MDP0000128300_1	>At1g19780	>GSVIVT01007996001 assembled CDS	>ppa002324m	>jgi|Poptr1_1|256344|gw1.XVI.2283.1	>gene02905 Glycine cleavage system H protein (probable)	>SL1.00sc00494_75.1.1 genomic_reference:SL1.00sc00494 evidence_code:09F1H1E1IEG gene_region:1431825-1433108 functional_description:"PSB28 PHOTOSYSTEM II REACTION CENTER PSB28 PROTEIN (AHRD V1 ***NG AT4G28660.1); contains Interpro domain(s) IPR005610 Photosystem II protein Psb28, class 1 "
>MDP0000128326_1	>At1g19800	>GSVIVT01007997001 assembled CDS	>ppa002326m	>jgi|Poptr1_1|256377|gw1.XVI.2316.1	>gene02910 Aspartic proteinase nepenthesin-1, Precursor (probable)	>SL1.00sc00494_8.1.1 genomic_reference:SL1.00sc00494 evidence_code:09F0H1E1IEG gene_region:131962-136063 functional_description:"Thiamine-phosphate pyrophosphorylase (AHRD V1 *-*NG Q3IP34); contains Interpro domain(s) IPR003733 Thiamine monophosphate synthase "
>MDP0000128351_1	>At1g19840	>GSVIVT01008006001 assembled CDS	>ppa002327m	>jgi|Poptr1_1|256554|gw1.XVI.2493.1	>gene02928 Probable malate:quinone oxidoreductase	>SL1.00sc00494_82.1.1 genomic_reference:SL1.00sc00494 evidence_code:09F0H0E0IEG gene_region:1582089-1584467 functional_description:"Unknown Protein (AHRD V1)"
>MDP0000128407_1	>At1g19850	>GSVIVT01008011001 assembled CDS	>ppa002329m	>jgi|Poptr1_1|256588|gw1.XVI.2527.1	>gene02954 Chromatin assembly factor 1 subunit A-A (CAF-1 subunit A) (probable)	>SL1.00sc00494_87.1.1 genomic_reference:SL1.00sc00494 evidence_code:09F0H1E0IEG gene_region:1696443-1697005 functional_description:"FUNCTIONS IN molecular_function unknown INVOLVED IN biological_process unknown LOCATED IN cellular_component unknown (AHRD V1 *-*NG AT3G04300.1); contains Interpro domain(s) IPR014710 RmlC-like jelly roll fold "
>MDP0000128446_1	>At1g19870	>GSVIVT01008015001 assembled CDS	>ppa002337m	>jgi|Poptr1_1|256661|gw1.XVI.2600.1	>gene02991 Alkylated DNA repair protein alkB homolog 5 (probable)	>SL1.00sc00510_117.1.1 genomic_reference:SL1.00sc00510 evidence_code:09F0H1E1IEG gene_region:2089123-2092397 functional_description:"Isopentenyl-diphosphate delta-isomerase (AHRD V1 ***G Q84RZ8_9GENT); contains Interpro domain(s) IPR011876 Isopentenyl-diphosphate delta-isomerase, type 1 "
>MDP0000128464_1	>At1g19890	>GSVIVT01008029001 assembled CDS	>ppa002340m	>jgi|Poptr1_1|256741|gw1.XVI.2680.1	>gene03005 Protein Wnt-1 (probable)	>SL1.00sc00510_139.1.1 genomic_reference:SL1.00sc00510 evidence_code:09F1H1E1IEG gene_region:2417299-2426488 functional_description:"Swarming motility protein ybiA (AHRD V1 *--NG P30176); contains Interpro domain(s) IPR004794 Riboflavin biosynthesis protein RibD "
>MDP0000128505_1	>At1g19920	>GSVIVT01008033001 assembled CDS	>ppa002341m	>jgi|Poptr1_1|256786|gw1.XVI.2725.1	>gene03015 DNA2-like helicase (probable)	>SL1.00sc00510_142.1.1 genomic_reference:SL1.00sc00510 evidence_code:09F0H1E1IEG gene_region:2464718-2466342 functional_description:"Unknown Protein (AHRD V1)"
>MDP0000128518_1	>At1g19960	>GSVIVT01008066001 assembled CDS	>ppa002350m	>jgi|Poptr1_1|256847|gw1.XVI.2786.1	>gene03016 5-amino-6-(5-phosphoribosylamino)uracil reductase (probable)	>SL1.00sc00510_149.1.1 genomic_reference:SL1.00sc00510 evidence_code:09F0H1E1IEG gene_region:2554858-2565790 functional_description:"ABC transporter family protein (AHRD V1 ***NG AT3G53510.1); contains Interpro domain(s) IPR003439 ABC transporter-like "
>MDP0000128528_1	>At1g20000	>GSVIVT01008092001 assembled CDS	>ppa002351m	>jgi|Poptr1_1|257566|gw1.XVI.3505.1	>gene03024 Nephrin, Precursor (probable)	>SL1.00sc00510_17.1.1 genomic_reference:SL1.00sc00510 evidence_code:09F0H1E0IEG gene_region:455871-459668 functional_description:"Chromodomain-helicase-DNA-binding protein 8 (AHRD V1 *--NG B0R0I6); contains Interpro domain(s) IPR000330 SNF2-related "
>MDP0000128541_1	>At1g20010	>GSVIVT01008093001 assembled CDS	>ppa002353m	>jgi|Poptr1_1|257923|gw1.XVI.3862.1	>gene03029 Secologanin synthase (SLS) (probable)	>SL1.00sc00510_20.1.1 genomic_reference:SL1.00sc00510 evidence_code:09F0H1E1IEG gene_region:477041-483059 functional_description:"FUNCTIONS IN molecular_function unknown INVOLVED IN biological_process unknown LOCATED IN chloroplast thylakoid membrane chloroplast nucleus chloroplast envelope EXPRESSED IN 22 plant structures EXPRESSED DURING 13 growth stages BEST Arabidopsis thaliana "
>MDP0000128547_1	>At1g20020	>GSVIVT01008095001 assembled CDS	>ppa002360m	>jgi|Poptr1_1|258022|gw1.XVII.13.1	>gene03030 Probable exocyst complex component 6	>SL1.00sc00510_22.1.1 genomic_reference:SL1.00sc00510 evidence_code:09F0H0E0IEG gene_region:507495-508315 functional_description:"FUNCTIONS IN molecular_function unknown INVOLVED IN biological_process unknown LOCATED IN cellular_component unknown EXPRESSED IN 17 plant structures EXPRESSED DURING 7 growth stages BEST Arabidopsis thaliana protein match is proline-rich family protein T"
>MDP0000128581_1	>At1g20030	>GSVIVT01008106001 assembled CDS	>ppa002362m	>jgi|Poptr1_1|258132|gw1.XVII.123.1	>gene03033 Dictomallein-3, Precursor (probable)	>SL1.00sc00510_27.1.1 genomic_reference:SL1.00sc00510 evidence_code:09F1H1E1IEG gene_region:567002-571081 functional_description:"Unknown Protein (AHRD V1); contains Interpro domain(s) IPR001179 Peptidyl-prolyl cis-trans isomerase, FKBP-type "
>MDP0000128648_1	>At1g20050	>GSVIVT01008125001 assembled CDS	>ppa002364m	>jgi|Poptr1_1|258215|gw1.XVII.206.1	>gene03049 USP6 N-terminal-like protein (probable)	>SL1.00sc00510_32.1.1 genomic_reference:SL1.00sc00510 evidence_code:09F0H1E0IEG gene_region:687818-688929 functional_description:"nucleic acid binding / zinc ion binding (AHRD V1 *--NG AT2G01050.1)"
>MDP0000128653_1	>At1g20060	>GSVIVT01008127001 assembled CDS	>ppa002365m	>jgi|Poptr1_1|258551|gw1.XVII.542.1	>gene03061 RING-H2 finger protein ATL3J (probable)	>SL1.00sc00510_35.1.1 genomic_reference:SL1.00sc00510 evidence_code:09F0H0E0IEG gene_region:721474-722360 functional_description:"Unknown Protein (AHRD V1)"
>MDP0000128679_1	>At1g20070	>GSVIVT01008172001 assembled CDS	>ppa002381m	>jgi|Poptr1_1|258595|gw1.XVII.586.1	>gene03064 Probable LRR receptor-like serine/threonine-protein kinase At3g47570, Precursor (similar to)	>SL1.00sc00510_37.1.1 genomic_reference:SL1.00sc00510 evidence_code:09F0H0E0IEG gene_region:752183-753362 functional_description:"Unknown Protein (AHRD V1)"
>MDP0000128700_1	>At1g20110	>GSVIVT01008173001 assembled CDS	>ppa002390m	>jgi|Poptr1_1|258626|gw1.XVII.617.1	>gene03068 Beta-type platelet-derived growth factor receptor, Precursor (probable)	>SL1.00sc00510_4.1.1 genomic_reference:SL1.00sc00510 evidence_code:09F0H1E1IEG gene_region:187848-190350 functional_description:"Pentatricopeptide repeat-containing protein At4g39620, chloroplastic (AHRD V1 ***NG Q9SV96); contains Interpro domain(s) IPR002885 Pentatricopeptide repeat "
>MDP0000128705_1	>At1g20130	>GSVIVT01008196001 assembled CDS	>ppa002397m	>jgi|Poptr1_1|258750|gw1.XVII.741.1	>gene03108 P-(S)-hydroxymandelonitrile lyase chain B, Precursor (probable)	>SL1.00sc00510_50.1.1 genomic_reference:SL1.00sc00510 evidence_code:09F1H1E1IEG gene_region:999572-1005683 functional_description:"Aspartate aminotransferase (AHRD V1 ***G Q55128); contains Interpro domain(s) IPR004839 Aminotransferase, class I and II "
>MDP0000128723_1	>At1g20180	>GSVIVT01008197001 assembled CDS	>ppa002420m	>jgi|Poptr1_1|258789|gw1.XVII.780.1	>gene03112 Upstream activation factor subunit UAF30 (p30) (probable)	>SL1.00sc00510_62.1.1 genomic_reference:SL1.00sc00510 evidence_code:09F1H1E1IEG gene_region:1208539-1212681 functional_description:"2,3-bisphosphoglycerate-dependent phosphoglycerate mutase (AHRD V1 ***G Q6MEW4); contains Interpro domain(s) IPR005952 Phosphoglycerate mutase 1 "
>MDP0000128730_1	>At1g20200	>GSVIVT01008199001 assembled CDS	>ppa002423m	>jgi|Poptr1_1|258873|gw1.XVII.864.1	>gene03122 50S ribosomal protein L3-1, chloroplastic, Precursor (similar to)	>SL1.00sc00510_89.1.1 genomic_reference:SL1.00sc00510 evidence_code:09F0H1E1IEG gene_region:1659558-1671844 functional_description:"PXA1 PEROXISOMAL ABC TRANSPORTER 1 ATPase coupled to transmembrane movement of substances (AHRD V1 *-*G AT4G39850.1); contains Interpro domain(s) IPR010509 ABC transporter, N-terminal "
>MDP0000128786_1	>At1g20260	>GSVIVT01008221001 assembled CDS	>ppa002440m	>jgi|Poptr1_1|259146|gw1.XVII.1137.1	>gene03125 Translation initiation factor IF-2 (probable)	>SL1.00sc00510_92.1.1 genomic_reference:SL1.00sc00510 evidence_code:09F1H1E1IEG gene_region:1695095-1698045 functional_description:"Unknown Protein (AHRD V1)"
>MDP0000128789_1	>At1g20280	>GSVIVT01008226001 assembled CDS	>ppa002441m	>jgi|Poptr1_1|259326|gw1.XVII.1317.1	>gene03133 Protein MOS2 (probable)	>SL1.00sc00510_96.1.1 genomic_reference:SL1.00sc00510 evidence_code:09F1H1E1IEG gene_region:1735454-1754780 functional_description:"ASN3 ASPARAGINE SYNTHETASE 3 asparagine synthase glutamine-hydrolyzing (AHRD V1 ***G AT5G10240.1); contains Interpro domain(s) IPR006426 Asparagine synthase, glutamine-hydrolyzing "
>MDP0000128823_1	>At1g20310	>GSVIVT01008238001 assembled CDS	>ppa002448m	>jgi|Poptr1_1|259480|gw1.XVIII.21.1	>gene03135 (+)-delta-cadinene synthase isozyme XC14 (D-cadinene synthase XC14) (probable)	>SL1.00sc00530_1.1.1 genomic_reference:SL1.00sc00530 evidence_code:09F1H1E1IEG gene_region:1587-2597 functional_description:"Unknown Protein (AHRD V1); contains Interpro domain(s) IPR006904 Protein of unknown function DUF716 "
>MDP0000128856_1	>At1g20340	>GSVIVT01008246001 assembled CDS	>ppa002451m	>jgi|Poptr1_1|259704|gw1.XVIII.245.1	>gene03136 Peptidyl-prolyl isomerase FKBP12 (12 kDa FKBP) (similar to)	>SL1.00sc00530_100.1.1 genomic_reference:SL1.00sc00530 evidence_code:09F1H1E1IEG gene_region:728383-731857 functional_description:"Unknown Protein (AHRD V1)"
>MDP0000128878_1	>At1g20500	>GSVIVT01008252001 assembled CDS	>ppa002455m	>jgi|Poptr1_1|259906|gw1.XVIII.447.1	>gene03137 Suppressor of presenilin protein 4 (probable)	>SL1.00sc00530_25.1.1 genomic_reference:SL1.00sc00530 evidence_code:09F0H1E0IEG gene_region:188151-190350 functional_description:"Protein kinase (AHRD V1 ***G Q9LUK3_ARATH); contains Interpro domain(s) IPR002290 Serine/threonine protein kinase "
>MDP0000128910_1	>At1g20510	>GSVIVT01008253001 assembled CDS	>ppa002456m	>jgi|Poptr1_1|259920|gw1.XVIII.461.1	>gene03138 GDP-fucose transporter 1 (probable)	>SL1.00sc00530_35.1.1 genomic_reference:SL1.00sc00530 evidence_code:09F1H1E1IEG gene_region:265644-266340 functional_description:"ATTRX2 THIOREDOXIN 2 oxidoreductase acting on sulfur group of donors disulfide as acceptor (AHRD V1 *-*G AT5G39950.1); contains Interpro domain(s) IPR015467 Thioredoxin, core "
>MDP0000128924_1	>At1g20620	>GSVIVT01008295001 assembled CDS	>ppa002460m	>jgi|Poptr1_1|259952|gw1.XVIII.493.1	>gene03139 Glucose-6-phosphate 1-dehydrogenase, chloroplastic (G6PD), Precursor (probable)	>SL1.00sc00530_46.1.1 genomic_reference:SL1.00sc00530 evidence_code:09F1H1E1IEG gene_region:325206-330083 functional_description:"iqd21 IQ-domain 21 calmodulin binding (AHRD V1 *-*G AT3G49260.2); contains Interpro domain(s) IPR000048 IQ calmodulin-binding region "
>MDP0000128925_1	>At1g20630	>GSVIVT01008296001 assembled CDS	>ppa002465m	>jgi|Poptr1_1|260193|gw1.XVIII.734.1	>gene03140 Microtubule-associated protein TORTIFOLIA1 (putative)	>SL1.00sc00530_52.1.1 genomic_reference:SL1.00sc00530 evidence_code:09F0H1E1IEG gene_region:351601-354372 functional_description:"Serine/threonine protein kinase-like protein (AHRD V1 ***G C6ZRY6_SOYBN); contains Interpro domain(s) IPR002290 Serine/threonine protein kinase "
>MDP0000128937_1	>At1g20680	>GSVIVT01008306001 assembled CDS	>ppa002466m	>jgi|Poptr1_1|260267|gw1.XVIII.808.1	>gene03143 Serine/threonine protein phosphatase 7 long form homolog (probable)	>SL1.00sc00530_53.1.1 genomic_reference:SL1.00sc00530 evidence_code:09F1H1E1IEG gene_region:357377-358746 functional_description:"Homeobox-leucine zipper-like protein (AHRD V1 *-*NG Q3HRT1_PICGL); contains Interpro domain(s) IPR000047 Helix-turn-helix motif, lambda-like repressor "
>MDP0000128946_1	>At1g20693	>GSVIVT01008317001 assembled CDS	>ppa002468m	>jgi|Poptr1_1|260289|gw1.XVIII.830.1	>gene03144 DNA repair and recombination protein PIF1, Precursor (probable)	>SL1.00sc00530_54.1.1 genomic_reference:SL1.00sc00530 evidence_code:09F0H1E1IEG gene_region:375097-376356 functional_description:"glutaredoxin family protein (AHRD V1 **-NG AT3G28850.1); contains Interpro domain(s) IPR012335 Thioredoxin fold "
>MDP0000128986_1	>At1g20696	>GSVIVT01008333001 assembled CDS	>ppa002471m	>jgi|Poptr1_1|260361|gw1.XVIII.902.1	>gene03153 Serine/threonine protein phosphatase 7 long form homolog (probable)	>SL1.00sc00530_55.1.1 genomic_reference:SL1.00sc00530 evidence_code:09F1H1E1IEG gene_region:385853-387288 functional_description:"Transcription factor style2.1 (AHRD V1 ***G B6CG45_SOLPN); contains Interpro domain(s) IPR011598 Helix-loop-helix DNA-binding "
>MDP0000129011_1	>At1g20750	>GSVIVT01008344001 assembled CDS	>ppa002474m	>jgi|Poptr1_1|260712|gw1.XVIII.1253.1	>gene03159 HMG-Y-related protein B (similar to)	>SL1.00sc00530_67.1.1 genomic_reference:SL1.00sc00530 evidence_code:09F0H1E1IEG gene_region:470935-480092 functional_description:"Structural maintenance of chromosomes protein 4 (AHRD V1 ***NG Q9FJL0); contains Interpro domain(s) IPR003395 RecF/RecN/SMC protein, N-terminal "
>MDP0000129019_1	>At1g20810	>GSVIVT01008345001 assembled CDS	>ppa002476m	>jgi|Poptr1_1|260862|gw1.XVIII.1403.1	>gene03172 Phytosulfokine receptor 1 (AtPSKR1), Precursor (similar to)	>SL1.00sc00530_69.1.1 genomic_reference:SL1.00sc00530 evidence_code:09F1H1E1IEG gene_region:490835-496690 functional_description:"Starch synthase (AHRD V1 ***G O65365_IPOBA); contains Interpro domain(s) IPR011835 Glycogen/starch synthases, ADP-glucose type "
>MDP0000129026_1	>At1g20830	>GSVIVT01008360001 assembled CDS	>ppa002477m	>jgi|Poptr1_1|260875|gw1.XVIII.1416.1	>gene03180 30S ribosomal protein S3Ae (probable)	>SL1.00sc00530_9.1.1 genomic_reference:SL1.00sc00530 evidence_code:09F1H1E1IEG gene_region:49505-52325 functional_description:"Unknown Protein (AHRD V1)"
>MDP0000129028_1	>At1g20870	>GSVIVT01008363001 assembled CDS	>ppa002485m	>jgi|Poptr1_1|261013|gw1.XVIII.1554.1	>gene03187 Thiazole biosynthetic enzyme, chloroplastic, Precursor (similar to)	>SL1.00sc00530_97.1.1 genomic_reference:SL1.00sc00530 evidence_code:09F0H1E1IEG gene_region:709314-712559 functional_description:"Unknown Protein (AHRD V1); contains Interpro domain(s) IPR009769 Protein of unknown function DUF1336 "
>MDP0000129099_1	>At1g20960	>GSVIVT01008377001 assembled CDS	>ppa002493m	>jgi|Poptr1_1|261452|gw1.XVIII.1993.1	>gene03190 Protein SDS23 (probable)	>SL1.00sc00530_99.1.1 genomic_reference:SL1.00sc00530 evidence_code:09F0H1E1IEG gene_region:723126-725527 functional_description:"Transcription factor (AHRD V1 *-*G B0LUR6_SOYBN); contains Interpro domain(s) IPR003657 DNA-binding WRKY "
>MDP0000129127_1	>At1g20990	>GSVIVT01008410001 assembled CDS	>ppa002502m	>jgi|Poptr1_1|261465|gw1.XVIII.2006.1	>gene03194 Electron transfer flavoprotein subunit alpha, mitochondrial (Alpha-ETF), Precursor (similar to)	>SL1.00sc00532_3.1.1 genomic_reference:SL1.00sc00532 evidence_code:09F0H0E0IEG gene_region:41643-42077 functional_description:"Unknown Protein (AHRD V1)"
>MDP0000129196_1	>At1g21060	>GSVIVT01008411001 assembled CDS	>ppa002505m	>jgi|Poptr1_1|261502|gw1.XVIII.2043.1	>gene03199 Farnesyltranstransferase, Precursor (similar to)	>SL1.00sc00576_10.1.1 genomic_reference:SL1.00sc00576 evidence_code:09F0H0E0IEG gene_region:791990-792884 functional_description:"Unknown Protein (AHRD V1)"
>MDP0000129203_1	>At1g21150	>GSVIVT01008413001 assembled CDS	>ppa002517m	>jgi|Poptr1_1|261749|gw1.XVIII.2290.1	>gene03202 Glucose-6-phosphate/phosphate translocator 1, chloroplastic, Precursor (putative)	>SL1.00sc00576_11.1.1 genomic_reference:SL1.00sc00576 evidence_code:09F0H0E0IEG gene_region:797364-797624 functional_description:"Unknown Protein (AHRD V1)"
>MDP0000129220_1	>At1g21310	>GSVIVT01008414001 assembled CDS	>ppa002521m	>jgi|Poptr1_1|261849|gw1.XVIII.2390.1	>gene03204 Tryptophan synthase beta chain 2, chloroplastic, Precursor (putative)	>SL1.00sc00576_20.1.1 genomic_reference:SL1.00sc00576 evidence_code:09F0H0E0IEG gene_region:1474274-1475434 functional_description:"Unknown Protein (AHRD V1)"
>MDP0000129235_1	>At1g21350	>GSVIVT01008427001 assembled CDS	>ppa002532m	>jgi|Poptr1_1|261946|gw1.XVIII.2487.1	>gene03205 Smad nuclear-interacting protein 1 (probable)	>SL1.00sc00633_103.1.1 genomic_reference:SL1.00sc00633 evidence_code:09F0H1E1IEG gene_region:9241164-9245418 functional_description:"Glutamate decarboxylase (AHRD V1 ***G Q1I1D8_CITSI); contains Interpro domain(s) IPR010107 Glutamate decarboxylase "
>MDP0000129243_1	>At1g21390	>GSVIVT01008430001 assembled CDS	>ppa002543m	>jgi|Poptr1_1|262000|gw1.XVIII.2541.1	>gene03215 Probable replication factor C subunit 3	>SL1.00sc00633_124.1.1 genomic_reference:SL1.00sc00633 evidence_code:09F1H0E1IEG gene_region:10472897-10473145 functional_description:"Unknown Protein (AHRD V1)"
>MDP0000129272_1	>At1g21440	>GSVIVT01008434001 assembled CDS	>ppa002546m	>jgi|Poptr1_1|262031|gw1.XVIII.2572.1	>gene03230 Cytidylate kinase (CK) (probable)	>SL1.00sc00633_144.1.1 genomic_reference:SL1.00sc00633 evidence_code:09F0H0E0IEG gene_region:11643947-11644402 functional_description:"Unknown Protein (AHRD V1)"
>MDP0000129305_1	>At1g21475	>GSVIVT01008452001 assembled CDS	>ppa002555m	>jgi|Poptr1_1|262289|gw1.XVIII.2830.1	>gene03235 Two-component response regulator ARR2 (probable)	>SL1.00sc00633_145.1.1 genomic_reference:SL1.00sc00633 evidence_code:09F0H0E0IEG gene_region:11656624-11656890 functional_description:"Unknown Protein (AHRD V1)"
>MDP0000129308_1	>At1g21500	>GSVIVT01008457001 assembled CDS	>ppa002558m	>jgi|Poptr1_1|262828|gw1.XVIII.3369.1	>gene03237 U-box domain-containing protein 11 (probable)	>SL1.00sc00633_146.1.1 genomic_reference:SL1.00sc00633 evidence_code:09F0H1E1IEG gene_region:11760086-11763366 functional_description:"Unknown Protein (AHRD V1)"
>MDP0000129309_1	>At1g21580	>GSVIVT01008459001 assembled CDS	>ppa002562m	>jgi|Poptr1_1|262879|gw1.XVIII.3420.1	>gene03246 Ribose-phosphate pyrophosphokinase 1 (similar to)	>SL1.00sc00633_153.1.1 genomic_reference:SL1.00sc00633 evidence_code:09F0H0E0IEG gene_region:12714493-12715109 functional_description:"Unknown Protein (AHRD V1)"
>MDP0000129346_1	>At1g21600	>GSVIVT01008471001 assembled CDS	>ppa002564m	>jgi|Poptr1_1|262918|gw1.XVIII.3459.1	>gene03259 Transcription factor bHLH123 (bHLH 123) (probable)	>SL1.00sc00633_182.1.1 genomic_reference:SL1.00sc00633 evidence_code:09F0H0E0IEG gene_region:15564662-15565081 functional_description:"Unknown Protein (AHRD V1)"
>MDP0000129369_1	>At1g21620	>GSVIVT01008473001 assembled CDS	>ppa002565m	>jgi|Poptr1_1|263037|gw1.10139.3.1	>gene03264 Peptidyl-tRNA hydrolase (PTH) (probable)	>SL1.00sc00633_26.1.1 genomic_reference:SL1.00sc00633 evidence_code:09F0H0E0IEG gene_region:2919510-2919722 functional_description:"Unknown Protein (AHRD V1)"
>MDP0000129377_1	>At1g21640	>GSVIVT01008474001 assembled CDS	>ppa002573m	>jgi|Poptr1_1|263440|gw1.107.73.1	>gene03268 DNA-directed RNA polymerase II subunit RPB1 (RNA polymerase II subunit B1) (probable)	>SL1.00sc00633_34.1.1 genomic_reference:SL1.00sc00633 evidence_code:09F0H1E1IEG gene_region:4219248-4221900 functional_description:"F-box family protein (AHRD V1 ***NG AT3G26000.1); contains Interpro domain(s) IPR001810 Cyclin-like F-box "
>MDP0000129394_1	>At1g21650	>GSVIVT01008486001 assembled CDS	>ppa002574m	>jgi|Poptr1_1|263557|gw1.107.190.1	>gene03269 (+)-delta-cadinene synthase isozyme A (D-cadinene synthase A) (probable)	>SL1.00sc00633_36.1.1 genomic_reference:SL1.00sc00633 evidence_code:09F0H0E0IEG gene_region:4259317-4259550 functional_description:"Unknown Protein (AHRD V1)"
>MDP0000129396_1	>At1g21660	>GSVIVT01008491001 assembled CDS	>ppa002576m	>jgi|Poptr1_1|263597|gw1.107.230.1	>gene03274 Striated muscle-specific serine/threonine-protein kinase (probable)	>SL1.00sc00633_39.1.1 genomic_reference:SL1.00sc00633 evidence_code:09F0H0E0IEG gene_region:4756290-4756526 functional_description:"Unknown Protein (AHRD V1)"
>MDP0000129455_1	>At1g21690	>GSVIVT01008502001 assembled CDS	>ppa002581m	>jgi|Poptr1_1|264185|gw1.11663.1.1	>gene03281 Immediate-early protein 2 (IE2) (probable)	>SL1.00sc00633_43.1.1 genomic_reference:SL1.00sc00633 evidence_code:09F0H0E0IEG gene_region:4983529-4983765 functional_description:"Unknown Protein (AHRD V1)"
>MDP0000129456_1	>At1g21710	>GSVIVT01008510001 assembled CDS	>ppa002582m	>jgi|Poptr1_1|264210|gw1.1169.7.1	>gene03285 Chitin-inducible gibberellin-responsive protein 1 (putative)	>SL1.00sc00633_54.1.1 genomic_reference:SL1.00sc00633 evidence_code:09F0H0E0IEG gene_region:6143376-6143801 functional_description:"Unknown Protein (AHRD V1)"
>MDP0000129520_1	>At1g21730	>GSVIVT01008517001 assembled CDS	>ppa002584m	>jgi|Poptr1_1|264262|gw1.117.41.1	>gene03287 50S ribosomal protein L24, chloroplastic, Precursor (similar to)	>SL1.00sc00633_75.1.1 genomic_reference:SL1.00sc00633 evidence_code:09F0H1E1IEG gene_region:7261317-7274499 functional_description:"Peptide chain release factor 2 (AHRD V1 ***G B6UHD9_MAIZE); contains Interpro domain(s) IPR004374 Peptide chain release factor 2 "
>MDP0000129532_1	>At1g21750	>GSVIVT01008524001 assembled CDS	>ppa002596m	>jgi|Poptr1_1|264599|gw1.118.87.1	>gene03304 Aspartyl/glutamyl-tRNA(Asn/Gln) amidotransferase subunit B (Asp/Glu-ADT subunit B) (probable)	>SL1.00sc00668_8.1.1 genomic_reference:SL1.00sc00668 evidence_code:09F0H1E0IEG gene_region:384520-384747 functional_description:"Unknown Protein (AHRD V1)"
>MDP0000129547_1	>At1g21910	>GSVIVT01008533001 assembled CDS	>ppa002599m	>jgi|Poptr1_1|264700|gw1.118.188.1	>gene03312 Transcription factor E2F7 (E2F-7) (probable)	>SL1.00sc00777_100.1.1 genomic_reference:SL1.00sc00777 evidence_code:09F1H1E1IEG gene_region:642239-644915 functional_description:"Nucleoside diphosphate kinase (AHRD V1 ***G A5BVN4_VITVI); contains Interpro domain(s) IPR001564 Nucleoside diphosphate kinase, core "
>MDP0000129573_1	>At1g21970	>GSVIVT01008548001 assembled CDS	>ppa002610m	>jgi|Poptr1_1|264721|gw1.118.209.1	>gene03313 hypothetical protein	>SL1.00sc00777_103.1.1 genomic_reference:SL1.00sc00777 evidence_code:09F0H1E1IEG gene_region:665389-666141 functional_description:"Unknown Protein (AHRD V1)"
>MDP0000129607_1	>At1g22020	>GSVIVT01008562001 assembled CDS	>ppa002612m	>jgi|Poptr1_1|265162|gw1.120.105.1	>gene03328 Rab3 GTPase-activating protein catalytic subunit (Rab3-GAP) (probable)	>SL1.00sc00777_114.1.1 genomic_reference:SL1.00sc00777 evidence_code:09F0H1E0IEG gene_region:765320-765667 functional_description:"Unknown Protein (AHRD V1)"
>MDP0000129661_1	>At1g22040	>GSVIVT01008566001 assembled CDS	>ppa002613m	>jgi|Poptr1_1|265316|gw1.1206.5.1	>gene03332 Pyruvate kinase (PK) (probable)	>SL1.00sc00777_129.1.1 genomic_reference:SL1.00sc00777 evidence_code:09F1H0E1IEG gene_region:879204-879971 functional_description:"Unknown Protein (AHRD V1)"
>MDP0000129707_1	>At1g22090	>GSVIVT01008594001 assembled CDS	>ppa002614m	>jgi|Poptr1_1|265371|gw1.121.41.1	>gene03336 (R)-limonene synthase 1 (probable)	>SL1.00sc00777_16.1.1 genomic_reference:SL1.00sc00777 evidence_code:09F0H1E1IEG gene_region:93189-97537 functional_description:"Snurportin-1 (AHRD V1 *-*NG Q5ZI43)"
>MDP0000129708_1	>At1g22110	>GSVIVT01008617001 assembled CDS	>ppa002622m	>jgi|Poptr1_1|265459|gw1.121.129.1	>gene03338 Glutamate receptor 2.9, Precursor (probable)	>SL1.00sc00777_163.1.1 genomic_reference:SL1.00sc00777 evidence_code:09F0H1E1IEG gene_region:1150161-1155978 functional_description:"Transmembrane protein 165 (AHRD V1 *--NG Q9HC07); contains Interpro domain(s) IPR001727 Uncharacterised protein family UPF0016 "
>MDP0000129728_1	>At1g22170	>GSVIVT01008619001 assembled CDS	>ppa002623m	>jgi|Poptr1_1|265556|gw1.1215.4.1	>gene03350 ABC transporter F family member 4 (probable)	>SL1.00sc00777_165.1.1 genomic_reference:SL1.00sc00777 evidence_code:09F0H1E1IEG gene_region:1169167-1173183 functional_description:"CAAX amino terminal protease family protein (AHRD V1 ***G AT5G60750.1); contains Interpro domain(s) IPR003675 Abortive infection protein "
>MDP0000129830_1	>At1g22230	>GSVIVT01008628001 assembled CDS	>ppa002625m	>jgi|Poptr1_1|265623|gw1.122.42.1	>gene03351 Sialic acid-binding Ig-like lectin 10 (Siglec-10), Precursor (probable)	>SL1.00sc00777_170.1.1 genomic_reference:SL1.00sc00777 evidence_code:09F0H1E0IEG gene_region:1199983-1200690 functional_description:"FUNCTIONS IN molecular_function unknown INVOLVED IN biological_process unknown LOCATED IN plasma membrane EXPRESSED IN 15 plant structures EXPRESSED DURING 7 growth stages (AHRD V1 *-*NG AT2G46150.1); contains Interpro domain(s) IPR010847 Harpin-induced 1 "
>MDP0000129839_1	>At1g22240	>GSVIVT01008643001 assembled CDS	>ppa002626m	>jgi|Poptr1_1|265924|gw1.12235.6.1	>gene03352 Transmembrane protein 189 (probable)	>SL1.00sc00777_174.1.1 genomic_reference:SL1.00sc00777 evidence_code:09F0H1E0IEG gene_region:1241993-1243248 functional_description:"Unknown Protein (AHRD V1); contains Interpro domain(s) IPR007612 Protein of unknown function DUF567 "
>MDP0000129913_1	>At1g22260	>GSVIVT01008667001 assembled CDS	>ppa002628m	>jgi|Poptr1_1|265927|gw1.12235.9.1	>gene03353 PWWP domain-containing protein 2A (probable)	>SL1.00sc00777_181.1.1 genomic_reference:SL1.00sc00777 evidence_code:09F0H1E0IEG gene_region:1290178-1290813 functional_description:"hydroxyproline-rich glycoprotein family protein (AHRD V1 ***NG AT1G49330.1)"
>MDP0000129965_1	>At1g22300	>GSVIVT01008673001 assembled CDS	>ppa002632m	>jgi|Poptr1_1|266291|gw1.12305.2.1	>gene03358 CRS2-associated factor 2, mitochondrial, Precursor (similar to)	>SL1.00sc00777_184.1.1 genomic_reference:SL1.00sc00777 evidence_code:09F1H1E1IEG gene_region:1301315-1305675 functional_description:"2-C-methyl-D-erythritol 2 4-cyclodiphosphate synthase (AHRD V1 ***G A9ZN13_HEVBR); contains Interpro domain(s) IPR003526 2-C-methyl-D-erythritol 2,4-cyclodiphosphate synthase, core "
>MDP0000129977_1	>At1g22310	>GSVIVT01008675001 assembled CDS	>ppa002637m	>jgi|Poptr1_1|266512|gw1.124.162.1	>gene03377 hypothetical protein	>SL1.00sc00777_188.1.1 genomic_reference:SL1.00sc00777 evidence_code:09F0H1E1IEG gene_region:1327831-1333726 functional_description:"Monodehydroascorbate reductase (AHRD V1 ***NG Q49B52_SOLLC); contains Interpro domain(s) IPR013027 FAD-dependent pyridine nucleotide-disulphide oxidoreductase "
>MDP0000130036_1	>At1g22370	>GSVIVT01008677001 assembled CDS	>ppa002640m	>jgi|Poptr1_1|266954|gw1.12629.17.1	>gene03381 hypothetical protein	>SL1.00sc00777_195.1.1 genomic_reference:SL1.00sc00777 evidence_code:09F0H1E0IEG gene_region:1378071-1379181 functional_description:"FUNCTIONS IN molecular_function unknown INVOLVED IN biological_process unknown EXPRESSED IN cultured cell BEST Arabidopsis thaliana protein match is nuclear transport factor 2 NTF2 family protein TAIR AT1G71480.1 Has 52 Blast hits to 52 proteins in 18 spe"
>MDP0000130101_1	>At1g22410	>GSVIVT01008683001 assembled CDS	>ppa002644m	>jgi|Poptr1_1|267168|gw1.127.174.1	>gene03396 Mediator of RNA polymerase II transcription subunit 1.1 (probable)	>SL1.00sc00777_196.1.1 genomic_reference:SL1.00sc00777 evidence_code:09F0H1E1IEG gene_region:1381429-1382884 functional_description:"FUNCTIONS IN molecular_function unknown INVOLVED IN biological_process unknown EXPRESSED IN cultured cell BEST Arabidopsis thaliana protein match is nuclear transport factor 2 NTF2 family protein TAIR AT1G71480.1 Has 52 Blast hits to 52 proteins in 18 spe"
>MDP0000130177_1	>At1g22450	>GSVIVT01008686001 assembled CDS	>ppa002651m	>jgi|Poptr1_1|267203|gw1.127.209.1	>gene03410 Protein CASC3 (Protein MLN 51) (probable)	>SL1.00sc00777_200.1.1 genomic_reference:SL1.00sc00777 evidence_code:09F0H1E1IEG gene_region:1418781-1422133 functional_description:"BLH4 BEL1-LIKE HOMEODOMAIN 4 DNA binding / transcription factor (AHRD V1 *-*G AT2G23760.3); contains Interpro domain(s) IPR006563 POX "
>MDP0000130210_1	>At1g22470	>GSVIVT01008720001 assembled CDS	>ppa002654m	>jgi|Poptr1_1|267226|gw1.127.232.1	>gene03419 Proline synthetase co-transcribed bacterial homolog protein (similar to)	>SL1.00sc00777_201.1.1 genomic_reference:SL1.00sc00777 evidence_code:09F0H1E0IEG gene_region:1437931-1439613 functional_description:"phosphoglycerate/bisphosphoglycerate mutase family protein (AHRD V1 ***NG AT3G05170.1); contains Interpro domain(s) IPR013078 Phosphoglycerate mutase "
>MDP0000130212_1	>At1g22510	>GSVIVT01008732001 assembled CDS	>ppa002659m	>jgi|Poptr1_1|267344|gw1.12796.5.1	>gene03427 Condensin complex subunit 2 (mCAP-H) (probable)	>SL1.00sc00777_202.1.1 genomic_reference:SL1.00sc00777 evidence_code:09F0H1E1IEG gene_region:1440969-1443386 functional_description:"PRLI-interacting factor-related (AHRD V1 ***NG AT1G63850.1); contains Interpro domain(s) IPR000210 BTB/POZ-like "
>MDP0000130270_1	>At1g22530	>GSVIVT01008733001 assembled CDS	>ppa002663m	>jgi|Poptr1_1|267404|gw1.129.14.1	>gene03447 tRNA (mo5U34)-methyltransferase (probable)	>SL1.00sc00777_210.1.1 genomic_reference:SL1.00sc00777 evidence_code:09F1H1E1IEG gene_region:1525651-1527473 functional_description:"RHB1A protein binding / zinc ion binding (AHRD V1 *--G AT4G00335.2); contains Interpro domain(s) IPR018957 Zinc finger, C3HC4 RING-type "
>MDP0000130342_1	>At1g22590	>GSVIVT01008738001 assembled CDS	>ppa002666m	>jgi|Poptr1_1|267678|gw1.12999.5.1	>gene03457 Copia protease (probable)	>SL1.00sc00777_215.1.1 genomic_reference:SL1.00sc00777 evidence_code:09F0H1E1IEG gene_region:1566708-1571533 functional_description:"nucleoside-triphosphatase/ nucleotide binding / transmembrane receptor (AHRD V1 ***NG AT4G23440.1); contains Interpro domain(s) IPR000157 Toll-Interleukin receptor "
>MDP0000130368_1	>At1g22610	>GSVIVT01008746001 assembled CDS	>ppa002668m	>jgi|Poptr1_1|268037|gw1.131.39.1	>gene03460 BAHD acyltransferase At5g47980 (probable)	>SL1.00sc00777_218.1.1 genomic_reference:SL1.00sc00777 evidence_code:09F0H1E1IEG gene_region:1600028-1601419 functional_description:"potassium channel tetramerisation domain-containing protein (AHRD V1 *-*G AT5G41330.1); contains Interpro domain(s) IPR003131 Potassium channel, voltage dependent, Kv, tetramerisation "
>MDP0000130369_1	>At1g22660	>GSVIVT01008749001 assembled CDS	>ppa002672m	>jgi|Poptr1_1|268235|gw1.131.237.1	>gene03466 hypothetical protein	>SL1.00sc00777_220.1.1 genomic_reference:SL1.00sc00777 evidence_code:09F0H1E1IEG gene_region:1615817-1621936 functional_description:"Serine/threonine-protein kinase OSR1 (AHRD V1 *-*G O95747); contains Interpro domain(s) IPR002290 Serine/threonine protein kinase "
>MDP0000130370_1	>At1g22680	>GSVIVT01008751001 assembled CDS	>ppa002685m	>jgi|Poptr1_1|268615|gw1.133.57.1	>gene03474 Upstream activation factor subunit UAF30 (p30) (probable)	>SL1.00sc00777_239.1.1 genomic_reference:SL1.00sc00777 evidence_code:09F0H1E1IEG gene_region:1744958-1751445 functional_description:"Glutamate-cysteine ligase (AHRD V1 ***G Q7Y0R4_BRAJU); contains Interpro domain(s) IPR011556 Glutamate--cysteine ligase, plant "
>MDP0000130388_1	>At1g22700	>GSVIVT01008783001 assembled CDS	>ppa002686m	>jgi|Poptr1_1|269034|gw1.134.163.1	>gene03480 Trigger factor (TF) (probable)	>SL1.00sc00777_243.1.1 genomic_reference:SL1.00sc00777 evidence_code:09F1H1E1IEG gene_region:1799937-1803923 functional_description:"DNA-binding family protein / AT-hook protein 1 AHP1 (AHRD V1 *-*NG AT2G33620.4); contains Interpro domain(s) IPR005175 Protein of unknown function DUF296 "
>MDP0000130389_1	>At1g22760	>GSVIVT01008789001 assembled CDS	>ppa002697m	>jgi|Poptr1_1|269151|gw1.1344.4.1	>gene03492 Succinylglutamate desuccinylase (probable)	>SL1.00sc00777_257.1.1 genomic_reference:SL1.00sc00777 evidence_code:09F0H1E0IEG gene_region:1914792-1915621 functional_description:"Unknown Protein (AHRD V1); contains Interpro domain(s) IPR007612 Protein of unknown function DUF567 "
>MDP0000130394_1	>At1g22850	>GSVIVT01008810001 assembled CDS	>ppa002702m	>jgi|Poptr1_1|269219|gw1.135.34.1	>gene03499 Cell division protein ftsZ homolog, chloroplastic, Precursor (similar to)	>SL1.00sc00777_259.1.1 genomic_reference:SL1.00sc00777 evidence_code:09F0H1E0IEG gene_region:1935281-1936199 functional_description:"Unknown Protein (AHRD V1); contains Interpro domain(s) IPR007612 Protein of unknown function DUF567 "
>MDP0000130459_1	>At1g22940	>GSVIVT01008813001 assembled CDS	>ppa002708m	>jgi|Poptr1_1|269316|gw1.135.131.1	>gene03501 DNA topoisomerase 1 (probable)	>SL1.00sc00777_262.1.1 genomic_reference:SL1.00sc00777 evidence_code:09F0H1E0IEG gene_region:1959808-1965875 functional_description:"Unknown Protein (AHRD V1); contains Interpro domain(s) IPR004314 Protein of unknown function DUF239, plant "
>MDP0000130467_1	>At1g22950	>GSVIVT01008818001 assembled CDS	>ppa002714m	>jgi|Poptr1_1|269335|gw1.135.150.1	>gene03527 UPF0717 protein YJL055W (probable)	>SL1.00sc00777_27.1.1 genomic_reference:SL1.00sc00777 evidence_code:09F0H1E1IEG gene_region:177852-184567 functional_description:"Abhydrolase domain-containing protein 3 (AHRD V1 ***NG Q91ZH7); contains Interpro domain(s) IPR012020 AB-hydrolase YheT, putative "
>MDP0000130476_1	>At1g23060	>GSVIVT01008840001 assembled CDS	>ppa002715m	>jgi|Poptr1_1|269845|gw1.13844.1.1	>gene03529 DNA-directed RNA polymerase III subunit RPC2 (RNA polymerase III subunit C2) (probable)	>SL1.00sc00777_272.1.1 genomic_reference:SL1.00sc00777 evidence_code:09F0H1E0IEG gene_region:2025641-2025937 functional_description:"Osmotin-like protein (AHRD V1 ***NG Q5XUH3_SOLTU); contains Interpro domain(s) IPR001938 Thaumatin, pathogenesis-related "
>MDP0000130529_1	>At1g23100	>GSVIVT01008843001 assembled CDS	>ppa002717m	>jgi|Poptr1_1|270075|gw1.140.120.1	>gene03541 Kinesin-like protein KIF15 (probable)	>SL1.00sc00777_274.1.1 genomic_reference:SL1.00sc00777 evidence_code:09F0H1E0IEG gene_region:2037960-2043517 functional_description:"myb family transcription factor (AHRD V1 *-*G AT2G13960.2); contains Interpro domain(s) IPR015495 Myb transcription factor "
>MDP0000130539_1	>At1g23110	>GSVIVT01008846001 assembled CDS	>ppa002719m	>jgi|Poptr1_1|270233|gw1.140.278.1	>gene03549 Probable WRKY transcription factor 20 (similar to)	>SL1.00sc00777_281.1.1 genomic_reference:SL1.00sc00777 evidence_code:09F1H1E1IEG gene_region:2088769-2092651 functional_description:"Replication factor C subunit 4 (AHRD V1 ***NG B6TA83_MAIZE); contains Interpro domain(s) IPR013748 Replication factor C "
>MDP0000130543_1	>At1g23180	>GSVIVT01008862001 assembled CDS	>ppa002725m	>jgi|Poptr1_1|270279|gw1.140.324.1	>gene03553 Chaperone protein dnaJ (similar to)	>SL1.00sc00777_285.1.1 genomic_reference:SL1.00sc00777 evidence_code:09F1H1E1IEG gene_region:2111373-2114935 functional_description:"IQD22 IQ-domain 22 calmodulin binding (AHRD V1 *-*G AT4G23060.1); contains Interpro domain(s) IPR000048 IQ calmodulin-binding region "
>MDP0000130642_1	>At1g23190	>GSVIVT01008866001 assembled CDS	>ppa002734m	>jgi|Poptr1_1|270287|gw1.140.332.1	>gene03554 mTERF domain-containing protein 1, mitochondrial, Precursor (probable)	>SL1.00sc00777_286.1.1 genomic_reference:SL1.00sc00777 evidence_code:09F0H1E0IEG gene_region:2122410-2127421 functional_description:"EDR1 ENHANCED DISEASE RESISTANCE 1 MAP kinase kinase kinase/ kinase/ protein serine/threonine/tyrosine kinase (AHRD V1 *-*G AT1G08720.1); contains Interpro domain(s) IPR002290 Serine/threonine protein kinase "
>MDP0000130658_1	>At1g23310	>GSVIVT01008916001 assembled CDS	>ppa002738m	>jgi|Poptr1_1|270302|gw1.140.347.1	>gene03561 UPF0053 protein Mb2387c (probable)	>SL1.00sc00777_292.1.1 genomic_reference:SL1.00sc00777 evidence_code:09F0H1E1IEG gene_region:2187617-2189656 functional_description:"GRAS family transcription factor (AHRD V1 ***G B9GW73_POPTR); contains Interpro domain(s) IPR005202 GRAS transcription factor "
>MDP0000130659_1	>At1g23360	>GSVIVT01008921001 assembled CDS	>ppa002748m	>jgi|Poptr1_1|270311|gw1.140.356.1	>gene03564 Multicopper oxidase mco (probable)	>SL1.00sc00777_296.1.1 genomic_reference:SL1.00sc00777 evidence_code:09F0H1E1IEG gene_region:2195698-2198973 functional_description:"WIN1 HOPW1-1-INTERACTING 1 N2-acetyl-L-ornithine 2-oxoglutarate 5-aminotransferase/ catalytic/ pyridoxal phosphate binding / transaminase (AHRD V1 ***G AT1G80600.1); contains Interpro domain(s) IPR004636 Acetylornithine and succinylornithine aminotransferase "
>MDP0000130671_1	>At1g23400	>GSVIVT01008925001 assembled CDS	>ppa002749m	>jgi|Poptr1_1|270319|gw1.140.364.1	>gene03566 Probable phosphoglycerate mutase gpmB	>SL1.00sc00777_300.1.1 genomic_reference:SL1.00sc00777 evidence_code:09F0H1E1IEG gene_region:2263707-2264785 functional_description:"DNA binding / transcription activator/ transcription factor (AHRD V1 *-*G AT1G12630.1); contains Interpro domain(s) IPR001471 Pathogenesis-related transcriptional factor and ERF, DNA-binding "
>MDP0000130706_1	>At1g23540	>GSVIVT01008926001 assembled CDS	>ppa002751m	>jgi|Poptr1_1|270358|gw1.14047.1.1	>gene03569 Nucleobase-ascorbate transporter 12 (AtNAT12) (putative)	>SL1.00sc00777_310.1.1 genomic_reference:SL1.00sc00777 evidence_code:09F0H1E1IEG gene_region:2364069-2365910 functional_description:"catalytic/ pyridoxal phosphate binding (AHRD V1 *-*NG AT5G51920.1); contains Interpro domain(s) IPR015424 Pyridoxal phosphate-dependent transferase, major region "
>MDP0000130707_1	>At1g23670	>GSVIVT01008930001 assembled CDS	>ppa002765m	>jgi|Poptr1_1|270412|gw1.1408.1.1	>gene03575 Protein kinase G11A (similar to)	>SL1.00sc00777_32.1.1 genomic_reference:SL1.00sc00777 evidence_code:09F0H1E1IEG gene_region:206197-207761 functional_description:"Unknown Protein (AHRD V1); contains Interpro domain(s) IPR007493 Protein of unknown function DUF538 "
>MDP0000130727_1	>At1g23730	>GSVIVT01008933001 assembled CDS	>ppa002769m	>jgi|Poptr1_1|270503|gw1.142.26.1	>gene03586 Alliin lyase (Alliinase), Precursor (probable)	>SL1.00sc00777_321.1.1 genomic_reference:SL1.00sc00777 evidence_code:09F1H1E1IEG gene_region:2457063-2459266 functional_description:"Senescence-inducible chloroplast stay-green protein 2 (AHRD V1 ***NG Q5EMP6_SOYBN)"
>MDP0000130749_1	>At1g23740	>GSVIVT01008935001 assembled CDS	>ppa002779m	>jgi|Poptr1_1|270915|gw1.14440.8.1	>gene03589 Zinc finger CCHC domain-containing protein 2 (probable)	>SL1.00sc00777_322.1.1 genomic_reference:SL1.00sc00777 evidence_code:09F0H1E1IEG gene_region:2460688-2464545 functional_description:"Cell cycle switch protein CCS52A (AHRD V1 **-NG Q4TU48_LOTJA); contains Interpro domain(s) IPR017986 WD40 repeat, region "
>MDP0000130772_1	>At1g23980	>GSVIVT01008940001 assembled CDS	>ppa002782m	>jgi|Poptr1_1|270954|gw1.1448.11.1	>gene03590 Anthranilate phosphoribosyltransferase (probable)	>SL1.00sc00777_325.1.1 genomic_reference:SL1.00sc00777 evidence_code:09F0H1E1IEG gene_region:2481332-2483809 functional_description:"PGR5-LIKE A (AHRD V1 ***NG AT4G22890.2)"
>MDP0000130807_1	>At1g24040	>GSVIVT01008941001 assembled CDS	>ppa002783m	>jgi|Poptr1_1|271322|gw1.146.74.1	>gene03591 Ribose-phosphate pyrophosphokinase 3, mitochondrial, Precursor (similar to)	>SL1.00sc00777_342.1.1 genomic_reference:SL1.00sc00777 evidence_code:09F0H1E1IEG gene_region:2597331-2600103 functional_description:"Copper chaperone for superoxide dismutase (AHRD V1 ***G Q9WU84); contains Interpro domain(s) IPR001424 Superoxide dismutase, copper/zinc binding "
>MDP0000130821_1	>At1g24090	>GSVIVT01008951001 assembled CDS	>ppa002792m	>jgi|Poptr1_1|271607|gw1.147.175.1	>gene03595 SufE-like protein, chloroplastic, Precursor (probable)	>SL1.00sc00777_343.1.1 genomic_reference:SL1.00sc00777 evidence_code:09F1H1E1IEG gene_region:2600612-2603940 functional_description:"Nudix hydrolase 14, chloroplastic (AHRD V1 ***G Q9SZ63); contains Interpro domain(s) IPR000086 NUDIX hydrolase domain "
>MDP0000130842_1	>At1g24130	>GSVIVT01008959001 assembled CDS	>ppa002794m	>jgi|Poptr1_1|271885|gw1.148.143.1	>gene03602 Menaquinone biosynthesis methyltransferase ubiE (probable)	>SL1.00sc00777_354.1.1 genomic_reference:SL1.00sc00777 evidence_code:09F0H1E1IEG gene_region:2676282-2687879 functional_description:"armadillo/beta-catenin repeat family protein / kinesin motor family protein (AHRD V1 ***G AT1G01950.1); contains Interpro domain(s) IPR001752 Kinesin, motor region "
>MDP0000130876_1	>At1g24180	>GSVIVT01008964001 assembled CDS	>ppa002803m	>jgi|Poptr1_1|271903|gw1.148.161.1	>gene03605 Menaquinone biosynthesis methyltransferase ubiE (similar to)	>SL1.00sc00777_356.1.1 genomic_reference:SL1.00sc00777 evidence_code:09F0H1E0IEG gene_region:2711485-2713308 functional_description:"Unknown Protein (AHRD V1); contains Interpro domain(s) IPR019634 Protein of unknown function DUF2499 "
>MDP0000130884_1	>At1g24240	>GSVIVT01008965001 assembled CDS	>ppa002804m	>jgi|Poptr1_1|271926|gw1.14805.1.1	>gene03616 Pyruvate kinase isozyme A, chloroplastic, Precursor (probable)	>SL1.00sc00777_358.1.1 genomic_reference:SL1.00sc00777 evidence_code:09F0H1E1IEG gene_region:2722369-2725506 functional_description:"ATP-dependent Clp protease ATP-binding subunit clpA homolog (AHRD V1 *-*G Q9TM05); contains Interpro domain(s) IPR004176 Clp, N-terminal "
>MDP0000130896_1	>At1g24270	>GSVIVT01008973001 assembled CDS	>ppa002816m	>jgi|Poptr1_1|272259|gw1.150.74.1	>gene03626 Fruit protein pKIWI502 (similar to)	>SL1.00sc00777_363.1.1 genomic_reference:SL1.00sc00777 evidence_code:09F1H1E1IEG gene_region:2766419-2771031 functional_description:"ATP-dependent Clp protease proteolytic subunit (AHRD V1 ***G A5ADV7_VITVI); contains Interpro domain(s) IPR001907 Peptidase S14, ClpP "
>MDP0000130924_1	>At1g24280	>GSVIVT01008976001 assembled CDS	>ppa002818m	>jgi|Poptr1_1|272382|gw1.150.197.1	>gene03627 ATP synthase subunit beta, mitochondrial, Precursor (putative)	>SL1.00sc00777_365.1.1 genomic_reference:SL1.00sc00777 evidence_code:09F0H0E0IEG gene_region:2776126-2778509 functional_description:"pentatricopeptide PPR repeat-containing protein (AHRD V1 ***NG AT4G22760.1)"
>MDP0000130930_1	>At1g24300	>GSVIVT01008982001 assembled CDS	>ppa002825m	>jgi|Poptr1_1|272555|gw1.152.24.1	>gene03638 Uncharacterized protein sll0194 (similar to)	>SL1.00sc00777_371.1.1 genomic_reference:SL1.00sc00777 evidence_code:09F1H1E1IEG gene_region:2855038-2856870 functional_description:"Unknown Protein (AHRD V1)"
>MDP0000130932_1	>At1g24310	>GSVIVT01008990001 assembled CDS	>ppa002826m	>jgi|Poptr1_1|272567|gw1.152.36.1	>gene03640 Pentatricopeptide repeat-containing protein At1g22960, mitochondrial, Precursor (probable)	>SL1.00sc00777_39.1.1 genomic_reference:SL1.00sc00777 evidence_code:09F1H1E1IEG gene_region:242269-244596 functional_description:"Unknown Protein (AHRD V1)"
>MDP0000130952_1	>At1g24340	>GSVIVT01009007001 assembled CDS	>ppa002829m	>jgi|Poptr1_1|272608|gw1.152.77.1	>gene03641 Myristoyl-acyl carrier protein thioesterase, chloroplastic (16:0-ACP thioesterase), Precursor (probable)	>SL1.00sc00777_396.1.1 genomic_reference:SL1.00sc00777 evidence_code:09F1H1E1IEG gene_region:3015591-3020498 functional_description:"Unknown Protein (AHRD V1)"
>MDP0000130960_1	>At1g24360	>GSVIVT01009010001 assembled CDS	>ppa002830m	>jgi|Poptr1_1|272967|gw1.155.49.1	>gene03642 Probable ATP-dependent RNA helicase DHX36	>SL1.00sc00777_400.1.1 genomic_reference:SL1.00sc00777 evidence_code:09F0H1E1IEG gene_region:3055179-3059916 functional_description:"Translation elongation factor EF-G (Fragment) (AHRD V1 *-*G Q94IT4_HORVD); contains Interpro domain(s) IPR004540 Translation elongation factor EFG/EF2 "
>MDP0000130966_1	>At1g24390	>GSVIVT01009012001 assembled CDS	>ppa002832m	>jgi|Poptr1_1|273090|gw1.155.172.1	>gene03643 Probable fructose-bisphosphate aldolase 3, chloroplastic, Precursor (similar to)	>SL1.00sc00777_407.1.1 genomic_reference:SL1.00sc00777 evidence_code:09F0H1E1IEG gene_region:3114155-3118705 functional_description:"thylakoid lumenal protein-related (AHRD V1 ***NG AT1G12250.2); contains Interpro domain(s) IPR001646 Pentapeptide repeat "
>MDP0000130982_1	>At1g24490	>GSVIVT01009014001 assembled CDS	>ppa002835m	>jgi|Poptr1_1|273213|gw1.1564.5.1	>gene03649 Myristoyl-acyl carrier protein thioesterase, chloroplastic (16:0-ACP thioesterase), Precursor (similar to)	>SL1.00sc00777_408.1.1 genomic_reference:SL1.00sc00777 evidence_code:09F0H1E1IEG gene_region:3125867-3128570 functional_description:"YABBY like transcription factor (Fragment) (AHRD V1 *--G A6P339_GNEPA); contains Interpro domain(s) IPR006780 YABBY protein "
>MDP0000130987_1	>At1g24530	>GSVIVT01009028001 assembled CDS	>ppa002837m	>jgi|Poptr1_1|273372|gw1.1574.2.1	>gene03667 PHD finger protein 8 (probable)	>SL1.00sc00777_411.1.1 genomic_reference:SL1.00sc00777 evidence_code:09F1H1E1IEG gene_region:3151346-3156902 functional_description:"Transaldolase (AHRD V1 ***G B0UV30); contains Interpro domain(s) IPR001585 Transaldolase "
>MDP0000131006_1	>At1g24577	>GSVIVT01009040001 assembled CDS	>ppa002841m	>jgi|Poptr1_1|273415|gw1.158.7.1	>gene03668 Integrator complex subunit 6 homolog (probable)	>SL1.00sc00777_412.1.1 genomic_reference:SL1.00sc00777 evidence_code:09F0H1E1IEG gene_region:3159348-3161531 functional_description:"Trehalose-phosphate phosphatase (AHRD V1 ***G Q3ZTF5_TOBAC); contains Interpro domain(s) IPR003337 Trehalose-phosphatase "
>MDP0000131013_1	>At1g24590	>GSVIVT01009042001 assembled CDS	>ppa002847m	>jgi|Poptr1_1|273439|gw1.158.31.1	>gene03672 Nuclear pore complex protein Nup214 (probable)	>SL1.00sc00777_422.1.1 genomic_reference:SL1.00sc00777 evidence_code:09F0H1E1IEG gene_region:3246152-3252622 functional_description:"Oxysterol-binding protein-related protein 3 (AHRD V1 ***G Q9H4L5); contains Interpro domain(s) IPR000648 Oxysterol-binding protein "
>MDP0000131027_1	>At1g24610	>GSVIVT01009046001 assembled CDS	>ppa002853m	>jgi|Poptr1_1|273483|gw1.158.75.1	>gene03675 Auxin-responsive protein IAA32 (similar to)	>SL1.00sc00777_433.1.1 genomic_reference:SL1.00sc00777 evidence_code:09F0H1E1IEG gene_region:3321223-3323134 functional_description:"L-lactate dehydrogenase (AHRD V1 ***G Q96569_SOLLC); contains Interpro domain(s) IPR011304 L-lactate dehydrogenase "
>MDP0000131032_1	>At1g24706	>GSVIVT01009065001 assembled CDS	>ppa002862m	>jgi|Poptr1_1|273779|gw1.160.6.1	>gene03688 hypothetical protein	>SL1.00sc00777_436.1.1 genomic_reference:SL1.00sc00777 evidence_code:09F0H1E1IEG gene_region:3354507-3355931 functional_description:"scarecrow transcription factor family protein (AHRD V1 *-*G AT2G45160.1); contains Interpro domain(s) IPR005202 GRAS transcription factor "
>MDP0000131039_1	>At1g24851	>GSVIVT01009079001 assembled CDS	>ppa002870m	>jgi|Poptr1_1|273904|gw1.162.1.1	>gene03698 Probable pectate lyase 12, Precursor (similar to)	>SL1.00sc00777_443.1.1 genomic_reference:SL1.00sc00777 evidence_code:09F0H1E1IEG gene_region:3396391-3397798 functional_description:"Heat shock protein (AHRD V1 *-*NG O64960_MAIZE); contains Interpro domain(s) IPR008978 HSP20-like chaperone "
>MDP0000131065_1	>At1g25025	>GSVIVT01009087001 assembled CDS	>ppa002874m	>jgi|Poptr1_1|274032|gw1.163.66.1	>gene03705 Zinc finger protein 6 (probable)	>SL1.00sc00777_45.1.1 genomic_reference:SL1.00sc00777 evidence_code:09F0H1E1IEG gene_region:266145-269608 functional_description:"FUNCTIONS IN molecular_function unknown INVOLVED IN biological_process unknown LOCATED IN chloroplast EXPRESSED IN 20 plant structures EXPRESSED DURING 7 growth stages (AHRD V1 ***NG AT5G63830.1); contains Interpro domain(s) IPR007529 Zinc finger, HIT-type "
>MDP0000131104_1	>At1g25112	>GSVIVT01009091001 assembled CDS	>ppa002880m	>jgi|Poptr1_1|274035|gw1.163.69.1	>gene03711 Methionyl-tRNA synthetase (MetRS) (probable)	>SL1.00sc00777_453.1.1 genomic_reference:SL1.00sc00777 evidence_code:09F0H1E0IEG gene_region:3478267-3481680 functional_description:"Unknown Protein (AHRD V1)"
>MDP0000131155_1	>At1g25180	>GSVIVT01009120001 assembled CDS	>ppa002883m	>jgi|Poptr1_1|274061|gw1.163.95.1	>gene03716 hypothetical protein	>SL1.00sc00777_460.1.1 genomic_reference:SL1.00sc00777 evidence_code:09F0H0E1IEG gene_region:3521979-3522462 functional_description:"Unknown Protein (AHRD V1)"
>MDP0000131262_1	>At1g25220	>GSVIVT01009140001 assembled CDS	>ppa002902m	>jgi|Poptr1_1|274340|gw1.164.182.1	>gene03720 Universal stress protein A-like protein (probable)	>SL1.00sc00777_474.1.1 genomic_reference:SL1.00sc00777 evidence_code:09F0H1E0IEG gene_region:3616510-3618571 functional_description:"exostosin family protein (AHRD V1 *-*NG AT4G16745.1); contains Interpro domain(s) IPR004263 Exostosin-like "
>MDP0000131279_1	>At1g25290	>GSVIVT01009156001 assembled CDS	>ppa002912m	>jgi|Poptr1_1|274535|gw1.166.31.1	>gene03725 tRNA Delta(2)-isopentenylpyrophosphate transferase (IPP transferase) (probable)	>SL1.00sc00777_480.1.1 genomic_reference:SL1.00sc00777 evidence_code:09F1H1E1IEG gene_region:3673317-3677764 functional_description:"pfkB-type carbohydrate kinase family protein (AHRD V1 ***G AT4G28706.1); contains Interpro domain(s) IPR011611 Carbohydrate/purine kinase "
>MDP0000131302_1	>At1g25370	>GSVIVT01009165001 assembled CDS	>ppa002916m	>jgi|Poptr1_1|275107|gw1.170.19.1	>gene03728 Monoglyceride lipase (MGL) (probable)	>SL1.00sc00777_487.1.1 genomic_reference:SL1.00sc00777 evidence_code:09F0H0E0IEG gene_region:3745854-3746910 functional_description:"Unknown Protein (AHRD V1); contains Interpro domain(s) IPR012438 Protein of unknown function DUF1639 "
>MDP0000131307_1	>At1g25410	>GSVIVT01009166001 assembled CDS	>ppa002926m	>jgi|Poptr1_1|275141|gw1.170.53.1	>gene03732 50S ribosomal protein L15, chloroplastic, Precursor (similar to)	>SL1.00sc00777_514.1.1 genomic_reference:SL1.00sc00777 evidence_code:09F0H1E1IEG gene_region:3945174-3946832 functional_description:"lipase class 3 family protein (AHRD V1 *-*G AT4G16820.1); contains Interpro domain(s) IPR002921 Lipase, class 3 "
>MDP0000131364_1	>At1g25440	>GSVIVT01009201001 assembled CDS	>ppa002929m	>jgi|Poptr1_1|275268|gw1.170.180.1	>gene03734 Chorismate synthase (probable)	>SL1.00sc00777_517.1.1 genomic_reference:SL1.00sc00777 evidence_code:09F1H1E1IEG gene_region:3961097-3962655 functional_description:"Unknown Protein (AHRD V1)"
>MDP0000131366_1	>At1g25500	>GSVIVT01009213001 assembled CDS	>ppa002930m	>jgi|Poptr1_1|275280|gw1.170.192.1	>gene03736 Ribulose bisphosphate carboxylase small chain 1, chloroplastic (RuBisCO small subunit 1), Precursor (putative)	>SL1.00sc00777_52.1.1 genomic_reference:SL1.00sc00777 evidence_code:09F0H1E0IEG gene_region:319959-325036 functional_description:"Protein RSM22 homolog, mitochondrial (AHRD V1 *--NG Q3U2U7); contains Interpro domain(s) IPR015324 Ribosomal protein Rsm22, bacterial-type "
>MDP0000131386_1	>At1g25540	>GSVIVT01009216001 assembled CDS	>ppa002931m	>jgi|Poptr1_1|275410|gw1.171.48.1	>gene03742 Zinc finger protein CONSTANS-LIKE 16 (probable)	>SL1.00sc00777_521.1.1 genomic_reference:SL1.00sc00777 evidence_code:09F1H1E1IEG gene_region:3986443-3989718 functional_description:"50S ribosomal protein L19-1, chloroplastic (AHRD V1 ***NG Q8W463); contains Interpro domain(s) IPR001857 Ribosomal protein L19 "
>MDP0000131398_1	>At1g25560	>GSVIVT01009227001 assembled CDS	>ppa002932m	>jgi|Poptr1_1|275609|gw1.17358.1.1	>gene03744 Dipeptide transport ATP-binding protein dppF (probable)	>SL1.00sc00777_535.1.1 genomic_reference:SL1.00sc00777 evidence_code:09F1H1E1IEG gene_region:4075609-4081936 functional_description:"ATP-dependent Clp protease proteolytic subunit (AHRD V1 ***G A9PAS6_POPTR); contains Interpro domain(s) IPR001907 Peptidase S14, ClpP "
>MDP0000131417_1	>At1g25580	>GSVIVT01009232001 assembled CDS	>ppa002933m	>jgi|Poptr1_1|276545|gw1.1845.1.1	>gene03752 hypothetical protein	>SL1.00sc00777_536.1.1 genomic_reference:SL1.00sc00777 evidence_code:09F1H1E1IEG gene_region:4085763-4087307 functional_description:"LIL3 1 transcription factor (AHRD V1 *--NG AT4G17600.1)"
>MDP0000131537_1	>At1g26090	>GSVIVT01009236001 assembled CDS	>ppa002937m	>jgi|Poptr1_1|276742|gw1.18642.14.1	>gene03761 Dihydrolipoyllysine-residue acetyltransferase component of pyruvate dehydrogenase complex (probable)	>SL1.00sc00777_560.1.1 genomic_reference:SL1.00sc00777 evidence_code:09F1H1E1IEG gene_region:4333438-4334768 functional_description:"protein kinase family protein (AHRD V1 *-*NG AT2G28940.2); contains Interpro domain(s) IPR001245 Tyrosine protein kinase "
>MDP0000131572_1	>At1g26130	>GSVIVT01009238001 assembled CDS	>ppa002940m	>jgi|Poptr1_1|276838|gw1.187.73.1	>gene03762 Protocadherin Fat 3, Precursor (similar to)	>SL1.00sc00777_574.1.1 genomic_reference:SL1.00sc00777 evidence_code:09F0H1E1IEG gene_region:4517256-4524788 functional_description:"Unknown Protein (AHRD V1)"
>MDP0000131635_1	>At1g26150	>GSVIVT01009240001 assembled CDS	>ppa002946m	>jgi|Poptr1_1|276855|gw1.187.90.1	>gene03764 Zinc finger protein 775 (probable)	>SL1.00sc00777_575.1.1 genomic_reference:SL1.00sc00777 evidence_code:09F0H1E1IEG gene_region:4539070-4548568 functional_description:"Lon protease homolog (AHRD V1 ***NG A5BU86_VITVI); contains Interpro domain(s) IPR004815 Peptidase S16, ATP-dependent protease La "
>MDP0000131637_1	>At1g26160	>GSVIVT01009241001 assembled CDS	>ppa002955m	>jgi|Poptr1_1|277126|gw1.19200.2.1	>gene03767 Putative Polycomb group protein ASXL3 (probable)	>SL1.00sc00777_59.1.1 genomic_reference:SL1.00sc00777 evidence_code:09F0H1E1IEG gene_region:379230-385183 functional_description:"Beta-amylase (AHRD V1 ***G P10537); contains Interpro domain(s) IPR013781 Glycoside hydrolase, subgroup, catalytic core "
>MDP0000131646_1	>At1g26170	>GSVIVT01009245001 assembled CDS	>ppa002959m	>jgi|Poptr1_1|277131|gw1.19234.1.1	>gene03775 Uncharacterized protein At1g14870 (similar to)	>SL1.00sc00777_595.1.1 genomic_reference:SL1.00sc00777 evidence_code:09F0H1E1IEG gene_region:4692219-4696772 functional_description:"Unknown Protein (AHRD V1); contains Interpro domain(s) IPR018996 Inner nuclear membrane protein MAN1, C-terminal "
>MDP0000131656_1	>At1g26180	>GSVIVT01009247001 assembled CDS	>ppa002972m	>jgi|Poptr1_1|277392|gw1.195.7.1	>gene03776 hypothetical protein	>SL1.00sc00777_6.1.1 genomic_reference:SL1.00sc00777 evidence_code:09F1H1E1IEG gene_region:36861-39145 functional_description:"50S ribosomal protein L11 (AHRD V1 ***NG B6U1J2_MAIZE); contains Interpro domain(s) IPR006519 Ribosomal protein L11, bacterial-type "
>MDP0000131674_1	>At1g26220	>GSVIVT01009256001 assembled CDS	>ppa002974m	>jgi|Poptr1_1|277402|gw1.1955.1.1	>gene03778 Transcription factor HBP-1b(c1) (probable)	>SL1.00sc00777_600.1.1 genomic_reference:SL1.00sc00777 evidence_code:09F0H1E1IEG gene_region:4765220-4770642 functional_description:"Ribose-phosphate pyrophosphokinase (AHRD V1 ***G A5AQV4_VITVI); contains Interpro domain(s) IPR005946 Phosphoribosyl pyrophosphokinase "
>MDP0000131706_1	>At1g26230	>GSVIVT01009281001 assembled CDS	>ppa002975m	>jgi|Poptr1_1|277711|gw1.200.21.1	>gene03779 Aspartic proteinase nepenthesin-1, Precursor (probable)	>SL1.00sc00777_604.1.1 genomic_reference:SL1.00sc00777 evidence_code:09F0H1E1IEG gene_region:4824269-4826404 functional_description:"Pentatricopeptide repeat-containing protein At5g46580, chloroplastic (AHRD V1 ***NG Q9LS25); contains Interpro domain(s) IPR002885 Pentatricopeptide repeat "
>MDP0000131749_1	>At1g26340	>GSVIVT01009296001 assembled CDS	>ppa002982m	>jgi|Poptr1_1|277862|gw1.201.52.1	>gene03795 Putative F-box/FBD/LRR-repeat protein At4g03220 (probable)	>SL1.00sc00777_609.1.1 genomic_reference:SL1.00sc00777 evidence_code:09F1H1E1IEG gene_region:4871822-4875147 functional_description:"LOL1 LSD ONE LIKE 1 DNA binding (AHRD V1 ***NG AT1G32540.3); contains Interpro domain(s) IPR005735 Zinc finger, LSD1-type "
>MDP0000131759_1	>At1g26360	>GSVIVT01009302001 assembled CDS	>ppa002990m	>jgi|Poptr1_1|277978|gw1.202.20.1	>gene03799 Sarcolemmal membrane-associated protein (Sarcolemmal-associated protein) (probable)	>SL1.00sc00777_610.1.1 genomic_reference:SL1.00sc00777 evidence_code:09F0H1E1IEG gene_region:4877664-4882474 functional_description:"ferredoxin family protein (AHRD V1 *-*NG AT1G32550.1); contains Interpro domain(s) IPR001041 Ferredoxin "
>MDP0000131763_1	>At1g26370	>GSVIVT01009308001 assembled CDS	>ppa002995m	>jgi|Poptr1_1|278049|gw1.202.91.1	>gene03800 Tryptophan synthase beta chain 2 (similar to)	>SL1.00sc00777_631.1.1 genomic_reference:SL1.00sc00777 evidence_code:09F0H1E1IEG gene_region:5126312-5129042 functional_description:"33 kDa ribonucleoprotein, chloroplastic (AHRD V1 ***NG P19684); contains Interpro domain(s) IPR012677 Nucleotide-binding, alpha-beta plait "
>MDP0000131781_1	>At1g26560	>GSVIVT01009311001 assembled CDS	>ppa003003m	>jgi|Poptr1_1|278058|gw1.2020.1.1	>gene03801 Protein translation factor SUI1 homolog (similar to)	>SL1.00sc00777_639.1.1 genomic_reference:SL1.00sc00777 evidence_code:09F0H1E1IEG gene_region:5188345-5189416 functional_description:"TPR domain protein (AHRD V1 *-*NG B6U810_MAIZE); contains Interpro domain(s) IPR011990 Tetratricopeptide-like helical "
>MDP0000131797_1	>At1g26680	>GSVIVT01009335001 assembled CDS	>ppa003006m	>jgi|Poptr1_1|278090|gw1.20270.11.1	>gene03803 hypothetical protein	>SL1.00sc00777_644.1.1 genomic_reference:SL1.00sc00777 evidence_code:09F0H0E0IEG gene_region:5252311-5253676 functional_description:"Unknown Protein (AHRD V1)"
>MDP0000131949_1	>At1g26760	>GSVIVT01009355001 assembled CDS	>ppa003020m	>jgi|Poptr1_1|278121|gw1.20315.1.1	>gene03815 ZF-HD homeobox protein At5g65410 (probable)	>SL1.00sc00777_656.1.1 genomic_reference:SL1.00sc00777 evidence_code:09F1H1E1IEG gene_region:5330579-5333502 functional_description:"Unknown Protein (AHRD V1)"
>MDP0000131964_1	>At1g26880	>GSVIVT01009361001 assembled CDS	>ppa003028m	>jgi|Poptr1_1|278278|gw1.205.7.1	>gene03823 hypothetical protein	>SL1.00sc00777_664.1.1 genomic_reference:SL1.00sc00777 evidence_code:09F1H1E1IEG gene_region:5382931-5385770 functional_description:"Plastid lipid-associated protein 3, chloroplastic (AHRD V1 ***NG Q94KU5); contains Interpro domain(s) IPR006843 PAP fibrillin "
>MDP0000131978_1	>At1g26910	>GSVIVT01009399001 assembled CDS	>ppa003030m	>jgi|Poptr1_1|278361|gw1.20543.1.1	>gene03824 hypothetical protein	>SL1.00sc00777_665.1.1 genomic_reference:SL1.00sc00777 evidence_code:09F0H1E1IEG gene_region:5387233-5399834 functional_description:"Glycerol-3-phosphate acyltransferase, chloroplastic (AHRD V1 ***G Q39639); contains Interpro domain(s) IPR016222 Glycerol-3-phosphate O-acyltransferase "
>MDP0000132070_1	>At1g26945	>GSVIVT01009407001 assembled CDS	>ppa003034m	>jgi|Poptr1_1|278810|gw1.211.34.1	>gene03826 hypothetical protein	>SL1.00sc00777_667.1.1 genomic_reference:SL1.00sc00777 evidence_code:09F1H1E1IEG gene_region:5412888-5417423 functional_description:"3-beta hydroxysteroid dehydrogenase/isomerase family protein (AHRD V1 **-NG B6TV09_MAIZE); contains Interpro domain(s) IPR016040 NAD(P)-binding domain "
>MDP0000132140_1	>At1g26970	>GSVIVT01009424001 assembled CDS	>ppa003036m	>jgi|Poptr1_1|278895|gw1.212.39.1	>gene03827 hypothetical protein	>SL1.00sc00777_671.1.1 genomic_reference:SL1.00sc00777 evidence_code:09F0H1E1IEG gene_region:5445339-5449351 functional_description:"shikimate kinase-related (AHRD V1 ***NG AT2G35500.1); contains Interpro domain(s) IPR017447 CS "
>MDP0000132163_1	>At1g27070	>GSVIVT01009425001 assembled CDS	>ppa003039m	>jgi|Poptr1_1|278925|gw1.212.69.1	>gene03828 60S ribosomal protein L34 (putative)	>SL1.00sc00777_676.1.1 genomic_reference:SL1.00sc00777 evidence_code:09F0H1E1IEG gene_region:5520270-5525179 functional_description:"HB-7 HOMEOBOX-7 DNA binding / transcription factor (AHRD V1 ***G AT5G46880.1); contains Interpro domain(s) IPR002913 Lipid-binding START "
>MDP0000132167_1	>At1g27170	>GSVIVT01009435001 assembled CDS	>ppa003043m	>jgi|Poptr1_1|278951|gw1.212.95.1	>gene03829 Protease Do-like 8, chloroplastic, Precursor (putative)	>SL1.00sc00777_677.1.1 genomic_reference:SL1.00sc00777 evidence_code:09F0H1E1IEG gene_region:5537675-5541530 functional_description:"Gamma-tocopherol methyltransferase (AHRD V1 ***G Q1PBH9_SOLLC); contains Interpro domain(s) IPR013216 Methyltransferase type 11 "
>MDP0000132225_1	>At1g27210	>GSVIVT01009442001 assembled CDS	>ppa003047m	>jgi|Poptr1_1|279807|gw1.228.8.1	>gene03832 Uncharacterized protein HHRF5 (similar to)	>SL1.00sc00777_678.1.1 genomic_reference:SL1.00sc00777 evidence_code:09F0H1E1IEG gene_region:5556020-5563219 functional_description:"Abhydrolase domain-containing protein FAM108B1 (AHRD V1 *--NG Q5ZJ01)"
>MDP0000132241_1	>At1g27340	>GSVIVT01009475001 assembled CDS	>ppa003051m	>jgi|Poptr1_1|280009|gw1.232.87.1	>gene03835 Anthocyanin 5-aromatic acyltransferase (5AT) (probable)	>SL1.00sc00777_680.1.1 genomic_reference:SL1.00sc00777 evidence_code:09F0H1E1IEG gene_region:5580898-5585087 functional_description:"Cellulose synthase-like protein (AHRD V1 ***G B9IPJ4_POPTR); contains Interpro domain(s) IPR005150 Cellulose synthase "
>MDP0000132263_1	>At1g27385	>GSVIVT01009491001 assembled CDS	>ppa003056m	>jgi|Poptr1_1|280208|gw1.239.4.1	>gene03869 Allene oxide cyclase 3, chloroplastic, Precursor (putative)	>SL1.00sc00777_683.1.1 genomic_reference:SL1.00sc00777 evidence_code:09F1H1E1IEG gene_region:5608745-5612594 functional_description:"Unknown Protein (AHRD V1); contains Interpro domain(s) IPR007300 LrgB-like protein "
>MDP0000132282_1	>At1g27400	>GSVIVT01009498001 assembled CDS	>ppa003062m	>jgi|Poptr1_1|280240|gw1.2390.5.1	>gene03870 Methionine aminopeptidase 1B, chloroplastic (MetAP 1B), Precursor (similar to)	>SL1.00sc00777_687.1.1 genomic_reference:SL1.00sc00777 evidence_code:09F1H1E1IEG gene_region:5627578-5632217 functional_description:"Phosphoribulokinase (Fragment) (AHRD V1 ***NG P93681_PEA); contains Interpro domain(s) IPR006082 Phosphoribulokinase "
>MDP0000132286_1	>At1g27420	>GSVIVT01009517001 assembled CDS	>ppa003071m	>jgi|Poptr1_1|280584|gw1.254.6.1	>gene03871 AP2/ERF and B3 domain-containing transcription repressor TEM1 (putative)	>SL1.00sc00777_698.1.1 genomic_reference:SL1.00sc00777 evidence_code:09F0H1E1IEG gene_region:5734157-5737855 functional_description:"Unknown Protein (AHRD V1); contains Interpro domain(s) IPR008479 Protein of unknown function DUF760 "
>MDP0000132348_1	>At1g27450	>GSVIVT01009559001 assembled CDS	>ppa003074m	>jgi|Poptr1_1|280795|gw1.259.1.1	>gene03874 Serine/threonine-protein kinase SNT7, chloroplastic, Precursor (putative)	>SL1.00sc00777_70.1.1 genomic_reference:SL1.00sc00777 evidence_code:09F1H1E1IEG gene_region:472743-475246 functional_description:"30S ribosomal protein S6 alpha, chloroplastic (Fragment) (AHRD V1 ***NG P82403); contains Interpro domain(s) IPR000529 Ribosomal protein S6 "
>MDP0000132360_1	>At1g27510	>GSVIVT01009563001 assembled CDS	>ppa003077m	>jgi|Poptr1_1|281196|gw1.2724.2.1	>gene03877 Leucoanthocyanidin reductase (Leucocyanidin reductase) (similar to)	>SL1.00sc00777_706.1.1 genomic_reference:SL1.00sc00777 evidence_code:09F0H1E1IEG gene_region:5793594-5799141 functional_description:"COBW domain-containing protein 2 (AHRD V1 ***NG Q8IUF1); contains Interpro domain(s) IPR003495 Cobalamin (vitamin B12) biosynthesis CobW-like "
>MDP0000132362_1	>At1g27540	>GSVIVT01009564001 assembled CDS	>ppa003091m	>jgi|Poptr1_1|281373|gw1.2781.5.1	>gene03884 Uncharacterized protein At1g26090, chloroplastic, Precursor (similar to)	>SL1.00sc00777_709.1.1 genomic_reference:SL1.00sc00777 evidence_code:09F1H1E1IEG gene_region:5810395-5812257 functional_description:"Unknown Protein (AHRD V1)"
>MDP0000132377_1	>At1g27595	>GSVIVT01009574001 assembled CDS	>ppa003092m	>jgi|Poptr1_1|281400|gw1.2788.1.1	>gene03885 Protein CHUP1, chloroplastic (similar to)	>SL1.00sc00777_716.1.1 genomic_reference:SL1.00sc00777 evidence_code:09F0H0E0IEG gene_region:5861724-5864100 functional_description:"Unknown Protein (AHRD V1)"
>MDP0000132424_1	>At1g27600	>GSVIVT01009587001 assembled CDS	>ppa003093m	>jgi|Poptr1_1|281428|gw1.28.2.1	>gene03900 TMV resistance protein N (probable)	>SL1.00sc00777_719.1.1 genomic_reference:SL1.00sc00777 evidence_code:09F0H1E1IEG gene_region:5882798-5883703 functional_description:"Zinc/RING finger protein 3 (AHRD V1 *--G Q5SSZ7); contains Interpro domain(s) IPR018957 Zinc finger, C3HC4 RING-type "
>MDP0000132436_1	>At1g27610	>GSVIVT01009606001 assembled CDS	>ppa003095m	>jgi|Poptr1_1|281489|gw1.28.63.1	>gene03901 Chaperone protein hscA homolog (probable)	>SL1.00sc00777_739.1.1 genomic_reference:SL1.00sc00777 evidence_code:09F0H1E1IEG gene_region:6026888-6033302 functional_description:"Amino acid permease-like protein (Fragment) (AHRD V1 *-*G B2ZME9_9ASTR); contains Interpro domain(s) IPR002293 Amino acid/polyamine transporter I "
>MDP0000132437_1	>At1g27660	>GSVIVT01009616001 assembled CDS	>ppa003096m	>jgi|Poptr1_1|281511|gw1.28.85.1	>gene03903 3-phosphoshikimate 1-carboxyvinyltransferase, chloroplastic (EPSP synthase), Precursor (putative)	>SL1.00sc00777_755.1.1 genomic_reference:SL1.00sc00777 evidence_code:09F0H1E1IEG gene_region:6162644-6178723 functional_description:"Alpha glucosidase-like protein (AHRD V1 ***NG Q93Y12_ARATH); contains Interpro domain(s) IPR000322 Glycoside hydrolase, family 31 "
>MDP0000132449_1	>At1g27680	>GSVIVT01009618001 assembled CDS	>ppa003097m	>jgi|Poptr1_1|281810|gw1.28.384.1	>gene03905 Probable O-sialoglycoprotein endopeptidase 2	>SL1.00sc00777_758.1.1 genomic_reference:SL1.00sc00777 evidence_code:09F0H1E0IEG gene_region:6209129-6210382 functional_description:"Pentatricopeptide repeat-containing protein At1g31790 (AHRD V1 ***NG Q9C6R9); contains Interpro domain(s) IPR002885 Pentatricopeptide repeat "
>MDP0000132452_1	>At1g27690	>GSVIVT01009628001 assembled CDS	>ppa003098m	>jgi|Poptr1_1|282018|gw1.28.592.1	>gene03911 Undecaprenyl-diphosphatase (probable)	>SL1.00sc00777_759.1.1 genomic_reference:SL1.00sc00777 evidence_code:09F0H1E1IEG gene_region:6222213-6224563 functional_description:"Carotenoid cleavage dioxygenase 4 (AHRD V1 ***NG B0FLM9_9LAMI); contains Interpro domain(s) IPR004294 Carotenoid oxygenase "
>MDP0000132492_1	>At1g27750	>GSVIVT01009637001 assembled CDS	>ppa003104m	>jgi|Poptr1_1|282192|gw1.28.766.1	>gene03914 Ras guanine nucleotide exchange factor O (probable)	>SL1.00sc00777_760.1.1 genomic_reference:SL1.00sc00777 evidence_code:09F0H1E0IEG gene_region:6239081-6240892 functional_description:"Carotenoid cleavage dioxygenase 4 (AHRD V1 ***NG B0FLM9_9LAMI); contains Interpro domain(s) IPR004294 Carotenoid oxygenase "
>MDP0000132521_1	>At1g27752	>GSVIVT01009643001 assembled CDS	>ppa003110m	>jgi|Poptr1_1|282344|gw1.28.918.1	>gene03932 Period circadian protein homolog 1 (hPER1) (probable)	>SL1.00sc00777_768.1.1 genomic_reference:SL1.00sc00777 evidence_code:09F1H1E1IEG gene_region:6323259-6326422 functional_description:"SWIB complex BAF60b domain-containing protein (AHRD V1 *-*NG AT2G35605.1); contains Interpro domain(s) IPR019835 SWIB domain "
>MDP0000132595_1	>At1g27770	>GSVIVT01009650001 assembled CDS	>ppa003119m	>jgi|Poptr1_1|282354|gw1.28.928.1	>gene03950 40S ribosomal protein S28 (similar to)	>SL1.00sc00777_779.1.1 genomic_reference:SL1.00sc00777 evidence_code:09F0H1E1IEG gene_region:6471608-6480151 functional_description:"Protein LSM14 homolog A (AHRD V1 *-*NG Q8ND56); contains Interpro domain(s) IPR019053 FFD and TFG box motifs "
>MDP0000132608_1	>At1g27840	>GSVIVT01009657001 assembled CDS	>ppa003127m	>jgi|Poptr1_1|282470|gw1.28.1044.1	>gene03961 Raf homolog serine/threonine-protein kinase (probable)	>SL1.00sc00777_787.1.1 genomic_reference:SL1.00sc00777 evidence_code:09F0H1E1IEG gene_region:6557837-6563755 functional_description:"Bifunctional purine biosynthesis protein purH (AHRD V1 ***NG Q71YQ3); contains Interpro domain(s) IPR002695 AICARFT/IMPCHase bienzyme "
>MDP0000132610_1	>At1g27880	>GSVIVT01009660001 assembled CDS	>ppa003132m	>jgi|Poptr1_1|282492|gw1.28.1066.1	>gene03965 PAP-associated domain-containing protein 5 (TRF4-2) (probable)	>SL1.00sc00777_791.1.1 genomic_reference:SL1.00sc00777 evidence_code:09F0H1E1IEG gene_region:6607337-6612886 functional_description:"Unknown Protein (AHRD V1); contains Interpro domain(s) IPR010765 Protein of unknown function DUF1350 "
>MDP0000132654_1	>At1g28030	>GSVIVT01009663001 assembled CDS	>ppa003133m	>jgi|Poptr1_1|282523|gw1.28.1097.1	>gene03983 E3 ubiquitin-protein ligase LINCR (probable)	>SL1.00sc00777_793.1.1 genomic_reference:SL1.00sc00777 evidence_code:09F0H1E1IEG gene_region:6628069-6632177 functional_description:"Zinc/RING finger protein 4 (AHRD V1 *-*NG Q4R6Y5); contains Interpro domain(s) IPR018957 Zinc finger, C3HC4 RING-type "
>MDP0000132668_1	>At1g28090	>GSVIVT01009680001 assembled CDS	>ppa003136m	>jgi|Poptr1_1|282545|gw1.28.1119.1	>gene03986 Transcription factor bHLH135 (bHLH 135) (similar to)	>SL1.00sc00777_80.1.1 genomic_reference:SL1.00sc00777 evidence_code:09F1H1E1IEG gene_region:535579-538352 functional_description:"FUNCTIONS IN molecular_function unknown EXPRESSED IN 22 plant structures EXPRESSED DURING 13 growth stages (AHRD V1 *-*NG AT5G42050.1); contains Interpro domain(s) IPR013089 Kelch related "
>MDP0000132683_1	>At1g28135	>GSVIVT01009723001 assembled CDS	>ppa003143m	>jgi|Poptr1_1|283901|gw1.293.13.1	>gene03992 Aminoglycoside 6-adenylyltransferase (probable)	>SL1.00sc00777_800.1.1 genomic_reference:SL1.00sc00777 evidence_code:09F0H1E1IEG gene_region:6759432-6762170 functional_description:"Protein kinase 2B, chloroplastic (AHRD V1 ***G O49840); contains Interpro domain(s) IPR002290 Serine/threonine protein kinase "
>MDP0000132723_1	>At1g28140	>GSVIVT01009739001 assembled CDS	>ppa003147m	>jgi|Poptr1_1|283909|gw1.293.21.1	>gene04000 Protein IQ-DOMAIN 31 (probable)	>SL1.00sc00777_828.1.1 genomic_reference:SL1.00sc00777 evidence_code:09F0H1E1IEG gene_region:7019994-7022689 functional_description:"Polyphenol oxidase (AHRD V1 ***NG Q41428_SOLTU); contains Interpro domain(s) IPR016213 Polyphenol oxidase, plant "
>MDP0000132736_1	>At1g28150	>GSVIVT01009769001 assembled CDS	>ppa003150m	>jgi|Poptr1_1|283914|gw1.293.26.1	>gene04012 tRNA-specific 2-thiouridylase mnmA (probable)	>SL1.00sc00777_829.1.1 genomic_reference:SL1.00sc00777 evidence_code:09F0H1E1IEG gene_region:7030429-7042965 functional_description:"Polyphenol oxidase (AHRD V1 *-*NG Q41428_SOLTU); contains Interpro domain(s) IPR002227 Tyrosinase "
>MDP0000132750_1	>At1g28280	>GSVIVT01009771001 assembled CDS	>ppa003162m	>jgi|Poptr1_1|284393|gw1.3140.1.1	>gene04019 Calpain-8 (nCL-2) (probable)	>SL1.00sc00777_83.1.1 genomic_reference:SL1.00sc00777 evidence_code:09F1H1E1IEG gene_region:551740-553429 functional_description:"unknown protein (AHRD V1 *-*NG AT5G42070.1)"
>MDP0000132757_1	>At1g28300	>GSVIVT01009772001 assembled CDS	>ppa003171m	>jgi|Poptr1_1|284497|gw1.321.23.1	>gene04020 Protein kinase APK1A, chloroplastic, Precursor (similar to)	>SL1.00sc00777_834.1.1 genomic_reference:SL1.00sc00777 evidence_code:09F0H0E0IEG gene_region:7102185-7102810 functional_description:"Polyphenol oxidase B, chloroplastic (AHRD V1 ***NG Q08304); contains Interpro domain(s) IPR008922 Di-copper centre-containing "
>MDP0000132766_1	>At1g28310	>GSVIVT01009778001 assembled CDS	>ppa003175m	>jgi|Poptr1_1|284757|gw1.337.5.1	>gene04032 Flocculation suppression protein (probable)	>SL1.00sc00777_835.1.1 genomic_reference:SL1.00sc00777 evidence_code:09F1H1E1IEG gene_region:7116366-7118129 functional_description:"Polyphenol oxidase (Fragment) (AHRD V1 ***NG O49912_TOBAC); contains Interpro domain(s) IPR016213 Polyphenol oxidase, plant "
>MDP0000132782_1	>At1g28390	>GSVIVT01009779001 assembled CDS	>ppa003190m	>jgi|Poptr1_1|284816|gw1.337.64.1	>gene04034 Homeobox-leucine zipper protein ATHB-54 (probable)	>SL1.00sc00777_836.1.1 genomic_reference:SL1.00sc00777 evidence_code:09F1H1E1IEG gene_region:7126787-7128550 functional_description:"Polyphenol oxidase (Fragment) (AHRD V1 ***NG O49912_TOBAC); contains Interpro domain(s) IPR016213 Polyphenol oxidase, plant "
>MDP0000132783_1	>At1g28395	>GSVIVT01009800001 assembled CDS	>ppa003198m	>jgi|Poptr1_1|284830|gw1.337.78.1	>gene04036 SNF1-related protein kinase regulatory subunit beta-2 (AKIN beta-2) (probable)	>SL1.00sc00777_849.1.1 genomic_reference:SL1.00sc00777 evidence_code:09F1H1E1IEG gene_region:7306016-7307066 functional_description:"Unknown Protein (AHRD V1)"
>MDP0000132802_1	>At1g28530	>GSVIVT01009806001 assembled CDS	>ppa003202m	>jgi|Poptr1_1|284864|gw1.337.112.1	>gene04044 Mediator of RNA polymerase II transcription subunit 18 (probable)	>SL1.00sc00777_857.1.1 genomic_reference:SL1.00sc00777 evidence_code:09F0H0E0IEG gene_region:7397905-7400290 functional_description:"Unknown Protein (AHRD V1)"
>MDP0000132832_1	>At1g29040	>GSVIVT01009823001 assembled CDS	>ppa003205m	>jgi|Poptr1_1|284913|gw1.337.161.1	>gene04045 Something about silencing protein 10 (probable)	>SL1.00sc00777_859.1.1 genomic_reference:SL1.00sc00777 evidence_code:09F0H1E0IEG gene_region:7416150-7418591 functional_description:"Nucleic acid binding protein (AHRD V1 *-*NG B6T6U2_MAIZE); contains Interpro domain(s) IPR018111 K Homology, type 1, subgroup "
>MDP0000132833_1	>At1g29070	>GSVIVT01009830001 assembled CDS	>ppa003208m	>jgi|Poptr1_1|285263|gw1.346.2.1	>gene04056 Uncharacterized lipoprotein syc1174_c, Precursor (similar to)	>SL1.00sc00777_860.1.1 genomic_reference:SL1.00sc00777 evidence_code:09F0H1E0IEG gene_region:7434896-7436038 functional_description:"Photosystem I reaction center subunit III, chloroplastic (AHRD V1 ***NG P46486); contains Interpro domain(s) IPR003666 Photosystem I reaction centre protein PsaF, subunit III "
>MDP0000132846_1	>At1g29120	>GSVIVT01009836001 assembled CDS	>ppa003217m	>jgi|Poptr1_1|285397|gw1.357.4.1	>gene04061 Probable nicotinate-nucleotide pyrophosphorylase [carboxylating] (QAPRTase)	>SL1.00sc00777_87.1.1 genomic_reference:SL1.00sc00777 evidence_code:09F0H1E1IEG gene_region:573594-580840 functional_description:"Cell division protease ftsH homolog (AHRD V1 *-*NG P51327); contains Interpro domain(s) IPR003959 ATPase, AAA-type, core "
>MDP0000132885_1	>At1g29230	>GSVIVT01009838001 assembled CDS	>ppa003221m	>jgi|Poptr1_1|285470|gw1.3629.1.1	>gene04062 Protein IDA, Precursor (probable)	>SL1.00sc00777_9.1.1 genomic_reference:SL1.00sc00777 evidence_code:09F0H1E1IEG gene_region:48046-50899 functional_description:"Granule-bound starch synthase (Fragment) (AHRD V1 ***G Q2I9P7_9SOLA); contains Interpro domain(s) IPR011835 Glycogen/starch synthases, ADP-glucose type "
>MDP0000132899_1	>At1g29320	>GSVIVT01009853001 assembled CDS	>ppa003230m	>jgi|Poptr1_1|286101|gw1.393.10.1	>gene04064 Protein encore (probable)	>SL1.00sc00824_2.1.1 genomic_reference:SL1.00sc00824 evidence_code:09F0H0E0IEG gene_region:1520-1919 functional_description:"Unknown Protein (AHRD V1)"
>MDP0000132919_1	>At1g29340	>GSVIVT01009858001 assembled CDS	>ppa003232m	>jgi|Poptr1_1|286208|gw1.399.10.1	>gene04075 Translation initiation factor IF-2 (similar to)	>SL1.00sc00868_1.1.1 genomic_reference:SL1.00sc00868 evidence_code:09F0H0E0IEG gene_region:1856-2284 functional_description:"Unknown Protein (AHRD V1)"
>MDP0000133024_1	>At1g29390	>GSVIVT01009863001 assembled CDS	>ppa003236m	>jgi|Poptr1_1|286469|gw1.40.229.1	>gene04076 Mitogen-activated protein kinase 12 (MAP kinase 12) (putative)	>SL1.00sc00873_1.1.1 genomic_reference:SL1.00sc00873 evidence_code:09F0H0E0IEG gene_region:29896-30081 functional_description:"Unknown Protein (AHRD V1)"
>MDP0000133146_1	>At1g29395	>GSVIVT01009864001 assembled CDS	>ppa003240m	>jgi|Poptr1_1|286482|gw1.40.242.1	>gene04077 Histone H1 (probable)	>SL1.00sc00873_8.1.1 genomic_reference:SL1.00sc00873 evidence_code:09F0H0E0IEG gene_region:330538-331642 functional_description:"Unknown Protein (AHRD V1)"
>MDP0000133195_1	>At1g29410	>GSVIVT01009876001 assembled CDS	>ppa003252m	>jgi|Poptr1_1|286743|gw1.40.503.1	>gene04087 DUF246 domain-containing protein At1g04910 (probable)	>SL1.00sc00878_3.1.1 genomic_reference:SL1.00sc00878 evidence_code:09F0H1E0IEG gene_region:6636-7350 functional_description:"Flagella synthesis protein FlgN (AHRD V1 ***NG B3XEN2_ECOLX); contains Interpro domain(s) IPR007809 FlgN "
>MDP0000133239_1	>At1g29670	>GSVIVT01009888001 assembled CDS	>ppa003253m	>jgi|Poptr1_1|286859|gw1.40.619.1	>gene04090 hypothetical protein	>SL1.00sc00897_9.1.1 genomic_reference:SL1.00sc00897 evidence_code:09F0H1E1IEG gene_region:1349453-1355051 functional_description:"Pre-mRNA-processing factor 40 homolog A (AHRD V1 *--NG O75400); contains Interpro domain(s) IPR001202 WW/Rsp5/WWP "
>MDP0000133343_1	>At1g29700	>GSVIVT01009890001 assembled CDS	>ppa003257m	>jgi|Poptr1_1|286924|gw1.40.684.1	>gene04101 Phosphomannomutase/phosphoglucomutase (PMM / PGM) (probable)	>SL1.00sc00980_31.1.1 genomic_reference:SL1.00sc00980 evidence_code:09F0H0E0IEG gene_region:2193161-2193367 functional_description:"Unknown Protein (AHRD V1)"
>MDP0000133347_1	>At1g29770	>GSVIVT01009924001 assembled CDS	>ppa003270m	>jgi|Poptr1_1|287010|gw1.40.770.1	>gene04107 Pyrrolidone-carboxylate peptidase (PGP-I) (probable)	>SL1.00sc00980_34.1.1 genomic_reference:SL1.00sc00980 evidence_code:09F1H1E1IEG gene_region:2460089-2463051 functional_description:"Ubiquinol-cytochrome c reductase iron-sulfur subunit (AHRD V1 ***G Q38M54_SOLTU); contains Interpro domain(s) IPR005805 Rieske iron-sulphur protein, C-terminal "
>MDP0000133399_1	>At1g29900	>GSVIVT01009925001 assembled CDS	>ppa003271m	>jgi|Poptr1_1|287028|gw1.40.788.1	>gene04110 CRS2-associated factor 2, chloroplastic, Precursor (similar to)	>SL1.00sc00980_5.1.1 genomic_reference:SL1.00sc00980 evidence_code:09F1H1E1IEG gene_region:460838-464926 functional_description:"Unknown Protein (AHRD V1)"
>MDP0000133423_1	>At1g29910	>GSVIVT01009938001 assembled CDS	>ppa003281m	>jgi|Poptr1_1|287508|gw1.4086.1.1	>gene04130 Plakophilin-3 (probable)	>SL1.00sc00980_63.1.1 genomic_reference:SL1.00sc00980 evidence_code:09F0H0E1IEG gene_region:5792725-5793083 functional_description:"Unknown Protein (AHRD V1)"
>MDP0000133476_1	>At1g29920	>GSVIVT01009958001 assembled CDS	>ppa003283m	>jgi|Poptr1_1|287515|gw1.4097.1.1	>gene04154 Glycine/sarcosine/betaine reductase complex component C subunit alpha (Protein PC alpha) (probable)	>SL1.00sc01045_7.1.1 genomic_reference:SL1.00sc01045 evidence_code:09F0H1E1IEG gene_region:1034628-1036127 functional_description:"Unknown Protein (AHRD V1)"
>MDP0000133486_1	>At1g29930	>GSVIVT01009965001 assembled CDS	>ppa003290m	>jgi|Poptr1_1|287529|gw1.41.14.1	>gene04160 Serine/arginine repetitive matrix protein 1 (probable)	>SL1.00sc01055_50.1.1 genomic_reference:SL1.00sc01055 evidence_code:09F0H1E0IEG gene_region:151981-163393 functional_description:"ATP synthase F1 beta subunit (AHRD V1 *--NG C9QXA4_ECOLX); contains Interpro domain(s) IPR005855 Glucosamine-fructose-6-phosphate aminotransferase, isomerising IPR005882 UDP-N-acetylglucosamine pyrophosphorylase "
>MDP0000133526_1	>At1g30100	>GSVIVT01009971001 assembled CDS	>ppa003297m	>jgi|Poptr1_1|287532|gw1.41.17.1	>gene04161 Alpha,alpha-trehalose-phosphate synthase [UDP-forming] 6 (AtTPS6) (putative)	>SL1.00sc01078_1.1.1 genomic_reference:SL1.00sc01078 evidence_code:09F0H0E0IEG gene_region:1591-2121 functional_description:"Unknown Protein (AHRD V1)"
>MDP0000133546_1	>At1g30120	>GSVIVT01009978001 assembled CDS	>ppa003301m	>jgi|Poptr1_1|287666|gw1.41.151.1	>gene04166 Putative F-box protein At3g52320 (probable)	>SL1.00sc01104_3.1.1 genomic_reference:SL1.00sc01104 evidence_code:09F0H1E0IEG gene_region:6670-7895 functional_description:"50S ribosomal protein L17 (AHRD V1 *-*NG C6UFP4_ECOBR); contains Interpro domain(s) IPR011788 Zn(II)-responsive transcriptional regulator "
>MDP0000133650_1	>At1g30250	>GSVIVT01010012001 assembled CDS	>ppa003306m	>jgi|Poptr1_1|287823|gw1.41.308.1	>gene04175 RIKEN cDNA 1700110M21 gene (probable)	>SL1.00sc01107_1.1.1 genomic_reference:SL1.00sc01107 evidence_code:09F0H1E1IEG gene_region:215805-221699 functional_description:"Protease Do-like 5, chloroplastic (AHRD V1 ***NG Q9SEL7); contains Interpro domain(s) IPR001254 Peptidase S1 and S6, chymotrypsin/Hap "
>MDP0000133698_1	>At1g30260	>GSVIVT01010018001 assembled CDS	>ppa003309m	>jgi|Poptr1_1|287824|gw1.41.309.1	>gene04179 UPF0485 protein C1orf144 homolog (probable)	>SL1.00sc01107_29.1.1 genomic_reference:SL1.00sc01107 evidence_code:09F0H0E0IEG gene_region:2315434-2317025 functional_description:"Unknown Protein (AHRD V1)"
>MDP0000133735_1	>At1g30270	>GSVIVT01010030001 assembled CDS	>ppa003311m	>jgi|Poptr1_1|287977|gw1.41.462.1	>gene04186 Pentatricopeptide repeat-containing protein At3g49170, chloroplastic, Precursor (putative)	>SL1.00sc01107_3.1.1 genomic_reference:SL1.00sc01107 evidence_code:09F0H0E1IEG gene_region:395676-395900 functional_description:"Unknown Protein (AHRD V1)"
>MDP0000133918_1	>At1g30300	>GSVIVT01010031001 assembled CDS	>ppa003315m	>jgi|Poptr1_1|288036|gw1.41.521.1	>gene04187 Ocs element-binding factor 1 (OCSBF-1) (probable)	>SL1.00sc01107_34.1.1 genomic_reference:SL1.00sc01107 evidence_code:09F0H0E0IEG gene_region:2642023-2644444 functional_description:"Ulp1 protease family C-terminal catalytic domain containing protein (AHRD V1 *-*NG Q60D46_SOLDE)"
>MDP0000133920_1	>At1g30320	>GSVIVT01010034001 assembled CDS	>ppa003316m	>jgi|Poptr1_1|288092|gw1.41.577.1	>gene04190 Glutamate synthase [NADH], amyloplastic, Precursor (similar to)	>SL1.00sc01107_39.1.1 genomic_reference:SL1.00sc01107 evidence_code:09F0H0E0IEG gene_region:3170146-3172724 functional_description:"Unknown Protein (AHRD V1)"
>MDP0000133933_1	>At1g30330	>GSVIVT01010036001 assembled CDS	>ppa003318m	>jgi|Poptr1_1|288275|gw1.411.6.1	>gene04197 Kanadaptin (HLC-3) (probable)	>SL1.00sc01114_1.1.1 genomic_reference:SL1.00sc01114 evidence_code:09F0H1E1IEG gene_region:65-2543 functional_description:"Tripeptidyl-peptidase 2 (AHRD V1 ***NG Q64560); contains Interpro domain(s) IPR015500 Peptidase S8, subtilisin-related "
>MDP0000134143_1	>At1g30360	>GSVIVT01010049001 assembled CDS	>ppa003322m	>jgi|Poptr1_1|288582|gw1.4278.2.1	>gene04199 Abhydrolase domain-containing protein FAM108C1 (similar to)	>SL1.00sc01128_1.1.1 genomic_reference:SL1.00sc01128 evidence_code:09F0H1E1IEG gene_region:836-4129 functional_description:"N-acetylneuraminate epimerase (AHRD V1 *--NG P39371); contains Interpro domain(s) IPR019936 Mutatrotase, YjhT-like "
>MDP0000134151_1	>At1g30380	>GSVIVT01010051001 assembled CDS	>ppa003327m	>jgi|Poptr1_1|288684|gw1.4337.2.1	>gene04200 Nudix hydrolase 24, chloroplastic (AtNUDT24), Precursor (probable)	>SL1.00sc01167_11.1.1 genomic_reference:SL1.00sc01167 evidence_code:09F0H1E1IEG gene_region:231231-240229 functional_description:"Valyl-tRNA synthetase (AHRD V1 ***NG Q6F8F0); contains Interpro domain(s) IPR002303 Valyl-tRNA synthetase, class Ia "
>MDP0000134153_1	>At1g30475	>GSVIVT01010060001 assembled CDS	>ppa003328m	>jgi|Poptr1_1|288835|gw1.44.48.1	>gene04201 F-box/kelch-repeat protein At5g15710 (similar to)	>SL1.00sc01167_2.1.1 genomic_reference:SL1.00sc01167 evidence_code:09F0H1E1IEG gene_region:47973-59861 functional_description:"La-related protein 6 (AHRD V1 *-*NG Q8BN59); contains Interpro domain(s) IPR006630 RNA-binding protein Lupus La "
>MDP0000134207_1	>At1g30480	>GSVIVT01010075001 assembled CDS	>ppa003330m	>jgi|Poptr1_1|288981|gw1.44.194.1	>gene04206 Pyruvate dehydrogenase [NADP+], mitochondrial, Precursor (probable)	>SL1.00sc01167_3.1.1 genomic_reference:SL1.00sc01167 evidence_code:09F1H1E1IEG gene_region:82830-90156 functional_description:"Menaquinone biosynthesis methyltransferase ubiE (AHRD V1 ***G Q8YLP4); contains Interpro domain(s) IPR004033 UbiE/COQ5 methyltransferase "
>MDP0000134250_1	>At1g30510	>GSVIVT01010083001 assembled CDS	>ppa003331m	>jgi|Poptr1_1|289243|gw1.44.456.1	>gene04220 Two-component response regulator ARR1 (similar to)	>SL1.00sc01167_30.1.1 genomic_reference:SL1.00sc01167 evidence_code:09F0H1E1IEG gene_region:1051486-1061380 functional_description:"Acetolactate synthase small subunit (AHRD V1 ***NG Q9SMC2_NICPL); contains Interpro domain(s) IPR004789 Acetolactate synthase, small subunit "
>MDP0000134253_1	>At1g30610	>GSVIVT01010106001 assembled CDS	>ppa003333m	>jgi|Poptr1_1|289573|gw1.442.76.1	>gene04223 E3 ubiquitin-protein ligase At3g02290 (similar to)	>SL1.00sc01167_33.1.1 genomic_reference:SL1.00sc01167 evidence_code:09F0H1E1IEG gene_region:1307826-1314144 functional_description:"Serine/threonine-protein kinase 38 (AHRD V1 *-*G Q5R8M1); contains Interpro domain(s) IPR016253 Integrin-linked protein kinase "
>MDP0000134271_1	>At1g30680	>GSVIVT01010118001 assembled CDS	>ppa003334m	>jgi|Poptr1_1|289753|gw1.442.256.1	>gene04252 hypothetical protein	>SL1.00sc01167_44.1.1 genomic_reference:SL1.00sc01167 evidence_code:09F0H0E0IEG gene_region:1725557-1725760 functional_description:"Unknown Protein (AHRD V1)"
>MDP0000134284_1	>At1g30910	>GSVIVT01010120001 assembled CDS	>ppa003335m	>jgi|Poptr1_1|289776|gw1.442.279.1	>gene04255 Transcription factor TCP13 (probable)	>SL1.00sc01167_45.1.1 genomic_reference:SL1.00sc01167 evidence_code:09F1H1E1IEG gene_region:1735097-1735931 functional_description:"Unknown Protein (AHRD V1)"
>MDP0000134300_1	>At1g30950	>GSVIVT01010123001 assembled CDS	>ppa003345m	>jgi|Poptr1_1|289957|gw1.4546.2.1	>gene04272 LRR receptor-like serine/threonine-protein kinase RPK2, Precursor (putative)	>SL1.00sc01167_59.1.1 genomic_reference:SL1.00sc01167 evidence_code:09F1H1E1IEG gene_region:2360016-2361071 functional_description:"Thioredoxin (AHRD V1 ***NG Q40230_LILLO); contains Interpro domain(s) IPR015467 Thioredoxin, core "
>MDP0000134314_1	>At1g31010	>GSVIVT01010134001 assembled CDS	>ppa003348m	>jgi|Poptr1_1|289983|gw1.458.1.1	>gene04284 Protein-glutamine gamma-glutamyltransferase K (TGase K) (similar to)	>SL1.00sc01167_73.1.1 genomic_reference:SL1.00sc01167 evidence_code:09F0H0E0IEG gene_region:3175335-3175517 functional_description:"Unknown Protein (AHRD V1)"
>MDP0000134325_1	>At1g31080	>GSVIVT01010153001 assembled CDS	>ppa003359m	>jgi|Poptr1_1|290253|gw1.4820.1.1	>gene04295 Transcription factor bHLH151 (bHLH 151) (probable)	>SL1.00sc01167_77.1.1 genomic_reference:SL1.00sc01167 evidence_code:09F0H0E0IEG gene_region:3354828-3354992 functional_description:"Unknown Protein (AHRD V1)"
>MDP0000134329_1	>At1g31160	>GSVIVT01010157001 assembled CDS	>ppa003363m	>jgi|Poptr1_1|290256|gw1.4829.2.1	>gene04304 Biotin carboxyl carrier protein of acetyl-CoA carboxylase 2, chloroplastic (BCCP-2), Precursor (similar to)	>SL1.00sc01167_88.1.1 genomic_reference:SL1.00sc01167 evidence_code:09F0H0E0IEG gene_region:4019086-4019289 functional_description:"Unknown Protein (AHRD V1)"
>MDP0000134332_1	>At1g31170	>GSVIVT01010180001 assembled CDS	>ppa003379m	>jgi|Poptr1_1|290494|gw1.499.31.1	>gene04312 Caldesmon, smooth muscle (CDM) (probable)	>SL1.00sc01167_93.1.1 genomic_reference:SL1.00sc01167 evidence_code:09F0H0E0IEG gene_region:5164110-5164400 functional_description:"Unknown Protein (AHRD V1)"
>MDP0000134341_1	>At1g31180	>GSVIVT01010184001 assembled CDS	>ppa003380m	>jgi|Poptr1_1|291932|gw1.598.1.1	>gene04316 U5 small nuclear ribonucleoprotein 200 kDa helicase (U5-200KD) (similar to)	>SL1.00sc01236_11.1.1 genomic_reference:SL1.00sc01236 evidence_code:09F0H1E0IEG gene_region:27179-28089 functional_description:"BAX protein (AHRD V1 ***NG Q8FCE1_ECOL6); contains Interpro domain(s) IPR013338 Lysozyme subfamily 2 "
>MDP0000134347_1	>At1g31190	>GSVIVT01010186001 assembled CDS	>ppa003384m	>jgi|Poptr1_1|291939|gw1.5980.5.1	>gene04322 Alpha-1,4 glucan phosphorylase L isozyme, chloroplastic/amyloplastic, Precursor (similar to)	>SL1.00sc01241_12.1.1 genomic_reference:SL1.00sc01241 evidence_code:09F0H1E1IEG gene_region:1240818-1251998 functional_description:"Ran-binding protein 6 (AHRD V1 **-NG Q8BIV3); contains Interpro domain(s) IPR011989 Armadillo-like helical "
>MDP0000134378_1	>At1g31220	>GSVIVT01010208001 assembled CDS	>ppa003387m	>jgi|Poptr1_1|292354|gw1.64.6.1	>gene04330 Pentatricopeptide repeat-containing protein At5g39350 (similar to)	>SL1.00sc01241_5.1.1 genomic_reference:SL1.00sc01241 evidence_code:09F0H0E0IEG gene_region:547981-548520 functional_description:"Unknown Protein (AHRD V1)"
>MDP0000134397_1	>At1g31230	>GSVIVT01010209001 assembled CDS	>ppa003396m	>jgi|Poptr1_1|292397|gw1.64.49.1	>gene04337 Chaperone protein clpB 2 (similar to)	>SL1.00sc01241_9.1.1 genomic_reference:SL1.00sc01241 evidence_code:09F0H0E0IEG gene_region:627934-628588 functional_description:"Unknown Protein (AHRD V1)"
>MDP0000134422_1	>At1g31330	>GSVIVT01010223001 assembled CDS	>ppa003397m	>jgi|Poptr1_1|292407|gw1.64.59.1	>gene04345 Myb-like protein V (probable)	>SL1.00sc01250_1.1.1 genomic_reference:SL1.00sc01250 evidence_code:09F0H0E0IEG gene_region:100610-101029 functional_description:"Unknown Protein (AHRD V1)"
>MDP0000134454_1	>At1g31410	>GSVIVT01010231001 assembled CDS	>ppa003401m	>jgi|Poptr1_1|292673|gw1.64.325.1	>gene04346 Homoserine O-acetyltransferase (Homoserine transacetylase) (probable)	>SL1.00sc01252_14.1.1 genomic_reference:SL1.00sc01252 evidence_code:09F0H1E1IEG gene_region:566514-568722 functional_description:"Ferredoxin--nitrite reductase, chloroplastic (AHRD V1 ***G P38500); contains Interpro domain(s) IPR006067 Nitrite and sulphite reductase 4Fe-4S region "
>MDP0000134482_1	>At1g31450	>GSVIVT01010249001 assembled CDS	>ppa003402m	>jgi|Poptr1_1|292971|gw1.64.623.1	>gene04355 Anthocyanidin 5,3-O-glucosyltransferase (probable)	>SL1.00sc01252_24.1.1 genomic_reference:SL1.00sc01252 evidence_code:09F1H0E1IEG gene_region:759702-759872 functional_description:"Unknown Protein (AHRD V1)"
>MDP0000134492_1	>At1g31490	>GSVIVT01010252001 assembled CDS	>ppa003404m	>jgi|Poptr1_1|293283|gw1.659.125.1	>gene04356 NADH-ubiquinone oxidoreductase chain 5 (probable)	>SL1.00sc01252_27.1.1 genomic_reference:SL1.00sc01252 evidence_code:09F0H1E1IEG gene_region:798807-800294 functional_description:"Pentatricopeptide repeat-containing protein At2g15980 (AHRD V1 ***NG Q9XIM8); contains Interpro domain(s) IPR002885 Pentatricopeptide repeat "
>MDP0000134596_1	>At1g31500	>GSVIVT01010269001 assembled CDS	>ppa003405m	>jgi|Poptr1_1|293292|gw1.659.134.1	>gene04357 Anthocyanidin 5,3-O-glucosyltransferase (probable)	>SL1.00sc01252_47.1.1 genomic_reference:SL1.00sc01252 evidence_code:09F1H1E1IEG gene_region:1323742-1328664 functional_description:"ATP-dependent Clp protease proteolytic subunit (AHRD V1 ***G Q42886_SOLLC); contains Interpro domain(s) IPR018215 Peptidase S14, ClpP, active site "
>MDP0000134603_1	>At1g31790	>GSVIVT01010271001 assembled CDS	>ppa003406m	>jgi|Poptr1_1|293297|gw1.659.139.1	>gene04390 E3 ubiquitin-protein ligase RNF181 (similar to)	>SL1.00sc01252_48.1.1 genomic_reference:SL1.00sc01252 evidence_code:09F0H1E0IEG gene_region:1373926-1376676 functional_description:"protein kinase family protein (AHRD V1 *-*NG AT2G18470.1); contains Interpro domain(s) IPR002290 Serine/threonine protein kinase "
>MDP0000134652_1	>At1g31800	>GSVIVT01010280001 assembled CDS	>ppa003416m	>jgi|Poptr1_1|293315|gw1.659.157.1	>gene04391 Probable WRKY transcription factor 3 (putative)	>SL1.00sc01252_7.1.1 genomic_reference:SL1.00sc01252 evidence_code:09F0H0E0IEG gene_region:308214-310100 functional_description:"Unknown Protein (AHRD V1)"
>MDP0000134667_1	>At1g31814	>GSVIVT01010284001 assembled CDS	>ppa003419m	>jgi|Poptr1_1|293317|gw1.659.159.1	>gene04392 Probable serine/threonine-protein kinase At1g54610 (similar to)	>SL1.00sc01259_9.1.1 genomic_reference:SL1.00sc01259 evidence_code:09F0H1E0IEG gene_region:25233-25460 functional_description:"Predicted lipoprotein (AHRD V1 ***NG C8UDW0_ECO11)"
>MDP0000134669_1	>At1g31817	>GSVIVT01010318001 assembled CDS	>ppa003424m	>jgi|Poptr1_1|293436|gw1.66.109.1	>gene04394 hypothetical protein	>SL1.00sc01260_2.1.1 genomic_reference:SL1.00sc01260 evidence_code:09F0H1E0IEG gene_region:7972-11129 functional_description:"Disks large homolog 3 (AHRD V1 *--NG Q62936); contains Interpro domain(s) IPR001478 PDZ/DHR/GLGF "
>MDP0000134680_1	>At1g31860	>GSVIVT01010320001 assembled CDS	>ppa003430m	>jgi|Poptr1_1|293607|gw1.66.280.1	>gene04395 Solute carrier family 23 member 3 (similar to)	>SL1.00sc01262_1.1.1 genomic_reference:SL1.00sc01262 evidence_code:09F0H0E0IEG gene_region:36-1945 functional_description:"Unknown Protein (AHRD V1)"
>MDP0000134702_1	>At1g31950	>GSVIVT01010322001 assembled CDS	>ppa003433m	>jgi|Poptr1_1|293740|gw1.66.413.1	>gene04406 Pentatricopeptide repeat-containing protein At5g15280 (probable)	>SL1.00sc01262_2.1.1 genomic_reference:SL1.00sc01262 evidence_code:09F0H0E0IEG gene_region:2440-3489 functional_description:"Predicted CDS Pa_2_8820 (AHRD V1 *-*NG B2B6U4_PODAN)"
>MDP0000134728_1	>At1g32000	>GSVIVT01010338001 assembled CDS	>ppa003434m	>jgi|Poptr1_1|293758|gw1.66.431.1	>gene04407 F-box/LRR-repeat protein 13 (similar to)	>SL1.00sc01269_1.1.1 genomic_reference:SL1.00sc01269 evidence_code:09F0H1E1IEG gene_region:182-2343 functional_description:"RING finger protein 44 (AHRD V1 *-*NG Q7L0R7); contains Interpro domain(s) IPR011016 Zinc finger, RING-CH-type "
>MDP0000134765_1	>At1g32010	>GSVIVT01010341001 assembled CDS	>ppa003448m	>jgi|Poptr1_1|293916|gw1.66.589.1	>gene04427 Pentatricopeptide repeat-containing protein At5g15280 (probable)	>SL1.00sc01313_1.1.1 genomic_reference:SL1.00sc01313 evidence_code:09F0H0E0IEG gene_region:319-2980 functional_description:"Protein kinase domain containing protein (AHRD V1 *-*NG C5PBH8_COCP7)"
>MDP0000134791_1	>At1g32060	>GSVIVT01010352001 assembled CDS	>ppa003449m	>jgi|Poptr1_1|294001|gw1.66.674.1	>gene04430 Putative disease resistance protein RGA3 (probable)	>SL1.00sc01325_17.1.1 genomic_reference:SL1.00sc01325 evidence_code:09F0H1E0IEG gene_region:31112-32401 functional_description:"Trehalose operon repressor (AHRD V1 ***NG Q8FAE6_ECOL6); contains Interpro domain(s) IPR012771 Trehalose operon repressor "
>MDP0000134805_1	>At1g32070	>GSVIVT01010359001 assembled CDS	>ppa003452m	>jgi|Poptr1_1|294011|gw1.66.684.1	>gene04436 Probable disease resistance protein At5g63020	>SL1.00sc01326_17.1.1 genomic_reference:SL1.00sc01326 evidence_code:09F0H0E0IEG gene_region:2260097-2260249 functional_description:"Unknown Protein (AHRD V1)"
>MDP0000134818_1	>At1g32080	>GSVIVT01010364001 assembled CDS	>ppa003457m	>jgi|Poptr1_1|294040|gw1.66.713.1	>gene04442 hypothetical protein	>SL1.00sc01326_22.1.1 genomic_reference:SL1.00sc01326 evidence_code:09F0H1E0IEG gene_region:3422107-3433366 functional_description:"Ubiquitin carboxyl-terminal hydrolase 13 (AHRD V1 *--NG Q84WU2); contains Interpro domain(s) IPR002083 MATH "
>MDP0000134824_1	>At1g32150	>GSVIVT01010390001 assembled CDS	>ppa003468m	>jgi|Poptr1_1|294142|gw1.66.815.1	>gene04452 Granule-bound starch synthase 2, chloroplastic/amyloplastic (GBSS-II), Precursor (similar to)	>SL1.00sc01326_4.1.1 genomic_reference:SL1.00sc01326 evidence_code:09F1H1E1IEG gene_region:948625-956000 functional_description:"Unknown Protein (AHRD V1); contains Interpro domain(s) IPR019379 Gamma-secretase aspartyl protease complex, presenilin enhancer-2 subunit "
>MDP0000134874_1	>At1g32160	>GSVIVT01010444001 assembled CDS	>ppa003473m	>jgi|Poptr1_1|294218|gw1.6638.4.1	>gene04456 Cell division protease ftsH homolog 6, chloroplastic (AtFtsH6), Precursor (similar to)	>SL1.00sc01330_29.1.1 genomic_reference:SL1.00sc01330 evidence_code:09F0H1E1IEG gene_region:54801-55283 functional_description:"Glutamine ABC transporter ATP-binding protein (AHRD V1 ***NG C6UDX2_ECOBR); contains Interpro domain(s) IPR003439 ABC transporter-like "
>MDP0000134891_1	>At1g32190	>GSVIVT01010457001 assembled CDS	>ppa003477m	>jgi|Poptr1_1|294383|gw1.684.7.1	>gene04469 hypothetical protein	>SL1.00sc01350_14.1.1 genomic_reference:SL1.00sc01350 evidence_code:09F0H0E0IEG gene_region:27823-28095 functional_description:"Unknown Protein (AHRD V1)"
>MDP0000134903_1	>At1g32200	>GSVIVT01010476001 assembled CDS	>ppa003478m	>jgi|Poptr1_1|294731|gw1.70.184.1	>gene04474 DNL-type zinc finger protein (probable)	>SL1.00sc01350_25.1.1 genomic_reference:SL1.00sc01350 evidence_code:09F0H1E0IEG gene_region:49594-51498 functional_description:"Fimbrial chaperone protein (AHRD V1 *-*NG B3WP24_ECOLX); contains Interpro domain(s) IPR016147 Pili assembly chaperone, N-terminal, bacterial "
>MDP0000134906_1	>At1g32220	>GSVIVT01010477001 assembled CDS	>ppa003479m	>jgi|Poptr1_1|294824|gw1.70.277.1	>gene04479 Probable serine/threonine-protein kinase At1g01540	>SL1.00sc01350_5.1.1 genomic_reference:SL1.00sc01350 evidence_code:09F0H1E0IEG gene_region:10753-12882 functional_description:"Phosphate acetyltransferase (AHRD V1 ***G C6UMH2_ECOBR); contains Interpro domain(s) IPR016475 Phosphate acetyltransferase, bacteria "
>MDP0000134936_1	>At1g32240	>GSVIVT01010479001 assembled CDS	>ppa003481m	>jgi|Poptr1_1|295083|gw1.70.536.1	>gene04484 F-box protein At5g62510 (probable)	>SL1.00sc01359_2.1.1 genomic_reference:SL1.00sc01359 evidence_code:09F0H1E0IEG gene_region:4167-4643 functional_description:"ALF5 ABERRANT LATERAL ROOT FORMATION 5 antiporter/ drug transporter/ transporter (AHRD V1 *-*NG AT3G23560.1); contains Interpro domain(s) IPR002528 Multi antimicrobial extrusion protein MatE "
>MDP0000134947_1	>At1g32370	>GSVIVT01010483001 assembled CDS	>ppa003486m	>jgi|Poptr1_1|295085|gw1.70.538.1	>gene04487 Uridylate kinase (UK) (probable)	>SL1.00sc01381_2.1.1 genomic_reference:SL1.00sc01381 evidence_code:09F0H0E0IEG gene_region:886-1158 functional_description:"Unknown Protein (AHRD V1)"
>MDP0000135002_1	>At1g32380	>GSVIVT01010488001 assembled CDS	>ppa003488m	>jgi|Poptr1_1|295482|gw1.7267.9.1	>gene04491 Ras guanine nucleotide exchange factor G (probable)	>SL1.00sc01385_1.1.1 genomic_reference:SL1.00sc01385 evidence_code:09F0H1E0IEG gene_region:178089-179343 functional_description:"Ethylene responsive transcription factor 12 (AHRD V1 *-*NG C0J9I3_9ROSA); contains Interpro domain(s) IPR001471 Pathogenesis-related transcriptional factor and ERF, DNA-binding "
>MDP0000135007_1	>At1g32420	>GSVIVT01010495001 assembled CDS	>ppa003492m	>jgi|Poptr1_1|295997|gw1.77.142.1	>gene04501 RuBisCO large subunit-binding protein subunit beta, chloroplastic, Precursor (similar to)	>SL1.00sc01385_2.1.1 genomic_reference:SL1.00sc01385 evidence_code:09F0H1E0IEG gene_region:183968-185184 functional_description:"Ethylene-responsive transcription factor 4 (AHRD V1 *-*G B6SU49_MAIZE); contains Interpro domain(s) IPR001471 Pathogenesis-related transcriptional factor and ERF, DNA-binding "
>MDP0000135019_1	>At1g32440	>GSVIVT01010500001 assembled CDS	>ppa003498m	>jgi|Poptr1_1|296279|gw1.7958.3.1	>gene04503 Sentrin-specific protease 2 (probable)	>SL1.00sc01402_101.1.1 genomic_reference:SL1.00sc01402 evidence_code:09F1H1E1IEG gene_region:847828-849356 functional_description:"PGR5 proton gradient regulation 5 electron carrier (AHRD V1 ***G AT2G05620.1)"
>MDP0000135021_1	>At1g32470	>GSVIVT01010525001 assembled CDS	>ppa003502m	>jgi|Poptr1_1|296829|gw1.846.1.1	>gene04506 2-succinyl-5-enolpyruvyl-6-hydroxy-3-cyclohexene-1- carboxylate synthase (SEPHCHC synthase) (probable)	>SL1.00sc01402_111.1.1 genomic_reference:SL1.00sc01402 evidence_code:09F0H1E1IEG gene_region:909209-913161 functional_description:"FUNCTIONS IN molecular_function unknown INVOLVED IN biological_process unknown LOCATED IN chloroplast EXPRESSED IN 23 plant structures EXPRESSED DURING 15 growth stages (AHRD V1 *--NG AT2G05590.2); contains Interpro domain(s) IPR006571 TLDc "
>MDP0000135022_1	>At1g32490	>GSVIVT01010552001 assembled CDS	>ppa003505m	>jgi|Poptr1_1|297068|gw1.854.107.1	>gene04514 Putative pentatricopeptide repeat-containing protein At1g68930 (similar to)	>SL1.00sc01402_115.1.1 genomic_reference:SL1.00sc01402 evidence_code:09F0H0E0IEG gene_region:937014-938157 functional_description:"Unknown Protein (AHRD V1)"
>MDP0000135041_1	>At1g32500	>GSVIVT01010591001 assembled CDS	>ppa003513m	>jgi|Poptr1_1|297251|gw1.86.142.1	>gene04518 DNA-directed RNA polymerase 1, mitochondrial, Precursor (similar to)	>SL1.00sc01402_120.1.1 genomic_reference:SL1.00sc01402 evidence_code:09F0H1E1IEG gene_region:979053-985314 functional_description:"integral membrane transporter family protein (AHRD V1 *-*NG AT1G04570.1); contains Interpro domain(s) IPR004324 Biopterin transport-related protein BT1 "
>MDP0000135047_1	>At1g32520	>GSVIVT01010604001 assembled CDS	>ppa003515m	>jgi|Poptr1_1|297333|gw1.86.224.1	>gene04532 Histone acetyltransferase MYST4 (MYST protein 4) (probable)	>SL1.00sc01402_133.1.1 genomic_reference:SL1.00sc01402 evidence_code:09F0H1E1IEG gene_region:1095251-1099859 functional_description:"3-isopropylmalate dehydratase large subunit 2 (AHRD V1 ***G B6U6T6_MAIZE); contains Interpro domain(s) IPR006251 Homoaconitase/3-isopropylmalate dehydratase, large subunit, subgroup "
>MDP0000135062_1	>At1g32540	>GSVIVT01010607001 assembled CDS	>ppa003523m	>jgi|Poptr1_1|298956|gw1.97.119.1	>gene04539 D-aminoacyl-tRNA deacylase (similar to)	>SL1.00sc01402_138.1.1 genomic_reference:SL1.00sc01402 evidence_code:09F0H1E1IEG gene_region:1130278-1132487 functional_description:"29 kDa ribonucleoprotein A, chloroplastic (AHRD V1 **-NG Q08935); contains Interpro domain(s) IPR000504 RNA recognition motif, RNP-1 "
>MDP0000135122_1	>At1g32550	>GSVIVT01010616001 assembled CDS	>ppa003525m	>jgi|Poptr1_1|299202|gw1.9892.6.1	>gene04544 Protein starmaker, Precursor (probable)	>SL1.00sc01402_143.1.1 genomic_reference:SL1.00sc01402 evidence_code:09F0H1E1IEG gene_region:1152220-1154498 functional_description:"Unknown Protein (AHRD V1)"
>MDP0000135135_1	>At1g32580	>GSVIVT01010617001 assembled CDS	>ppa003526m	>jgi|Poptr1_1|408695|gw1.II.30.1	>gene04548 ATP-dependent helicase/nuclease subunit A (probable)	>SL1.00sc01402_144.1.1 genomic_reference:SL1.00sc01402 evidence_code:09F0H1E1IEG gene_region:1156133-1164240 functional_description:"transducin family protein / WD-40 repeat family protein (AHRD V1 *-*NG AT1G04140.1); contains Interpro domain(s) IPR017986 WD40 repeat, region "
>MDP0000135149_1	>At1g32710	>GSVIVT01010618001 assembled CDS	>ppa003527m	>jgi|Poptr1_1|408855|gw1.II.190.1	>gene04552 Secologanin synthase (SLS) (probable)	>SL1.00sc01402_145.1.1 genomic_reference:SL1.00sc01402 evidence_code:09F0H1E1IEG gene_region:1170988-1173521 functional_description:"Beta-amylase (AHRD V1 ***G Q1L5W8_NICLS); contains Interpro domain(s) IPR013781 Glycoside hydrolase, subgroup, catalytic core "
>MDP0000135165_1	>At1g32730	>GSVIVT01010628001 assembled CDS	>ppa003535m	>jgi|Poptr1_1|408880|gw1.II.215.1	>gene04559 Nucleolar protein 14 (probable)	>SL1.00sc01402_147.1.1 genomic_reference:SL1.00sc01402 evidence_code:09F0H1E1IEG gene_region:1178275-1186170 functional_description:"triacylglycerol lipase (AHRD V1 *--G AT4G13550.1); contains Interpro domain(s) IPR002921 Lipase, class 3 "
>MDP0000135191_1	>At1g32760	>GSVIVT01010634001 assembled CDS	>ppa003539m	>jgi|Poptr1_1|408900|gw1.II.235.1	>gene04580 Probable 6-phosphogluconolactonase 1 (6PGL 1) (similar to)	>SL1.00sc01402_164.1.1 genomic_reference:SL1.00sc01402 evidence_code:09F0H1E1IEG gene_region:1316454-1319989 functional_description:"Xylosyltransferase 1 (AHRD V1 ***NG Q811B1); contains Interpro domain(s) IPR003406 Glycosyl transferase, family 14 "
>MDP0000135199_1	>At1g32790	>GSVIVT01010637001 assembled CDS	>ppa003549m	>jgi|Poptr1_1|409094|gw1.II.429.1	>gene04597 Pentatricopeptide repeat-containing protein At2g32230, mitochondrial, Precursor (similar to)	>SL1.00sc01402_165.1.1 genomic_reference:SL1.00sc01402 evidence_code:09F1H1E1IEG gene_region:1320880-1326934 functional_description:"Predicted membrane protein (Fragment) (AHRD V1 ***NG B9GMI0_POPTR); contains Interpro domain(s) IPR001727 Uncharacterised protein family UPF0016 "
>MDP0000135231_1	>At1g32900	>GSVIVT01010640001 assembled CDS	>ppa003551m	>jgi|Poptr1_1|409155|gw1.II.490.1	>gene04599 Mitochondrial inner membrane magnesium transporter mrs2, Precursor (probable)	>SL1.00sc01402_192.1.1 genomic_reference:SL1.00sc01402 evidence_code:09F1H1E1IEG gene_region:1519644-1521796 functional_description:"DNA polymerase delta subunit 4 (AHRD V1 *-*G Q3T0X9); contains Interpro domain(s) IPR007218 DNA polymerase delta, subunit 4 "
>MDP0000135262_1	>At1g32928	>GSVIVT01010652001 assembled CDS	>ppa003553m	>jgi|Poptr1_1|409400|gw1.II.735.1	>gene04601 40S ribosomal protein S20-1 (putative)	>SL1.00sc01402_20.1.1 genomic_reference:SL1.00sc01402 evidence_code:09F1H1E1IEG gene_region:208781-209131 functional_description:"Unknown Protein (AHRD V1)"
>MDP0000135291_1	>At1g32990	>GSVIVT01010669001 assembled CDS	>ppa003559m	>jgi|Poptr1_1|409427|gw1.II.762.1	>gene04609 UPF0420 protein C16orf58 homolog (probable)	>SL1.00sc01402_203.1.1 genomic_reference:SL1.00sc01402 evidence_code:09F0H1E1IEG gene_region:1615988-1624048 functional_description:"Uncharacterized aarF domain-containing protein kinase At1g79600, chloroplastic (AHRD V1 *-*NG Q9MA15); contains Interpro domain(s) IPR004147 ABC-1 "
>MDP0000135301_1	>At1g33120	>GSVIVT01010731001 assembled CDS	>ppa003560m	>jgi|Poptr1_1|409479|gw1.II.814.1	>gene04610 Putative F-box/kelch-repeat protein At4g12810 (probable)	>SL1.00sc01402_208.1.1 genomic_reference:SL1.00sc01402 evidence_code:09F0H1E1IEG gene_region:1695089-1703245 functional_description:"PDR12 PLEIOTROPIC DRUG RESISTANCE 12 ATPase coupled to transmembrane movement of substances (AHRD V1 ***G AT1G15520.1); contains Interpro domain(s) IPR013525 ABC-2 type transporter "
>MDP0000135303_1	>At1g33140	>GSVIVT01010738001 assembled CDS	>ppa003561m	>jgi|Poptr1_1|409693|gw1.II.1028.1	>gene04616 hypothetical protein	>SL1.00sc01402_218.1.1 genomic_reference:SL1.00sc01402 evidence_code:09F0H1E1IEG gene_region:1754703-1757164 functional_description:"60S ribosomal protein L13a-like protein (AHRD V1 ***NG Q3HRW1_SOLTU); contains Interpro domain(s) IPR005755 Ribosomal protein L13, eukaryotic/archaeal "
>MDP0000135321_1	>At1g33250	>GSVIVT01010748001 assembled CDS	>ppa003567m	>jgi|Poptr1_1|409708|gw1.II.1043.1	>gene04619 Pentatricopeptide repeat-containing protein At1g26460, mitochondrial, Precursor (putative)	>SL1.00sc01402_227.1.1 genomic_reference:SL1.00sc01402 evidence_code:09F0H1E1IEG gene_region:1825564-1828607 functional_description:"PTAC5 PLASTID TRANSCRIPTIONALLY ACTIVE5 heat shock protein binding / unfolded protein binding (AHRD V1 *-*NG AT4G13670.1); contains Interpro domain(s) IPR002477 Peptidoglycan binding-like "
>MDP0000135363_1	>At1g33265	>GSVIVT01010754001 assembled CDS	>ppa003571m	>jgi|Poptr1_1|409739|gw1.II.1074.1	>gene04642 Probable WRKY transcription factor 57	>SL1.00sc01402_243.1.1 genomic_reference:SL1.00sc01402 evidence_code:09F0H1E1IEG gene_region:1953759-1957533 functional_description:"SULA binding / catalytic/ coenzyme binding (AHRD V1 **-NG AT2G21280.1); contains Interpro domain(s) IPR010099 Sugar nucleotide epimerase YfcH, putative "
>MDP0000135386_1	>At1g33270	>GSVIVT01010764001 assembled CDS	>ppa003575m	>jgi|Poptr1_1|409839|gw1.II.1174.1	>gene04644 Alpha-1,4 glucan phosphorylase L-2 isozyme, chloroplastic/amyloplastic, Precursor (putative)	>SL1.00sc01402_252.1.1 genomic_reference:SL1.00sc01402 evidence_code:09F1H1E1IEG gene_region:2012941-2020170 functional_description:"RabGAP/TBC domain-containing protein (AHRD V1 *-*NG AT4G13730.1); contains Interpro domain(s) IPR000195 RabGAP/TBC "
>MDP0000135389_1	>At1g33290	>GSVIVT01010766001 assembled CDS	>ppa003588m	>jgi|Poptr1_1|409850|gw1.II.1185.1	>gene04646 SNAP25 homologous protein SNAP33 (AtSNAP33) (putative)	>SL1.00sc01402_256.1.1 genomic_reference:SL1.00sc01402 evidence_code:09F1H1E1IEG gene_region:2050370-2051017 functional_description:"Light-regulated protein (AHRD V1 *--NG Q03200); contains Interpro domain(s) IPR009856 Light regulated Lir1 "
>MDP0000135494_1	>At1g33320	>GSVIVT01010770001 assembled CDS	>ppa003596m	>jgi|Poptr1_1|409861|gw1.II.1196.1	>gene04652 RING finger protein 208 (probable)	>SL1.00sc01402_289.1.1 genomic_reference:SL1.00sc01402 evidence_code:09F1H1E1IEG gene_region:2273234-2274740 functional_description:"Pentatricopeptide repeat-containing protein At3g46870 (AHRD V1 ***NG Q9STF9); contains Interpro domain(s) IPR002885 Pentatricopeptide repeat "
>MDP0000135502_1	>At1g33590	>GSVIVT01010771001 assembled CDS	>ppa003597m	>jgi|Poptr1_1|409882|gw1.II.1217.1	>gene04657 F-box only protein 21 (probable)	>SL1.00sc01402_42.1.1 genomic_reference:SL1.00sc01402 evidence_code:09F0H1E0IEG gene_region:337057-337779 functional_description:"Ethylene responsive transcription factor 1a (AHRD V1 *-*G C0J9I9_9ROSA); contains Interpro domain(s) IPR001471 Pathogenesis-related transcriptional factor and ERF, DNA-binding "
>MDP0000135504_1	>At1g33780	>GSVIVT01010799001 assembled CDS	>ppa003601m	>jgi|Poptr1_1|409886|gw1.II.1221.1	>gene04664 Chorismate mutase, chloroplastic, Precursor (putative)	>SL1.00sc01402_76.1.1 genomic_reference:SL1.00sc01402 evidence_code:09F0H1E1IEG gene_region:625699-629754 functional_description:"Kinesin-related motor protein Eg5 1 (AHRD V1 *-*G P28025); contains Interpro domain(s) IPR001752 Kinesin, motor region "
>MDP0000135531_1	>At1g33790	>GSVIVT01010853001 assembled CDS	>ppa003604m	>jgi|Poptr1_1|410012|gw1.II.1347.1	>gene04666 Sporulation protein RMD1 (probable)	>SL1.00sc01402_77.1.1 genomic_reference:SL1.00sc01402 evidence_code:09F1H1E1IEG gene_region:631595-635757 functional_description:"plastid-lipid associated protein PAP / fibrillin family protein (AHRD V1 ***NG AT3G23400.1); contains Interpro domain(s) IPR006843 PAP fibrillin "
>MDP0000135569_1	>At1g33810	>GSVIVT01010855001 assembled CDS	>ppa003608m	>jgi|Poptr1_1|410042|gw1.II.1377.1	>gene04668 Eukaryotic translation initiation factor 5A-2 (eIF-5A-2) (similar to)	>SL1.00sc01402_78.1.1 genomic_reference:SL1.00sc01402 evidence_code:09F0H1E1IEG gene_region:636796-641070 functional_description:"INVOLVED IN biological_process unknown LOCATED IN cell wall EXPRESSED IN male gametophyte EXPRESSED DURING L mature pollen stage M germinated pollen stage (AHRD V1 *-*NG AT4G14310.1)"
>MDP0000135570_1	>At1g33990	>GSVIVT01010860001 assembled CDS	>ppa003609m	>jgi|Poptr1_1|410047|gw1.II.1382.1	>gene04672 Prolactin release-inhibiting factor 1, Precursor (probable)	>SL1.00sc01402_84.1.1 genomic_reference:SL1.00sc01402 evidence_code:09F1H1E1IEG gene_region:721505-724379 functional_description:"50S ribosomal protein L28 (AHRD V1 ***NG B6TFW5_MAIZE); contains Interpro domain(s) IPR001383 Ribosomal protein L28 "
>MDP0000135598_1	>At1g34000	>GSVIVT01010868001 assembled CDS	>ppa003611m	>jgi|Poptr1_1|410124|gw1.II.1459.1	>gene04675 Probable WRKY transcription factor 3 (similar to)	>SL1.00sc01402_9.1.1 genomic_reference:SL1.00sc01402 evidence_code:09F0H1E1IEG gene_region:52742-63393 functional_description:"FUNCTIONS IN molecular_function unknown INVOLVED IN biological_process unknown EXPRESSED IN 24 plant structures EXPRESSED DURING 15 growth stages (AHRD V1 *--NG AT1G04300.1); contains Interpro domain(s) IPR002083 MATH "
>MDP0000135640_1	>At1g34200	>GSVIVT01010923001 assembled CDS	>ppa003616m	>jgi|Poptr1_1|410207|gw1.II.1542.1	>gene04676 Protein JLP2 (probable)	>SL1.00sc01431_8.1.1 genomic_reference:SL1.00sc01431 evidence_code:09F0H1E1IEG gene_region:27146-28054 functional_description:"Transcriptional regulator LysR family (AHRD V1 ***NG B1IW31_ECOLC); contains Interpro domain(s) IPR005119 LysR, substrate-binding "
>MDP0000135645_1	>At1g34260	>GSVIVT01010934001 assembled CDS	>ppa003618m	>jgi|Poptr1_1|410306|gw1.II.1641.1	>gene04687 hypothetical protein	>SL1.00sc01435_10.1.1 genomic_reference:SL1.00sc01435 evidence_code:09F0H1E0IEG gene_region:45760-47981 functional_description:"zinc finger C3HC4-type RING finger family protein (AHRD V1 *-*G AT5G05830.1); contains Interpro domain(s) IPR011016 Zinc finger, RING-CH-type "
>MDP0000135662_1	>At1g34370	>GSVIVT01010979001 assembled CDS	>ppa003622m	>jgi|Poptr1_1|410406|gw1.II.1741.1	>gene04688 Dual specificity protein kinase pyk1 (probable)	>SL1.00sc01435_106.1.1 genomic_reference:SL1.00sc01435 evidence_code:09F0H1E0IEG gene_region:712676-714745 functional_description:"Unknown Protein (AHRD V1); contains Interpro domain(s) IPR019557 Aminotransferase-like, plant mobile domain "
>MDP0000135665_1	>At1g34380	>GSVIVT01010983001 assembled CDS	>ppa003626m	>jgi|Poptr1_1|410455|gw1.II.1790.1	>gene04693 Ribulose-1,5 bisphosphate carboxylase/oxygenase large subunit N-methyltransferase, chloroplastic (RuBisCO methyltransferase), Precursor (similar to)	>SL1.00sc01435_107.1.1 genomic_reference:SL1.00sc01435 evidence_code:09F0H1E1IEG gene_region:718763-722325 functional_description:"FUNCTIONS IN molecular_function unknown INVOLVED IN biological_process unknown EXPRESSED IN 22 plant structures EXPRESSED DURING 13 growth stages (AHRD V1 *-*NG AT2G38570.1); contains Interpro domain(s) IPR011033 PRC-barrel-like "
>MDP0000135675_1	>At1g34430	>GSVIVT01011007001 assembled CDS	>ppa003635m	>jgi|Poptr1_1|410478|gw1.II.1813.1	>gene04706 3-methyl-2-oxobutanoate hydroxymethyltransferase (KPHMT) (probable)	>SL1.00sc01435_108.1.1 genomic_reference:SL1.00sc01435 evidence_code:09F0H1E1IEG gene_region:723693-726980 functional_description:"kinase (AHRD V1 *-*G AT1G48490.3); contains Interpro domain(s) IPR002290 Serine/threonine protein kinase "
>MDP0000135694_1	>At1g34550	>GSVIVT01011009001 assembled CDS	>ppa003637m	>jgi|Poptr1_1|410487|gw1.II.1822.1	>gene04708 36.4 kDa proline-rich protein (probable)	>SL1.00sc01435_135.1.1 genomic_reference:SL1.00sc01435 evidence_code:09F0H1E1IEG gene_region:902221-904263 functional_description:"EXPRESSED IN 25 plant structures EXPRESSED DURING 13 growth stages (AHRD V1 *-*NG AT1G03910.1); contains Interpro domain(s) IPR019134 Cactin protein, cactus-binding domain, C-terminal "
>MDP0000135706_1	>At1g34790	>GSVIVT01011012001 assembled CDS	>ppa003652m	>jgi|Poptr1_1|410773|gw1.II.2108.1	>gene04709 Mucin-3B (MUC-3B) (probable)	>SL1.00sc01435_136.1.1 genomic_reference:SL1.00sc01435 evidence_code:09F0H1E0IEG gene_region:906675-911059 functional_description:"D-alanine--D-alanine ligase family (AHRD V1 *-*G AT3G08840.2); contains Interpro domain(s) IPR013817 Pre-ATP-grasp fold "
>MDP0000135731_1	>At1g35210	>GSVIVT01011020001 assembled CDS	>ppa003656m	>jgi|Poptr1_1|410826|gw1.II.2161.1	>gene04720 Oxygen-evolving enhancer protein 3-1, chloroplastic (OEE3), Precursor (probable)	>SL1.00sc01435_143.1.1 genomic_reference:SL1.00sc01435 evidence_code:09F1H1E1IEG gene_region:960310-962055 functional_description:"MATE efflux family protein (AHRD V1 *-*NG AT2G38330.1); contains Interpro domain(s) IPR002528 Multi antimicrobial extrusion protein MatE "
>MDP0000135735_1	>At1g35250	>GSVIVT01011022001 assembled CDS	>ppa003662m	>jgi|Poptr1_1|410843|gw1.II.2178.1	>gene04723 Methyltransferase-like protein 7A, Precursor (probable)	>SL1.00sc01435_145.1.1 genomic_reference:SL1.00sc01435 evidence_code:09F0H1E1IEG gene_region:975015-975656 functional_description:"unknown protein (AHRD V1 *-*NG AT2G38310.1); contains Interpro domain(s) IPR019587 Polyketide cyclase/dehydrase "
>MDP0000135784_1	>At1g35255	>GSVIVT01011033001 assembled CDS	>ppa003667m	>jgi|Poptr1_1|410866|gw1.II.2201.1	>gene04727 mTERF domain-containing protein 1, mitochondrial, Precursor (probable)	>SL1.00sc01435_161.1.1 genomic_reference:SL1.00sc01435 evidence_code:09F1H1E1IEG gene_region:1096928-1102559 functional_description:"SQD2 sulfoquinovosyldiacylglycerol 2 UDP-glycosyltransferase/ UDP-sulfoquinovose DAG sulfoquinovosyltransferase/ transferase transferring glycosyl groups (AHRD V1 *--G AT5G01220.1); contains Interpro domain(s) IPR001296 Glycosyl transferase, group 1 "
>MDP0000135807_1	>At1g35290	>GSVIVT01011034001 assembled CDS	>ppa003675m	>jgi|Poptr1_1|411129|gw1.II.2464.1	>gene04728 Transcription factor MYB44 (AtMYB44) (similar to)	>SL1.00sc01435_163.1.1 genomic_reference:SL1.00sc01435 evidence_code:09F0H1E1IEG gene_region:1111936-1112930 functional_description:"Unknown Protein (AHRD V1)"
>MDP0000135823_1	>At1g35340	>GSVIVT01011038001 assembled CDS	>ppa003676m	>jgi|Poptr1_1|411238|gw1.II.2573.1	>gene04740 Extracellular ribonuclease LE (RNase LE), Precursor (similar to)	>SL1.00sc01435_164.1.1 genomic_reference:SL1.00sc01435 evidence_code:09F0H1E1IEG gene_region:1117619-1119510 functional_description:"FUNCTIONS IN molecular_function unknown INVOLVED IN biological_process unknown LOCATED IN plasma membrane (AHRD V1 **-NG AT2G38070.1); contains Interpro domain(s) IPR008004 Protein of unknown function DUF740 "
>MDP0000135837_1	>At1g35420	>GSVIVT01011051001 assembled CDS	>ppa003677m	>jgi|Poptr1_1|411523|gw1.II.2858.1	>gene04742 Ectonucleoside triphosphate diphosphohydrolase 1 (NTPDase 1) (probable)	>SL1.00sc01435_166.1.1 genomic_reference:SL1.00sc01435 evidence_code:09F0H1E0IEG gene_region:1144833-1147346 functional_description:"Unknown Protein (AHRD V1); contains Interpro domain(s) IPR004348 Protein of unknown function DUF246, plant "
>MDP0000135858_1	>At1g35460	>GSVIVT01011054001 assembled CDS	>ppa003678m	>jgi|Poptr1_1|411664|gw1.II.2999.1	>gene04750 CAAX prenyl protease 2 (FACE-2) (probable)	>SL1.00sc01435_167.1.1 genomic_reference:SL1.00sc01435 evidence_code:09F0H1E1IEG gene_region:1147837-1148604 functional_description:"SOUL-1 binding (AHRD V1 ***G AT2G37970.1); contains Interpro domain(s) IPR006917 SOUL haem-binding protein "
>MDP0000135865_1	>At1g35510	>GSVIVT01011060001 assembled CDS	>ppa003680m	>jgi|Poptr1_1|411839|gw1.II.3174.1	>gene04756 Haloacid dehalogenase-like hydrolase domain-containing protein 3 (probable)	>SL1.00sc01435_184.1.1 genomic_reference:SL1.00sc01435 evidence_code:09F0H1E0IEG gene_region:1256160-1256555 functional_description:"zinc finger C3HC4-type RING finger family protein (AHRD V1 *-*NG AT1G53190.2); contains Interpro domain(s) IPR018957 Zinc finger, C3HC4 RING-type "
>MDP0000135877_1	>At1g35560	>GSVIVT01011066001 assembled CDS	>ppa003682m	>jgi|Poptr1_1|412071|gw1.II.3406.1	>gene04779 Type 2 DNA topoisomerase 6 subunit B (TopoVI-B) (probable)	>SL1.00sc01435_189.1.1 genomic_reference:SL1.00sc01435 evidence_code:09F0H1E1IEG gene_region:1268569-1273255 functional_description:"FHY1 (AHRD V1 **-NG B6TB48_MAIZE); contains Interpro domain(s) IPR018618 Vacuolar import and degradation protein Vid24 "
>MDP0000135893_1	>At1g35617	>GSVIVT01011072001 assembled CDS	>ppa003683m	>jgi|Poptr1_1|412234|gw1.II.3569.1	>gene04781 UPF0061 protein Sala_1564 (probable)	>SL1.00sc01435_193.1.1 genomic_reference:SL1.00sc01435 evidence_code:09F0H1E0IEG gene_region:1291058-1292824 functional_description:"Unknown Protein (AHRD V1); contains Interpro domain(s) IPR002696 Protein of unknown function DUF37 "
>MDP0000135954_1	>At1g35680	>GSVIVT01011073001 assembled CDS	>ppa003690m	>jgi|Poptr1_1|412338|gw1.II.3673.1	>gene04783 60S ribosomal protein L12-2 (similar to)	>SL1.00sc01435_196.1.1 genomic_reference:SL1.00sc01435 evidence_code:09F0H1E1IEG gene_region:1314339-1317145 functional_description:"APKinase/ protein serine/threonine kinase (AHRD V1 ***G AT1G07570.1); contains Interpro domain(s) IPR002290 Serine/threonine protein kinase "
>MDP0000135968_1	>At1g35720	>GSVIVT01011077001 assembled CDS	>ppa003694m	>jgi|Poptr1_1|412393|gw1.II.3728.1	>gene04785 Phosphatase PSR1 (probable)	>SL1.00sc01435_212.1.1 genomic_reference:SL1.00sc01435 evidence_code:09F0H1E1IEG gene_region:1432207-1434387 functional_description:"Unknown Protein (AHRD V1)"
>MDP0000136027_1	>At1g35830	>GSVIVT01011078001 assembled CDS	>ppa003695m	>jgi|Poptr1_1|412421|gw1.II.3756.1	>gene04793 Coiled-coil domain-containing protein 112 (probable)	>SL1.00sc01435_213.1.1 genomic_reference:SL1.00sc01435 evidence_code:09F0H1E0IEG gene_region:1436177-1437959 functional_description:"RPL23AB RIBOSOMAL PROTEIN L23AB RNA binding / nucleotide binding / structural constituent of ribosome (AHRD V1 ***G AT3G55280.2); contains Interpro domain(s) IPR012677 Nucleotide-binding, alpha-beta plait "
>MDP0000136041_1	>At1g35860	>GSVIVT01011081001 assembled CDS	>ppa003700m	>jgi|Poptr1_1|412559|gw1.II.3894.1	>gene04805 DNA-directed RNA polymerase II subunit RPB2 (RNA polymerase II subunit B2) (probable)	>SL1.00sc01435_23.1.1 genomic_reference:SL1.00sc01435 evidence_code:09F0H1E1IEG gene_region:145350-147827 functional_description:"Ribulose-1 5-bisphosphate carboxylase/oxygenase activase 2 (Fragment) (AHRD V1 ***G Q9AXG0_GOSHI); contains Interpro domain(s) IPR003959 ATPase, AAA-type, core "
>MDP0000136082_1	>At1g35910	>GSVIVT01011083001 assembled CDS	>ppa003701m	>jgi|Poptr1_1|412753|gw1.II.4088.1	>gene04810 Ethylene-responsive transcription factor ERF034 (similar to)	>SL1.00sc01435_233.1.1 genomic_reference:SL1.00sc01435 evidence_code:09F0H1E0IEG gene_region:1555292-1558032 functional_description:"Transcription factor (AHRD V1 *-*G B0LUS4_SOYBN); contains Interpro domain(s) IPR003657 DNA-binding WRKY "
>MDP0000136090_1	>At1g36160	>GSVIVT01011085001 assembled CDS	>ppa003704m	>jgi|Poptr1_1|412824|gw1.II.4159.1	>gene04815 WD repeat-containing protein 20 (probable)	>SL1.00sc01435_234.1.1 genomic_reference:SL1.00sc01435 evidence_code:09F0H1E1IEG gene_region:1565578-1569777 functional_description:"myb family transcription factor (AHRD V1 *-*G AT3G09600.1); contains Interpro domain(s) IPR006447 Myb-like DNA-binding region, SHAQKYF class "
>MDP0000136102_1	>At1g36280	>GSVIVT01011095001 assembled CDS	>ppa003705m	>jgi|Poptr1_1|412841|gw1.II.4176.1	>gene04816 DNA polymerase epsilon subunit C (DNA polymerase II subunit C) (probable)	>SL1.00sc01435_24.1.1 genomic_reference:SL1.00sc01435 evidence_code:09F0H1E1IEG gene_region:151457-157068 functional_description:"zinc finger DHHC type family protein (AHRD V1 *--NG AT3G09320.1); contains Interpro domain(s) IPR001594 Zinc finger, DHHC-type "
>MDP0000136103_1	>At1g36320	>GSVIVT01011098001 assembled CDS	>ppa003710m	>jgi|Poptr1_1|413101|gw1.III.204.1	>gene04838 Pentatricopeptide repeat-containing protein At1g02060, chloroplastic, Precursor (similar to)	>SL1.00sc01435_241.1.1 genomic_reference:SL1.00sc01435 evidence_code:09F0H1E1IEG gene_region:1615414-1623038 functional_description:"Importin subunit alpha-2 (AHRD V1 ***NG Q9FYP9); contains Interpro domain(s) IPR011989 Armadillo-like helical "
>MDP0000136104_1	>At1g36370	>GSVIVT01011114001 assembled CDS	>ppa003722m	>jgi|Poptr1_1|413143|gw1.III.246.1	>gene04842 Pentatricopeptide repeat-containing protein At1g71460, chloroplastic, Precursor (putative)	>SL1.00sc01435_243.1.1 genomic_reference:SL1.00sc01435 evidence_code:09F0H1E1IEG gene_region:1630425-1633596 functional_description:"Unknown Protein (AHRD V1); contains Interpro domain(s) IPR006461 Protein of unknown function Cys-rich "
>MDP0000136111_1	>At1g36390	>GSVIVT01011122001 assembled CDS	>ppa003740m	>jgi|Poptr1_1|413165|gw1.III.268.1	>gene04849 Dof zinc finger protein DOF5.3 (AtDOF5.3) (probable)	>SL1.00sc01435_250.1.1 genomic_reference:SL1.00sc01435 evidence_code:09F0H1E1IEG gene_region:1673785-1675771 functional_description:"NUC nutcracker nucleic acid binding / transcription factor/ zinc ion binding (AHRD V1 *-*G AT5G44160.1); contains Interpro domain(s) IPR007087 Zinc finger, C2H2-type "
>MDP0000136132_1	>At1g36675	>GSVIVT01011154001 assembled CDS	>ppa003741m	>jgi|Poptr1_1|413285|gw1.III.388.1	>gene04851 DNA mismatch repair protein mutL (probable)	>SL1.00sc01435_254.1.1 genomic_reference:SL1.00sc01435 evidence_code:09F0H1E1IEG gene_region:1720598-1727805 functional_description:"Ferrochelatase (AHRD V1 ***G B9RRU8_RICCO); contains Interpro domain(s) IPR001015 Ferrochelatase "
>MDP0000136140_1	>At1g36925	>GSVIVT01011156001 assembled CDS	>ppa003742m	>jgi|Poptr1_1|413339|gw1.III.442.1	>gene04856 TMV resistance protein N (probable)	>SL1.00sc01435_257.1.1 genomic_reference:SL1.00sc01435 evidence_code:09F0H1E0IEG gene_region:1747496-1749633 functional_description:"RING finger protein B (AHRD V1 *-*NG Q7M3S9); contains Interpro domain(s) IPR018957 Zinc finger, C3HC4 RING-type "
>MDP0000136183_1	>At1g36990	>GSVIVT01011171001 assembled CDS	>ppa003744m	>jgi|Poptr1_1|413438|gw1.III.541.1	>gene04863 Carotenoid cleavage dioxygenase 7, chloroplastic (AtCCD7), Precursor (putative)	>SL1.00sc01435_264.1.1 genomic_reference:SL1.00sc01435 evidence_code:09F1H1E1IEG gene_region:1794569-1797326 functional_description:"Thylakoid lumenal 15.0 kDa protein 2, chloroplastic (AHRD V1 ***NG Q9LVV5)"
>MDP0000136195_1	>At1g37140	>GSVIVT01011178001 assembled CDS	>ppa003752m	>jgi|Poptr1_1|413573|gw1.III.676.1	>gene04871 Pyruvate kinase (PK) (probable)	>SL1.00sc01435_267.1.1 genomic_reference:SL1.00sc01435 evidence_code:09F1H1E1IEG gene_region:1835193-1837975 functional_description:"Unknown Protein (AHRD V1)"
>MDP0000136232_1	>At1g38065	>GSVIVT01011187001 assembled CDS	>ppa003754m	>jgi|Poptr1_1|413767|gw1.III.870.1	>gene04876 Blue copper protein, Precursor (probable)	>SL1.00sc01435_288.1.1 genomic_reference:SL1.00sc01435 evidence_code:09F1H1E1IEG gene_region:1964284-1968824 functional_description:"Cytochrome P450 (AHRD V1 ***NG B9MTJ7_POPTR); contains Interpro domain(s) IPR002401 Cytochrome P450, E-class, group I "
>MDP0000136249_1	>At1g38131	>GSVIVT01011233001 assembled CDS	>ppa003755m	>jgi|Poptr1_1|413848|gw1.III.951.1	>gene04877 Interleukin-13 (IL-13), Precursor (probable)	>SL1.00sc01435_289.1.1 genomic_reference:SL1.00sc01435 evidence_code:09F1H1E1IEG gene_region:1969711-1974926 functional_description:"LOCATED IN ESCRT I complex EXPRESSED IN 22 plant structures EXPRESSED DURING 13 growth stages (AHRD V1 **-NG AT2G36680.1); contains Interpro domain(s) IPR009851 Modifier of rudimentary, Modr "
>MDP0000136345_1	>At1g38950	>GSVIVT01011278001 assembled CDS	>ppa003760m	>jgi|Poptr1_1|413851|gw1.III.954.1	>gene04878 2'-deoxymugineic-acid 2'-dioxygenase (probable)	>SL1.00sc01435_291.1.1 genomic_reference:SL1.00sc01435 evidence_code:09F1H1E1IEG gene_region:1990862-1996187 functional_description:"OMR1 L-O-METHYLTHREONINE RESISTANT 1 L-threonine ammonia-lyase (AHRD V1 ***G AT3G10050.1); contains Interpro domain(s) IPR000634 Serine/threonine dehydratase, pyridoxal-phosphate-binding site IPR005787 Threonine dehydratase I "
>MDP0000136373_1	>At1g40390	>GSVIVT01011279001 assembled CDS	>ppa003762m	>jgi|Poptr1_1|413943|gw1.III.1046.1	>gene04892 Lipase, Precursor (probable)	>SL1.00sc01435_300.1.1 genomic_reference:SL1.00sc01435 evidence_code:09F1H1E1IEG gene_region:2070337-2071023 functional_description:"Peroxiredoxin-2E-2, chloroplastic (AHRD V1 ***NG Q7F8S5); contains Interpro domain(s) IPR013740 Redoxin "
>MDP0000136401_1	>At1g42960	>GSVIVT01011283001 assembled CDS	>ppa003766m	>jgi|Poptr1_1|413969|gw1.III.1072.1	>gene04894 hypothetical protein	>SL1.00sc01435_302.1.1 genomic_reference:SL1.00sc01435 evidence_code:09F0H1E1IEG gene_region:2092713-2102269 functional_description:"Repressor of silencing 2b (AHRD V1 **-NG A4PF90_TOBAC); contains Interpro domain(s) IPR003265 HhH-GPD domain "
>MDP0000136431_1	>At1g42970	>GSVIVT01011284001 assembled CDS	>ppa003770m	>jgi|Poptr1_1|413972|gw1.III.1075.1	>gene04899 Protein kinase G11A (similar to)	>SL1.00sc01435_305.1.1 genomic_reference:SL1.00sc01435 evidence_code:09F0H0E1IEG gene_region:2128741-2129406 functional_description:"FUNCTIONS IN molecular_function unknown INVOLVED IN biological_process unknown LOCATED IN chloroplast EXPRESSED IN 14 plant structures EXPRESSED DURING 6 growth stages (AHRD V1 *-*NG AT2G36485.1); contains Interpro domain(s) IPR008942 ENTH/VHS "
>MDP0000136474_1	>At1g43020	>GSVIVT01011286001 assembled CDS	>ppa003779m	>jgi|Poptr1_1|414016|gw1.III.1119.1	>gene04943 TMV resistance protein N (probable)	>SL1.00sc01435_311.1.1 genomic_reference:SL1.00sc01435 evidence_code:09F0H1E0IEG gene_region:2166079-2166672 functional_description:"Ethylene-responsive transcription factor ERF024 (AHRD V1 ***G Q9SJR0); contains Interpro domain(s) IPR001471 Pathogenesis-related transcriptional factor and ERF, DNA-binding "
>MDP0000136498_1	>At1g43170	>GSVIVT01011304001 assembled CDS	>ppa003780m	>jgi|Poptr1_1|414153|gw1.III.1256.1	>gene04947 Poly(rC)-binding protein 4 (probable)	>SL1.00sc01435_315.1.1 genomic_reference:SL1.00sc01435 evidence_code:09F1H1E1IEG gene_region:2192660-2194077 functional_description:"Unknown Protein (AHRD V1); contains Interpro domain(s) IPR007033 Protein of unknown function DUF662 "
>MDP0000136502_1	>At1g43310	>GSVIVT01011333001 assembled CDS	>ppa003788m	>jgi|Poptr1_1|414236|gw1.III.1339.1	>gene04951 Homeobox protein Dlx6a (DLX-6) (probable)	>SL1.00sc01435_330.1.1 genomic_reference:SL1.00sc01435 evidence_code:09F0H1E1IEG gene_region:2316628-2320775 functional_description:"Heme-binding-like protein At3g10130, chloroplastic (AHRD V1 ***G Q9SR77); contains Interpro domain(s) IPR006917 SOUL haem-binding protein "
>MDP0000136541_1	>At1g43560	>GSVIVT01011376001 assembled CDS	>ppa003794m	>jgi|Poptr1_1|414296|gw1.III.1399.1	>gene04957 Ral guanine nucleotide dissociation stimulator-like 2 (similar to)	>SL1.00sc01435_343.1.1 genomic_reference:SL1.00sc01435 evidence_code:09F0H1E1IEG gene_region:2432022-2433587 functional_description:"B3 domain-containing transcription factor NGA2 (AHRD V1 *-*G Q9M268); contains Interpro domain(s) IPR003340 Transcriptional factor B3 "
>MDP0000136546_1	>At1g43710	>GSVIVT01011378001 assembled CDS	>ppa003805m	>jgi|Poptr1_1|414389|gw1.III.1492.1	>gene04959 Adenine deaminase (Adenase) (probable)	>SL1.00sc01435_345.1.1 genomic_reference:SL1.00sc01435 evidence_code:09F0H1E0IEG gene_region:2452758-2455810 functional_description:"Unknown Protein (AHRD V1)"
>MDP0000136549_1	>At1g43800	>GSVIVT01011380001 assembled CDS	>ppa003811m	>jgi|Poptr1_1|414923|gw1.III.2026.1	>gene04966 50S ribosomal protein L3 (probable)	>SL1.00sc01435_350.1.1 genomic_reference:SL1.00sc01435 evidence_code:09F1H1E1IEG gene_region:2512074-2512280 functional_description:"Unknown Protein (AHRD V1)"
>MDP0000136590_1	>At1g43850	>GSVIVT01011386001 assembled CDS	>ppa003818m	>jgi|Poptr1_1|415146|gw1.III.2249.1	>gene04972 YrdC domain-containing protein, mitochondrial, Precursor (similar to)	>SL1.00sc01435_36.1.1 genomic_reference:SL1.00sc01435 evidence_code:09F0H1E0IEG gene_region:249190-250467 functional_description:"Dof zinc finger protein 1 (AHRD V1 *-*NG A5HWF0_HORVD); contains Interpro domain(s) IPR003851 Zinc finger, Dof-type "
>MDP0000136601_1	>At1g43970	>GSVIVT01011395001 assembled CDS	>ppa003822m	>jgi|Poptr1_1|415345|gw1.III.2448.1	>gene04976 OTU domain-containing protein 7A (probable)	>SL1.00sc01435_40.1.1 genomic_reference:SL1.00sc01435 evidence_code:09F1H1E1IEG gene_region:277921-282302 functional_description:"THO complex subunit 4 (AHRD V1 *-*NG B5FXN8); contains Interpro domain(s) IPR012677 Nucleotide-binding, alpha-beta plait "
>MDP0000136638_1	>At1g44000	>GSVIVT01011396001 assembled CDS	>ppa003833m	>jgi|Poptr1_1|415429|gw1.III.2532.1	>gene04984 50S ribosomal protein L35, chloroplastic, Precursor (similar to)	>SL1.00sc01435_46.1.1 genomic_reference:SL1.00sc01435 evidence_code:09F0H1E1IEG gene_region:309195-316028 functional_description:"kinesin motor protein-related (AHRD V1 ***G AT2G37420.1); contains Interpro domain(s) IPR001752 Kinesin, motor region "
>MDP0000136654_1	>At1g44030	>GSVIVT01011397001 assembled CDS	>ppa003835m	>jgi|Poptr1_1|415719|gw1.VI.92.1	>gene04991 Probable serine/threonine-protein kinase samkC	>SL1.00sc01435_47.1.1 genomic_reference:SL1.00sc01435 evidence_code:09F1H1E1IEG gene_region:317770-319845 functional_description:"RPL23AB RIBOSOMAL PROTEIN L23AB RNA binding / nucleotide binding / structural constituent of ribosome (AHRD V1 ***G AT3G55280.2); contains Interpro domain(s) IPR019985 Ribosomal protein L23 "
>MDP0000136665_1	>At1g44090	>GSVIVT01011409001 assembled CDS	>ppa003839m	>jgi|Poptr1_1|415807|gw1.VI.180.1	>gene05004 Probable protein phosphatase 2C 13 (AtPP2C13) (putative)	>SL1.00sc01435_48.1.1 genomic_reference:SL1.00sc01435 evidence_code:09F0H1E1IEG gene_region:325733-337665 functional_description:"Phosphatidylinositol-4-phosphate 5-kinase 9 (AHRD V1 **-G Q8L850); contains Interpro domain(s) IPR016034 Phosphatidylinositol-4-phosphate 5-kinase, core, subgroup "
>MDP0000136670_1	>At1g44110	>GSVIVT01011422001 assembled CDS	>ppa003842m	>jgi|Poptr1_1|415875|gw1.VI.248.1	>gene05021 Calcium-binding protein 1 (CaBP1) (probable)	>SL1.00sc01435_6.1.1 genomic_reference:SL1.00sc01435 evidence_code:09F0H1E1IEG gene_region:30143-31164 functional_description:"Unknown Protein (AHRD V1)"
>MDP0000136685_1	>At1g44446	>GSVIVT01011423001 assembled CDS	>ppa003845m	>jgi|Poptr1_1|415985|gw1.VI.358.1	>gene05023 Cell division protein ftsZ (probable)	>SL1.00sc01435_60.1.1 genomic_reference:SL1.00sc01435 evidence_code:09F1H1E1IEG gene_region:430295-431918 functional_description:"29 kDa ribonucleoprotein B, chloroplastic (AHRD V1 ***NG Q08937); contains Interpro domain(s) IPR000504 RNA recognition motif, RNP-1 "
>MDP0000136691_1	>At1g44575	>GSVIVT01011429001 assembled CDS	>ppa003848m	>jgi|Poptr1_1|416064|gw1.VI.437.1	>gene05031 30S ribosomal protein S6 (probable)	>SL1.00sc01435_7.1.1 genomic_reference:SL1.00sc01435 evidence_code:09F0H1E1IEG gene_region:31855-33469 functional_description:"Fructose-1,6-bisphosphatase, chloroplastic (AHRD V1 ***G O64422); contains Interpro domain(s) IPR000146 Fructose-1,6-bisphosphatase "
>MDP0000136698_1	>At1g44608	>GSVIVT01011442001 assembled CDS	>ppa003853m	>jgi|Poptr1_1|416079|gw1.VI.452.1	>gene05034 Pentatricopeptide repeat-containing protein At3g48810 (putative)	>SL1.00sc01435_72.1.1 genomic_reference:SL1.00sc01435 evidence_code:09F0H1E1IEG gene_region:497641-500549 functional_description:"Interactor of constitutive active ROPs 2, chloroplastic (AHRD V1 **-NG Q9ZQC5)"
>MDP0000136703_1	>At1g44830	>GSVIVT01011450001 assembled CDS	>ppa003867m	>jgi|Poptr1_1|416253|gw1.VI.626.1	>gene05041 Pectinesterase inhibitor 2 (AtPMEI2), Precursor (probable)	>SL1.00sc01435_77.1.1 genomic_reference:SL1.00sc01435 evidence_code:09F1H1E1IEG gene_region:526987-531441 functional_description:"protein kinase family protein (AHRD V1 ***G AT5G02800.1); contains Interpro domain(s) IPR002290 Serine/threonine protein kinase "
>MDP0000136728_1	>At1g44900	>GSVIVT01011472001 assembled CDS	>ppa003869m	>jgi|Poptr1_1|416275|gw1.VI.648.1	>gene05064 Transcription factor bHLH148 (bHLH 148) (probable)	>SL1.00sc01435_78.1.1 genomic_reference:SL1.00sc01435 evidence_code:09F1H1E1IEG gene_region:532337-540004 functional_description:"Inner membrane protein alx (AHRD V1 ***NG P60067); contains Interpro domain(s) IPR005496 Integral membrane protein TerC "
>MDP0000136757_1	>At1g44910	>GSVIVT01011478001 assembled CDS	>ppa003871m	>jgi|Poptr1_1|416442|gw1.VI.815.1	>gene05079 TBC1 domain family member 9 (probable)	>SL1.00sc01435_82.1.1 genomic_reference:SL1.00sc01435 evidence_code:09F1H1E1IEG gene_region:567488-568642 functional_description:"Unknown Protein (AHRD V1); contains Interpro domain(s) IPR007572 Protein of unknown function DUF565 "
>MDP0000136799_1	>At1g44920	>GSVIVT01011480001 assembled CDS	>ppa003894m	>jgi|Poptr1_1|416472|gw1.VI.845.1	>gene05087 B3 domain-containing protein At5g18000 (probable)	>SL1.00sc01435_84.1.1 genomic_reference:SL1.00sc01435 evidence_code:09F0H1E1IEG gene_region:578723-581117 functional_description:"heavy-metal-associated domain-containing protein (AHRD V1 ***G AT2G37390.1); contains Interpro domain(s) IPR006121 Heavy metal transport/detoxification protein "
>MDP0000136844_1	>At1g45050	>GSVIVT01011482001 assembled CDS	>ppa003901m	>jgi|Poptr1_1|416479|gw1.VI.852.1	>gene05099 Spastin (probable)	>SL1.00sc01435_85.1.1 genomic_reference:SL1.00sc01435 evidence_code:09F0H1E1IEG gene_region:581907-582827 functional_description:"chloroplast lumen common family protein (AHRD V1 *-*NG AT2G37400.1); contains Interpro domain(s) IPR011990 Tetratricopeptide-like helical "
>MDP0000136877_1	>At1g45170	>GSVIVT01011483001 assembled CDS	>ppa003902m	>jgi|Poptr1_1|416639|gw1.VI.1012.1	>gene05114 hypothetical protein	>SL1.00sc01435_92.1.1 genomic_reference:SL1.00sc01435 evidence_code:09F0H1E1IEG gene_region:613920-615678 functional_description:"nucleobase cation symporter (AHRD V1 **-G AT5G03560.1); contains Interpro domain(s) IPR018961 DnaJ homologue, subfamily C, member 28 "
>MDP0000136882_1	>At1g45207	>GSVIVT01011489001 assembled CDS	>ppa003915m	>jgi|Poptr1_1|416714|gw1.VI.1087.1	>gene05117 Phytochrome B (similar to)	>SL1.00sc01435_93.1.1 genomic_reference:SL1.00sc01435 evidence_code:09F1H1E1IEG gene_region:616242-620421 functional_description:"LOCATED IN ESCRT I complex EXPRESSED IN 22 plant structures EXPRESSED DURING 13 growth stages (AHRD V1 **-NG AT2G36680.1); contains Interpro domain(s) IPR009851 Modifier of rudimentary, Modr "
>MDP0000136894_1	>At1g45230	>GSVIVT01011490001 assembled CDS	>ppa003919m	>jgi|Poptr1_1|416754|gw1.VI.1127.1	>gene05118 Probable ATP-citrate synthase (similar to)	>SL1.00sc01435_96.1.1 genomic_reference:SL1.00sc01435 evidence_code:09F0H1E1IEG gene_region:634445-639449 functional_description:"DEAD-box ATP-dependent RNA helicase 38 (AHRD V1 ***G Q93ZG7); contains Interpro domain(s) IPR011545 DNA/RNA helicase, DEAD/DEAH box type, N-terminal "
>MDP0000136925_1	>At1g45474	>GSVIVT01011496001 assembled CDS	>ppa003928m	>jgi|Poptr1_1|416869|gw1.VI.1242.1	>gene05126 PsbB mRNA maturation factor Mbb1, chloroplastic, Precursor (probable)	>SL1.00sc01439_2.1.1 genomic_reference:SL1.00sc01439 evidence_code:09F0H1E0IEG gene_region:8168-8914 functional_description:"NlpC/P60 family protein (AHRD V1 ***NG B3WH11_ECOLX); contains Interpro domain(s) IPR000064 NLP/P60 "
>MDP0000136998_1	>At1g45688	>GSVIVT01011504001 assembled CDS	>ppa003934m	>jgi|Poptr1_1|416930|gw1.VI.1303.1	>gene05153 Serine/threonine-protein phosphatase 4 regulatory subunit 3 (probable)	>SL1.00sc01452_2.1.1 genomic_reference:SL1.00sc01452 evidence_code:09F0H0E0IEG gene_region:2297-3301 functional_description:"Isoflavone reductase family protein (AHRD V1 ***NG B0YDY6_ASPFC); contains Interpro domain(s) IPR016040 NAD(P)-binding domain "
>MDP0000137031_1	>At1g46480	>GSVIVT01011508001 assembled CDS	>ppa003935m	>jgi|Poptr1_1|416967|gw1.VI.1340.1	>gene05154 Dihydrolipoyl dehydrogenase (LPD) (similar to)	>SL1.00sc01457_11.1.1 genomic_reference:SL1.00sc01457 evidence_code:09F1H1E1IEG gene_region:144562-144996 functional_description:"AtbZIP44 Arabidopsis thaliana basic leucine-zipper 44 DNA binding / protein heterodimerization/ transcription factor (AHRD V1 *-*G AT1G75390.2); contains Interpro domain(s) IPR011700 Basic leucine zipper "
>MDP0000137054_1	>At1g47056	>GSVIVT01011511001 assembled CDS	>ppa003936m	>jgi|Poptr1_1|417121|gw1.VI.1494.1	>gene05161 Peptidyl-prolyl cis-trans isomerase 10 (PPIase) (similar to)	>SL1.00sc01457_12.1.1 genomic_reference:SL1.00sc01457 evidence_code:09F1H1E1IEG gene_region:145817-146200 functional_description:"CP12-1 (AHRD V1 *-*NG AT2G47400.1); contains Interpro domain(s) IPR003823 Protein of unknown function CP12 "
>MDP0000137075_1	>At1g47128	>GSVIVT01011514001 assembled CDS	>ppa003948m	>jgi|Poptr1_1|417165|gw1.VI.1538.1	>gene05179 DNA polymerase III polC-type (PolIII) (probable)	>SL1.00sc01457_16.1.1 genomic_reference:SL1.00sc01457 evidence_code:09F0H0E0IEG gene_region:165832-166819 functional_description:"Unknown Protein (AHRD V1)"
>MDP0000137102_1	>At1g47230	>GSVIVT01011524001 assembled CDS	>ppa003952m	>jgi|Poptr1_1|417221|gw1.VI.1594.1	>gene05206 Zinc finger protein GLIS3 (probable)	>SL1.00sc01457_23.1.1 genomic_reference:SL1.00sc01457 evidence_code:09F0H1E1IEG gene_region:228009-233015 functional_description:"Pentatricopeptide repeat-containing protein At2g31400, chloroplastic (AHRD V1 ***NG Q9SIC9); contains Interpro domain(s) IPR002885 Pentatricopeptide repeat "
>MDP0000137104_1	>At1g47260	>GSVIVT01011541001 assembled CDS	>ppa003963m	>jgi|Poptr1_1|417321|gw1.VI.1694.1	>gene05208 Putative ribonuclease H protein At1g65750 (probable)	>SL1.00sc01457_25.1.1 genomic_reference:SL1.00sc01457 evidence_code:09F0H1E0IEG gene_region:237412-239536 functional_description:"Pentatricopeptide repeat-containing protein At4g02750 (AHRD V1 ***NG Q9SY02); contains Interpro domain(s) IPR002885 Pentatricopeptide repeat "
>MDP0000137105_1	>At1g47340	>GSVIVT01011544001 assembled CDS	>ppa003970m	>jgi|Poptr1_1|417449|gw1.VI.1822.1	>gene05209 ATP-dependent helicase rhp16 (probable)	>SL1.00sc01457_30.1.1 genomic_reference:SL1.00sc01457 evidence_code:09F1H1E1IEG gene_region:400229-403538 functional_description:"Nitrogen regulatory protein P-II (AHRD V1 *-*NG O30794); contains Interpro domain(s) IPR017918 Nitrogen regulatory protein PII, conserved site IPR002187 Nitrogen regulatory protein PII "
>MDP0000137159_1	>At1g47510	>GSVIVT01011587001 assembled CDS	>ppa003975m	>jgi|Poptr1_1|417571|gw1.VI.1944.1	>gene05227 Probable arylformamidase (KF)	>SL1.00sc01457_35.1.1 genomic_reference:SL1.00sc01457 evidence_code:09F0H1E1IEG gene_region:446242-448095 functional_description:"KCO5 CA2+ ACTIVATED OUTWARD RECTIFYING K+ CHANNEL 5 outward rectifier potassium channel (AHRD V1 ***G AT4G01840.1); contains Interpro domain(s) IPR013099 Ion transport 2 "
>MDP0000137185_1	>At1g47670	>GSVIVT01011602001 assembled CDS	>ppa003978m	>jgi|Poptr1_1|417599|gw1.VI.1972.1	>gene05231 Urease subunit alpha (probable)	>SL1.00sc01457_41.1.1 genomic_reference:SL1.00sc01457 evidence_code:09F1H0E1IEG gene_region:506006-507506 functional_description:"Unknown Protein (AHRD V1)"
>MDP0000137206_1	>At1g47720	>GSVIVT01011625001 assembled CDS	>ppa003986m	>jgi|Poptr1_1|417687|gw1.VI.2060.1	>gene05245 Cysteinyl-tRNA synthetase (CysRS) (probable)	>SL1.00sc01457_44.1.1 genomic_reference:SL1.00sc01457 evidence_code:09F0H1E1IEG gene_region:552002-577595 functional_description:"ISA3 ISOAMYLASE 3 alpha-amylase/ isoamylase (AHRD V1 ***G AT4G09020.1); contains Interpro domain(s) IPR006589 Glycosyl hydrolase, family 13, subfamily, catalytic region "
>MDP0000137218_1	>At1g47730	>GSVIVT01011634001 assembled CDS	>ppa003994m	>jgi|Poptr1_1|417811|gw1.VI.2184.1	>gene05247 FK506-binding protein 4 (PPIase) (probable)	>SL1.00sc01457_58.1.1 genomic_reference:SL1.00sc01457 evidence_code:09F0H1E0IEG gene_region:715247-726446 functional_description:"Zinc finger CCCH domain-containing protein 31 (AHRD V1 ***NG O22243); contains Interpro domain(s) IPR014001 DEAD-like helicase, N-terminal "
>MDP0000137234_1	>At1g47765	>GSVIVT01011651001 assembled CDS	>ppa003996m	>jgi|Poptr1_1|417824|gw1.VI.2197.1	>gene05253 Protein SHORT-ROOT 2 (probable)	>SL1.00sc01457_59.1.1 genomic_reference:SL1.00sc01457 evidence_code:09F1H1E1IEG gene_region:746102-749019 functional_description:"SR1 RNA binding / nucleic acid binding / nucleotide binding (AHRD V1 *-*NG AT1G02840.3)"
>MDP0000137249_1	>At1g47770	>GSVIVT01011680001 assembled CDS	>ppa004005m	>jgi|Poptr1_1|417846|gw1.VI.2219.1	>gene05254 Peroxisome proliferator-activated receptor gamma coactivator-related protein 1 (PRC) (probable)	>SL1.00sc01457_65.1.1 genomic_reference:SL1.00sc01457 evidence_code:09F0H1E1IEG gene_region:806807-809956 functional_description:"Unknown Protein (AHRD V1)"
>MDP0000137267_1	>At1g47840	>GSVIVT01011707001 assembled CDS	>ppa004006m	>jgi|Poptr1_1|417914|gw1.VI.2287.1	>gene05256 Aspartate carbamoyltransferase 3, chloroplastic (ATCase 3), Precursor (putative)	>SL1.00sc01457_68.1.1 genomic_reference:SL1.00sc01457 evidence_code:09F0H1E1IEG gene_region:853781-863881 functional_description:"Elongation factor Tu (AHRD V1 ***G B9SFP0_RICCO); contains Interpro domain(s) IPR004541 Translation elongation factor EFTu/EF1A, bacterial and organelle "
>MDP0000137271_1	>At1g47870	>GSVIVT01011714001 assembled CDS	>ppa004008m	>jgi|Poptr1_1|418575|gw1.VIII.3.1	>gene05265 Ras guanine nucleotide exchange factor B (probable)	>SL1.00sc01457_75.1.1 genomic_reference:SL1.00sc01457 evidence_code:09F0H1E0IEG gene_region:931065-931904 functional_description:"F-box family protein (AHRD V1 *-*NG AT4G21510.1); contains Interpro domain(s) IPR001810 Cyclin-like F-box "
>MDP0000137341_1	>At1g48090	>GSVIVT01011734001 assembled CDS	>ppa004019m	>jgi|Poptr1_1|418720|gw1.VIII.148.1	>gene05280 von Willebrand factor A domain-containing protein DDB_G0292028 (probable)	>SL1.00sc01478_2.1.1 genomic_reference:SL1.00sc01478 evidence_code:09F0H0E0IEG gene_region:722-1075 functional_description:"Unknown Protein (AHRD V1)"
>MDP0000137376_1	>At1g48175	>GSVIVT01011740001 assembled CDS	>ppa004020m	>jgi|Poptr1_1|418724|gw1.VIII.152.1	>gene05296 Probable guanosine-3',5'-bis(diphosphate) 3'-pyrophosphohydrolase ((ppGpp)ase)	>SL1.00sc01482_4.1.1 genomic_reference:SL1.00sc01482 evidence_code:09F0H1E0IEG gene_region:12984-15917 functional_description:"Bacterioferritin-associated ferredoxin (AHRD V1 *--NG Q1R5Y5_ECOUT); contains Interpro domain(s) IPR017853 Glycoside hydrolase, catalytic core "
>MDP0000137399_1	>At1g48230	>GSVIVT01011760001 assembled CDS	>ppa004027m	>jgi|Poptr1_1|418782|gw1.VIII.210.1	>gene05303 hypothetical protein	>SL1.00sc01518_27.1.1 genomic_reference:SL1.00sc01518 evidence_code:09F0H1E0IEG gene_region:78785-79785 functional_description:"Transcriptional regulator LacI family (AHRD V1 ***NG B1ISU0_ECOLC); contains Interpro domain(s) IPR000843 Bacterial regulatory protein, LacI "
>MDP0000137420_1	>At1g48280	>GSVIVT01011790001 assembled CDS	>ppa004041m	>jgi|Poptr1_1|418851|gw1.VIII.279.1	>gene05311 Pentatricopeptide repeat-containing protein At1g02150 (similar to)	>SL1.00sc01518_43.1.1 genomic_reference:SL1.00sc01518 evidence_code:09F0H1E0IEG gene_region:124254-129128 functional_description:"Rac prophage potassium transporter subunit (AHRD V1 *--NG C4ZVB1_ECOBW); contains Interpro domain(s) IPR004772 Potassium uptake protein TrkH "
>MDP0000137432_1	>At1g48330	>GSVIVT01011805001 assembled CDS	>ppa004048m	>jgi|Poptr1_1|418852|gw1.VIII.280.1	>gene05318 Methylthioribose-1-phosphate isomerase (MTR-1-P isomerase) (probable)	>SL1.00sc01518_9.1.1 genomic_reference:SL1.00sc01518 evidence_code:09F0H1E1IEG gene_region:18246-19080 functional_description:"Peptidase S49 (Protease IV) family (AHRD V1 ***G B1LH19_ECOSM); contains Interpro domain(s) IPR013703 Peptidase S49, N-terminal proteobacteria "
>MDP0000137487_1	>At1g48350	>GSVIVT01011809001 assembled CDS	>ppa004050m	>jgi|Poptr1_1|418929|gw1.VIII.357.1	>gene05329 3-hydroxyisobutyryl-CoA hydrolase, mitochondrial (HIB-CoA hydrolase), Precursor (probable)	>SL1.00sc01554_2.1.1 genomic_reference:SL1.00sc01554 evidence_code:09F0H0E0IEG gene_region:2291-3772 functional_description:"Transcription regulator XpsR transcription regulator protein (AHRD V1 ***NG Q1LCC2_RALME)"
>MDP0000137489_1	>At1g48405	>GSVIVT01011810001 assembled CDS	>ppa004052m	>jgi|Poptr1_1|419001|gw1.VIII.429.1	>gene05339 GTP-binding protein engA (probable)	>SL1.00sc01556_10.1.1 genomic_reference:SL1.00sc01556 evidence_code:09F0H1E0IEG gene_region:869482-873109 functional_description:"DML3 DEMETER-LIKE PROTEIN 3 DNA N-glycosylase (AHRD V1 *--NG AT4G34060.2)"
>MDP0000137527_1	>At1g48420	>GSVIVT01011886001 assembled CDS	>ppa004053m	>jgi|Poptr1_1|419008|gw1.VIII.436.1	>gene05340 Transmembrane and TPR repeat-containing protein 2 (probable)	>SL1.00sc01556_36.1.1 genomic_reference:SL1.00sc01556 evidence_code:09F0H1E1IEG gene_region:5000741-5018680 functional_description:"Unknown Protein (AHRD V1); contains Interpro domain(s) IPR004348 Protein of unknown function DUF246, plant "
>MDP0000137620_1	>At1g48450	>GSVIVT01011891001 assembled CDS	>ppa004068m	>jgi|Poptr1_1|419433|gw1.VIII.861.1	>gene05346 Trichohyalin (probable)	>SL1.00sc01560_3.1.1 genomic_reference:SL1.00sc01560 evidence_code:09F0H1E1IEG gene_region:6721-9106 functional_description:"Radical SAM domain protein (AHRD V1 *--NG C9QSU1_ECOLX); contains Interpro domain(s) IPR007197 Radical SAM "
>MDP0000137678_1	>At1g48460	>GSVIVT01011892001 assembled CDS	>ppa004073m	>jgi|Poptr1_1|419495|gw1.VIII.923.1	>gene05367 Thrombospondin type-1 domain-containing protein 7B, Precursor (probable)	>SL1.00sc01560_33.1.1 genomic_reference:SL1.00sc01560 evidence_code:09F0H1E0IEG gene_region:92515-92994 functional_description:"Dihydrofolate reductase (AHRD V1 ***G Q1RGF0_ECOUT); contains Interpro domain(s) IPR001796 Dihydrofolate reductase region "
>MDP0000137714_1	>At1g48510	>GSVIVT01011913001 assembled CDS	>ppa004074m	>jgi|Poptr1_1|419499|gw1.VIII.927.1	>gene05369 Putative ribonuclease H protein At1g65750 (probable)	>SL1.00sc01563_7.1.1 genomic_reference:SL1.00sc01563 evidence_code:09F0H1E0IEG gene_region:10253-11581 functional_description:"Conserved protein (AHRD V1 ***NG C4ZXE3_ECOBW)"
>MDP0000137733_1	>At1g48520	>GSVIVT01011920001 assembled CDS	>ppa004082m	>jgi|Poptr1_1|419520|gw1.VIII.948.1	>gene05370 F-box protein At5g07610 (probable)	>SL1.00sc01574_1.1.1 genomic_reference:SL1.00sc01574 evidence_code:09F0H1E0IEG gene_region:116-2044 functional_description:"Oxygen-independent coproporphyrinogen III oxidase (AHRD V1 ***G Q1R446_ECOUT); contains Interpro domain(s) IPR004558 Oxygen-independent coproporphyrinogen III oxidase HemN "
>MDP0000137800_1	>At1g48530	>GSVIVT01011923001 assembled CDS	>ppa004084m	>jgi|Poptr1_1|419567|gw1.VIII.995.1	>gene05376 hypothetical protein	>SL1.00sc01578_3.1.1 genomic_reference:SL1.00sc01578 evidence_code:09F0H1E1IEG gene_region:12965-24978 functional_description:"GTP pyrophosphokinase (AHRD V1 *-*G O52177); contains Interpro domain(s) IPR007685 RelA/SpoT "
>MDP0000137804_1	>At1g48550	>GSVIVT01011928001 assembled CDS	>ppa004086m	>jgi|Poptr1_1|419607|gw1.VIII.1035.1	>gene05394 3-oxoacyl-[acyl-carrier-protein] synthase I, chloroplastic (KAS I), Precursor (probable)	>SL1.00sc01578_48.1.1 genomic_reference:SL1.00sc01578 evidence_code:09F1H1E1IEG gene_region:381772-389273 functional_description:"CIB1 CRYPTOCHROME-INTERACTING BASIC-HELIX-LOOP-HELIX 1 DNA binding / transcription factor (AHRD V1 *-*G AT4G34530.1); contains Interpro domain(s) IPR001092 Basic helix-loop-helix dimerisation region bHLH "
>MDP0000137809_1	>At1g48570	>GSVIVT01011930001 assembled CDS	>ppa004088m	>jgi|Poptr1_1|419625|gw1.VIII.1053.1	>gene05398 ABC transporter B family member 19 (ABC transporter ABCB.19) (probable)	>SL1.00sc01578_59.1.1 genomic_reference:SL1.00sc01578 evidence_code:09F0H1E0IEG gene_region:459992-460844 functional_description:"CYP76C1 electron carrier/ heme binding / iron ion binding / monooxygenase (AHRD V1 **-NG AT2G45560.1); contains Interpro domain(s) IPR001128 Cytochrome P450 "
>MDP0000137923_1	>At1g48580	>GSVIVT01011936001 assembled CDS	>ppa004100m	>jgi|Poptr1_1|419679|gw1.VIII.1107.1	>gene05400 tRNA-specific 2-thiouridylase mnmA (probable)	>SL1.00sc01578_68.1.1 genomic_reference:SL1.00sc01578 evidence_code:09F0H1E1IEG gene_region:494947-498650 functional_description:"Polyribonucleotide nucleotidyltransferase (AHRD V1 *-*NG A1WXU7); contains Interpro domain(s) IPR003029 Ribosomal protein S1, RNA binding domain "
>MDP0000137933_1	>At1g48620	>GSVIVT01011941001 assembled CDS	>ppa004102m	>jgi|Poptr1_1|419725|gw1.VIII.1153.1	>gene05418 CCAAT/enhancer-binding protein zeta (CCAAT-binding factor) (probable)	>SL1.00sc01578_72.1.1 genomic_reference:SL1.00sc01578 evidence_code:09F0H1E1IEG gene_region:512618-520709 functional_description:"DNA topoisomerase family protein (AHRD V1 ***G AT2G32000.1); contains Interpro domain(s) IPR000380 DNA topoisomerase, type IA, core "
>MDP0000137939_1	>At1g48650	>GSVIVT01011944001 assembled CDS	>ppa004105m	>jgi|Poptr1_1|419742|gw1.VIII.1170.1	>gene05451 Agamous-like MADS-box protein AGL62 (probable)	>SL1.00sc01578_74.1.1 genomic_reference:SL1.00sc01578 evidence_code:09F0H1E0IEG gene_region:540902-549463 functional_description:"KINESIN-12B microtubule motor/ plus-end-directed microtubule motor (AHRD V1 *-*G AT3G23670.2); contains Interpro domain(s) IPR010544 Kinesin-related "
>MDP0000137944_1	>At1g48830	>GSVIVT01011946001 assembled CDS	>ppa004114m	>jgi|Poptr1_1|420048|gw1.VIII.1476.1	>gene05455 hypothetical protein	>SL1.00sc01578_8.1.1 genomic_reference:SL1.00sc01578 evidence_code:09F0H1E1IEG gene_region:52431-58147 functional_description:"Unknown Protein (AHRD V1)"
>MDP0000137958_1	>At1g48850	>GSVIVT01011947001 assembled CDS	>ppa004133m	>jgi|Poptr1_1|420090|gw1.VIII.1518.1	>gene05457 Translation initiation factor eIF-2B subunit alpha (probable)	>SL1.00sc01596_1.1.1 genomic_reference:SL1.00sc01596 evidence_code:09F0H0E0IEG gene_region:347-766 functional_description:"Unknown Protein (AHRD V1)"
>MDP0000138004_1	>At1g48860	>GSVIVT01011964001 assembled CDS	>ppa004140m	>jgi|Poptr1_1|420141|gw1.VIII.1569.1	>gene05460 Fukutin (probable)	>SL1.00sc01600_1.1.1 genomic_reference:SL1.00sc01600 evidence_code:09F0H0E0IEG gene_region:605-895 functional_description:"Unknown Protein (AHRD V1)"
>MDP0000138013_1	>At1g48880	>GSVIVT01011967001 assembled CDS	>ppa004151m	>jgi|Poptr1_1|420387|gw1.VIII.1815.1	>gene05461 Remorin (probable)	>SL1.00sc01627_1.1.1 genomic_reference:SL1.00sc01627 evidence_code:09F0H1E0IEG gene_region:28-2049 functional_description:"Transcriptional regulator Mic (AHRD V1 *-*NG A8A0D5_ECOHS); contains Interpro domain(s) IPR005119 LysR, substrate-binding "
>MDP0000138032_1	>At1g48950	>GSVIVT01011982001 assembled CDS	>ppa004152m	>jgi|Poptr1_1|420501|gw1.VIII.1929.1	>gene05479 Muscle M-line assembly protein unc-89 (probable)	>SL1.00sc01627_13.1.1 genomic_reference:SL1.00sc01627 evidence_code:09F0H1E0IEG gene_region:30262-35964 functional_description:"Beta-D-glucuronidase (AHRD V1 *--NG B9U1V4_9POXV); contains Interpro domain(s) IPR006103 Glycoside hydrolase family 2, TIM barrel "
>MDP0000138073_1	>At1g48990	>GSVIVT01012002001 assembled CDS	>ppa004160m	>jgi|Poptr1_1|420511|gw1.VIII.1939.1	>gene05482 Multicystatin (MC) (probable)	>SL1.00sc01629_19.1.1 genomic_reference:SL1.00sc01629 evidence_code:09F0H1E0IEG gene_region:49072-50238 functional_description:"Ferrienterobactin ABC transporter ferrienterobactin-binding periplasmic protein FepB (AHRD V1 ***G B3WZW0_SHIDY); contains Interpro domain(s) IPR002491 Periplasmic binding protein "
>MDP0000138076_1	>At1g49000	>GSVIVT01012008001 assembled CDS	>ppa004162m	>jgi|Poptr1_1|420561|gw1.VIII.1989.1	>gene05506 Histone acetyltransferase HAC1 (similar to)	>SL1.00sc01638_1.1.1 genomic_reference:SL1.00sc01638 evidence_code:09F0H1E0IEG gene_region:84-1178 functional_description:"DNA uptake lipoprotein (AHRD V1 ***NG Q1NC47_9SPHN); contains Interpro domain(s) IPR017689 Outer membrane assembly lipoprotein YfiO "
>MDP0000138089_1	>At1g49170	>GSVIVT01012012001 assembled CDS	>ppa004163m	>jgi|Poptr1_1|420586|gw1.VIII.2014.1	>gene05518 Myb family transcription factor APL (AtAPL) (probable)	>SL1.00sc01643_11.1.1 genomic_reference:SL1.00sc01643 evidence_code:09F0H1E0IEG gene_region:31316-42052 functional_description:"Succinate-semialdehyde dehydrogenase I (AHRD V1 *--NG C1NCL3_9ESCH); contains Interpro domain(s) IPR010102 Succinic semialdehyde dehydrogenase IPR011265 GABA permease "
>MDP0000138109_1	>At1g49200	>GSVIVT01012045001 assembled CDS	>ppa004168m	>jgi|Poptr1_1|420605|gw1.VIII.2033.1	>gene05532 1-phosphatidylinositol-4,5-bisphosphate phosphodiesterase eta-2 (PLC-eta2) (probable)	>SL1.00sc01643_14.1.1 genomic_reference:SL1.00sc01643 evidence_code:09F0H1E0IEG gene_region:42927-43760 functional_description:"Transcriptional regulator ArsR family (AHRD V1 *-*NG B1IV06_ECOLC); contains Interpro domain(s) IPR001845 Bacterial regulatory protein, ArsR "
>MDP0000138110_1	>At1g49240	>GSVIVT01012053001 assembled CDS	>ppa004173m	>jgi|Poptr1_1|420696|gw1.VIII.2124.1	>gene05539 Protein AUXIN RESPONSE 4 (similar to)	>SL1.00sc01651_36.1.1 genomic_reference:SL1.00sc01651 evidence_code:09F0H1E1IEG gene_region:1526114-1531523 functional_description:"uracil DNA glycosylase family protein (AHRD V1 *-*G AT3G18630.1); contains Interpro domain(s) IPR002043 Uracil-DNA glycosylase "
>MDP0000138129_1	>At1g49270	>GSVIVT01012082001 assembled CDS	>ppa004177m	>jgi|Poptr1_1|420699|gw1.VIII.2127.1	>gene05555 Auxin-responsive protein IAA9 (putative)	>SL1.00sc01651_39.1.1 genomic_reference:SL1.00sc01651 evidence_code:09F0H0E0IEG gene_region:1670186-1670401 functional_description:"Unknown Protein (AHRD V1)"
>MDP0000138143_1	>At1g49380	>GSVIVT01012083001 assembled CDS	>ppa004181m	>jgi|Poptr1_1|420745|gw1.VIII.2173.1	>gene05556 Putative arsenite efflux pump (Fragment) (probable)	>SL1.00sc01651_41.1.1 genomic_reference:SL1.00sc01651 evidence_code:09F1H1E1IEG gene_region:1685857-1687198 functional_description:"CCB3 COFACTOR ASSEMBLY COMPLEX C B6F (AHRD V1 *-*NG AT5G36120.1); contains Interpro domain(s) IPR003425 Protein of unknown function YGGT "
>MDP0000138170_1	>At1g49400	>GSVIVT01012098001 assembled CDS	>ppa004185m	>jgi|Poptr1_1|420760|gw1.VIII.2188.1	>gene05559 TRIO and F-actin-binding protein (probable)	>SL1.00sc01651_43.1.1 genomic_reference:SL1.00sc01651 evidence_code:09F0H0E0IEG gene_region:1957953-1958165 functional_description:"Unknown Protein (AHRD V1)"
>MDP0000138182_1	>At1g49430	>GSVIVT01012101001 assembled CDS	>ppa004186m	>jgi|Poptr1_1|420847|gw1.VIII.2275.1	>gene05562 Probable beta-D-xylosidase 6 (AtBXL6), Precursor (similar to)	>SL1.00sc01651_49.1.1 genomic_reference:SL1.00sc01651 evidence_code:09F1H1E1IEG gene_region:2577022-2578493 functional_description:"Glyceraldehyde-3-phosphate dehydrogenase (AHRD V1 ***G C7DY70_9ROSI); contains Interpro domain(s) IPR006424 Glyceraldehyde-3-phosphate dehydrogenase, type I "
>MDP0000138216_1	>At1g49510	>GSVIVT01012103001 assembled CDS	>ppa004196m	>jgi|Poptr1_1|421131|gw1.VIII.2559.1	>gene05571 Protein BRICK 1 (AtBRK1) (similar to)	>SL1.00sc01651_7.1.1 genomic_reference:SL1.00sc01651 evidence_code:09F0H1E1IEG gene_region:247776-248696 functional_description:"mTERF domain-containing protein 1, mitochondrial (AHRD V1 *-*NG Q8R3J4); contains Interpro domain(s) IPR003690 Mitochodrial transcription termination factor-related "
>MDP0000138221_1	>At1g49600	>GSVIVT01012104001 assembled CDS	>ppa004200m	>jgi|Poptr1_1|421161|gw1.VIII.2589.1	>gene05578 F-box protein At4g12560 (probable)	>SL1.00sc01656_107.1.1 genomic_reference:SL1.00sc01656 evidence_code:09F0H1E1IEG gene_region:894913-900439 functional_description:"Methionyl-tRNA formyltransferase (AHRD V1 ***G Q65JS5); contains Interpro domain(s) IPR015518 Methionine tRNA Formyltransferase-like "
>MDP0000138249_1	>At1g49630	>GSVIVT01012105001 assembled CDS	>ppa004201m	>jgi|Poptr1_1|421167|gw1.VIII.2595.1	>gene05582 Branched-chain-amino-acid aminotransferase 5, chloroplastic (Atbcat-5), Precursor (similar to)	>SL1.00sc01656_108.1.1 genomic_reference:SL1.00sc01656 evidence_code:09F1H1E1IEG gene_region:901121-905359 functional_description:"ATP-dependent Clp protease proteolytic subunit (AHRD V1 ***G A7PR54_VITVI); contains Interpro domain(s) IPR001907 Peptidase S14, ClpP "
>MDP0000138287_1	>At1g49650	>GSVIVT01012120001 assembled CDS	>ppa004212m	>jgi|Poptr1_1|421185|gw1.VIII.2613.1	>gene05585 EMB1507 (EMBRYO DEFECTIVE 1507); ATP-dependent helicase (probable)	>SL1.00sc01656_133.1.1 genomic_reference:SL1.00sc01656 evidence_code:09F0H1E1IEG gene_region:1078862-1080485 functional_description:"Unknown Protein (AHRD V1); contains Interpro domain(s) IPR010847 Harpin-induced 1 "
>MDP0000138296_1	>At1g49710	>GSVIVT01012121001 assembled CDS	>ppa004214m	>jgi|Poptr1_1|421442|gw1.VIII.2870.1	>gene05593 ERC protein 2 (CAST1) (probable)	>SL1.00sc01656_143.1.1 genomic_reference:SL1.00sc01656 evidence_code:09F1H1E1IEG gene_region:1153886-1158969 functional_description:"Zeaxanthin epoxidase (AHRD V1 ***G A5JV19_SOLLC); contains Interpro domain(s) IPR017079 Zeaxanthin epoxidase IPR000253 Forkhead-associated "
>MDP0000138368_1	>At1g49750	>GSVIVT01012129001 assembled CDS	>ppa004216m	>jgi|Poptr1_1|421454|gw1.VIII.2882.1	>gene05609 Probable hexokinase-like 2 protein (similar to)	>SL1.00sc01656_147.1.1 genomic_reference:SL1.00sc01656 evidence_code:09F1H1E1IEG gene_region:1213779-1214513 functional_description:"Unknown Protein (AHRD V1); contains Interpro domain(s) IPR012881 Protein of unknown function DUF1685 "
>MDP0000138436_1	>At1g49770	>GSVIVT01012130001 assembled CDS	>ppa004221m	>jgi|Poptr1_1|421671|gw1.XII.131.1	>gene05611 Probable WRKY transcription factor 72	>SL1.00sc01656_152.1.1 genomic_reference:SL1.00sc01656 evidence_code:09F0H0E0IEG gene_region:1238831-1241613 functional_description:"Unknown Protein (AHRD V1)"
>MDP0000138466_1	>At1g49840	>GSVIVT01012134001 assembled CDS	>ppa004223m	>jgi|Poptr1_1|421719|gw1.XII.179.1	>gene05616 Protein spinster homolog 1 (probable)	>SL1.00sc01656_154.1.1 genomic_reference:SL1.00sc01656 evidence_code:09F0H1E1IEG gene_region:1248658-1257148 functional_description:"Unknown Protein (AHRD V1)"
>MDP0000138526_1	>At1g49850	>GSVIVT01012135001 assembled CDS	>ppa004225m	>jgi|Poptr1_1|421730|gw1.XII.190.1	>gene05625 RNA-binding protein 33 (probable)	>SL1.00sc01656_161.1.1 genomic_reference:SL1.00sc01656 evidence_code:09F1H1E1IEG gene_region:1318783-1322583 functional_description:"Methionine aminopeptidase (AHRD V1 ***G B9H6F3_POPTR); contains Interpro domain(s) IPR000994 Peptidase M24, structural domain "
>MDP0000138568_1	>At1g49870	>GSVIVT01012147001 assembled CDS	>ppa004227m	>jgi|Poptr1_1|421744|gw1.XII.204.1	>gene05626 60S ribosomal protein L12-2 (similar to)	>SL1.00sc01656_175.1.1 genomic_reference:SL1.00sc01656 evidence_code:09F0H1E0IEG gene_region:1457422-1459436 functional_description:"3-ketodihydrosphingosine reductase (AHRD V1 ***NG Q2KIJ5); contains Interpro domain(s) IPR002347 Glucose/ribitol dehydrogenase "
>MDP0000138579_1	>At1g49880	>GSVIVT01012148001 assembled CDS	>ppa004232m	>jgi|Poptr1_1|421912|gw1.XII.372.1	>gene05630 Sirohydrochlorin ferrochelatase (probable)	>SL1.00sc01656_183.1.1 genomic_reference:SL1.00sc01656 evidence_code:09F0H1E1IEG gene_region:1531727-1536199 functional_description:"Mitogen-activated protein kinase kinase kinase 1 (AHRD V1 *-*G Q39008); contains Interpro domain(s) IPR002290 Serine/threonine protein kinase "
>MDP0000138593_1	>At1g49890	>GSVIVT01012156001 assembled CDS	>ppa004234m	>jgi|Poptr1_1|422053|gw1.XII.513.1	>gene05637 UPF0308 protein At2g37240, chloroplastic, Precursor (probable)	>SL1.00sc01656_196.1.1 genomic_reference:SL1.00sc01656 evidence_code:09F0H1E1IEG gene_region:1638455-1639237 functional_description:"Dof zinc finger protein 6 (AHRD V1 *-*NG A5HWF5_HORVD); contains Interpro domain(s) IPR003851 Zinc finger, Dof-type "
>MDP0000138612_1	>At1g49940	>GSVIVT01012159001 assembled CDS	>ppa004244m	>jgi|Poptr1_1|422073|gw1.XII.533.1	>gene05640 UPF0308 protein At2g37240, chloroplastic, Precursor (probable)	>SL1.00sc01656_221.1.1 genomic_reference:SL1.00sc01656 evidence_code:09F1H1E1IEG gene_region:1829438-1830582 functional_description:"Oxygen-evolving enhancer protein 1 (Fragment) (AHRD V1 ***G A6N1E2_ORYSI); contains Interpro domain(s) IPR002628 Photosystem II manganese-stabilizing protein PsbO "
>MDP0000138643_1	>At1g49970	>GSVIVT01012161001 assembled CDS	>ppa004248m	>jgi|Poptr1_1|422632|gw1.XII.1092.1	>gene05641 Thioredoxin reductase 2 (NTR 2) (similar to)	>SL1.00sc01656_222.1.1 genomic_reference:SL1.00sc01656 evidence_code:09F0H1E0IEG gene_region:1831411-1834947 functional_description:"Stress regulated protein isoform 2 (AHRD V1 ***NG Q2KP23_9SOLN)"
>MDP0000138651_1	>At1g49975	>GSVIVT01012171001 assembled CDS	>ppa004253m	>jgi|Poptr1_1|422651|gw1.XII.1111.1	>gene05644 AP2-like ethylene-responsive transcription factor ANT (probable)	>SL1.00sc01656_244.1.1 genomic_reference:SL1.00sc01656 evidence_code:09F0H1E1IEG gene_region:2018970-2031649 functional_description:"Translation initiation factor eIF-2B delta subunit (AHRD V1 *--NG B6U6N6_MAIZE); contains Interpro domain(s) IPR000649 Initiation factor 2B related "
>MDP0000138669_1	>At1g50000	>GSVIVT01012179001 assembled CDS	>ppa004257m	>jgi|Poptr1_1|422683|gw1.XII.1143.1	>gene05649 Putative pentatricopeptide repeat-containing protein At5g65820	>SL1.00sc01656_251.1.1 genomic_reference:SL1.00sc01656 evidence_code:09F0H1E0IEG gene_region:2069133-2071178 functional_description:"Beta-glucan-binding protein 4 (AHRD V1 ***NG A0EJF3_MEDTR); contains Interpro domain(s) IPR005200 Glycoside hydrolase, family 81 "
>MDP0000138684_1	>At1g50020	>GSVIVT01012194001 assembled CDS	>ppa004258m	>jgi|Poptr1_1|422840|gw1.XII.1300.1	>gene05674 Polyadenylate-binding protein 2 (Poly(A)-binding protein 2) (probable)	>SL1.00sc01656_283.1.1 genomic_reference:SL1.00sc01656 evidence_code:09F0H1E1IEG gene_region:2318665-2322048 functional_description:"Nuclear inhibitor of protein phosphatase 1 (AHRD V1 *--NG Q28147); contains Interpro domain(s) IPR000253 Forkhead-associated "
>MDP0000138730_1	>At1g50030	>GSVIVT01012208001 assembled CDS	>ppa004259m	>jgi|Poptr1_1|422909|gw1.XII.1369.1	>gene05681 Probable O-sialoglycoprotein endopeptidase (Glycoprotease)	>SL1.00sc01656_288.1.1 genomic_reference:SL1.00sc01656 evidence_code:09F0H1E1IEG gene_region:2354912-2357763 functional_description:"F-box family protein (AHRD V1 ***NG AT5G15710.1); contains Interpro domain(s) IPR015915 Kelch-type beta propeller "
>MDP0000138764_1	>At1g50040	>GSVIVT01012209001 assembled CDS	>ppa004263m	>jgi|Poptr1_1|422933|gw1.XII.1393.1	>gene05698 Cell wall integrity protein scw1 (probable)	>SL1.00sc01656_315.1.1 genomic_reference:SL1.00sc01656 evidence_code:09F0H1E1IEG gene_region:2562466-2567466 functional_description:"MES11 METHYL ESTERASE 11 hydrolase (AHRD V1 ***G AT3G29770.1); contains Interpro domain(s) IPR000073 Alpha/beta hydrolase fold-1 "
>MDP0000138792_1	>At1g50170	>GSVIVT01012213001 assembled CDS	>ppa004269m	>jgi|Poptr1_1|423073|gw1.XII.1533.1	>gene05700 D-3-phosphoglycerate dehydrogenase, chloroplastic (3-PGDH), Precursor (putative)	>SL1.00sc01656_317.1.1 genomic_reference:SL1.00sc01656 evidence_code:09F0H1E1IEG gene_region:2599386-2600240 functional_description:"TCP family transcription factor containing protein (AHRD V1 *-*NG B6SUE3_MAIZE); contains Interpro domain(s) IPR005333 Transcription factor, TCP "
>MDP0000138824_1	>At1g50200	>GSVIVT01012218001 assembled CDS	>ppa004270m	>jgi|Poptr1_1|423095|gw1.XII.1555.1	>gene05705 Mitogen-activated protein kinase kinase 5 (MAP kinase kinase 5) (similar to)	>SL1.00sc01656_319.1.1 genomic_reference:SL1.00sc01656 evidence_code:09F0H0E1IEG gene_region:2639193-2640177 functional_description:"Unknown Protein (AHRD V1)"
>MDP0000138852_1	>At1g50250	>GSVIVT01012221001 assembled CDS	>ppa004273m	>jgi|Poptr1_1|423106|gw1.XII.1566.1	>gene05706 S-adenosylmethionine synthetase (probable)	>SL1.00sc01656_320.1.1 genomic_reference:SL1.00sc01656 evidence_code:09F0H0E0IEG gene_region:2652432-2654439 functional_description:"Unknown Protein (AHRD V1)"
>MDP0000138871_1	>At1g50260	>GSVIVT01012228001 assembled CDS	>ppa004279m	>jgi|Poptr1_1|423186|gw1.XII.1646.1	>gene05708 Mitogen-activated protein kinase kinase 4 (MAP kinase kinase 4) (similar to)	>SL1.00sc01656_321.1.1 genomic_reference:SL1.00sc01656 evidence_code:09F1H0E1IEG gene_region:2663251-2663547 functional_description:"Unknown Protein (AHRD V1)"
>MDP0000138901_1	>At1g50320	>GSVIVT01012229001 assembled CDS	>ppa004295m	>jgi|Poptr1_1|423258|gw1.XII.1718.1	>gene05713 50S ribosomal protein L34, chloroplastic, Precursor (probable)	>SL1.00sc01656_329.1.1 genomic_reference:SL1.00sc01656 evidence_code:09F0H0E0IEG gene_region:2732065-2733670 functional_description:"Unknown Protein (AHRD V1)"
>MDP0000138960_1	>At1g50420	>GSVIVT01012234001 assembled CDS	>ppa004296m	>jgi|Poptr1_1|423261|gw1.XII.1721.1	>gene05719 POU domain, class 6, transcription factor 2 (RPF-1) (probable)	>SL1.00sc01656_35.1.1 genomic_reference:SL1.00sc01656 evidence_code:09F0H1E1IEG gene_region:232704-236015 functional_description:"RPL23AB RIBOSOMAL PROTEIN L23AB RNA binding / nucleotide binding / structural constituent of ribosome (AHRD V1 *-*G AT3G55280.3); contains Interpro domain(s) IPR013025 Ribosomal protein L25/L23 "
>MDP0000138993_1	>At1g50450	>GSVIVT01012314001 assembled CDS	>ppa004299m	>jgi|Poptr1_1|423327|gw1.XII.1787.1	>gene05727 Casein kinase II subunit alpha (similar to)	>SL1.00sc01656_350.1.1 genomic_reference:SL1.00sc01656 evidence_code:09F1H1E1IEG gene_region:2877520-2884144 functional_description:"Chaperone protein clpB 2 (AHRD V1 ***NG Q8YM56); contains Interpro domain(s) IPR017730 Chaperonin ClpB "
>MDP0000139052_1	>At1g50460	>GSVIVT01012401001 assembled CDS	>ppa004303m	>jgi|Poptr1_1|423461|gw1.149.43.1	>gene05743 Chaperone protein clpB (probable)	>SL1.00sc01656_357.1.1 genomic_reference:SL1.00sc01656 evidence_code:09F0H1E1IEG gene_region:2933347-2935967 functional_description:"23S rRNA (guanosine-2'-O-)-methyltransferase rlmB (AHRD V1 ***G Q8Z182); contains Interpro domain(s) IPR001537 tRNA/rRNA methyltransferase, SpoU "
>MDP0000139058_1	>At1g50490	>GSVIVT01012407001 assembled CDS	>ppa004312m	>jgi|Poptr1_1|423510|gw1.29.22.1	>gene05754 Adenylyl-sulfate kinase, chloroplastic (APS kinase), Precursor (similar to)	>SL1.00sc01656_359.1.1 genomic_reference:SL1.00sc01656 evidence_code:09F0H1E0IEG gene_region:2939500-2941599 functional_description:"binding / catalytic (AHRD V1 *--NG AT5G39410.1)"
>MDP0000139113_1	>At1g50510	>GSVIVT01012432001 assembled CDS	>ppa004313m	>jgi|Poptr1_1|423537|gw1.29.49.1	>gene05772 Amino-acid acetyltransferase (AGS) (probable)	>SL1.00sc01656_362.1.1 genomic_reference:SL1.00sc01656 evidence_code:09F0H1E1IEG gene_region:2955540-2958402 functional_description:"binding / catalytic (AHRD V1 ***NG AT5G39410.1); contains Interpro domain(s) IPR005097 Saccharopine dehydrogenase "
>MDP0000139165_1	>At1g50575	>GSVIVT01012435001 assembled CDS	>ppa004314m	>jgi|Poptr1_1|423752|gw1.29.264.1	>gene05795 Brother of CDO (Protein BOC), Precursor (probable)	>SL1.00sc01656_365.1.1 genomic_reference:SL1.00sc01656 evidence_code:09F0H1E1IEG gene_region:2979536-2981988 functional_description:"Chorismate mutase 3 (AHRD V1 ***NG Q9XF60_ARATH); contains Interpro domain(s) IPR008238 Chorismate mutase of the AroQ class, eukaryotic type "
>MDP0000139181_1	>At1g50600	>GSVIVT01012439001 assembled CDS	>ppa004317m	>jgi|Poptr1_1|423804|gw1.29.316.1	>gene05796 GTP-binding protein At2g22870 (similar to)	>SL1.00sc01656_41.1.1 genomic_reference:SL1.00sc01656 evidence_code:09F0H1E1IEG gene_region:294968-301536 functional_description:"GTP-binding protein HFLX (AHRD V1 *-*NG A3VUF6_9PROT); contains Interpro domain(s) IPR016496 GTP-binding protein, HflX "
>MDP0000139246_1	>At1g50660	>GSVIVT01012441001 assembled CDS	>ppa004318m	>jgi|Poptr1_1|423891|gw1.29.403.1	>gene05814 Sugar transport protein 13 (similar to)	>SL1.00sc01656_60.1.1 genomic_reference:SL1.00sc01656 evidence_code:09F0H1E0IEG gene_region:464204-467140 functional_description:"HKL3 HEXOKINASE-LIKE 3 ATP binding / fructokinase/ glucokinase/ hexokinase (AHRD V1 *-*G AT4G37840.1); contains Interpro domain(s) IPR001312 Hexokinase "
>MDP0000139282_1	>At1g50750	>GSVIVT01012443001 assembled CDS	>ppa004322m	>jgi|Poptr1_1|424048|gw1.57.15.1	>gene05821 Photosystem I reaction center subunit II, chloroplastic (PSI-D), Precursor (similar to)	>SL1.00sc01656_63.1.1 genomic_reference:SL1.00sc01656 evidence_code:09F0H1E1IEG gene_region:512587-513736 functional_description:"basic helix-loop-helix bHLH family protein (AHRD V1 *--NG AT4G37850.1); contains Interpro domain(s) IPR011598 Helix-loop-helix DNA-binding "
>MDP0000139358_1	>At1g50770	>GSVIVT01012461001 assembled CDS	>ppa004324m	>jgi|Poptr1_1|424262|gw1.57.229.1	>gene05826 Serine/threonine-protein kinase RIM15 (probable)	>SL1.00sc01656_68.1.1 genomic_reference:SL1.00sc01656 evidence_code:09F0H1E0IEG gene_region:544217-547320 functional_description:"Glycogen synthase (AHRD V1 *-*NG Q6MAS9); contains Interpro domain(s) IPR013534 Starch synthase catalytic region "
>MDP0000139362_1	>At1g50790	>GSVIVT01012474001 assembled CDS	>ppa004326m	>jgi|Poptr1_1|424310|gw1.57.277.1	>gene05835 Filaggrin (probable)	>SL1.00sc01656_7.1.1 genomic_reference:SL1.00sc01656 evidence_code:09F0H1E1IEG gene_region:48389-51941 functional_description:"Adenylyl-sulfate kinase (AHRD V1 ***G C6TL96_SOYBN); contains Interpro domain(s) IPR002891 Adenylylsulphate kinase, C-terminal "
>MDP0000139410_1	>At1g50820	>GSVIVT01012480001 assembled CDS	>ppa004332m	>jgi|Poptr1_1|424327|gw1.57.294.1	>gene05837 Vacuolar protein sorting-associated protein 54 (probable)	>SL1.00sc01656_77.1.1 genomic_reference:SL1.00sc01656 evidence_code:09F0H1E1IEG gene_region:632013-636265 functional_description:"unknown protein (AHRD V1 ***NG AT4G37920.1)"
>MDP0000139493_1	>At1g50840	>GSVIVT01012496001 assembled CDS	>ppa004333m	>jgi|Poptr1_1|424357|gw1.57.324.1	>gene05839 hypothetical protein	>SL1.00sc01656_91.1.1 genomic_reference:SL1.00sc01656 evidence_code:09F1H1E1IEG gene_region:756288-760489 functional_description:"Fructokinase 3 (AHRD V1 ***G Q6VWJ5_SOLLC); contains Interpro domain(s) IPR011611 Carbohydrate/purine kinase "
>MDP0000139551_1	>At1g50880	>GSVIVT01012504001 assembled CDS	>ppa004346m	>jgi|Poptr1_1|424440|gw1.87.54.1	>gene05845 ETR2 (ETHYLENE RESPONSE 2); receptor (probable)	>SL1.00sc01656_99.1.1 genomic_reference:SL1.00sc01656 evidence_code:09F1H1E1IEG gene_region:838897-839199 functional_description:"Unknown Protein (AHRD V1)"
>MDP0000139590_1	>At1g50890	>GSVIVT01012510001 assembled CDS	>ppa004348m	>jgi|Poptr1_1|424443|gw1.87.57.1	>gene05856 Nitric oxide synthase, brain (N-NOS) (probable)	>SL1.00sc01659_15.1.1 genomic_reference:SL1.00sc01659 evidence_code:09F0H0E0IEG gene_region:1402586-1404257 functional_description:"Unknown Protein (AHRD V1)"
>MDP0000139594_1	>At1g50900	>GSVIVT01012523001 assembled CDS	>ppa004353m	>jgi|Poptr1_1|424485|gw1.87.99.1	>gene05883 GTPase obg (similar to)	>SL1.00sc01659_18.1.1 genomic_reference:SL1.00sc01659 evidence_code:09F0H0E0IEG gene_region:1582046-1582285 functional_description:"Unknown Protein (AHRD V1)"
>MDP0000139624_1	>At1g50960	>GSVIVT01012532001 assembled CDS	>ppa004359m	>jgi|Poptr1_1|547618|eugene3.00010059	>gene05889 Immunoglobulin G-binding protein H (IgG-binding protein H), Precursor (probable)	>SL1.00sc01659_2.1.1 genomic_reference:SL1.00sc01659 evidence_code:09F0H0E0IEG gene_region:63673-64291 functional_description:"Unknown Protein (AHRD V1)"
>MDP0000139654_1	>At1g50990	>GSVIVT01012539001 assembled CDS	>ppa004361m	>jgi|Poptr1_1|547639|eugene3.00010080	>gene05897 Ribonuclease H (probable)	>SL1.00sc01672_2.1.1 genomic_reference:SL1.00sc01672 evidence_code:09F0H0E0IEG gene_region:2839-3198 functional_description:"Unknown Protein (AHRD V1)"
>MDP0000139664_1	>At1g51030	>GSVIVT01012565001 assembled CDS	>ppa004362m	>jgi|Poptr1_1|547645|eugene3.00010086	>gene05910 Glucose-1-phosphate adenylyltransferase large subunit 1, chloroplastic, Precursor (putative)	>SL1.00sc01680_1.1.1 genomic_reference:SL1.00sc01680 evidence_code:09F0H0E0IEG gene_region:360-842 functional_description:"Unknown Protein (AHRD V1)"
>MDP0000139684_1	>At1g51040	>GSVIVT01012628001 assembled CDS	>ppa004386m	>jgi|Poptr1_1|547689|eugene3.00010130	>gene05911 DEAD-box ATP-dependent RNA helicase 58, chloroplastic, Precursor (putative)	>SL1.00sc01702_12.1.1 genomic_reference:SL1.00sc01702 evidence_code:09F0H0E1IEG gene_region:1555895-1556629 functional_description:"Unknown Protein (AHRD V1)"
>MDP0000139687_1	>At1g51080	>GSVIVT01012630001 assembled CDS	>ppa004396m	>jgi|Poptr1_1|547714|eugene3.00010155	>gene05912 E3 ubiquitin-protein ligase At3g02290 (probable)	>SL1.00sc01702_13.1.1 genomic_reference:SL1.00sc01702 evidence_code:09F0H0E1IEG gene_region:1564481-1565831 functional_description:"Unknown Protein (AHRD V1)"
>MDP0000139801_1	>At1g51100	>GSVIVT01012648001 assembled CDS	>ppa004398m	>jgi|Poptr1_1|547752|eugene3.00010193	>gene05926 Stem-specific protein TSJT1 (probable)	>SL1.00sc01702_24.1.1 genomic_reference:SL1.00sc01702 evidence_code:09F1H1E1IEG gene_region:2432425-2436501 functional_description:"ZAC ARF GTPase activator/ phospholipid binding (AHRD V1 *-*G AT4G21160.4); contains Interpro domain(s) IPR001164 Arf GTPase activating protein "
>MDP0000139802_1	>At1g51110	>GSVIVT01012651001 assembled CDS	>ppa004412m	>jgi|Poptr1_1|547754|eugene3.00010195	>gene05960 Phenolic acid decarboxylase subunit C (PAD) (probable)	>SL1.00sc01706_1.1.1 genomic_reference:SL1.00sc01706 evidence_code:09F0H0E0IEG gene_region:156-578 functional_description:"Unknown Protein (AHRD V1)"
>MDP0000139818_1	>At1g51150	>GSVIVT01012658001 assembled CDS	>ppa004440m	>jgi|Poptr1_1|547755|eugene3.00010196	>gene05961 Pre-mRNA cleavage complex 2 protein Pcf11 (probable)	>SL1.00sc01709_31.1.1 genomic_reference:SL1.00sc01709 evidence_code:09F0H1E0IEG gene_region:67020-68009 functional_description:"Transcriptional regulator AraC family (AHRD V1 ***NG A7ZRP6_ECO24); contains Interpro domain(s) IPR009594 AraC-type transcriptional regulator, N-terminal "
>MDP0000139838_1	>At1g51170	>GSVIVT01012659001 assembled CDS	>ppa004447m	>jgi|Poptr1_1|547757|eugene3.00010198	>gene05962 MAR-binding filament-like protein 1-1 (probable)	>SL1.00sc01709_49.1.1 genomic_reference:SL1.00sc01709 evidence_code:09F0H1E0IEG gene_region:120361-122556 functional_description:"Ornithine decarboxylase constitutive (AHRD V1 ***G C5A0N4_ECOBW); contains Interpro domain(s) IPR011193 Ornithine/lysine/arginine decarboxylase IPR000310 Orn/Lys/Arg decarboxylase, major region "
>MDP0000139886_1	>At1g51190	>GSVIVT01012688001 assembled CDS	>ppa004448m	>jgi|Poptr1_1|547759|eugene3.00010200	>gene05969 Coatomer subunit beta'-1 (Beta'-COP 1) (similar to)	>SL1.00sc01739_4.1.1 genomic_reference:SL1.00sc01739 evidence_code:09F0H1E0IEG gene_region:2659-4255 functional_description:"Heat-inducible transcription repressor HrcA (AHRD V1 ***NG A5V3R8_SPHWW); contains Interpro domain(s) IPR002571 Negative regulator of class I heat shock protein "
>MDP0000139910_1	>At1g51310	>GSVIVT01012691001 assembled CDS	>ppa004454m	>jgi|Poptr1_1|547760|eugene3.00010201	>gene05979 hypothetical protein	>SL1.00sc01740_1.1.1 genomic_reference:SL1.00sc01740 evidence_code:09F0H1E0IEG gene_region:160-1213 functional_description:"Unknown Protein (AHRD V1)"
>MDP0000139912_1	>At1g51350	>GSVIVT01012704001 assembled CDS	>ppa004471m	>jgi|Poptr1_1|547762|eugene3.00010203	>gene05988 Myristoyl-acyl carrier protein thioesterase, chloroplastic (16:0-ACP thioesterase), Precursor (probable)	>SL1.00sc01743_1.1.1 genomic_reference:SL1.00sc01743 evidence_code:09F0H0E0IEG gene_region:289-1292 functional_description:"Unknown Protein (AHRD V1)"
>MDP0000139971_1	>At1g51355	>GSVIVT01012712001 assembled CDS	>ppa004479m	>jgi|Poptr1_1|547763|eugene3.00010204	>gene05992 tRNA modification GTPase mnmE (probable)	>SL1.00sc01743_2.1.1 genomic_reference:SL1.00sc01743 evidence_code:09F0H0E0IEG gene_region:2409-3084 functional_description:"Unknown Protein (AHRD V1)"
>MDP0000139992_1	>At1g51390	>GSVIVT01012723001 assembled CDS	>ppa004481m	>jgi|Poptr1_1|547775|eugene3.00010216	>gene05994 D-glycerate 3-kinase, chloroplastic (AtGLYK), Precursor (similar to)	>SL1.00sc01744_1.1.1 genomic_reference:SL1.00sc01744 evidence_code:09F0H0E0IEG gene_region:30-777 functional_description:"Unknown Protein (AHRD V1)"
>MDP0000140000_1	>At1g51400	>GSVIVT01012742001 assembled CDS	>ppa004494m	>jgi|Poptr1_1|547789|eugene3.00010230	>gene06001 U-box domain-containing protein 27 (similar to)	>SL1.00sc01758_1.1.1 genomic_reference:SL1.00sc01758 evidence_code:09F0H0E0IEG gene_region:187-5807 functional_description:"Unknown Protein (AHRD V1)"
>MDP0000140024_1	>At1g51405	>GSVIVT01012753001 assembled CDS	>ppa004497m	>jgi|Poptr1_1|547899|eugene3.00010340	>gene06014 Uncharacterized protein L719 (similar to)	>SL1.00sc01760_1.1.1 genomic_reference:SL1.00sc01760 evidence_code:09F0H0E0IEG gene_region:30-918 functional_description:"Unknown Protein (AHRD V1)"
>MDP0000140042_1	>At1g51440	>GSVIVT01012773001 assembled CDS	>ppa004521m	>jgi|Poptr1_1|547961|eugene3.00010402	>gene06021 Pentatricopeptide repeat-containing protein At1g15510, chloroplastic, Precursor (similar to)	>SL1.00sc01770_3.1.1 genomic_reference:SL1.00sc01770 evidence_code:09F0H0E0IEG gene_region:2499-3014 functional_description:"Unknown Protein (AHRD V1)"
>MDP0000140067_1	>At1g51450	>GSVIVT01012776001 assembled CDS	>ppa004532m	>jgi|Poptr1_1|547970|eugene3.00010411	>gene06025 Chemotaxis response regulator protein-glutamate methylesterase of group 1 operon (probable)	>SL1.00sc01771_1.1.1 genomic_reference:SL1.00sc01771 evidence_code:09F0H0E0IEG gene_region:157-1735 functional_description:"Unknown Protein (AHRD V1)"
>MDP0000140131_1	>At1g51550	>GSVIVT01012845001 assembled CDS	>ppa004533m	>jgi|Poptr1_1|547975|eugene3.00010416	>gene06038 Probable RING finger protein 207 homolog	>SL1.00sc01782_1.1.1 genomic_reference:SL1.00sc01782 evidence_code:09F0H1E0IEG gene_region:119-3467 functional_description:"Phosphoribosylaminoimidazole carboxylase ATPase subunit (AHRD V1 *-*NG C0BM77_9BACT); contains Interpro domain(s) IPR005875 Phosphoribosylaminoimidazole carboxylase, ATPase subunit "
>MDP0000140146_1	>At1g51560	>GSVIVT01012848001 assembled CDS	>ppa004536m	>jgi|Poptr1_1|548029|eugene3.00010470	>gene06041 Quinone oxidoreductase PIG3 (probable)	>SL1.00sc01795_1.1.1 genomic_reference:SL1.00sc01795 evidence_code:09F0H1E0IEG gene_region:1993-3850 functional_description:"Xylosyltransferase (AHRD V1 *-*NG Q5QQ55); contains Interpro domain(s) IPR003406 Glycosyl transferase, family 14 "
>MDP0000140151_1	>At1g51580	>GSVIVT01012861001 assembled CDS	>ppa004548m	>jgi|Poptr1_1|548030|eugene3.00010471	>gene06050 Threonyl-tRNA synthetase (ThrRS) (probable)	>SL1.00sc01795_3.1.1 genomic_reference:SL1.00sc01795 evidence_code:09F0H0E0IEG gene_region:6192-6410 functional_description:"Dof zinc finger protein DOF2.4 (AHRD V1 ***NG O80928)"
>MDP0000140157_1	>At1g51660	>GSVIVT01012870001 assembled CDS	>ppa004551m	>jgi|Poptr1_1|548076|eugene3.00010517	>gene06052 80 kDa MCM3-associated protein (probable)	>SL1.00sc01804_2.1.1 genomic_reference:SL1.00sc01804 evidence_code:09F0H0E0IEG gene_region:1938-3031 functional_description:"Unknown Protein (AHRD V1)"
>MDP0000140178_1	>At1g51730	>GSVIVT01012871001 assembled CDS	>ppa004562m	>jgi|Poptr1_1|548172|eugene3.00010613	>gene06063 Uncharacterized protein At5g19025 (similar to)	>SL1.00sc01812_2.1.1 genomic_reference:SL1.00sc01812 evidence_code:09F0H0E0IEG gene_region:2572-3045 functional_description:"Unknown Protein (AHRD V1)"
>MDP0000140187_1	>At1g51940	>GSVIVT01012880001 assembled CDS	>ppa004572m	>jgi|Poptr1_1|548182|eugene3.00010623	>gene06068 MHD domain-containing death-inducing protein (MuD) (probable)	>SL1.00sc01819_2.1.1 genomic_reference:SL1.00sc01819 evidence_code:09F0H0E0IEG gene_region:369-3300 functional_description:"C2H2 finger domain-containing protein (AHRD V1 ***NG C5JWJ2_AJEDS); contains Interpro domain(s) IPR007087 Zinc finger, C2H2-type "
>MDP0000140220_1	>At1g51980	>GSVIVT01012883001 assembled CDS	>ppa004577m	>jgi|Poptr1_1|548232|eugene3.00010673	>gene06071 Translation initiation factor IF-2 (probable)	>SL1.00sc01827_2.1.1 genomic_reference:SL1.00sc01827 evidence_code:09F0H0E0IEG gene_region:2269-3483 functional_description:"Hemagglutinin-related autotransporter protein (AHRD V1 ***NG B5SEL8_RALSO); contains Interpro domain(s) IPR008009 Putative Ig "
>MDP0000140233_1	>At1g52160	>GSVIVT01012900001 assembled CDS	>ppa004591m	>jgi|Poptr1_1|548263|eugene3.00010704	>gene06073 Histone H3.3 (similar to)	>SL1.00sc01835_1.1.1 genomic_reference:SL1.00sc01835 evidence_code:09F0H1E0IEG gene_region:94-1356 functional_description:"Transcriptional regulator GntR family (AHRD V1 *-*NG A1WG18_VEREI); contains Interpro domain(s) IPR011711 GntR, C-terminal "
>MDP0000140235_1	>At1g52200	>GSVIVT01012909001 assembled CDS	>ppa004598m	>jgi|Poptr1_1|548281|eugene3.00010722	>gene06101 RING finger protein 157 (probable)	>SL1.00sc01850_1.1.1 genomic_reference:SL1.00sc01850 evidence_code:09F0H0E0IEG gene_region:51-473 functional_description:"Unknown Protein (AHRD V1)"
>MDP0000140238_1	>At1g52220	>GSVIVT01012955001 assembled CDS	>ppa004603m	>jgi|Poptr1_1|548466|eugene3.00010907	>gene06104 Serine/threonine-protein kinase ATR (probable)	>SL1.00sc01853_1.1.1 genomic_reference:SL1.00sc01853 evidence_code:09F0H1E1IEG gene_region:3457-4368 functional_description:"Unknown Protein (AHRD V1); contains Interpro domain(s) IPR008586 Protein of unknown function DUF868, plant "
>MDP0000140242_1	>At1g52230	>GSVIVT01012957001 assembled CDS	>ppa004609m	>jgi|Poptr1_1|548519|eugene3.00010960	>gene06106 UPF0613 protein PB24D3.06c (probable)	>SL1.00sc01881_102.1.1 genomic_reference:SL1.00sc01881 evidence_code:09F0H1E1IEG gene_region:1717025-1724285 functional_description:"Tocopherol cyclase (AHRD V1 ***G Q6E6T1_SOLTU)"
>MDP0000140282_1	>At1g52290	>GSVIVT01013021001 assembled CDS	>ppa004629m	>jgi|Poptr1_1|548521|eugene3.00010962	>gene06112 Os08g0152800 (probable)	>SL1.00sc01881_104.1.1 genomic_reference:SL1.00sc01881 evidence_code:09F1H1E1IEG gene_region:1734812-1740145 functional_description:"plastid-lipid associated protein PAP / fibrillin family protein (AHRD V1 ***NG AT2G46910.1); contains Interpro domain(s) IPR006843 PAP fibrillin "
>MDP0000140336_1	>At1g52300	>GSVIVT01013054001 assembled CDS	>ppa004631m	>jgi|Poptr1_1|548540|eugene3.00010981	>gene06119 Glutamine synthetase, chloroplastic, Precursor (putative)	>SL1.00sc01881_105.1.1 genomic_reference:SL1.00sc01881 evidence_code:09F0H1E1IEG gene_region:1750087-1751312 functional_description:"Aromatic amino acid decarboxylase 1B (AHRD V1 ***NG Q1KSC5_SOLLC); contains Interpro domain(s) IPR015424 Pyridoxal phosphate-dependent transferase, major region "
>MDP0000140395_1	>At1g52330	>GSVIVT01013060001 assembled CDS	>ppa004634m	>jgi|Poptr1_1|548567|eugene3.00011008	>gene06121 Protein ABCI12, chloroplastic (ABC transporter ABCI.12), Precursor (similar to)	>SL1.00sc01881_107.1.1 genomic_reference:SL1.00sc01881 evidence_code:09F0H0E0IEG gene_region:1762818-1763309 functional_description:"Aromatic amino acid decarboxylase 1B (AHRD V1 ***NG Q1KSC5_SOLLC)"
>MDP0000140405_1	>At1g52410	>GSVIVT01013061001 assembled CDS	>ppa004650m	>jgi|Poptr1_1|548578|eugene3.00011019	>gene06128 Ras GTPase-activating protein gap-2 (GTPase-activating protein 2) (probable)	>SL1.00sc01881_108.1.1 genomic_reference:SL1.00sc01881 evidence_code:09F0H1E0IEG gene_region:1772383-1774241 functional_description:"Aromatic amino acid decarboxylase 1A (AHRD V1 ***NG Q1KSC6_SOLLC); contains Interpro domain(s) IPR002129 Pyridoxal phosphate-dependent decarboxylase "
>MDP0000140406_1	>At1g52420	>GSVIVT01013081001 assembled CDS	>ppa004661m	>jgi|Poptr1_1|548650|eugene3.00011091	>gene06135 BAG family molecular chaperone regulator 3 (BAG-3) (probable)	>SL1.00sc01881_112.1.1 genomic_reference:SL1.00sc01881 evidence_code:09F1H1E1IEG gene_region:1821740-1823634 functional_description:"Aromatic amino acid decarboxylase 1A (AHRD V1 ***NG Q1KSC6_SOLLC); contains Interpro domain(s) IPR002129 Pyridoxal phosphate-dependent decarboxylase "
>MDP0000140444_1	>At1g52460	>GSVIVT01013084001 assembled CDS	>ppa004662m	>jgi|Poptr1_1|548708|eugene3.00011149	>gene06137 BI1-like protein (similar to)	>SL1.00sc01881_121.1.1 genomic_reference:SL1.00sc01881 evidence_code:09F0H0E0IEG gene_region:1914820-1917779 functional_description:"Glutathione peroxidase (AHRD V1 ***NG B0FYJ0_9ROSI); contains Interpro domain(s) IPR012335 Thioredoxin fold "
>MDP0000140520_1	>At1g52510	>GSVIVT01013085001 assembled CDS	>ppa004666m	>jgi|Poptr1_1|548737|eugene3.00011178	>gene06139 Putative ribonuclease H protein At1g65750 (probable)	>SL1.00sc01881_122.1.1 genomic_reference:SL1.00sc01881 evidence_code:09F0H1E0IEG gene_region:1919139-1922829 functional_description:"Ubiquitin carboxyl-terminal hydrolase 22 (AHRD V1 ***G Q9LEW0); contains Interpro domain(s) IPR001394 Peptidase C19, ubiquitin carboxyl-terminal hydrolase 2 "
>MDP0000140553_1	>At1g52550	>GSVIVT01013108001 assembled CDS	>ppa004667m	>jgi|Poptr1_1|548742|eugene3.00011183	>gene06146 Zinc finger MYM-type protein 5 (probable)	>SL1.00sc01881_139.1.1 genomic_reference:SL1.00sc01881 evidence_code:09F0H0E1IEG gene_region:2110122-2111384 functional_description:"Unknown Protein (AHRD V1); contains Interpro domain(s) IPR012417 Calmodulin-binding, plant "
>MDP0000140680_1	>At1g52560	>GSVIVT01013139001 assembled CDS	>ppa004671m	>jgi|Poptr1_1|549036|eugene3.00011477	>gene06159 Ubiquitin-like protein SMT3 (probable)	>SL1.00sc01881_140.1.1 genomic_reference:SL1.00sc01881 evidence_code:09F1H1E1IEG gene_region:2118136-2127801 functional_description:"Delta-aminolevulinic acid dehydratase, chloroplastic (AHRD V1 ***NG Q9SFH9); contains Interpro domain(s) IPR001731 Tetrapyrrole biosynthesis, porphobilinogen synthase "
>MDP0000140746_1	>At1g52570	>GSVIVT01013145001 assembled CDS	>ppa004676m	>jgi|Poptr1_1|549087|eugene3.00011528	>gene06162 TBC1 domain family member 5 homolog B (probable)	>SL1.00sc01881_18.1.1 genomic_reference:SL1.00sc01881 evidence_code:09F1H1E1IEG gene_region:256103-258052 functional_description:"CPN20 CHAPERONIN 20 calmodulin binding (AHRD V1 *-*G AT5G20720.2); contains Interpro domain(s) IPR017416 Chaperonin 21, chloroplast IPR018369 Chaperonin Cpn10, conserved site "
>MDP0000140755_1	>At1g52590	>GSVIVT01013164001 assembled CDS	>ppa004678m	>jgi|Poptr1_1|549130|eugene3.00011571	>gene06163 Autophagy-related protein 22 (probable)	>SL1.00sc01881_4.1.1 genomic_reference:SL1.00sc01881 evidence_code:09F1H1E1IEG gene_region:26905-27996 functional_description:"Unknown Protein (AHRD V1)"
>MDP0000140769_1	>At1g52618	>GSVIVT01013166001 assembled CDS	>ppa004683m	>jgi|Poptr1_1|549147|eugene3.00011588	>gene06170 Sigma 1-type opioid receptor (Sigma1-receptor) (probable)	>SL1.00sc01881_42.1.1 genomic_reference:SL1.00sc01881 evidence_code:09F0H1E1IEG gene_region:930410-932269 functional_description:"protein kinase family protein (AHRD V1 *-*G AT5G01020.1); contains Interpro domain(s) IPR002290 Serine/threonine protein kinase "
>MDP0000140798_1	>At1g52620	>GSVIVT01013171001 assembled CDS	>ppa004684m	>jgi|Poptr1_1|549167|eugene3.00011608	>gene06171 Pentatricopeptide repeat-containing protein At4g14820 (probable)	>SL1.00sc01881_47.1.1 genomic_reference:SL1.00sc01881 evidence_code:09F0H1E0IEG gene_region:1078397-1083304 functional_description:"ATKC1 ARABIDOPSIS THALIANA K+ RECTIFYING CHANNEL 1 cyclic nucleotide binding / inward rectifier potassium channel (AHRD V1 ***G AT4G32650.3); contains Interpro domain(s) IPR000595 Cyclic nucleotide-binding "
>MDP0000140815_1	>At1g52670	>GSVIVT01013178001 assembled CDS	>ppa004701m	>jgi|Poptr1_1|549179|eugene3.00011620	>gene06175 17.6 kDa class II heat shock protein (AtHsp17.6) (probable)	>SL1.00sc01881_5.1.1 genomic_reference:SL1.00sc01881 evidence_code:09F1H1E1IEG gene_region:38265-40445 functional_description:"Peroxiredoxin Q, chloroplastic (AHRD V1 ***NG Q6QPJ6); contains Interpro domain(s) IPR000866 Alkyl hydroperoxide reductase/ Thiol specific antioxidant/ Mal allergen "
>MDP0000140817_1	>At1g52720	>GSVIVT01013180001 assembled CDS	>ppa004705m	>jgi|Poptr1_1|549216|eugene3.00011657	>gene06177 TRIO and F-actin-binding protein (probable)	>SL1.00sc01881_66.1.1 genomic_reference:SL1.00sc01881 evidence_code:09F0H1E0IEG gene_region:1300943-1302088 functional_description:"FUNCTIONS IN molecular_function unknown INVOLVED IN biological_process unknown LOCATED IN cellular_component unknown (AHRD V1 *--NG AT2G36026.1); contains Interpro domain(s) IPR006458 Protein of unknown function DUF623, plant "
>MDP0000140864_1	>At1g52870	>GSVIVT01013191001 assembled CDS	>ppa004707m	>jgi|Poptr1_1|549362|eugene3.00011803	>gene06185 Uncharacterized protein At1g14870 (similar to)	>SL1.00sc01881_67.1.1 genomic_reference:SL1.00sc01881 evidence_code:09F1H1E1IEG gene_region:1311175-1314150 functional_description:"Ribosomal protein L37 (AHRD V1 ***NG B9RS60_RICCO); contains Interpro domain(s) IPR001569 Ribosomal protein L37e "
>MDP0000140914_1	>At1g52990	>GSVIVT01013230001 assembled CDS	>ppa004708m	>jgi|Poptr1_1|549413|eugene3.00011854	>gene06186 Uncharacterized protein At1g14870 (similar to)	>SL1.00sc01881_70.1.1 genomic_reference:SL1.00sc01881 evidence_code:09F0H1E1IEG gene_region:1327802-1343313 functional_description:"AP-4 complex subunit beta (AHRD V1 ***NG Q54R84); contains Interpro domain(s) IPR016342 Adaptor protein complex, beta subunit "
>MDP0000140915_1	>At1g53000	>GSVIVT01013232001 assembled CDS	>ppa004714m	>jgi|Poptr1_1|549422|eugene3.00011863	>gene06200 HMG-Y-related protein A (similar to)	>SL1.00sc01881_74.1.1 genomic_reference:SL1.00sc01881 evidence_code:09F0H1E0IEG gene_region:1363737-1368924 functional_description:"ATPERK1 PROLINE EXTENSIN-LIKE RECEPTOR KINASE 1 ATP binding / protein kinase (AHRD V1 *-*G AT3G24550.1); contains Interpro domain(s) IPR002290 Serine/threonine protein kinase "
>MDP0000140963_1	>At1g53050	>GSVIVT01013241001 assembled CDS	>ppa004715m	>jgi|Poptr1_1|549440|eugene3.00011881	>gene06202 Cysteine-rich receptor-like protein kinase 10 (Cysteine-rich RLK10), Precursor (similar to)	>SL1.00sc01881_75.1.1 genomic_reference:SL1.00sc01881 evidence_code:09F0H0E0IEG gene_region:1372150-1372689 functional_description:"Unknown Protein (AHRD V1)"
>MDP0000141008_1	>At1g53120	>GSVIVT01013242001 assembled CDS	>ppa004716m	>jgi|Poptr1_1|549486|eugene3.00011927	>gene06205 Putative clathrin assembly protein At2g01600 (similar to)	>SL1.00sc01881_8.1.1 genomic_reference:SL1.00sc01881 evidence_code:09F1H1E1IEG gene_region:92515-93081 functional_description:"invertase/pectin methylesterase inhibitor family protein (AHRD V1 ***G AT5G20740.1); contains Interpro domain(s) IPR006501 Pectinesterase inhibitor "
>MDP0000141025_1	>At1g53140	>GSVIVT01013246001 assembled CDS	>ppa004728m	>jgi|Poptr1_1|549487|eugene3.00011928	>gene06206 Vacuolar protein 8 (probable)	>SL1.00sc01881_81.1.1 genomic_reference:SL1.00sc01881 evidence_code:09F0H1E1IEG gene_region:1433257-1441348 functional_description:"myb family transcription factor (AHRD V1 *-*G AT2G13960.2); contains Interpro domain(s) IPR015495 Myb transcription factor "
>MDP0000141032_1	>At1g53260	>GSVIVT01013264001 assembled CDS	>ppa004731m	>jgi|Poptr1_1|549551|eugene3.00011992	>gene06207 NAD(P)H-quinone oxidoreductase subunit L (probable)	>SL1.00sc01881_82.1.1 genomic_reference:SL1.00sc01881 evidence_code:09F1H1E1IEG gene_region:1443150-1451005 functional_description:"Aspartate aminotransferase (Fragment) (AHRD V1 ***G B0FRH4_WHEAT); contains Interpro domain(s) IPR000796 Aspartate/other aminotransferase "
>MDP0000141044_1	>At1g53280	>GSVIVT01013265001 assembled CDS	>ppa004737m	>jgi|Poptr1_1|549614|eugene3.00012055	>gene06213 Naphthoate synthase (DHNA synthetase) (similar to)	>SL1.00sc01881_90.1.1 genomic_reference:SL1.00sc01881 evidence_code:09F0H1E1IEG gene_region:1535990-1540495 functional_description:"Unknown Protein (AHRD V1)"
>MDP0000141060_1	>At1g53330	>GSVIVT01013272001 assembled CDS	>ppa004745m	>jgi|Poptr1_1|549617|eugene3.00012058	>gene06222 Phosphopantetheine adenylyltransferase (PPAT) (similar to)	>SL1.00sc01881_93.1.1 genomic_reference:SL1.00sc01881 evidence_code:09F0H1E1IEG gene_region:1591262-1593225 functional_description:"glycosyl transferase family 43 protein (AHRD V1 *-*G AT1G27600.2); contains Interpro domain(s) IPR005027 Glycosyl transferase, family 43 "
>MDP0000141076_1	>At1g53520	>GSVIVT01013275001 assembled CDS	>ppa004748m	>jgi|Poptr1_1|549690|eugene3.00012131	>gene06225 Non-motile and phage-resistance protein (probable)	>SL1.00sc01888_4.1.1 genomic_reference:SL1.00sc01888 evidence_code:09F0H1E0IEG gene_region:6928-8492 functional_description:"Abhydrolase domain-containing protein FAM108C1 (AHRD V1 ***NG Q7ZVZ7); contains Interpro domain(s) IPR000073 Alpha/beta hydrolase fold-1 "
>MDP0000141081_1	>At1g53580	>GSVIVT01013283001 assembled CDS	>ppa004750m	>jgi|Poptr1_1|549692|eugene3.00012133	>gene06246 tRNA modification GTPase mnmE (probable)	>SL1.00sc01890_24.1.1 genomic_reference:SL1.00sc01890 evidence_code:09F0H1E0IEG gene_region:68629-69730 functional_description:"YcgR (AHRD V1 ***NG C6UG60_ECOBR); contains Interpro domain(s) IPR009926 YcgR "
>MDP0000141129_1	>At1g53635	>GSVIVT01013286001 assembled CDS	>ppa004768m	>jgi|Poptr1_1|549722|eugene3.00012163	>gene06253 E3 ubiquitin-protein ligase At4g11680 (probable)	>SL1.00sc01904_1.1.1 genomic_reference:SL1.00sc01904 evidence_code:09F0H1E0IEG gene_region:250-1547 functional_description:"Oxidoreductase FAD-binding (AHRD V1 ***NG B2U2J0_SHIB3); contains Interpro domain(s) IPR003736 Phenylacetic acid degradation-related protein "
>MDP0000141180_1	>At1g53660	>GSVIVT01013288001 assembled CDS	>ppa004779m	>jgi|Poptr1_1|549780|eugene3.00012221	>gene06256 UDP-3-O-[3-hydroxymyristoyl] N-acetylglucosamine deacetylase, Precursor (putative)	>SL1.00sc01904_61.1.1 genomic_reference:SL1.00sc01904 evidence_code:09F0H1E0IEG gene_region:180914-181573 functional_description:"Inner membrane protein YebE (AHRD V1 **-NG C2DQ15_ECOLX); contains Interpro domain(s) IPR007486 Protein of unknown function DUF533 "
>MDP0000141199_1	>At1g53670	>GSVIVT01013295001 assembled CDS	>ppa004789m	>jgi|Poptr1_1|549814|eugene3.00012255	>gene06284 UBX domain-containing protein 6 (probable)	>SL1.00sc01904_75.1.1 genomic_reference:SL1.00sc01904 evidence_code:09F0H1E0IEG gene_region:223615-224723 functional_description:"Chemotaxis response regulator protein-glutamate methylesterase (Protein-glutamate methylesterase) (AHRD V1 ***G C9X7D4_SALTY); contains Interpro domain(s) IPR000673 Signal transduction response regulator, chemotaxis, protein-glutamate methylesterase "
>MDP0000141217_1	>At1g53800	>GSVIVT01013363001 assembled CDS	>ppa004799m	>jgi|Poptr1_1|549854|eugene3.00012295	>gene06297 F-box/LRR-repeat protein At5g63520 (probable)	>SL1.00sc01910_2.1.1 genomic_reference:SL1.00sc01910 evidence_code:09F0H0E0IEG gene_region:2307-5064 functional_description:"Unknown Protein (AHRD V1)"
>MDP0000141250_1	>At1g54050	>GSVIVT01013374001 assembled CDS	>ppa004803m	>jgi|Poptr1_1|549863|eugene3.00012304	>gene06303 Meiotically up-regulated gene 70 protein (probable)	>SL1.00sc01919_2.1.1 genomic_reference:SL1.00sc01919 evidence_code:09F0H0E0IEG gene_region:2359-3233 functional_description:"Unknown Protein (AHRD V1)"
>MDP0000141283_1	>At1g54060	>GSVIVT01013375001 assembled CDS	>ppa004807m	>jgi|Poptr1_1|549923|eugene3.00012364	>gene06310 Thylakoid lumenal 17.9 kDa protein, chloroplastic, Precursor (putative)	>SL1.00sc01928_1.1.1 genomic_reference:SL1.00sc01928 evidence_code:09F0H0E0IEG gene_region:104-310 functional_description:"Unknown Protein (AHRD V1)"
>MDP0000141293_1	>At1g54070	>GSVIVT01013397001 assembled CDS	>ppa004812m	>jgi|Poptr1_1|549940|eugene3.00012381	>gene06313 Nuclear transcription factor Y subunit C-1 (AtNF-YC-1) (similar to)	>SL1.00sc01928_2.1.1 genomic_reference:SL1.00sc01928 evidence_code:09F0H0E0IEG gene_region:353-1031 functional_description:"Unknown Protein (AHRD V1)"
>MDP0000141322_1	>At1g54120	>GSVIVT01013403001 assembled CDS	>ppa004813m	>jgi|Poptr1_1|550029|eugene3.00012470	>gene06318 Deoxycytidylate deaminase (similar to)	>SL1.00sc01930_2.1.1 genomic_reference:SL1.00sc01930 evidence_code:09F0H0E0IEG gene_region:2541-3663 functional_description:"Unknown Protein (AHRD V1)"
>MDP0000141365_1	>At1g54130	>GSVIVT01013404001 assembled CDS	>ppa004848m	>jgi|Poptr1_1|550042|eugene3.00012483	>gene06336 Peptidyl-prolyl cis-trans isomerase SDCCAG10 (probable)	>SL1.00sc01945_106.1.1 genomic_reference:SL1.00sc01945 evidence_code:09F0H1E1IEG gene_region:9780141-9788427 functional_description:"Phosphorylase (AHRD V1 ***G B9SJB6_RICCO); contains Interpro domain(s) IPR011833 Glycogen/starch/alpha-glucan phosphorylase "
>MDP0000141385_1	>At1g54320	>GSVIVT01013409001 assembled CDS	>ppa004855m	>jgi|Poptr1_1|550118|eugene3.00012559	>gene06348 ATPase family AAA domain-containing protein 1-A (probable)	>SL1.00sc01945_11.1.1 genomic_reference:SL1.00sc01945 evidence_code:09F0H1E1IEG gene_region:339150-340493 functional_description:"carbohydrate binding / catalytic (AHRD V1 ***NG AT1G55370.2); contains Interpro domain(s) IPR011013 Glycoside hydrolase-type carbohydrate-binding "
>MDP0000141390_1	>At1g54350	>GSVIVT01013413001 assembled CDS	>ppa004857m	>jgi|Poptr1_1|550126|eugene3.00012567	>gene06358 Zinc finger protein 91 (Zfp-91) (probable)	>SL1.00sc01945_12.1.1 genomic_reference:SL1.00sc01945 evidence_code:09F0H1E1IEG gene_region:341086-342492 functional_description:"NDF2 NDH-DEPENDENT CYCLIC ELECTRON FLOW 1 carbohydrate binding / catalytic (AHRD V1 ***NG AT1G64770.1); contains Interpro domain(s) IPR011013 Glycoside hydrolase-type carbohydrate-binding "
>MDP0000141408_1	>At1g54410	>GSVIVT01013428001 assembled CDS	>ppa004861m	>jgi|Poptr1_1|550245|eugene3.00012686	>gene06362 Nuclear control of ATPase protein 2 (probable)	>SL1.00sc01945_17.1.1 genomic_reference:SL1.00sc01945 evidence_code:09F0H1E1IEG gene_region:615485-629595 functional_description:"Unknown Protein (AHRD V1)"
>MDP0000141429_1	>At1g54500	>GSVIVT01013448001 assembled CDS	>ppa004863m	>jgi|Poptr1_1|550250|eugene3.00012691	>gene06368 Beta-glucosidase 6 (Os3bglu6), Precursor (probable)	>SL1.00sc01945_19.1.1 genomic_reference:SL1.00sc01945 evidence_code:09F1H1E1IEG gene_region:691393-702813 functional_description:"Nudix hydrolase 23 (AHRD V1 *-*G B6TED1_MAIZE); contains Interpro domain(s) IPR000086 NUDIX hydrolase domain "
>MDP0000141448_1	>At1g54520	>GSVIVT01013450001 assembled CDS	>ppa004871m	>jgi|Poptr1_1|550259|eugene3.00012700	>gene06370 mTERF domain-containing protein 3, mitochondrial (mTERFL), Precursor (probable)	>SL1.00sc01945_21.1.1 genomic_reference:SL1.00sc01945 evidence_code:09F0H1E1IEG gene_region:794943-799966 functional_description:"Unknown Protein (AHRD V1)"
>MDP0000141450_1	>At1g54570	>GSVIVT01013453001 assembled CDS	>ppa004883m	>jgi|Poptr1_1|550266|eugene3.00012707	>gene06396 Lipoyl synthase (LS) (probable)	>SL1.00sc01945_28.1.1 genomic_reference:SL1.00sc01945 evidence_code:09F1H1E1IEG gene_region:1447086-1455472 functional_description:"Antigen receptor-like (AHRD V1 **-NG Q6EUE9_ORYSJ); contains Interpro domain(s) IPR007572 Protein of unknown function DUF565 "
>MDP0000141458_1	>At1g54580	>GSVIVT01013459001 assembled CDS	>ppa004884m	>jgi|Poptr1_1|550354|eugene3.00012795	>gene06408 hypothetical protein	>SL1.00sc01945_31.1.1 genomic_reference:SL1.00sc01945 evidence_code:09F1H1E1IEG gene_region:1604748-1608439 functional_description:"Stearoyl-acyl carrier protein desaturase (AHRD V1 ***G Q9LF04_ARATH); contains Interpro domain(s) IPR005067 Fatty acid desaturase, type 2 "
>MDP0000141470_1	>At1g54630	>GSVIVT01013468001 assembled CDS	>ppa004885m	>jgi|Poptr1_1|550499|eugene3.00012940	>gene06414 U1 small nuclear ribonucleoprotein component SNU71 (probable)	>SL1.00sc01945_42.1.1 genomic_reference:SL1.00sc01945 evidence_code:09F1H1E1IEG gene_region:2174291-2183152 functional_description:"FMN binding (AHRD V1 ***NG AT3G03890.1); contains Interpro domain(s) IPR012349 FMN-binding split barrel "
>MDP0000141611_1	>At1g54680	>GSVIVT01013475001 assembled CDS	>ppa004891m	>jgi|Poptr1_1|550503|eugene3.00012944	>gene06421 Signal recognition particle 68 kDa protein (SRP68) (probable)	>SL1.00sc01945_47.1.1 genomic_reference:SL1.00sc01945 evidence_code:09F1H1E1IEG gene_region:2754709-2763714 functional_description:"DNAJ heat shock N-terminal domain-containing protein (AHRD V1 *-*NG AT2G42080.1)"
>MDP0000141635_1	>At1g54690	>GSVIVT01013479001 assembled CDS	>ppa004893m	>jgi|Poptr1_1|550537|eugene3.00012978	>gene06422 Fasciclin domain family (probable)	>SL1.00sc01945_55.1.1 genomic_reference:SL1.00sc01945 evidence_code:09F0H0E0IEG gene_region:2957633-2957866 functional_description:"Unknown Protein (AHRD V1)"
>MDP0000141637_1	>At1g54710	>GSVIVT01013486001 assembled CDS	>ppa004894m	>jgi|Poptr1_1|550665|eugene3.00013106	>gene06425 Ribosomal RNA assembly protein mis3 (probable)	>SL1.00sc01945_58.1.1 genomic_reference:SL1.00sc01945 evidence_code:09F0H0E0IEG gene_region:2971839-2972234 functional_description:"Unknown Protein (AHRD V1)"
>MDP0000141675_1	>At1g54780	>GSVIVT01013487001 assembled CDS	>ppa004899m	>jgi|Poptr1_1|550669|eugene3.00013110	>gene06433 30S ribosomal protein S12 (probable)	>SL1.00sc01945_6.1.1 genomic_reference:SL1.00sc01945 evidence_code:09F0H0E0IEG gene_region:195102-195399 functional_description:"Unknown Protein (AHRD V1)"
>MDP0000141786_1	>At1g54850	>GSVIVT01013508001 assembled CDS	>ppa004900m	>jgi|Poptr1_1|550673|eugene3.00013114	>gene06436 ATP-dependent Clp protease ATP-binding subunit clpC homolog, chloroplastic, Precursor (putative)	>SL1.00sc01945_61.1.1 genomic_reference:SL1.00sc01945 evidence_code:09F0H0E0IEG gene_region:3142040-3142264 functional_description:"Unknown Protein (AHRD V1)"
>MDP0000141837_1	>At1g54870	>GSVIVT01013539001 assembled CDS	>ppa004914m	>jgi|Poptr1_1|550710|eugene3.00020025	>gene06438 B-cell CLL/lymphoma 6 member B protein (probable)	>SL1.00sc01945_62.1.1 genomic_reference:SL1.00sc01945 evidence_code:09F0H1E0IEG gene_region:3234682-3235146 functional_description:"Unknown Protein (AHRD V1)"
>MDP0000141887_1	>At1g54930	>GSVIVT01013550001 assembled CDS	>ppa004921m	>jgi|Poptr1_1|550798|eugene3.00020113	>gene06441 Myosin-1 (probable)	>SL1.00sc01945_66.1.1 genomic_reference:SL1.00sc01945 evidence_code:09F0H0E0IEG gene_region:3599394-3599684 functional_description:"Unknown Protein (AHRD V1)"
>MDP0000141896_1	>At1g55040	>GSVIVT01013553001 assembled CDS	>ppa004925m	>jgi|Poptr1_1|550827|eugene3.00020142	>gene06443 Phosphate carrier protein, mitochondrial (PTP), Precursor (similar to)	>SL1.00sc01946_1.1.1 genomic_reference:SL1.00sc01946 evidence_code:09F0H0E0IEG gene_region:315-796 functional_description:"Unknown Protein (AHRD V1)"
>MDP0000141921_1	>At1g55140	>GSVIVT01013568001 assembled CDS	>ppa004931m	>jgi|Poptr1_1|550831|eugene3.00020146	>gene06449 Phenylalanyl-tRNA synthetase beta chain (PheRS) (probable)	>SL1.00sc01951_2.1.1 genomic_reference:SL1.00sc01951 evidence_code:09F0H0E0IEG gene_region:2374-3132 functional_description:"Unknown Protein (AHRD V1)"
>MDP0000141940_1	>At1g55205	>GSVIVT01013578001 assembled CDS	>ppa004938m	>jgi|Poptr1_1|550872|eugene3.00020187	>gene06454 hypothetical protein	>SL1.00sc01956_11.1.1 genomic_reference:SL1.00sc01956 evidence_code:09F0H1E0IEG gene_region:108714-112396 functional_description:"Cyclin-SDS (AHRD V1 *-*NG Q1PFW3); contains Interpro domain(s) IPR013763 Cyclin-related "
>MDP0000141947_1	>At1g55280	>GSVIVT01013582001 assembled CDS	>ppa004942m	>jgi|Poptr1_1|550895|eugene3.00020210	>gene06455 Early light-induced protein, chloroplastic (ELIP), Precursor (probable)	>SL1.00sc01956_16.1.1 genomic_reference:SL1.00sc01956 evidence_code:09F0H1E1IEG gene_region:162738-168495 functional_description:"E3 ubiquitin-protein ligase At4g11680 (AHRD V1 ***G Q93Z92); contains Interpro domain(s) IPR018957 Zinc finger, C3HC4 RING-type "
>MDP0000142000_1	>At1g55310	>GSVIVT01013607001 assembled CDS	>ppa004950m	>jgi|Poptr1_1|550912|eugene3.00020227	>gene06472 Formin-like protein 1 (AtFH1), Precursor (probable)	>SL1.00sc01956_18.1.1 genomic_reference:SL1.00sc01956 evidence_code:09F0H1E0IEG gene_region:190669-191356 functional_description:"CAM1 CALMODULIN 1 calcium ion binding (AHRD V1 *-*G AT5G37780.3); contains Interpro domain(s) IPR003299 Flagellar calcium-binding protein (calflagin) "
>MDP0000142020_1	>At1g55350	>GSVIVT01013615001 assembled CDS	>ppa004958m	>jgi|Poptr1_1|550914|eugene3.00020229	>gene06478 MORC family CW-type zinc finger protein 4 (probable)	>SL1.00sc01956_31.1.1 genomic_reference:SL1.00sc01956 evidence_code:09F0H1E1IEG gene_region:320933-323937 functional_description:"p21Cip1-binding protein-related (AHRD V1 **-NG AT2G44510.1)"
>MDP0000142022_1	>At1g55370	>GSVIVT01013625001 assembled CDS	>ppa004962m	>jgi|Poptr1_1|550934|eugene3.00020249	>gene06480 Indole-3-acetic acid-induced protein ARG7 (probable)	>SL1.00sc01956_45.1.1 genomic_reference:SL1.00sc01956 evidence_code:09F1H1E1IEG gene_region:434366-437324 functional_description:"Unknown Protein (AHRD V1)"
>MDP0000142029_1	>At1g55380	>GSVIVT01013629001 assembled CDS	>ppa004982m	>jgi|Poptr1_1|550961|eugene3.00020276	>gene06481 Indole-3-acetic acid-induced protein ARG7 (probable)	>SL1.00sc01956_63.1.1 genomic_reference:SL1.00sc01956 evidence_code:09F1H1E1IEG gene_region:598887-602535 functional_description:"ATP binding / hydrogen ion transporting ATP synthase rotational mechanism (AHRD V1 *-*G AT5G08670.1); contains Interpro domain(s) IPR005722 ATPase, F1 complex, beta subunit "
>MDP0000142064_1	>At1g55390	>GSVIVT01013632001 assembled CDS	>ppa004990m	>jgi|Poptr1_1|551009|eugene3.00020324	>gene06482 Indole-3-acetic acid-induced protein ARG7 (probable)	>SL1.00sc01956_68.1.1 genomic_reference:SL1.00sc01956 evidence_code:09F0H1E0IEG gene_region:640068-655134 functional_description:"ATP-dependent RNA helicase A (AHRD V1 ***G Q5R874); contains Interpro domain(s) IPR007502 Helicase-associated region "
>MDP0000142087_1	>At1g55420	>GSVIVT01013644001 assembled CDS	>ppa004994m	>jgi|Poptr1_1|551032|eugene3.00020347	>gene06497 TBC1 domain family member 13 (probable)	>SL1.00sc01956_73.1.1 genomic_reference:SL1.00sc01956 evidence_code:09F0H1E1IEG gene_region:714480-716607 functional_description:"octicosapeptide/Phox/Bem1p PB1 domain-containing protein (AHRD V1 *-*NG AT2G01190.1); contains Interpro domain(s) IPR000270 Octicosapeptide/Phox/Bem1p "
>MDP0000142098_1	>At1g55440	>GSVIVT01013654001 assembled CDS	>ppa005001m	>jgi|Poptr1_1|551071|eugene3.00020386	>gene06514 Dolichyl-diphosphooligosaccharide--protein glycosyltransferase 48 kDa subunit (Oligosaccharyl transferase 48 kDa subunit), Precursor (probable)	>SL1.00sc01956_78.1.1 genomic_reference:SL1.00sc01956 evidence_code:09F1H1E1IEG gene_region:747111-748618 functional_description:"Unknown Protein (AHRD V1)"
>MDP0000142103_1	>At1g55480	>GSVIVT01013666001 assembled CDS	>ppa005003m	>jgi|Poptr1_1|551089|eugene3.00020404	>gene06524 Cytochrome c oxidase subunit 1 (similar to)	>SL1.00sc01956_89.1.1 genomic_reference:SL1.00sc01956 evidence_code:09F0H1E1IEG gene_region:820160-822951 functional_description:"basic helix-loop-helix bHLH family protein (AHRD V1 *-*NG AT1G25330.1); contains Interpro domain(s) IPR011598 Helix-loop-helix DNA-binding "
>MDP0000142134_1	>At1g55490	>GSVIVT01013677001 assembled CDS	>ppa005012m	>jgi|Poptr1_1|551099|eugene3.00020414	>gene06541 Putative ribonuclease H protein At1g65750 (probable)	>SL1.00sc01958_1.1.1 genomic_reference:SL1.00sc01958 evidence_code:09F0H1E0IEG gene_region:448-1929 functional_description:"Trypsin proteinase inhibitor (AHRD V1 --*NG Q1WL40_9SOLA); contains Interpro domain(s) IPR003465 Proteinase inhibitor I20, Pin2 "
>MDP0000142141_1	>At1g55580	>GSVIVT01013696001 assembled CDS	>ppa005019m	>jgi|Poptr1_1|551105|eugene3.00020420	>gene06547 Chaperone protein dnaJ 20, chloroplastic (AtJ20), Precursor (similar to)	>SL1.00sc01964_13.1.1 genomic_reference:SL1.00sc01964 evidence_code:09F0H1E0IEG gene_region:39965-40327 functional_description:"Cell division inhibitor sulA (AHRD V1 ***NG C1HFK7_9ESCH); contains Interpro domain(s) IPR004596 Cell division inhibitor SulA "
>MDP0000142145_1	>At1g55600	>GSVIVT01013704001 assembled CDS	>ppa005031m	>jgi|Poptr1_1|551106|eugene3.00020421	>gene06558 Glutamate-ammonia-ligase adenylyltransferase (ATase) (probable)	>SL1.00sc01968_2.1.1 genomic_reference:SL1.00sc01968 evidence_code:09F0H0E0IEG gene_region:2475-3014 functional_description:"Unknown Protein (AHRD V1)"
>MDP0000142164_1	>At1g55620	>GSVIVT01013710001 assembled CDS	>ppa005032m	>jgi|Poptr1_1|551123|eugene3.00020438	>gene06582 Long-chain-fatty-acid--CoA ligase 1 (LACS 1) (probable)	>SL1.00sc01975_4.1.1 genomic_reference:SL1.00sc01975 evidence_code:09F0H0E0IEG gene_region:5043-5267 functional_description:"Unknown Protein (AHRD V1)"
>MDP0000142167_1	>At1g55650	>GSVIVT01013731001 assembled CDS	>ppa005053m	>jgi|Poptr1_1|551125|eugene3.00020440	>gene06584 Long-chain-fatty-acid--CoA ligase 1 (LACS 1) (probable)	>SL1.00sc02003_1.1.1 genomic_reference:SL1.00sc02003 evidence_code:09F0H0E0IEG gene_region:283-744 functional_description:"Unknown Protein (AHRD V1)"
>MDP0000142196_1	>At1g55670	>GSVIVT01013738001 assembled CDS	>ppa005063m	>jgi|Poptr1_1|551163|eugene3.00020478	>gene06589 F-box protein At3g07870 (probable)	>SL1.00sc02027_1.1.1 genomic_reference:SL1.00sc02027 evidence_code:09F0H0E1IEG gene_region:231-404 functional_description:"Unknown Protein (AHRD V1)"
>MDP0000142237_1	>At1g55805	>GSVIVT01013741001 assembled CDS	>ppa005067m	>jgi|Poptr1_1|551203|eugene3.00020518	>gene06591 Protein argonaute 4A (OsAGO4a) (putative)	>SL1.00sc02046_1.1.1 genomic_reference:SL1.00sc02046 evidence_code:09F0H1E1IEG gene_region:672-1226 functional_description:"2-dehydro-3-deoxyphosphoheptonate aldolase (3-deoxy-d-arabino-heptulosonate 7-phosphate synthase) (AHRD V1 *-*NG O24046_MORCI); contains Interpro domain(s) IPR002480 DAHP synthetase, class II "
>MDP0000142292_1	>At1g55870	>GSVIVT01013748001 assembled CDS	>ppa005073m	>jgi|Poptr1_1|551232|eugene3.00020547	>gene06604 Tyrosine-protein kinase-like otk (Dtrk), Precursor (probable)	>SL1.00sc02060_10.1.1 genomic_reference:SL1.00sc02060 evidence_code:09F0H0E1IEG gene_region:619263-620629 functional_description:"Unknown Protein (AHRD V1)"
>MDP0000142312_1	>At1g55900	>GSVIVT01013770001 assembled CDS	>ppa005082m	>jgi|Poptr1_1|551234|eugene3.00020549	>gene06609 Taste receptor type 2 member 41 (T2R41) (similar to)	>SL1.00sc02083_24.1.1 genomic_reference:SL1.00sc02083 evidence_code:09F0H0E0IEG gene_region:1148255-1149488 functional_description:"RNase H family protein (AHRD V1 *-*NG Q0KIQ6_SOLDE)"
>MDP0000142398_1	>At1g55920	>GSVIVT01013791001 assembled CDS	>ppa005089m	>jgi|Poptr1_1|551239|eugene3.00020554	>gene06613 Protein LST8 homolog (probable)	>SL1.00sc02083_34.1.1 genomic_reference:SL1.00sc02083 evidence_code:09F0H0E0IEG gene_region:2668280-2669204 functional_description:"Unknown Protein (AHRD V1)"
>MDP0000142408_1	>At1g55930	>GSVIVT01013797001 assembled CDS	>ppa005117m	>jgi|Poptr1_1|551280|eugene3.00020595	>gene06617 hypothetical protein	>SL1.00sc02102_125.1.1 genomic_reference:SL1.00sc02102 evidence_code:09F0H1E1IEG gene_region:760763-765536 functional_description:"RPS1 RIBOSOMAL PROTEIN S1 RNA binding / structural constituent of ribosome (AHRD V1 ***G AT5G30510.1); contains Interpro domain(s) IPR003029 Ribosomal protein S1, RNA binding domain "
>MDP0000142413_1	>At1g55960	>GSVIVT01013806001 assembled CDS	>ppa005123m	>jgi|Poptr1_1|551281|eugene3.00020596	>gene06618 Transcription factor Ken (probable)	>SL1.00sc02102_136.1.1 genomic_reference:SL1.00sc02102 evidence_code:09F1H1E1IEG gene_region:831697-834531 functional_description:"Pentatricopeptide repeat-containing protein At3g06430, chloroplastic (AHRD V1 **-NG Q9SQU6); contains Interpro domain(s) IPR002885 Pentatricopeptide repeat "
>MDP0000142484_1	>At1g55970	>GSVIVT01013816001 assembled CDS	>ppa005125m	>jgi|Poptr1_1|551353|eugene3.00020668	>gene06622 hypothetical protein	>SL1.00sc02102_143.1.1 genomic_reference:SL1.00sc02102 evidence_code:09F0H1E1IEG gene_region:865114-868581 functional_description:"GTP pyrophosphokinase (AHRD V1 *--NG Q8CS97); contains Interpro domain(s) IPR007685 RelA/SpoT "
>MDP0000142490_1	>At1g56000	>GSVIVT01013847001 assembled CDS	>ppa005127m	>jgi|Poptr1_1|551361|eugene3.00020676	>gene06624 Pentatricopeptide repeat-containing protein At4g14190, chloroplastic, Precursor (probable)	>SL1.00sc02102_147.1.1 genomic_reference:SL1.00sc02102 evidence_code:09F1H1E1IEG gene_region:887312-890221 functional_description:"50S ribosomal protein L18, chloroplastic (AHRD V1 ***NG Q9SX68); contains Interpro domain(s) IPR004389 Ribosomal protein L18, bacterial "
>MDP0000142494_1	>At1g56020	>GSVIVT01013850001 assembled CDS	>ppa005137m	>jgi|Poptr1_1|551368|eugene3.00020683	>gene06628 Radixin (probable)	>SL1.00sc02102_15.1.1 genomic_reference:SL1.00sc02102 evidence_code:09F0H1E1IEG gene_region:123958-129495 functional_description:"MRNA partial cds clone RAFL25-06-C11. (Fragment) (AHRD V1 ***NG Q67XT4_ARATH); contains Interpro domain(s) IPR003846 Uncharacterised protein family UPF0061 "
>MDP0000142530_1	>At1g56050	>GSVIVT01013894001 assembled CDS	>ppa005141m	>jgi|Poptr1_1|551372|eugene3.00020687	>gene06636 Ornithine aminotransferase (probable)	>SL1.00sc02102_150.1.1 genomic_reference:SL1.00sc02102 evidence_code:09F0H0E1IEG gene_region:913439-915160 functional_description:"Soluble diacylglycerol acyltransferase (AHRD V1 *-*NG B9S020_RICCO); contains Interpro domain(s) IPR012336 Thioredoxin-like fold "
>MDP0000142541_1	>At1g56180	>GSVIVT01013935001 assembled CDS	>ppa005145m	>jgi|Poptr1_1|551406|eugene3.00020721	>gene06639 MND1-interacting protein 1 (AtMIP1) (probable)	>SL1.00sc02102_152.1.1 genomic_reference:SL1.00sc02102 evidence_code:09F0H1E1IEG gene_region:928145-938077 functional_description:"Cytosolic purine 5'-nucleotidase (AHRD V1 ***G Q54XC1); contains Interpro domain(s) IPR008380 HAD-superfamily hydrolase, subfamily IG, 5'-nucleotidase "
>MDP0000142571_1	>At1g56190	>GSVIVT01013938001 assembled CDS	>ppa005146m	>jgi|Poptr1_1|551414|eugene3.00020729	>gene06654 pH-response transcription factor pacC/RIM101 (probable)	>SL1.00sc02102_158.1.1 genomic_reference:SL1.00sc02102 evidence_code:09F0H1E0IEG gene_region:1005670-1007061 functional_description:"lipase class 3 family protein (AHRD V1 *-*G AT2G31690.1); contains Interpro domain(s) IPR002921 Lipase, class 3 "
>MDP0000142665_1	>At1g56200	>GSVIVT01013982001 assembled CDS	>ppa005158m	>jgi|Poptr1_1|551430|eugene3.00020745	>gene06655 Probable LRR receptor-like serine/threonine-protein kinase At1g53420, Precursor	>SL1.00sc02102_16.1.1 genomic_reference:SL1.00sc02102 evidence_code:09F0H1E0IEG gene_region:131902-138403 functional_description:"PDR12 PLEIOTROPIC DRUG RESISTANCE 12 ATPase coupled to transmembrane movement of substances (AHRD V1 ***G AT1G15520.1); contains Interpro domain(s) IPR013525 ABC-2 type transporter "
>MDP0000142675_1	>At1g56340	>GSVIVT01014040001 assembled CDS	>ppa005178m	>jgi|Poptr1_1|551448|eugene3.00020763	>gene06666 hypothetical protein	>SL1.00sc02102_161.1.1 genomic_reference:SL1.00sc02102 evidence_code:09F1H1E1IEG gene_region:1019224-1023231 functional_description:"sodium symporter-related (AHRD V1 ***NG AT1G10830.1); contains Interpro domain(s) IPR009915 NnrU "
>MDP0000142682_1	>At1g56410	>GSVIVT01014052001 assembled CDS	>ppa005181m	>jgi|Poptr1_1|551449|eugene3.00020764	>gene06677 Pentatricopeptide repeat-containing protein At3g26540 (putative)	>SL1.00sc02102_169.1.1 genomic_reference:SL1.00sc02102 evidence_code:09F0H1E1IEG gene_region:1068934-1077526 functional_description:"KINESIN-12B microtubule motor/ plus-end-directed microtubule motor (AHRD V1 *-*G AT3G23670.1); contains Interpro domain(s) IPR010544 Kinesin-related "
>MDP0000142687_1	>At1g56460	>GSVIVT01014062001 assembled CDS	>ppa005184m	>jgi|Poptr1_1|551506|eugene3.00020821	>gene06692 Squamosa promoter-binding-like protein 7 (probable)	>SL1.00sc02102_17.1.1 genomic_reference:SL1.00sc02102 evidence_code:09F0H1E1IEG gene_region:139989-146531 functional_description:"Pleiotropic drug resistance protein (AHRD V1 ***NG C8CA13_CUCSA); contains Interpro domain(s) IPR013525 ABC-2 type transporter "
>MDP0000142739_1	>At1g56500	>GSVIVT01014063001 assembled CDS	>ppa005188m	>jgi|Poptr1_1|551509|eugene3.00020824	>gene06693 Splicing factor, arginine/serine-rich 13A (probable)	>SL1.00sc02102_19.1.1 genomic_reference:SL1.00sc02102 evidence_code:09F0H1E1IEG gene_region:150893-155062 functional_description:"50S ribosomal protein L6, chloroplastic (AHRD V1 ***NG O23049); contains Interpro domain(s) IPR019906 Ribosomal protein L6, subgroup "
>MDP0000142792_1	>At1g56560	>GSVIVT01014066001 assembled CDS	>ppa005191m	>jgi|Poptr1_1|551562|eugene3.00020877	>gene06701 Ribosomal L1 domain-containing protein 1 (probable)	>SL1.00sc02102_197.1.1 genomic_reference:SL1.00sc02102 evidence_code:09F1H1E1IEG gene_region:1260800-1261270 functional_description:"Translation initiation factor IF-1, chloroplastic (AHRD V1 ***NG Q94KR9); contains Interpro domain(s) IPR004368 Translation initiation factor IF-1 "
>MDP0000142796_1	>At1g56570	>GSVIVT01014069001 assembled CDS	>ppa005197m	>jgi|Poptr1_1|551596|eugene3.00020911	>gene06708 Classical arabinogalactan protein 25, Precursor (similar to)	>SL1.00sc02102_199.1.1 genomic_reference:SL1.00sc02102 evidence_code:09F1H1E1IEG gene_region:1266555-1268801 functional_description:"60S ribosomal protein L13a-like protein (AHRD V1 ***NG Q3HRW1_SOLTU); contains Interpro domain(s) IPR005755 Ribosomal protein L13, eukaryotic/archaeal "
>MDP0000142810_1	>At1g57630	>GSVIVT01014079001 assembled CDS	>ppa005200m	>jgi|Poptr1_1|551664|eugene3.00020979	>gene06709 Acyl carrier protein 1, chloroplastic (ACP 1), Precursor (putative)	>SL1.00sc02102_209.1.1 genomic_reference:SL1.00sc02102 evidence_code:09F0H0E1IEG gene_region:1313112-1313741 functional_description:"Unknown Protein (AHRD V1)"
>MDP0000142861_1	>At1g57770	>GSVIVT01014085001 assembled CDS	>ppa005201m	>jgi|Poptr1_1|551684|eugene3.00020999	>gene06724 Proteoglycan 4 C-terminal part, Precursor (probable)	>SL1.00sc02102_210.1.1 genomic_reference:SL1.00sc02102 evidence_code:09F0H1E0IEG gene_region:1322947-1330674 functional_description:"PDR12 PLEIOTROPIC DRUG RESISTANCE 12 ATPase coupled to transmembrane movement of substances (AHRD V1 ***G AT1G15520.1); contains Interpro domain(s) IPR013525 ABC-2 type transporter "
>MDP0000142937_1	>At1g57870	>GSVIVT01014121001 assembled CDS	>ppa005202m	>jgi|Poptr1_1|551726|eugene3.00021041	>gene06733 hypothetical protein	>SL1.00sc02102_231.1.1 genomic_reference:SL1.00sc02102 evidence_code:09F0H1E1IEG gene_region:1447894-1454939 functional_description:"Carboxyl-terminal-processing protease (AHRD V1 ***G P42784); contains Interpro domain(s) IPR005151 Peptidase S41 "
>MDP0000142944_1	>At1g58050	>GSVIVT01014133001 assembled CDS	>ppa005204m	>jgi|Poptr1_1|551773|eugene3.00021088	>gene06736 Topoisomerase (probable)	>SL1.00sc02102_239.1.1 genomic_reference:SL1.00sc02102 evidence_code:09F0H1E1IEG gene_region:1485512-1488993 functional_description:"FUNCTIONS IN molecular_function unknown INVOLVED IN biological_process unknown LOCATED IN chloroplast EXPRESSED IN 23 plant structures EXPRESSED DURING 15 growth stages (AHRD V1 *--NG AT2G05590.2); contains Interpro domain(s) IPR006571 TLDc "
>MDP0000142953_1	>At1g58060	>GSVIVT01014146001 assembled CDS	>ppa005220m	>jgi|Poptr1_1|551795|eugene3.00021110	>gene06739 Pentatricopeptide repeat-containing protein At3g18110, chloroplastic, Precursor (putative)	>SL1.00sc02102_240.1.1 genomic_reference:SL1.00sc02102 evidence_code:09F0H1E0IEG gene_region:1493333-1494823 functional_description:"FUNCTIONS IN molecular_function unknown INVOLVED IN biological_process unknown LOCATED IN cellular_component unknown EXPRESSED IN 23 plant structures EXPRESSED DURING 13 growth stages (AHRD V1 *--NG AT5G53420.1); contains Interpro domain(s) IPR010402 CCT domain "
>MDP0000142966_1	>At1g58080	>GSVIVT01014196001 assembled CDS	>ppa005227m	>jgi|Poptr1_1|551898|eugene3.00021213	>gene06741 hypothetical protein	>SL1.00sc02102_247.1.1 genomic_reference:SL1.00sc02102 evidence_code:09F0H1E0IEG gene_region:1527394-1531317 functional_description:"Acyl-coenzyme A thioesterase 9, mitochondrial (AHRD V1 *-*G Q9Y305)"
>MDP0000143000_1	>At1g58110	>GSVIVT01014198001 assembled CDS	>ppa005228m	>jgi|Poptr1_1|551922|eugene3.00021237	>gene06748 Lipase, Precursor (probable)	>SL1.00sc02102_255.1.1 genomic_reference:SL1.00sc02102 evidence_code:09F1H1E1IEG gene_region:1587189-1590059 functional_description:"oxidoreductase zinc-binding dehydrogenase family protein (AHRD V1 ***G AT3G45770.1); contains Interpro domain(s) IPR002085 Alcohol dehydrogenase superfamily, zinc-containing "
>MDP0000143004_1	>At1g58120	>GSVIVT01014236001 assembled CDS	>ppa005231m	>jgi|Poptr1_1|551944|eugene3.00021259	>gene06771 Xaa-Pro aminopeptidase 1 (sAmp) (probable)	>SL1.00sc02102_268.1.1 genomic_reference:SL1.00sc02102 evidence_code:09F0H1E1IEG gene_region:1674640-1679261 functional_description:"La-related protein 7 (AHRD V1 *-*NG Q28G87); contains Interpro domain(s) IPR006630 RNA-binding protein Lupus La "
>MDP0000143005_1	>At1g58200	>GSVIVT01014246001 assembled CDS	>ppa005237m	>jgi|Poptr1_1|551957|eugene3.00021272	>gene06781 FAD-dependent cmnm(5)s(2)U34 oxidoreductase (probable)	>SL1.00sc02102_272.1.1 genomic_reference:SL1.00sc02102 evidence_code:09F1H1E1IEG gene_region:1701322-1705163 functional_description:"6,7-dimethyl-8-ribityllumazine synthase, chloroplastic (AHRD V1 ***G O80575); contains Interpro domain(s) IPR002180 6,7-dimethyl-8-ribityllumazine synthase "
>MDP0000143015_1	>At1g58210	>GSVIVT01014255001 assembled CDS	>ppa005243m	>jgi|Poptr1_1|551971|eugene3.00021286	>gene06788 GTPase obg (similar to)	>SL1.00sc02102_276.1.1 genomic_reference:SL1.00sc02102 evidence_code:09F0H1E1IEG gene_region:1725847-1728668 functional_description:"Rieske iron-sulfur protein Tic55 (AHRD V1 ***NG O49931_PEA); contains Interpro domain(s) IPR013626 Pheophorbide a oxygenase "
>MDP0000143071_1	>At1g58235	>GSVIVT01014261001 assembled CDS	>ppa005244m	>jgi|Poptr1_1|551991|eugene3.00021306	>gene06792 Glucosidase 2 subunit beta (PKCSH), Precursor (probable)	>SL1.00sc02102_280.1.1 genomic_reference:SL1.00sc02102 evidence_code:09F0H1E0IEG gene_region:1746356-1748236 functional_description:"Pentatricopeptide repeat-containing protein At5g66520 (AHRD V1 ***NG Q9FJY7); contains Interpro domain(s) IPR002885 Pentatricopeptide repeat "
>MDP0000143083_1	>At1g58280	>GSVIVT01014262001 assembled CDS	>ppa005246m	>jgi|Poptr1_1|552034|eugene3.00021349	>gene06793 Lin-9 homolog (probable)	>SL1.00sc02102_283.1.1 genomic_reference:SL1.00sc02102 evidence_code:09F0H1E0IEG gene_region:1764961-1765419 functional_description:"AtGDU2 Arabidopsis thaliana GLUTAMINE DUMPER 2 (AHRD V1 ***NG AT4G25760.1)"
>MDP0000143085_1	>At1g58290	>GSVIVT01014263001 assembled CDS	>ppa005257m	>jgi|Poptr1_1|552035|eugene3.00021350	>gene06800 Serine/threonine-protein kinase pknD (probable)	>SL1.00sc02102_288.1.1 genomic_reference:SL1.00sc02102 evidence_code:09F0H1E0IEG gene_region:1784491-1791973 functional_description:"UBP19 UBIQUITIN-SPECIFIC PROTEASE 19 cysteine-type endopeptidase/ ubiquitin thiolesterase (AHRD V1 *-*G AT2G24640.1); contains Interpro domain(s) IPR001394 Peptidase C19, ubiquitin carboxyl-terminal hydrolase 2 "
>MDP0000143112_1	>At1g58300	>GSVIVT01014265001 assembled CDS	>ppa005261m	>jgi|Poptr1_1|552076|eugene3.00021391	>gene06805 HIRA-interacting protein 3 (probable)	>SL1.00sc02102_290.1.1 genomic_reference:SL1.00sc02102 evidence_code:09F0H0E1IEG gene_region:1816646-1817962 functional_description:"calmodulin-binding protein-related (AHRD V1 *-*NG AT5G39380.1); contains Interpro domain(s) IPR012417 Calmodulin-binding, plant "
>MDP0000143143_1	>At1g58340	>GSVIVT01014274001 assembled CDS	>ppa005263m	>jgi|Poptr1_1|552077|eugene3.00021392	>gene06808 Germ cell-less protein-like 1 (mGcl-1) (probable)	>SL1.00sc02102_291.1.1 genomic_reference:SL1.00sc02102 evidence_code:09F0H1E1IEG gene_region:1820012-1821744 functional_description:"aminoacyl-tRNA hydrolase/ protein tyrosine phosphatase (AHRD V1 *-*NG AT5G10700.1); contains Interpro domain(s) IPR017867 Protein-tyrosine phosphatase, low molecular weight "
>MDP0000143169_1	>At1g58380	>GSVIVT01014290001 assembled CDS	>ppa005274m	>jgi|Poptr1_1|552078|eugene3.00021393	>gene06809 Ubiquitin-like-specific protease 1 (probable)	>SL1.00sc02102_301.1.1 genomic_reference:SL1.00sc02102 evidence_code:09F0H0E0IEG gene_region:1880093-1880410 functional_description:"Unknown Protein (AHRD V1)"
>MDP0000143249_1	>At1g59453	>GSVIVT01014294001 assembled CDS	>ppa005280m	>jgi|Poptr1_1|552123|eugene3.00021438	>gene06817 Forkhead box protein G1 (FoxG1) (probable)	>SL1.00sc02102_317.1.1 genomic_reference:SL1.00sc02102 evidence_code:09F0H1E0IEG gene_region:1989283-1989864 functional_description:"Unknown Protein (AHRD V1)"
>MDP0000143292_1	>At1g59590	>GSVIVT01014295001 assembled CDS	>ppa005282m	>jgi|Poptr1_1|552172|eugene3.00021487	>gene06841 3-hydroxyacyl-CoA dehydrogenase (similar to)	>SL1.00sc02102_329.1.1 genomic_reference:SL1.00sc02102 evidence_code:09F0H1E1IEG gene_region:2073590-2074429 functional_description:"FUNCTIONS IN molecular_function unknown LOCATED IN plasma membrane EXPRESSED IN 12 plant structures EXPRESSED DURING 6 growth stages (AHRD V1 ***NG AT5G11890.1); contains Interpro domain(s) IPR010847 Harpin-induced 1 "
>MDP0000143330_1	>At1g59650	>GSVIVT01014323001 assembled CDS	>ppa005287m	>jgi|Poptr1_1|552174|eugene3.00021489	>gene06842 Fanconi anemia group I protein (Protein FANCI) (probable)	>SL1.00sc02102_341.1.1 genomic_reference:SL1.00sc02102 evidence_code:09F0H1E1IEG gene_region:2173577-2183589 functional_description:"Tryptophanyl-tRNA synthetase (AHRD V1 ***G Q8DHG3); contains Interpro domain(s) IPR002306 Tryptophanyl-tRNA synthetase, class Ib "
>MDP0000143342_1	>At1g59660	>GSVIVT01014335001 assembled CDS	>ppa005292m	>jgi|Poptr1_1|552260|eugene3.00021575	>gene06851 Protein SRG1 (AtSRG1) (probable)	>SL1.00sc02102_350.1.1 genomic_reference:SL1.00sc02102 evidence_code:09F1H1E1IEG gene_region:2244606-2249164 functional_description:"UPF0047 protein yjbQ (AHRD V1 ***NG P0AF48); contains Interpro domain(s) IPR001602 Uncharacterised protein family UPF0047 "
[truncated: 9,538 more rows]
