# Supplementary material for: Comparative Analysis of Predicted Plastid-Targeted Proteomes of Sequenced Higher Plant Genomes
Source: PLoS One. 2014 Nov 13;9(11):e112870. doi: 10.1371/journal.pone.0112870 (PMC4231079; doi:10.1371/journal.pone.0112870)
Supplement: File S2 — GO term information for Malus × domestica plastid-targeted protein clusters. (XLSX) [file pone.0112870.s002.xlsx]

## Sheet: Apple
					All Apple			USEARCH4040			UCLUST50
		UCLUST50 Headers	USEARCH4040 Headers		Header	GO term		Header	GO term		Header	GO term
		MDP0000312258	MDP0000300520		MDP0000119714	GO:0000003		MDP0000664714	GO:0000003		MDP0000854039	GO:0000003
		MDP0000238362	MDP0000312258		MDP0000119720	GO:0000003		MDP0000245760	GO:0000003		MDP0000279943	GO:0000003
		MDP0000244945	MDP0000299813		MDP0000119988	GO:0000003		MDP0000821608	GO:0000003		MDP0000196054	GO:0000003
		MDP0000262654	MDP0000620016		MDP0000119995	GO:0000003		MDP0000271588	GO:0000003		MDP0000183226	GO:0000003
		MDP0000299813	MDP0000399716		MDP0000120539	GO:0000003		MDP0000312258	GO:0000003		MDP0000821442	GO:0000003
		MDP0000311755	MDP0000163211		MDP0000121656	GO:0000003		MDP0000171517	GO:0000003		MDP0000287530	GO:0000003
		MDP0000548994	MDP0000222077		MDP0000121840	GO:0000003		MDP0000172418	GO:0000003		MDP0000201961	GO:0000003
		MDP0000376418	MDP0000714367		MDP0000122126	GO:0000003		MDP0000235958	GO:0000003		MDP0000160647	GO:0000003
		MDP0000384639	MDP0000315993		MDP0000123571	GO:0000003		MDP0000142953	GO:0000003		MDP0000235822	GO:0000003
		MDP0000421795	MDP0000281231		MDP0000124152	GO:0000003		MDP0000177665	GO:0000003		MDP0000178615	GO:0000003
		MDP0000430101	MDP0000282531		MDP0000128030	GO:0000003		MDP0000210865	GO:0000003		MDP0000230078	GO:0000003
		MDP0000441413	MDP0000307303		MDP0000129830	GO:0000003		MDP0000211103	GO:0000003		MDP0000695518	GO:0000003
		MDP0000448954	MDP0000264975		MDP0000134253	GO:0000003		MDP0000308871	GO:0000003		MDP0000148556	GO:0000003
		MDP0000453117	MDP0000318302		MDP0000135665	GO:0000003		MDP0000235822	GO:0000003		MDP0000159365	GO:0000003
		MDP0000455465	MDP0000455465		MDP0000135954	GO:0000003		MDP0000201961	GO:0000003		MDP0000571636	GO:0000003
		MDP0000470367	MDP0000207588		MDP0000136041	GO:0000003		MDP0000160647	GO:0000003		MDP0000205129	GO:0000003
		MDP0000516404	MDP0000309969		MDP0000136140	GO:0000003		MDP0000278702	GO:0000003		MDP0000418690	GO:0000003
		MDP0000533232	MDP0000272881		MDP0000137234	GO:0000003		MDP0000439540	GO:0000003		MDP0000799960	GO:0000003
		MDP0000538554	MDP0000306261		MDP0000137620	GO:0000003		MDP0000293310	GO:0000003		MDP0000464704	GO:0000003
		MDP0000547597	MDP0000299260		MDP0000138216	GO:0000003		MDP0000264606	GO:0000003		MDP0000457082	GO:0000003
		MDP0000602109	MDP0000289407		MDP0000138466	GO:0000003		MDP0000208081	GO:0000003		MDP0000439540	GO:0000003
		MDP0000609036	MDP0000258998		MDP0000138643	GO:0000003		MDP0000267005	GO:0000003		MDP0000313884	GO:0000003
		MDP0000619180	MDP0000221904		MDP0000139910	GO:0000003		MDP0000279943	GO:0000003		MDP0000308871	GO:0000003
		MDP0000620016	MDP0000286647		MDP0000140242	GO:0000003		MDP0000234877	GO:0000003		MDP0000293068	GO:0000003
		MDP0000622623	MDP0000441413		MDP0000141025	GO:0000003		MDP0000375136	GO:0000003		MDP0000292530	GO:0000003
		MDP0000628122	MDP0000134284		MDP0000142792	GO:0000003		MDP0000644712	GO:0000003		MDP0000278702	GO:0000003
		MDP0000629340	MDP0000258605		MDP0000142953	GO:0000003		MDP0000160119	GO:0000003		MDP0000264709	GO:0000003
		MDP0000685219	MDP0000255927		MDP0000143169	GO:0000003		MDP0000164994	GO:0000003		MDP0000263855	GO:0000003
		MDP0000737139	MDP0000163893		MDP0000145433	GO:0000003		MDP0000296970	GO:0000003		MDP0000210865	GO:0000003
		MDP0000148912	MDP0000587428		MDP0000146350	GO:0000003		MDP0000310202	GO:0000003		MDP0000245760	GO:0000003
		MDP0000399716	MDP0000302820		MDP0000147368	GO:0000003		MDP0000205129	GO:0000003		MDP0000147368	GO:0000003
		MDP0000410502	MDP0000435019		MDP0000147900	GO:0000003		MDP0000230078	GO:0000003		MDP0000644712	GO:0000003
		MDP0000677660	MDP0000708608		MDP0000148418	GO:0000003		MDP0000739908	GO:0000003		MDP0000706548	GO:0000003
		MDP0000151069	MDP0000371496		MDP0000148539	GO:0000003		MDP0000706548	GO:0000003		MDP0000870890	GO:0000003
		MDP0000193014	MDP0000387469		MDP0000148556	GO:0000003		MDP0000191326	GO:0000003		MDP0000120539	GO:0000003
		MDP0000220580	MDP0000461484		MDP0000148855	GO:0000003		MDP0000582939	GO:0000003		MDP0000208081	GO:0000003
		MDP0000222077	MDP0000320861		MDP0000149784	GO:0000003		MDP0000618172	GO:0000003		MDP0000618172	GO:0000003
		MDP0000400164	MDP0000634265		MDP0000149867	GO:0000003		MDP0000590465	GO:0000003		MDP0000545857	GO:0000003
		MDP0000175186	MDP0000380340		MDP0000150042	GO:0000003		MDP0000870890	GO:0000003		MDP0000590465	GO:0000003
		MDP0000262007	MDP0000282387		MDP0000150528	GO:0000003		MDP0000809438	GO:0000003		MDP0000375136	GO:0000003
		MDP0000714367	MDP0000687456		MDP0000150877	GO:0000003		MDP0000120539	GO:0000003		MDP0000310202	GO:0000003
		MDP0000202113	MDP0000547785		MDP0000154056	GO:0000003		MDP0000147368	GO:0000003		MDP0000302063	GO:0000003
		MDP0000307303	MDP0000683160		MDP0000154727	GO:0000003		MDP0000164210	GO:0000003		MDP0000296970	GO:0000003
		MDP0000207588	MDP0000672441		MDP0000154789	GO:0000003		MDP0000287530	GO:0000003		MDP0000267005	GO:0000003
		MDP0000309969	MDP0000514412		MDP0000156156	GO:0000003		MDP0000304595	GO:0000003		MDP0000172418	GO:0000003
		MDP0000178860	MDP0000303619		MDP0000157048	GO:0000003		MDP0000264709	GO:0000003		MDP0000167445	GO:0000003
		MDP0000272881	MDP0000391041		MDP0000160119	GO:0000003		MDP0000293068	GO:0000003		MDP0000164210	GO:0000003
		MDP0000306261	MDP0000697476		MDP0000160647	GO:0000003		MDP0000457082	GO:0000003		MDP0000149784	GO:0000003
		MDP0000258998	MDP0000562654		MDP0000161397	GO:0000003		MDP0000418690	GO:0000003		MDP0000146350	GO:0000003
		MDP0000286647	MDP0000183774		MDP0000162939	GO:0000003		MDP0000178615	GO:0000003		MDP0000142953	GO:0000003
		MDP0000255927	MDP0000462906		MDP0000164021	GO:0000003		MDP0000313884	GO:0000003		MDP0000137944	GO:0000003
		MDP0000163893	MDP0000479882		MDP0000164210	GO:0000003		MDP0000284158	GO:0000166		MDP0000489577	GO:0000166
		MDP0000191932	MDP0000647016		MDP0000164994	GO:0000003		MDP0000186614	GO:0000166		MDP0000399161	GO:0000166
		MDP0000302820	MDP0000409111		MDP0000168962	GO:0000003		MDP0000277804	GO:0000166		MDP0000311453	GO:0000166
		MDP0000402843	MDP0000515663		MDP0000169133	GO:0000003		MDP0000293285	GO:0000166		MDP0000178360	GO:0000166
		MDP0000167662	MDP0000520148		MDP0000171517	GO:0000003		MDP0000303744	GO:0000166		MDP0000163769	GO:0000166
		MDP0000299074	MDP0000264352		MDP0000172418	GO:0000003		MDP0000305353	GO:0000166		MDP0000287907	GO:0000166
		MDP0000303537	MDP0000485834		MDP0000174663	GO:0000003		MDP0000605770	GO:0000166		MDP0000225403	GO:0000166
		MDP0000626390	MDP0000489783		MDP0000176749	GO:0000003		MDP0000312322	GO:0000166		MDP0000152807	GO:0000166
		MDP0000386975	MDP0000197815		MDP0000176755	GO:0000003		MDP0000543830	GO:0000166		MDP0000155347	GO:0000166
		MDP0000435019	MDP0000739970		MDP0000177219	GO:0000003		MDP0000281503	GO:0000166		MDP0000252777	GO:0000166
		MDP0000439879	MDP0000584939		MDP0000177665	GO:0000003		MDP0000269684	GO:0000166		MDP0000492359	GO:0000166
		MDP0000447852	MDP0000650337		MDP0000178615	GO:0000003		MDP0000301199	GO:0000166		MDP0000202962	GO:0000166
		MDP0000450552	MDP0000700611		MDP0000179987	GO:0000003		MDP0000308337	GO:0000166		MDP0000207277	GO:0000166
		MDP0000468234	MDP0000416538		MDP0000180310	GO:0000003		MDP0000160873	GO:0000166		MDP0000210764	GO:0000166
		MDP0000544644	MDP0000667922		MDP0000181878	GO:0000003		MDP0000301453	GO:0000166		MDP0000214528	GO:0000166
		MDP0000671168	MDP0000429703		MDP0000182015	GO:0000003		MDP0000271588	GO:0000166		MDP0000230640	GO:0000166
		MDP0000705516	MDP0000388524		MDP0000182815	GO:0000003		MDP0000319416	GO:0000166		MDP0000284298	GO:0000166
		MDP0000708172	MDP0000481585		MDP0000184809	GO:0000003		MDP0000262647	GO:0000166		MDP0000333337	GO:0000166
		MDP0000720221	MDP0000450286		MDP0000188542	GO:0000003		MDP0000299813	GO:0000166		MDP0000632237	GO:0000166
		MDP0000733396	MDP0000651237		MDP0000188616	GO:0000003		MDP0000399716	GO:0000166		MDP0000212329	GO:0000166
		MDP0000142571	MDP0000664672		MDP0000190256	GO:0000003		MDP0000222077	GO:0000166		MDP0000314031	GO:0000166
		MDP0000160129	MDP0000648843		MDP0000190529	GO:0000003		MDP0000315993	GO:0000166		MDP0000827937	GO:0000166
		MDP0000271837	MDP0000380411		MDP0000191032	GO:0000003		MDP0000281231	GO:0000166		MDP0000585303	GO:0000166
		MDP0000280487	MDP0000468842		MDP0000191154	GO:0000003		MDP0000264975	GO:0000166		MDP0000258977	GO:0000166
		MDP0000397947	MDP0000605722		MDP0000191326	GO:0000003		MDP0000207588	GO:0000166		MDP0000536814	GO:0000166
		MDP0000425658	MDP0000710397		MDP0000192139	GO:0000003		MDP0000272881	GO:0000166		MDP0000304816	GO:0000166
		MDP0000462477	MDP0000676588		MDP0000192637	GO:0000003		MDP0000306261	GO:0000166		MDP0000240781	GO:0000166
		MDP0000494074	MDP0000710492		MDP0000192962	GO:0000003		MDP0000320861	GO:0000166		MDP0000398801	GO:0000166
		MDP0000641727	MDP0000389070		MDP0000196054	GO:0000003		MDP0000282387	GO:0000166		MDP0000308337	GO:0000166
		MDP0000672249	MDP0000471184		MDP0000200605	GO:0000003		MDP0000303619	GO:0000166		MDP0000306385	GO:0000166
		MDP0000708608	MDP0000559598		MDP0000201961	GO:0000003		MDP0000198980	GO:0000166		MDP0000523878	GO:0000166
		MDP0000371496	MDP0000262647		MDP0000202660	GO:0000003		MDP0000303291	GO:0000166		MDP0000694717	GO:0000166
		MDP0000377887	MDP0000657495		MDP0000205129	GO:0000003		MDP0000155347	GO:0000166		MDP0000122419	GO:0000166
		MDP0000381188	MDP0000543741		MDP0000208081	GO:0000003		MDP0000284669	GO:0000166		MDP0000738796	GO:0000166
		MDP0000397429	MDP0000753809		MDP0000208874	GO:0000003		MDP0000284789	GO:0000166		MDP0000125171	GO:0000166
		MDP0000529387	MDP0000435966		MDP0000210865	GO:0000003		MDP0000261968	GO:0000166		MDP0000160873	GO:0000166
		MDP0000547029	MDP0000523820		MDP0000211103	GO:0000003		MDP0000196654	GO:0000166		MDP0000230078	GO:0000166
		MDP0000580674	MDP0000459883		MDP0000212622	GO:0000003		MDP0000250923	GO:0000166		MDP0000126073	GO:0000166
		MDP0000597876	MDP0000751020		MDP0000213223	GO:0000003		MDP0000317242	GO:0000166		MDP0000624821	GO:0000166
		MDP0000724674	MDP0000533479		MDP0000214838	GO:0000003		MDP0000152179	GO:0000166		MDP0000276117	GO:0000166
		MDP0000387469	MDP0000573463		MDP0000215279	GO:0000003		MDP0000183137	GO:0000166		MDP0000504930	GO:0000166
		MDP0000176552	MDP0000676170		MDP0000215942	GO:0000003		MDP0000291172	GO:0000166		MDP0000613369	GO:0000166
		MDP0000185413	MDP0000668813		MDP0000215948	GO:0000003		MDP0000398831	GO:0000166		MDP0000269453	GO:0000166
		MDP0000204885	MDP0000588637		MDP0000217226	GO:0000003		MDP0000318562	GO:0000166		MDP0000170317	GO:0000166
		MDP0000209013	MDP0000436489		MDP0000217497	GO:0000003		MDP0000268081	GO:0000166		MDP0000614155	GO:0000166
		MDP0000212693	MDP0000636498		MDP0000218361	GO:0000003		MDP0000223025	GO:0000166		MDP0000498615	GO:0000166
		MDP0000242030	MDP0000447784		MDP0000218803	GO:0000003		MDP0000311885	GO:0000166		MDP0000148556	GO:0000166
		MDP0000276132	MDP0000382576		MDP0000221374	GO:0000003		MDP0000400164	GO:0000166		MDP0000733746	GO:0000166
		MDP0000283410	MDP0000405959		MDP0000221752	GO:0000003		MDP0000208443	GO:0000166		MDP0000731866	GO:0000166
		MDP0000293053	MDP0000478757		MDP0000222414	GO:0000003		MDP0000240942	GO:0000166		MDP0000582939	GO:0000166
		MDP0000383351	MDP0000458887		MDP0000227381	GO:0000003		MDP0000191247	GO:0000166		MDP0000283896	GO:0000166
		MDP0000457117	MDP0000462477		MDP0000228682	GO:0000003		MDP0000210542	GO:0000166		MDP0000220580	GO:0000166
		MDP0000461484	MDP0000654460		MDP0000230078	GO:0000003		MDP0000277733	GO:0000166		MDP0000704839	GO:0000166
		MDP0000566224	MDP0000453141		MDP0000230479	GO:0000003		MDP0000235721	GO:0000166		MDP0000183336	GO:0000166
		MDP0000597743	MDP0000290150		MDP0000231033	GO:0000003		MDP0000748642	GO:0000166		MDP0000178874	GO:0000166
		MDP0000644633	MDP0000293492		MDP0000231452	GO:0000003		MDP0000285967	GO:0000166		MDP0000823781	GO:0000166
		MDP0000687781	MDP0000285288		MDP0000231849	GO:0000003		MDP0000249831	GO:0000166		MDP0000206680	GO:0000166
		MDP0000149128	MDP0000198980		MDP0000232004	GO:0000003		MDP0000311929	GO:0000166		MDP0000233614	GO:0000166
		MDP0000170351	MDP0000386969		MDP0000233014	GO:0000003		MDP0000231635	GO:0000166		MDP0000677660	GO:0000166
		MDP0000188891	MDP0000319416		MDP0000233453	GO:0000003		MDP0000298210	GO:0000166		MDP0000669448	GO:0000166
		MDP0000196424	MDP0000470098		MDP0000233926	GO:0000003		MDP0000251002	GO:0000166		MDP0000291239	GO:0000166
		MDP0000205050	MDP0000303291		MDP0000234877	GO:0000003		MDP0000270020	GO:0000166		MDP0000196313	GO:0000166
		MDP0000208416	MDP0000423287		MDP0000235119	GO:0000003		MDP0000237571	GO:0000166		MDP0000428514	GO:0000166
		MDP0000210924	MDP0000256632		MDP0000235822	GO:0000003		MDP0000397215	GO:0000166		MDP0000157147	GO:0000166
		MDP0000218038	MDP0000155347		MDP0000235846	GO:0000003		MDP0000221919	GO:0000166		MDP0000652722	GO:0000166
		MDP0000223021	MDP0000284811		MDP0000235958	GO:0000003		MDP0000214528	GO:0000166		MDP0000382898	GO:0000166
		MDP0000247560	MDP0000700501		MDP0000237113	GO:0000003		MDP0000138287	GO:0000166		MDP0000607708	GO:0000166
		MDP0000256572	MDP0000434073		MDP0000237556	GO:0000003		MDP0000260928	GO:0000166		MDP0000589895	GO:0000166
		MDP0000258652	MDP0000295960		MDP0000241771	GO:0000003		MDP0000597009	GO:0000166		MDP0000268149	GO:0000166
		MDP0000267565	MDP0000176666		MDP0000242614	GO:0000003		MDP0000179995	GO:0000166		MDP0000265041	GO:0000166
		MDP0000268970	MDP0000433459		MDP0000243283	GO:0000003		MDP0000141947	GO:0000166		MDP0000614197	GO:0000166
		MDP0000271654	MDP0000262684		MDP0000243435	GO:0000003		MDP0000319911	GO:0000166		MDP0000735681	GO:0000166
		MDP0000271931	MDP0000533847		MDP0000244469	GO:0000003		MDP0000194114	GO:0000166		MDP0000275284	GO:0000166
		MDP0000275774	MDP0000204885		MDP0000245760	GO:0000003		MDP0000141322	GO:0000166		MDP0000181822	GO:0000166
		MDP0000283733	MDP0000650795		MDP0000246484	GO:0000003		MDP0000427182	GO:0000166		MDP0000405658	GO:0000166
		MDP0000312557	MDP0000130543		MDP0000247249	GO:0000003		MDP0000268149	GO:0000166		MDP0000695033	GO:0000166
		MDP0000372906	MDP0000441228		MDP0000247793	GO:0000003		MDP0000274042	GO:0000166		MDP0000192833	GO:0000166
		MDP0000373119	MDP0000535891		MDP0000248364	GO:0000003		MDP0000154198	GO:0000166		MDP0000707191	GO:0000166
		MDP0000380340	MDP0000437626		MDP0000248572	GO:0000003		MDP0000280644	GO:0000166		MDP0000593243	GO:0000166
		MDP0000380411	MDP0000297167		MDP0000251144	GO:0000003		MDP0000271039	GO:0000166		MDP0000574932	GO:0000166
		MDP0000382576	MDP0000231087		MDP0000251344	GO:0000003		MDP0000253320	GO:0000166		MDP0000213307	GO:0000166
		MDP0000386969	MDP0000169869		MDP0000252674	GO:0000003		MDP0000536814	GO:0000166		MDP0000598249	GO:0000166
		MDP0000389070	MDP0000236940		MDP0000255102	GO:0000003		MDP0000670256	GO:0000166		MDP0000303597	GO:0000166
		MDP0000405959	MDP0000737139		MDP0000255104	GO:0000003		MDP0000128823	GO:0000166		MDP0000637819	GO:0000166
		MDP0000408618	MDP0000281249		MDP0000255900	GO:0000003		MDP0000224040	GO:0000166		MDP0000609991	GO:0000166
		MDP0000416538	MDP0000284669		MDP0000256614	GO:0000003		MDP0000300920	GO:0000166		MDP0000365878	GO:0000166
		MDP0000435966	MDP0000627118		MDP0000257177	GO:0000003		MDP0000220947	GO:0000166		MDP0000451761	GO:0000166
		MDP0000436489	MDP0000641427		MDP0000260864	GO:0000003		MDP0000290919	GO:0000166		MDP0000200224	GO:0000166
		MDP0000441228	MDP0000451531		MDP0000261740	GO:0000003		MDP0000223570	GO:0000166		MDP0000913813	GO:0000166
		MDP0000444665	MDP0000317948		MDP0000263855	GO:0000003		MDP0000441948	GO:0000166		MDP0000741377	GO:0000166
		MDP0000447784	MDP0000372906		MDP0000264606	GO:0000003		MDP0000210865	GO:0000166		MDP0000466763	GO:0000166
		MDP0000453141	MDP0000644557		MDP0000264709	GO:0000003		MDP0000122720	GO:0000166		MDP0000682587	GO:0000166
		MDP0000458887	MDP0000281957		MDP0000267005	GO:0000003		MDP0000135504	GO:0000166		MDP0000175543	GO:0000166
		MDP0000459883	MDP0000536402		MDP0000267827	GO:0000003		MDP0000236354	GO:0000166		MDP0000283823	GO:0000166
		MDP0000468842	MDP0000286557		MDP0000267912	GO:0000003		MDP0000238482	GO:0000166		MDP0000151067	GO:0000166
		MDP0000471184	MDP0000219506		MDP0000270412	GO:0000003		MDP0000253485	GO:0000166		MDP0000519458	GO:0000166
		MDP0000471295	MDP0000740141		MDP0000270576	GO:0000003		MDP0000194940	GO:0000166		MDP0000453715	GO:0000166
		MDP0000471790	MDP0000213918		MDP0000271588	GO:0000003		MDP0000265484	GO:0000166		MDP0000571636	GO:0000166
		MDP0000478757	MDP0000284789		MDP0000271707	GO:0000003		MDP0000275293	GO:0000166		MDP0000224382	GO:0000166
		MDP0000479878	MDP0000689189		MDP0000272113	GO:0000003		MDP0000694717	GO:0000166		MDP0000205129	GO:0000166
		MDP0000479882	MDP0000243125		MDP0000273225	GO:0000003		MDP0000330297	GO:0000166		MDP0000948085	GO:0000166
		MDP0000481585	MDP0000232860		MDP0000276466	GO:0000003		MDP0000161081	GO:0000166		MDP0000216494	GO:0000166
		MDP0000492508	MDP0000176743		MDP0000276770	GO:0000003		MDP0000196447	GO:0000166		MDP0000605770	GO:0000166
		MDP0000510247	MDP0000261968		MDP0000278702	GO:0000003		MDP0000270369	GO:0000166		MDP0000133650	GO:0000166
		MDP0000514412	MDP0000394825		MDP0000279446	GO:0000003		MDP0000296288	GO:0000166		MDP0000166913	GO:0000166
		MDP0000515663	MDP0000733900		MDP0000279943	GO:0000003		MDP0000297434	GO:0000166		MDP0000617609	GO:0000166
		MDP0000520148	MDP0000260482		MDP0000281005	GO:0000003		MDP0000252658	GO:0000166		MDP0000398623	GO:0000166
		MDP0000522468	MDP0000510247		MDP0000281626	GO:0000003		MDP0000123845	GO:0000166		MDP0000578279	GO:0000166
		MDP0000522946	MDP0000171641		MDP0000282536	GO:0000003		MDP0000256300	GO:0000166		MDP0000948331	GO:0000166
		MDP0000523820	MDP0000415480		MDP0000284554	GO:0000003		MDP0000309681	GO:0000166		MDP0000946091	GO:0000166
		MDP0000532438	MDP0000635625		MDP0000284776	GO:0000003		MDP0000176220	GO:0000166		MDP0000942052	GO:0000166
		MDP0000533479	MDP0000510776		MDP0000285624	GO:0000003		MDP0000625880	GO:0000166		MDP0000941113	GO:0000166
		MDP0000543741	MDP0000174758		MDP0000286389	GO:0000003		MDP0000282628	GO:0000166		MDP0000926788	GO:0000166
		MDP0000545895	MDP0000195738		MDP0000286554	GO:0000003		MDP0000239478	GO:0000166		MDP0000892103	GO:0000166
		MDP0000547785	MDP0000423461		MDP0000287530	GO:0000003		MDP0000504930	GO:0000166		MDP0000891422	GO:0000166
		MDP0000559598	MDP0000532438		MDP0000290291	GO:0000003		MDP0000179725	GO:0000166		MDP0000874088	GO:0000166
		MDP0000562561	MDP0000196654		MDP0000290337	GO:0000003		MDP0000288974	GO:0000166		MDP0000835663	GO:0000166
		MDP0000570592	MDP0000519389		MDP0000290747	GO:0000003		MDP0000288794	GO:0000166		MDP0000829770	GO:0000166
		MDP0000573463	MDP0000250923		MDP0000291284	GO:0000003		MDP0000210358	GO:0000166		MDP0000786039	GO:0000166
		MDP0000574932	MDP0000471295		MDP0000292530	GO:0000003		MDP0000192054	GO:0000166		MDP0000754275	GO:0000166
		MDP0000578119	MDP0000212795		MDP0000293068	GO:0000003		MDP0000399161	GO:0000166		MDP0000740574	GO:0000166
		MDP0000581621	MDP0000702009		MDP0000293310	GO:0000003		MDP0000278107	GO:0000166		MDP0000723995	GO:0000166
		MDP0000584939	MDP0000224367		MDP0000294836	GO:0000003		MDP0000204764	GO:0000166		MDP0000693116	GO:0000166
		MDP0000588637	MDP0000311313		MDP0000294970	GO:0000003		MDP0000248937	GO:0000166		MDP0000679221	GO:0000166
		MDP0000592506	MDP0000215248		MDP0000295064	GO:0000003		MDP0000614155	GO:0000166		MDP0000670256	GO:0000166
		MDP0000605722	MDP0000748385		MDP0000296970	GO:0000003		MDP0000297841	GO:0000166		MDP0000597009	GO:0000166
		MDP0000616877	MDP0000238028		MDP0000297622	GO:0000003		MDP0000148912	GO:0000166		MDP0000147060	GO:0000166
		MDP0000634265	MDP0000271588		MDP0000298194	GO:0000003		MDP0000242487	GO:0000166		MDP0000145972	GO:0000166
		MDP0000636498	MDP0000208604		MDP0000298333	GO:0000003		MDP0000145267	GO:0000166		MDP0000145016	GO:0000166
		MDP0000640644	MDP0000522468		MDP0000301950	GO:0000003		MDP0000282446	GO:0000166		MDP0000538536	GO:0000166
		MDP0000647016	MDP0000320789		MDP0000302063	GO:0000003		MDP0000239632	GO:0000166		MDP0000525414	GO:0000166
		MDP0000648843	MDP0000296541		MDP0000303216	GO:0000003		MDP0000268798	GO:0000166		MDP0000523959	GO:0000166
		MDP0000650337	MDP0000267643		MDP0000304595	GO:0000003		MDP0000311453	GO:0000166		MDP0000488713	GO:0000166
		MDP0000651237	MDP0000317242		MDP0000305699	GO:0000003		MDP0000303597	GO:0000166		MDP0000484463	GO:0000166
		MDP0000654460	MDP0000453843		MDP0000306342	GO:0000003		MDP0000264458	GO:0000166		MDP0000478659	GO:0000166
		MDP0000657495	MDP0000236092		MDP0000306503	GO:0000003		MDP0000754275	GO:0000166		MDP0000447111	GO:0000166
		MDP0000664672	MDP0000152179		MDP0000306653	GO:0000003		MDP0000191680	GO:0000166		MDP0000427182	GO:0000166
		MDP0000665827	MDP0000314426		MDP0000307178	GO:0000003		MDP0000177096	GO:0000166		MDP0000403340	GO:0000166
		MDP0000667922	MDP0000183137		MDP0000307441	GO:0000003		MDP0000178860	GO:0000166		MDP0000398831	GO:0000166
		MDP0000668813	MDP0000291172		MDP0000308084	GO:0000003		MDP0000271977	GO:0000166		MDP0000398639	GO:0000166
		MDP0000670003	MDP0000293053		MDP0000308871	GO:0000003		MDP0000266930	GO:0000166		MDP0000391636	GO:0000166
		MDP0000672441	MDP0000271878		MDP0000310202	GO:0000003		MDP0000125171	GO:0000166		MDP0000369335	GO:0000166
		MDP0000676170	MDP0000160129		MDP0000310248	GO:0000003		MDP0000204719	GO:0000166		MDP0000366879	GO:0000166
		MDP0000681930	MDP0000236472		MDP0000310321	GO:0000003		MDP0000131635	GO:0000166		MDP0000361670	GO:0000166
		MDP0000685112	MDP0000211008		MDP0000311469	GO:0000003		MDP0000296540	GO:0000166		MDP0000344710	GO:0000166
		MDP0000687456	MDP0000315686		MDP0000312258	GO:0000003		MDP0000741377	GO:0000166		MDP0000330297	GO:0000166
		MDP0000688109	MDP0000656305		MDP0000313884	GO:0000003		MDP0000152807	GO:0000166		MDP0000328568	GO:0000166
		MDP0000689189	MDP0000451277		MDP0000314843	GO:0000003		MDP0000255751	GO:0000166		MDP0000323248	GO:0000166
		MDP0000696208	MDP0000580199		MDP0000315206	GO:0000003		MDP0000211617	GO:0000166		MDP0000323246	GO:0000166
		MDP0000697476	MDP0000272048		MDP0000315220	GO:0000003		MDP0000288411	GO:0000166		MDP0000320742	GO:0000166
		MDP0000710397	MDP0000308568		MDP0000316988	GO:0000003		MDP0000295428	GO:0000166		MDP0000320200	GO:0000166
		MDP0000733900	MDP0000376418		MDP0000317596	GO:0000003		MDP0000129019	GO:0000166		MDP0000320149	GO:0000166
		MDP0000751020	MDP0000318800		MDP0000318130	GO:0000003		MDP0000203641	GO:0000166		MDP0000320042	GO:0000166
		MDP0000753809	MDP0000181840		MDP0000319107	GO:0000003		MDP0000317622	GO:0000166		MDP0000319194	GO:0000166
		MDP0000884359	MDP0000571942		MDP0000319281	GO:0000003		MDP0000292484	GO:0000166		MDP0000318292	GO:0000166
		MDP0000156687	MDP0000398831		MDP0000319775	GO:0000003		MDP0000176996	GO:0000166		MDP0000317951	GO:0000166
		MDP0000282444	MDP0000297250		MDP0000320142	GO:0000003		MDP0000310978	GO:0000166		MDP0000317622	GO:0000166
		MDP0000402246	MDP0000284330		MDP0000320333	GO:0000003		MDP0000869624	GO:0000166		MDP0000317242	GO:0000166
		MDP0000415480	MDP0000381217		MDP0000346576	GO:0000003		MDP0000147060	GO:0000166		MDP0000316423	GO:0000166
		MDP0000450286	MDP0000315893		MDP0000363904	GO:0000003		MDP0000478659	GO:0000166		MDP0000141947	GO:0000166
		MDP0000465612	MDP0000681930		MDP0000364447	GO:0000003		MDP0000196372	GO:0000166		MDP0000141675	GO:0000166
		MDP0000537291	MDP0000598983		MDP0000366291	GO:0000003		MDP0000323248	GO:0000166		MDP0000139282	GO:0000166
		MDP0000549284	MDP0000722303		MDP0000370504	GO:0000003		MDP0000323246	GO:0000166		MDP0000138110	GO:0000166
		MDP0000571942	MDP0000166060		MDP0000375136	GO:0000003		MDP0000433365	GO:0000166		MDP0000315265	GO:0000166
		MDP0000597360	MDP0000283518		MDP0000412895	GO:0000003		MDP0000263725	GO:0000166		MDP0000313192	GO:0000166
		MDP0000635625	MDP0000171517		MDP0000413866	GO:0000003		MDP0000609991	GO:0000166		MDP0000311885	GO:0000166
		MDP0000665588	MDP0000302958		MDP0000418690	GO:0000003		MDP0000202932	GO:0000166		MDP0000310267	GO:0000166
		MDP0000676588	MDP0000292926		MDP0000436155	GO:0000003		MDP0000163332	GO:0000166		MDP0000306261	GO:0000166
		MDP0000683160	MDP0000318562		MDP0000439540	GO:0000003		MDP0000306385	GO:0000166		MDP0000303744	GO:0000166
		MDP0000710210	MDP0000374070		MDP0000457082	GO:0000003		MDP0000129272	GO:0000166		MDP0000303291	GO:0000166
		MDP0000710492	MDP0000725198		MDP0000464704	GO:0000003		MDP0000735681	GO:0000166		MDP0000302917	GO:0000166
		MDP0000746015	MDP0000313884		MDP0000479140	GO:0000003		MDP0000277491	GO:0000166		MDP0000302064	GO:0000166
		MDP0000748216	MDP0000383351		MDP0000505386	GO:0000003		MDP0000578279	GO:0000166		MDP0000301199	GO:0000166
		MDP0000182651	MDP0000481757		MDP0000509120	GO:0000003		MDP0000892103	GO:0000166		MDP0000300920	GO:0000166
		MDP0000413581	MDP0000569894		MDP0000518777	GO:0000003		MDP0000152269	GO:0000166		MDP0000298210	GO:0000166
		MDP0000425417	MDP0000172418		MDP0000524438	GO:0000003		MDP0000285159	GO:0000166		MDP0000298200	GO:0000166
		MDP0000439422	MDP0000200961		MDP0000544957	GO:0000003		MDP0000218012	GO:0000166		MDP0000297581	GO:0000166
		MDP0000506799	MDP0000150830		MDP0000571636	GO:0000003		MDP0000201458	GO:0000166		MDP0000297434	GO:0000166
		MDP0000562654	MDP0000178076		MDP0000582939	GO:0000003		MDP0000646431	GO:0000166		MDP0000296540	GO:0000166
		MDP0000668341	MDP0000566224		MDP0000590465	GO:0000003		MDP0000190288	GO:0000166		MDP0000296061	GO:0000166
		MDP0000671326	MDP0000292634		MDP0000593675	GO:0000003		MDP0000829770	GO:0000166		MDP0000295783	GO:0000166
		MDP0000739247	MDP0000262654		MDP0000595474	GO:0000003		MDP0000184420	GO:0000166		MDP0000293285	GO:0000166
		MDP0000740141	MDP0000221997		MDP0000599845	GO:0000003		MDP0000276117	GO:0000166		MDP0000293068	GO:0000166
		MDP0000754915	MDP0000268081		MDP0000613300	GO:0000003		MDP0000320149	GO:0000166		MDP0000291494	GO:0000166
		MDP0000119411	MDP0000664714		MDP0000618172	GO:0000003		MDP0000288440	GO:0000166		MDP0000290119	GO:0000166
		MDP0000127136	MDP0000671168		MDP0000629654	GO:0000003		MDP0000199997	GO:0000166		MDP0000288974	GO:0000166
		MDP0000163080	MDP0000137218		MDP0000644712	GO:0000003		MDP0000275284	GO:0000166		MDP0000286647	GO:0000166
		MDP0000166774	MDP0000293286		MDP0000652326	GO:0000003		MDP0000292654	GO:0000166		MDP0000284274	GO:0000166
		MDP0000174464	MDP0000425417		MDP0000664714	GO:0000003		MDP0000201796	GO:0000166		MDP0000284158	GO:0000166
		MDP0000194311	MDP0000277847		MDP0000670225	GO:0000003		MDP0000126888	GO:0000166		MDP0000282977	GO:0000166
		MDP0000196192	MDP0000226443		MDP0000695032	GO:0000003		MDP0000233983	GO:0000166		MDP0000282628	GO:0000166
		MDP0000199867	MDP0000223025		MDP0000699025	GO:0000003		MDP0000530306	GO:0000166		MDP0000280700	GO:0000166
		MDP0000211182	MDP0000686042		MDP0000706548	GO:0000003		MDP0000847104	GO:0000166		MDP0000278107	GO:0000166
		MDP0000220333	MDP0000192659		MDP0000707798	GO:0000003		MDP0000210250	GO:0000166		MDP0000277804	GO:0000166
		MDP0000223261	MDP0000311885		MDP0000719275	GO:0000003		MDP0000193801	GO:0000166		MDP0000277782	GO:0000166
		MDP0000229060	MDP0000309771		MDP0000739908	GO:0000003		MDP0000214826	GO:0000166		MDP0000277733	GO:0000166
		MDP0000229361	MDP0000286927		MDP0000746551	GO:0000003		MDP0000263813	GO:0000166		MDP0000271977	GO:0000166
		MDP0000237920	MDP0000163068		MDP0000779889	GO:0000003		MDP0000669448	GO:0000166		MDP0000271173	GO:0000166
		MDP0000240450	MDP0000320460		MDP0000800363	GO:0000003		MDP0000313987	GO:0000166		MDP0000271039	GO:0000166
		MDP0000276342	MDP0000400164		MDP0000802980	GO:0000003		MDP0000181822	GO:0000166		MDP0000271014	GO:0000166
		MDP0000290404	MDP0000687252		MDP0000806475	GO:0000003		MDP0000224382	GO:0000166		MDP0000270369	GO:0000166
		MDP0000291519	MDP0000162233		MDP0000809438	GO:0000003		MDP0000637819	GO:0000166		MDP0000270349	GO:0000166
		MDP0000298886	MDP0000628923		MDP0000821608	GO:0000003		MDP0000225637	GO:0000166		MDP0000136698	GO:0000166
		MDP0000299171	MDP0000412069		MDP0000822558	GO:0000003		MDP0000256880	GO:0000166		MDP0000134271	GO:0000166
		MDP0000310752	MDP0000235958		MDP0000832968	GO:0000003		MDP0000192833	GO:0000166		MDP0000132654	GO:0000166
		MDP0000372777	MDP0000501090		MDP0000837435	GO:0000003		MDP0000178360	GO:0000166		MDP0000268798	GO:0000166
		MDP0000391922	MDP0000638176		MDP0000838506	GO:0000003		MDP0000213307	GO:0000166		MDP0000268175	GO:0000166
		MDP0000462906	MDP0000198616		MDP0000848218	GO:0000003		MDP0000873797	GO:0000166		MDP0000265484	GO:0000166
		MDP0000476268	MDP0000150672		MDP0000848732	GO:0000003		MDP0000126384	GO:0000166		MDP0000264774	GO:0000166
		MDP0000492138	MDP0000641727		MDP0000860310	GO:0000003		MDP0000170852	GO:0000166		MDP0000264709	GO:0000166
		MDP0000497011	MDP0000182655		MDP0000863404	GO:0000003		MDP0000291837	GO:0000166		MDP0000263855	GO:0000166
		MDP0000535350	MDP0000204403		MDP0000867772	GO:0000003		MDP0000656448	GO:0000166		MDP0000260928	GO:0000166
		MDP0000590535	MDP0000253475		MDP0000870890	GO:0000003		MDP0000143330	GO:0000166		MDP0000259264	GO:0000166
		MDP0000634029	MDP0000188891		MDP0000880912	GO:0000003		MDP0000541405	GO:0000166		MDP0000258628	GO:0000166
		MDP0000636849	MDP0000126441		MDP0000894041	GO:0000003		MDP0000313192	GO:0000166		MDP0000255751	GO:0000166
		MDP0000637819	MDP0000199035		MDP0000913810	GO:0000003		MDP0000168891	GO:0000166		MDP0000255053	GO:0000166
		MDP0000651761	MDP0000301626		MDP0000923329	GO:0000003		MDP0000195716	GO:0000166		MDP0000251667	GO:0000166
		MDP0000673909	MDP0000169806		MDP0000939633	GO:0000003		MDP0000297581	GO:0000166		MDP0000250932	GO:0000166
		MDP0000720028	MDP0000175186		MDP0000948518	GO:0000003		MDP0000203256	GO:0000166		MDP0000249831	GO:0000166
		MDP0000120023	MDP0000208443		MDP0000952085	GO:0000003		MDP0000223858	GO:0000166		MDP0000247441	GO:0000166
		MDP0000154936	MDP0000216809		MDP0000013737	GO:0000166		MDP0000167304	GO:0000166		MDP0000244506	GO:0000166
		MDP0000198761	MDP0000244945		MDP0000023020	GO:0000166		MDP0000292651	GO:0000166		MDP0000244014	GO:0000166
		MDP0000251919	MDP0000254650		MDP0000049091	GO:0000166		MDP0000185506	GO:0000166		MDP0000243235	GO:0000166
		MDP0000264352	MDP0000253936		MDP0000050048	GO:0000166		MDP0000178874	GO:0000166		MDP0000240979	GO:0000166
		MDP0000286170	MDP0000270684		MDP0000067021	GO:0000166		MDP0000525414	GO:0000166		MDP0000239345	GO:0000166
		MDP0000306380	MDP0000729950		MDP0000089079	GO:0000166		MDP0000674429	GO:0000166		MDP0000236354	GO:0000166
		MDP0000710849	MDP0000550893		MDP0000118814	GO:0000166		MDP0000200224	GO:0000166		MDP0000234947	GO:0000166
		MDP0000233131	MDP0000240942		MDP0000118824	GO:0000166		MDP0000122783	GO:0000166		MDP0000234838	GO:0000166
		MDP0000125651	MDP0000282199		MDP0000118922	GO:0000166		MDP0000191730	GO:0000166		MDP0000233485	GO:0000166
		MDP0000150830	MDP0000298466		MDP0000119402	GO:0000166		MDP0000711630	GO:0000166		MDP0000231635	GO:0000166
		MDP0000171050	MDP0000915256		MDP0000119551	GO:0000166		MDP0000375136	GO:0000166		MDP0000228407	GO:0000166
		MDP0000184356	MDP0000309581		MDP0000119754	GO:0000166		MDP0000252158	GO:0000166		MDP0000224969	GO:0000166
		MDP0000197815	MDP0000171050		MDP0000119800	GO:0000166		MDP0000147176	GO:0000166		MDP0000224040	GO:0000166
		MDP0000200197	MDP0000720221		MDP0000119880	GO:0000166		MDP0000519458	GO:0000166		MDP0000223570	GO:0000166
		MDP0000200961	MDP0000261826		MDP0000119945	GO:0000166		MDP0000216494	GO:0000166		MDP0000223486	GO:0000166
		MDP0000215248	MDP0000191247		MDP0000120430	GO:0000166		MDP0000823781	GO:0000166		MDP0000223220	GO:0000166
		MDP0000220897	MDP0000272502		MDP0000120611	GO:0000166		MDP0000145450	GO:0000166		MDP0000129272	GO:0000166
		MDP0000256632	MDP0000299175		MDP0000120760	GO:0000166		MDP0000578464	GO:0000166		MDP0000129019	GO:0000166
		MDP0000278176	MDP0000273736		MDP0000120797	GO:0000166		MDP0000719094	GO:0000166		MDP0000126901	GO:0000166
		MDP0000280669	MDP0000267919		MDP0000121074	GO:0000166		MDP0000216852	GO:0000166		MDP0000218361	GO:0000166
		MDP0000297250	MDP0000207355		MDP0000121134	GO:0000166		MDP0000466763	GO:0000166		MDP0000218012	GO:0000166
		MDP0000308928	MDP0000140405		MDP0000121177	GO:0000166		MDP0000607708	GO:0000166		MDP0000215472	GO:0000166
		MDP0000485834	MDP0000155537		MDP0000121633	GO:0000166		MDP0000593243	GO:0000166		MDP0000214826	GO:0000166
		MDP0000489783	MDP0000578119		MDP0000121840	GO:0000166		MDP0000556234	GO:0000166		MDP0000213482	GO:0000166
		MDP0000605770	MDP0000193774		MDP0000122126	GO:0000166		MDP0000172130	GO:0000166		MDP0000211096	GO:0000166
		MDP0000614365	MDP0000294146		MDP0000122419	GO:0000166		MDP0000167683	GO:0000166		MDP0000210865	GO:0000166
		MDP0000524742	MDP0000638642		MDP0000122432	GO:0000166		MDP0000164994	GO:0000166		MDP0000208443	GO:0000166
		MDP0000290150	MDP0000233279		MDP0000122452	GO:0000166		MDP0000296970	GO:0000166		MDP0000207259	GO:0000166
		MDP0000157124	MDP0000545895		MDP0000122720	GO:0000166		MDP0000945325	GO:0000166		MDP0000205497	GO:0000166
		MDP0000198980	MDP0000268222		MDP0000122783	GO:0000166		MDP0000328568	GO:0000166		MDP0000204719	GO:0000166
		MDP0000303291	MDP0000305523		MDP0000122849	GO:0000166		MDP0000601938	GO:0000166		MDP0000203256	GO:0000166
		MDP0000381461	MDP0000288391		MDP0000123421	GO:0000166		MDP0000320946	GO:0000166		MDP0000203042	GO:0000166
		MDP0000381728	MDP0000293285		MDP0000123571	GO:0000166		MDP0000686721	GO:0000166		MDP0000201796	GO:0000166
		MDP0000411804	MDP0000154281		MDP0000123665	GO:0000166		MDP0000205129	GO:0000166		MDP0000200836	GO:0000166
		MDP0000420032	MDP0000311908		MDP0000123845	GO:0000166		MDP0000230078	GO:0000166		MDP0000200120	GO:0000166
		MDP0000423461	MDP0000296456		MDP0000123923	GO:0000166		MDP0000705032	GO:0000166		MDP0000195716	GO:0000166
		MDP0000433315	MDP0000271764		MDP0000123980	GO:0000166		MDP0000166103	GO:0000166		MDP0000194114	GO:0000166
		MDP0000441933	MDP0000256222		MDP0000124152	GO:0000166		MDP0000139282	GO:0000166		MDP0000192054	GO:0000166
		MDP0000468641	MDP0000439879		MDP0000124417	GO:0000166		MDP0000739908	GO:0000166		MDP0000191680	GO:0000166
		MDP0000470098	MDP0000287017		MDP0000125171	GO:0000166		MDP0000770881	GO:0000166		MDP0000191247	GO:0000166
		MDP0000473159	MDP0000570592		MDP0000125687	GO:0000166		MDP0000252777	GO:0000166		MDP0000189095	GO:0000166
		MDP0000483442	MDP0000738433		MDP0000125781	GO:0000166		MDP0000355795	GO:0000166		MDP0000184292	GO:0000166
		MDP0000484086	MDP0000210542		MDP0000125819	GO:0000166		MDP0000206891	GO:0000166		MDP0000183470	GO:0000166
		MDP0000496906	MDP0000646386		MDP0000125870	GO:0000166		MDP0000271965	GO:0000166		MDP0000179238	GO:0000166
		MDP0000517599	MDP0000301788		MDP0000126073	GO:0000166		MDP0000899203	GO:0000166		MDP0000179135	GO:0000166
		MDP0000528533	MDP0000687781		MDP0000126384	GO:0000166		MDP0000316703	GO:0000166		MDP0000177961	GO:0000166
		MDP0000533847	MDP0000151165		MDP0000126487	GO:0000166		MDP0000135694	GO:0000166		MDP0000176996	GO:0000166
		MDP0000535891	MDP0000231217		MDP0000126770	GO:0000166		MDP0000385930	GO:0000166		MDP0000176220	GO:0000166
		MDP0000628115	MDP0000277733		MDP0000126806	GO:0000166		MDP0000589421	GO:0000166		MDP0000175085	GO:0000166
		MDP0000634821	MDP0000696208		MDP0000126844	GO:0000166		MDP0000706548	GO:0000166		MDP0000174896	GO:0000166
		MDP0000639966	MDP0000212919		MDP0000126850	GO:0000166		MDP0000613369	GO:0000166		MDP0000172827	GO:0000166
		MDP0000641427	MDP0000595134		MDP0000126888	GO:0000166		MDP0000835663	GO:0000166		MDP0000170852	GO:0000166
		MDP0000646386	MDP0000175094		MDP0000126901	GO:0000166		MDP0000582939	GO:0000166		MDP0000168891	GO:0000166
		MDP0000654510	MDP0000159886		MDP0000127005	GO:0000166		MDP0000738796	GO:0000166		MDP0000123845	GO:0000166
		MDP0000656305	MDP0000260528		MDP0000127305	GO:0000166		MDP0000560440	GO:0000166		MDP0000122783	GO:0000166
		MDP0000659090	MDP0000488789		MDP0000127769	GO:0000166		MDP0000286791	GO:0000166		MDP0000385930	GO:0000166
		MDP0000679015	MDP0000308928		MDP0000127904	GO:0000166		MDP0000175543	GO:0000166		MDP0000290919	GO:0000166
		MDP0000684516	MDP0000248134		MDP0000128021	GO:0000166		MDP0000489577	GO:0000166		MDP0000240942	GO:0000166
		MDP0000687252	MDP0000651858		MDP0000128030	GO:0000166		MDP0000765142	GO:0000166		MDP0000168869	GO:0000166
		MDP0000735971	MDP0000221878		MDP0000128057	GO:0000166		MDP0000230832	GO:0000166		MDP0000560440	GO:0000166
		MDP0000752694	MDP0000236197		MDP0000128263	GO:0000166		MDP0000275843	GO:0000166		MDP0000295971	GO:0000166
		MDP0000151484	MDP0000235721		MDP0000128300	GO:0000166		MDP0000452499	GO:0000166		MDP0000601938	GO:0000166
		MDP0000193465	MDP0000301453		MDP0000128351	GO:0000166		MDP0000817718	GO:0000166		MDP0000944202	GO:0000166
		MDP0000203385	MDP0000255640		MDP0000128407	GO:0000166		MDP0000353691	GO:0000166		MDP0000706548	GO:0000166
		MDP0000260910	MDP0000137489		MDP0000128528	GO:0000166		MDP0000186300	GO:0000166		MDP0000320946	GO:0000166
		MDP0000297283	MDP0000261212		MDP0000128823	GO:0000166		MDP0000870890	GO:0000166		MDP0000870890	GO:0000166
		MDP0000304781	MDP0000748642		MDP0000128856	GO:0000166		MDP0000815929	GO:0000166		MDP0000221796	GO:0000166
		MDP0000312626	MDP0000716151		MDP0000128986	GO:0000166		MDP0000233485	GO:0000166		MDP0000201458	GO:0000166
		MDP0000372663	MDP0000301295		MDP0000129019	GO:0000166		MDP0000492359	GO:0000166		MDP0000230832	GO:0000166
		MDP0000386726	MDP0000156687		MDP0000129028	GO:0000166		MDP0000119880	GO:0000166		MDP0000739908	GO:0000166
		MDP0000389147	MDP0000316670		MDP0000129272	GO:0000166		MDP0000175487	GO:0000166		MDP0000209919	GO:0000166
		MDP0000393857	MDP0000463056		MDP0000129308	GO:0000166		MDP0000195095	GO:0000166		MDP0000496068	GO:0000166
		MDP0000396307	MDP0000181616		MDP0000129394	GO:0000166		MDP0000204122	GO:0000166		MDP0000233983	GO:0000166
		MDP0000398639	MDP0000189481		MDP0000129396	GO:0000166		MDP0000297918	GO:0000166		MDP0000496651	GO:0000166
		MDP0000425190	MDP0000319299		MDP0000130270	GO:0000166		MDP0000300556	GO:0000166		MDP0000187113	GO:0000166
		MDP0000427071	MDP0000311219		MDP0000130389	GO:0000166		MDP0000306669	GO:0000166		MDP0000164113	GO:0000166
		MDP0000484463	MDP0000285967		MDP0000130807	GO:0000166		MDP0000331069	GO:0000166		MDP0000135504	GO:0000166
		MDP0000498615	MDP0000585212		MDP0000131006	GO:0000166		MDP0000557076	GO:0000166		MDP0000191730	GO:0000166
		MDP0000552995	MDP0000159435		MDP0000131013	GO:0000166		MDP0000824430	GO:0000166		MDP0000191326	GO:0000166
		MDP0000586712	MDP0000214317		MDP0000131032	GO:0000166		MDP0000187113	GO:0000166		MDP0000285967	GO:0000166
		MDP0000617609	MDP0000847955		MDP0000131039	GO:0000166		MDP0000913001	GO:0000166		MDP0000206891	GO:0000166
		MDP0000652722	MDP0000451407		MDP0000131279	GO:0000166		MDP0000221796	GO:0000166		MDP0000945325	GO:0000166
		MDP0000680893	MDP0000132377		MDP0000131302	GO:0000166		MDP0000168869	GO:0000166		MDP0000873797	GO:0000166
		MDP0000725817	MDP0000303339		MDP0000131635	GO:0000166		MDP0000138013	GO:0000166		MDP0000824430	GO:0000166
		MDP0000737010	MDP0000161005		MDP0000131763	GO:0000166		MDP0000177961	GO:0000166		MDP0000817718	GO:0000166
		MDP0000740574	MDP0000277804		MDP0000132167	GO:0000166		MDP0000189095	GO:0000166		MDP0000770881	GO:0000166
		MDP0000749555	MDP0000276342		MDP0000132263	GO:0000166		MDP0000207259	GO:0000166		MDP0000765142	GO:0000166
		MDP0000826005	MDP0000292750		MDP0000132521	GO:0000166		MDP0000224969	GO:0000166		MDP0000760357	GO:0000166
		MDP0000948085	MDP0000526896		MDP0000132654	GO:0000166		MDP0000225403	GO:0000166		MDP0000705032	GO:0000166
		MDP0000155347	MDP0000888428		MDP0000132668	GO:0000166		MDP0000251667	GO:0000166		MDP0000557076	GO:0000166
		MDP0000284811	MDP0000710096		MDP0000132833	GO:0000166		MDP0000264709	GO:0000166		MDP0000530306	GO:0000166
		MDP0000629403	MDP0000320742		MDP0000134271	GO:0000166		MDP0000134271	GO:0000166		MDP0000397215	GO:0000166
		MDP0000119920	MDP0000136844		MDP0000134314	GO:0000166		MDP0000284298	GO:0000166		MDP0000375136	GO:0000166
		MDP0000136232	MDP0000216978		MDP0000134332	GO:0000166		MDP0000286647	GO:0000166		MDP0000353313	GO:0000166
		MDP0000159886	MDP0000932254		MDP0000134667	GO:0000166		MDP0000289018	GO:0000166		MDP0000341930	GO:0000166
		MDP0000166803	MDP0000723246		MDP0000134765	GO:0000166		MDP0000290119	GO:0000166		MDP0000331069	GO:0000166
		MDP0000168219	MDP0000138368		MDP0000135291	GO:0000166		MDP0000293068	GO:0000166		MDP0000316703	GO:0000166
		MDP0000168225	MDP0000282281		MDP0000135504	GO:0000166		MDP0000295783	GO:0000166		MDP0000313987	GO:0000166
		MDP0000175234	MDP0000225203		MDP0000135694	GO:0000166		MDP0000319194	GO:0000166		MDP0000313619	GO:0000166
		MDP0000180760	MDP0000267686		MDP0000135877	GO:0000166		MDP0000320460	GO:0000166		MDP0000309681	GO:0000166
		MDP0000186875	MDP0000216190		MDP0000135954	GO:0000166		MDP0000320742	GO:0000166		MDP0000306669	GO:0000166
		MDP0000191725	MDP0000372777		MDP0000136041	GO:0000166		MDP0000145016	GO:0000166		MDP0000300556	GO:0000166
		MDP0000193774	MDP0000468641		MDP0000136090	GO:0000166		MDP0000145972	GO:0000166		MDP0000297918	GO:0000166
		MDP0000195323	MDP0000275454		MDP0000136102	GO:0000166		MDP0000723995	GO:0000166		MDP0000297841	GO:0000166
		MDP0000197353	MDP0000299357		MDP0000136104	GO:0000166		MDP0000786039	GO:0000166		MDP0000296970	GO:0000166
		MDP0000200680	MDP0000471790		MDP0000136345	GO:0000166		MDP0000946091	GO:0000166		MDP0000291837	GO:0000166
		MDP0000200762	MDP0000142953		MDP0000136590	GO:0000166		MDP0000707191	GO:0000166		MDP0000286791	GO:0000166
		MDP0000205510	MDP0000249831		MDP0000136799	GO:0000166		MDP0000157147	GO:0000166		MDP0000285159	GO:0000166
		MDP0000220171	MDP0000284408		MDP0000137399	GO:0000166		MDP0000283896	GO:0000166		MDP0000281503	GO:0000166
		MDP0000221453	MDP0000299171		MDP0000137958	GO:0000166		MDP0000624821	GO:0000166		MDP0000277491	GO:0000166
		MDP0000224231	MDP0000160873		MDP0000138013	GO:0000166		MDP0000126073	GO:0000166		MDP0000271965	GO:0000166
		MDP0000224920	MDP0000654510		MDP0000138089	GO:0000166		MDP0000122419	GO:0000166		MDP0000264759	GO:0000166
		MDP0000230786	MDP0000250634		MDP0000138110	GO:0000166		MDP0000209919	GO:0000166		MDP0000264701	GO:0000166
		MDP0000238482	MDP0000306204		MDP0000138287	GO:0000166		MDP0000177080	GO:0000166		MDP0000264458	GO:0000166
		MDP0000245971	MDP0000278838		MDP0000138436	GO:0000166		MDP0000640644	GO:0003674		MDP0000264380	GO:0000166
		MDP0000247656	MDP0000311929		MDP0000138643	GO:0000166		MDP0000253375	GO:0003674		MDP0000256880	GO:0000166
		MDP0000268084	MDP0000665827		MDP0000138684	GO:0000166		MDP0000264923	GO:0003674		MDP0000248937	GO:0000166
		MDP0000272123	MDP0000562561		MDP0000138993	GO:0000166		MDP0000444665	GO:0003674		MDP0000242487	GO:0000166
		MDP0000285967	MDP0000460711		MDP0000139282	GO:0000166		MDP0000155712	GO:0003674		MDP0000237571	GO:0000166
		MDP0000289178	MDP0000176552		MDP0000139493	GO:0000166		MDP0000223748	GO:0003674		MDP0000220947	GO:0000166
		MDP0000298210	MDP0000217511		MDP0000140000	GO:0000166		MDP0000256095	GO:0003674		MDP0000218268	GO:0000166
		MDP0000303057	MDP0000890776		MDP0000140238	GO:0000166		MDP0000271321	GO:0003674		MDP0000210358	GO:0000166
		MDP0000311219	MDP0000314328		MDP0000140242	GO:0000166		MDP0000654410	GO:0003674		MDP0000210250	GO:0000166
		MDP0000315302	MDP0000310316		MDP0000140444	GO:0000166		MDP0000302628	GO:0003674		MDP0000204764	GO:0000166
		MDP0000318729	MDP0000317016		MDP0000140755	GO:0000166		MDP0000221997	GO:0003674		MDP0000204122	GO:0000166
		MDP0000321785	MDP0000616877		MDP0000140798	GO:0000166		MDP0000725198	GO:0003674		MDP0000201273	GO:0000166
		MDP0000598983	MDP0000536626		MDP0000140914	GO:0000166		MDP0000283518	GO:0003674		MDP0000198142	GO:0000166
		MDP0000700501	MDP0000207259		MDP0000141076	GO:0000166		MDP0000510776	GO:0003674		MDP0000196709	GO:0000166
		MDP0000722303	MDP0000313820		MDP0000141199	GO:0000166		MDP0000510247	GO:0003674		MDP0000196654	GO:0000166
		MDP0000404573	MDP0000437673		MDP0000141322	GO:0000166		MDP0000689189	GO:0003674		MDP0000195095	GO:0000166
		MDP0000414122	MDP0000197380		MDP0000141390	GO:0000166		MDP0000441228	GO:0003674		MDP0000193605	GO:0000166
		MDP0000433459	MDP0000231635		MDP0000141675	GO:0000166		MDP0000453141	GO:0003674		MDP0000185506	GO:0000166
		MDP0000434073	MDP0000289178		MDP0000141837	GO:0000166		MDP0000654460	GO:0003674		MDP0000179725	GO:0000166
		MDP0000437626	MDP0000168219		MDP0000141947	GO:0000166		MDP0000458887	GO:0003674		MDP0000175487	GO:0000166
		MDP0000449034	MDP0000175900		MDP0000142087	GO:0000166		MDP0000405959	GO:0003674		MDP0000167683	GO:0000166
		MDP0000489650	MDP0000145320		MDP0000142398	GO:0000166		MDP0000751020	GO:0003674		MDP0000167304	GO:0000166
		MDP0000505257	MDP0000468234		MDP0000142413	GO:0000166		MDP0000533479	GO:0003674		MDP0000166103	GO:0000166
		MDP0000536402	MDP0000238362		MDP0000142687	GO:0000166		MDP0000668813	GO:0003674		MDP0000163332	GO:0000166
		MDP0000575487	MDP0000193170		MDP0000142792	GO:0000166		MDP0000573463	GO:0003674		MDP0000161081	GO:0000166
		MDP0000598028	MDP0000502822		MDP0000143004	GO:0000166		MDP0000676170	GO:0003674		MDP0000150305	GO:0000166
		MDP0000638642	MDP0000319194		MDP0000143112	GO:0000166		MDP0000588637	GO:0003674		MDP0000145267	GO:0000166
		MDP0000650795	MDP0000321903		MDP0000143143	GO:0000166		MDP0000543741	GO:0003674		MDP0000143330	GO:0000166
		MDP0000675573	MDP0000310364		MDP0000143330	GO:0000166		MDP0000657495	GO:0003674		MDP0000141322	GO:0000166
		MDP0000685850	MDP0000305782		MDP0000143678	GO:0000166		MDP0000380411	GO:0003674		MDP0000138287	GO:0000166
		MDP0000697440	MDP0000310133		MDP0000143779	GO:0000166		MDP0000429703	GO:0003674		MDP0000135694	GO:0000166
		MDP0000702703	MDP0000746295		MDP0000143896	GO:0000166		MDP0000650337	GO:0003674		MDP0000126384	GO:0000166
		MDP0000723246	MDP0000284030		MDP0000144084	GO:0000166		MDP0000739970	GO:0003674		MDP0000120611	GO:0000166
		MDP0000288167	MDP0000297831		MDP0000144491	GO:0000166		MDP0000409111	GO:0003674		MDP0000119880	GO:0000166
		MDP0000295960	MDP0000246748		MDP0000144558	GO:0000166		MDP0000647016	GO:0003674		MDP0000444665	GO:0000166
		MDP0000130543	MDP0000435782		MDP0000144846	GO:0000166		MDP0000697476	GO:0003674		MDP0000302913	GO:0000166
		MDP0000158311	MDP0000666968		MDP0000145016	GO:0000166		MDP0000547785	GO:0003674		MDP0000640644	GO:0000166
		MDP0000270369	MDP0000755653		MDP0000145267	GO:0000166		MDP0000299260	GO:0003674		MDP0000199997	GO:0000166
		MDP0000294436	MDP0000200036		MDP0000145450	GO:0000166		MDP0000380340	GO:0003674		MDP0000138013	GO:0000166
		MDP0000555307	MDP0000232579		MDP0000145752	GO:0000166		MDP0000672441	GO:0003674		MDP0000913001	GO:0000166
		MDP0000580199	MDP0000166774		MDP0000145972	GO:0000166		MDP0000514412	GO:0003674		MDP0000186300	GO:0000166
		MDP0000150672	MDP0000267089		MDP0000146158	GO:0000166		MDP0000667922	GO:0003674		MDP0000223858	GO:0000166
		MDP0000248614	MDP0000125188		MDP0000146746	GO:0000166		MDP0000481585	GO:0003674		MDP0000154198	GO:0000166
		MDP0000281842	MDP0000186602		MDP0000146874	GO:0000166		MDP0000447784	GO:0003674		MDP0000280644	GO:0000166
		MDP0000297167	MDP0000144913		MDP0000147060	GO:0000166		MDP0000315893	GO:0003674		MDP0000322494	GO:0003674
		MDP0000169869	MDP0000309233		MDP0000147124	GO:0000166		MDP0000154198	GO:0003674		MDP0000237816	GO:0003674
		MDP0000236940	MDP0000181116		MDP0000147176	GO:0000166		MDP0000290230	GO:0003674		MDP0000185319	GO:0003674
		MDP0000159952	MDP0000244217		MDP0000147439	GO:0000166		MDP0000308262	GO:0003674		MDP0000396858	GO:0003674
		MDP0000167952	MDP0000163080		MDP0000147702	GO:0000166		MDP0000271818	GO:0003674		MDP0000205050	GO:0003674
		MDP0000178459	MDP0000270984		MDP0000147900	GO:0000166		MDP0000288921	GO:0003674		MDP0000118943	GO:0003674
		MDP0000187768	MDP0000310201		MDP0000148010	GO:0000166		MDP0000240886	GO:0003674		MDP0000264923	GO:0003674
		MDP0000190838	MDP0000291044		MDP0000148186	GO:0000166		MDP0000456557	GO:0003674		MDP0000661381	GO:0003674
		MDP0000206040	MDP0000274086		MDP0000148484	GO:0000166		MDP0000661381	GO:0003674		MDP0000647263	GO:0003674
		MDP0000229902	MDP0000274127		MDP0000148564	GO:0000166		MDP0000281115	GO:0003674		MDP0000444665	GO:0003674
		MDP0000249831	MDP0000165806		MDP0000148646	GO:0000166		MDP0000322494	GO:0003674		MDP0000302913	GO:0003674
		MDP0000250634	MDP0000119880		MDP0000148778	GO:0000166		MDP0000273793	GO:0003674		MDP0000640644	GO:0003674
		MDP0000281249	MDP0000276863		MDP0000148820	GO:0000166		MDP0000118943	GO:0003674		MDP0000697981	GO:0003674
		MDP0000285602	MDP0000207506		MDP0000148912	GO:0000166		MDP0000647263	GO:0003674		MDP0000456557	GO:0003674
		MDP0000293683	MDP0000220752		MDP0000149168	GO:0000166		MDP0000200045	GO:0003674		MDP0000398446	GO:0003674
		MDP0000310267	MDP0000229306		MDP0000149335	GO:0000166		MDP0000199997	GO:0003674		MDP0000333605	GO:0003674
		MDP0000310620	MDP0000142571		MDP0000149513	GO:0000166		MDP0000251352	GO:0003674		MDP0000308262	GO:0003674
		MDP0000315686	MDP0000529387		MDP0000150162	GO:0000166		MDP0000223858	GO:0003674		MDP0000296565	GO:0003674
		MDP0000320498	MDP0000223021		MDP0000150305	GO:0000166		MDP0000302481	GO:0003674		MDP0000296288	GO:0003674
		MDP0000457768	MDP0000547029		MDP0000150739	GO:0000166		MDP0000416203	GO:0003674		MDP0000283518	GO:0003674
		MDP0000523877	MDP0000614237		MDP0000151067	GO:0000166		MDP0000707083	GO:0003674		MDP0000271321	GO:0003674
		MDP0000562117	MDP0000298210		MDP0000151069	GO:0000166		MDP0000160119	GO:0003674		MDP0000265752	GO:0003674
		MDP0000575698	MDP0000538514		MDP0000151484	GO:0000166		MDP0000396858	GO:0003674		MDP0000256095	GO:0003674
		MDP0000587198	MDP0000186332		MDP0000151903	GO:0000166		MDP0000125856	GO:0003674		MDP0000251352	GO:0003674
		MDP0000669844	MDP0000251002		MDP0000152179	GO:0000166		MDP0000200384	GO:0003674		MDP0000216436	GO:0003674
		MDP0000686042	MDP0000296631		MDP0000152263	GO:0000166		MDP0000122830	GO:0003674		MDP0000200045	GO:0003674
		MDP0000734872	MDP0000185073		MDP0000152269	GO:0000166		MDP0000186300	GO:0003674		MDP0000199997	GO:0003674
		MDP0000734874	MDP0000724674		MDP0000152503	GO:0000166		MDP0000226311	GO:0003674		MDP0000193273	GO:0003674
		MDP0000194077	MDP0000130924		MDP0000152707	GO:0000166		MDP0000600531	GO:0003674		MDP0000185775	GO:0003674
		MDP0000240781	MDP0000275458		MDP0000152807	GO:0000166		MDP0000173052	GO:0003674		MDP0000183334	GO:0003674
		MDP0000287509	MDP0000320511		MDP0000153100	GO:0000166		MDP0000282281	GO:0003674		MDP0000125856	GO:0003674
		MDP0000287865	MDP0000247507		MDP0000153122	GO:0000166		MDP0000803862	GO:0003674		MDP0000124002	GO:0003674
		MDP0000291494	MDP0000254952		MDP0000153394	GO:0000166		MDP0000913001	GO:0003674		MDP0000219560	GO:0003674
		MDP0000292704	MDP0000598028		MDP0000153621	GO:0000166		MDP0000138013	GO:0003674		MDP0000138013	GO:0003674
		MDP0000311052	MDP0000309925		MDP0000153787	GO:0000166		MDP0000185073	GO:0003676		MDP0000468026	GO:0003674
		MDP0000816743	MDP0000634821		MDP0000153894	GO:0000166		MDP0000284158	GO:0003676		MDP0000913001	GO:0003674
		MDP0000210383	MDP0000244814		MDP0000154056	GO:0000166		MDP0000335393	GO:0003676		MDP0000803862	GO:0003674
		MDP0000264810	MDP0000292156		MDP0000154175	GO:0000166		MDP0000293285	GO:0003676		MDP0000122830	GO:0003674
		MDP0000286557	MDP0000270020		MDP0000154184	GO:0000166		MDP0000659574	GO:0003676		MDP0000416203	GO:0003674
		MDP0000317948	MDP0000282648		MDP0000154198	GO:0000166		MDP0000454253	GO:0003676		MDP0000186300	GO:0003674
		MDP0000831186	MDP0000230470		MDP0000154475	GO:0000166		MDP0000748216	GO:0003676		MDP0000600531	GO:0003674
		MDP0000143249	MDP0000237571		MDP0000154513	GO:0000166		MDP0000391922	GO:0003676		MDP0000887474	GO:0003674
		MDP0000166208	MDP0000201714		MDP0000154727	GO:0000166		MDP0000895783	GO:0003676		MDP0000707083	GO:0003674
		MDP0000173499	MDP0000161162		MDP0000154789	GO:0000166		MDP0000619180	GO:0003676		MDP0000638113	GO:0003674
		MDP0000220479	MDP0000544644		MDP0000155272	GO:0000166		MDP0000320222	GO:0003676		MDP0000282281	GO:0003674
		MDP0000252193	MDP0000145016		MDP0000155347	GO:0000166		MDP0000125651	GO:0003676		MDP0000263870	GO:0003674
		MDP0000285192	MDP0000308790		MDP0000155674	GO:0000166		MDP0000283297	GO:0003676		MDP0000226311	GO:0003674
		MDP0000319682	MDP0000397215		MDP0000156156	GO:0000166		MDP0000604252	GO:0003676		MDP0000223858	GO:0003674
		MDP0000572543	MDP0000171191		MDP0000156222	GO:0000166		MDP0000130476	GO:0003676		MDP0000205138	GO:0003674
		MDP0000644557	MDP0000221453		MDP0000156301	GO:0000166		MDP0000733071	GO:0003676		MDP0000200384	GO:0003674
		MDP0000219506	MDP0000271450		MDP0000156354	GO:0000166		MDP0000271218	GO:0003676		MDP0000173052	GO:0003674
		MDP0000213918	MDP0000193613		MDP0000156854	GO:0000166		MDP0000218038	GO:0003676		MDP0000154198	GO:0003674
		MDP0000284789	MDP0000123985		MDP0000157147	GO:0000166		MDP0000577503	GO:0003676		MDP0000173720	GO:0003676
		MDP0000122897	MDP0000209013		MDP0000157352	GO:0000166		MDP0000253375	GO:0003676		MDP0000301295	GO:0003676
		MDP0000232860	MDP0000221919		MDP0000157382	GO:0000166		MDP0000264923	GO:0003676		MDP0000413581	GO:0003676
		MDP0000260482	MDP0000229361		MDP0000157712	GO:0000166		MDP0000143249	GO:0003676		MDP0000536814	GO:0003676
		MDP0000171641	MDP0000282990		MDP0000158245	GO:0000166		MDP0000381728	GO:0003676		MDP0000311030	GO:0003676
		MDP0000182317	MDP0000256759		MDP0000158407	GO:0000166		MDP0000151570	GO:0003676		MDP0000415480	GO:0003676
		MDP0000218361	MDP0000310895		MDP0000158447	GO:0000166		MDP0000441933	GO:0003676		MDP0000635625	GO:0003676
		MDP0000314031	MDP0000593136		MDP0000158911	GO:0000166		MDP0000679015	GO:0003676		MDP0000303711	GO:0003676
		MDP0000174758	MDP0000651056		MDP0000159044	GO:0000166		MDP0000304779	GO:0003676		MDP0000320222	GO:0003676
		MDP0000234920	MDP0000246537		MDP0000159395	GO:0000166		MDP0000223956	GO:0003676		MDP0000218038	GO:0003676
		MDP0000691736	MDP0000288236		MDP0000159872	GO:0000166		MDP0000174464	GO:0003676		MDP0000294146	GO:0003676
		MDP0000152958	MDP0000681157		MDP0000159873	GO:0000166		MDP0000124769	GO:0003676		MDP0000264352	GO:0003676
		MDP0000160873	MDP0000624696		MDP0000160029	GO:0000166		MDP0000444665	GO:0003676		MDP0000293053	GO:0003676
		MDP0000185018	MDP0000214528		MDP0000160541	GO:0000166		MDP0000279365	GO:0003676		MDP0000571942	GO:0003676
		MDP0000193170	MDP0000289018		MDP0000160873	GO:0000166		MDP0000265883	GO:0003676		MDP0000166060	GO:0003676
		MDP0000195738	MDP0000283490		MDP0000160972	GO:0000166		MDP0000289807	GO:0003676		MDP0000289807	GO:0003676
		MDP0000211008	MDP0000252906		MDP0000161081	GO:0000166		MDP0000659090	GO:0003676		MDP0000641727	GO:0003676
		MDP0000196654	MDP0000267565		MDP0000161216	GO:0000166		MDP0000483442	GO:0003676		MDP0000434456	GO:0003676
		MDP0000519389	MDP0000173563		MDP0000161621	GO:0000166		MDP0000155712	GO:0003676		MDP0000220897	GO:0003676
		MDP0000159489	MDP0000321199		MDP0000161765	GO:0000166		MDP0000223748	GO:0003676		MDP0000178459	GO:0003676
		MDP0000161162	MDP0000528803		MDP0000162365	GO:0000166		MDP0000286170	GO:0003676		MDP0000644633	GO:0003676
		MDP0000162223	MDP0000293683		MDP0000162367	GO:0000166		MDP0000174070	GO:0003676		MDP0000496493	GO:0003676
		MDP0000164839	MDP0000268986		MDP0000162585	GO:0000166		MDP0000256095	GO:0003676		MDP0000304500	GO:0003676
		MDP0000171526	MDP0000168994		MDP0000162900	GO:0000166		MDP0000585108	GO:0003676		MDP0000160873	GO:0003676
		MDP0000212795	MDP0000660893		MDP0000163242	GO:0000166		MDP0000311030	GO:0003676		MDP0000230078	GO:0003676
		MDP0000213231	MDP0000541706		MDP0000163332	GO:0000166		MDP0000281368	GO:0003676		MDP0000304027	GO:0003676
		MDP0000255640	MDP0000743995		MDP0000163580	GO:0000166		MDP0000597360	GO:0003676		MDP0000748216	GO:0003676
		MDP0000267686	MDP0000418893		MDP0000163713	GO:0000166		MDP0000216165	GO:0003676		MDP0000447043	GO:0003676
		MDP0000282199	MDP0000394207		MDP0000163769	GO:0000166		MDP0000167204	GO:0003676		MDP0000607562	GO:0003676
		MDP0000282648	MDP0000138287		MDP0000164113	GO:0000166		MDP0000442292	GO:0003676		MDP0000425417	GO:0003676
		MDP0000305797	MDP0000260928		MDP0000164471	GO:0000166		MDP0000272419	GO:0003676		MDP0000628115	GO:0003676
		MDP0000306204	MDP0000450552		MDP0000164582	GO:0000166		MDP0000308411	GO:0003676		MDP0000256117	GO:0003676
		MDP0000306743	MDP0000496925		MDP0000164906	GO:0000166		MDP0000255145	GO:0003676		MDP0000299171	GO:0003676
		MDP0000314426	MDP0000597876		MDP0000164944	GO:0000166		MDP0000701218	GO:0003676		MDP0000570592	GO:0003676
		MDP0000315116	MDP0000628115		MDP0000164994	GO:0000166		MDP0000183694	GO:0003676		MDP0000138579	GO:0003676
		MDP0000412164	MDP0000322310		MDP0000165172	GO:0000166		MDP0000240450	GO:0003676		MDP0000625168	GO:0003676
		MDP0000451277	MDP0000227396		MDP0000165223	GO:0000166		MDP0000551775	GO:0003676		MDP0000731866	GO:0003676
		MDP0000455228	MDP0000290119		MDP0000165255	GO:0000166		MDP0000220897	GO:0003676		MDP0000462897	GO:0003676
		MDP0000458094	MDP0000300787		MDP0000165351	GO:0000166		MDP0000316423	GO:0003676		MDP0000154936	GO:0003676
		MDP0000483687	MDP0000597009		MDP0000165453	GO:0000166		MDP0000277874	GO:0003676		MDP0000524238	GO:0003676
		MDP0000706405	MDP0000307855		MDP0000165526	GO:0000166		MDP0000531410	GO:0003676		MDP0000130924	GO:0003676
		MDP0000765343	MDP0000381188		MDP0000165534	GO:0000166		MDP0000259882	GO:0003676		MDP0000296679	GO:0003676
		MDP0000682182	MDP0000191891		MDP0000165895	GO:0000166		MDP0000272123	GO:0003676		MDP0000124116	GO:0003676
		MDP0000304027	MDP0000142530		MDP0000166103	GO:0000166		MDP0000293213	GO:0003676		MDP0000180957	GO:0003676
		MDP0000423088	MDP0000397429		MDP0000166138	GO:0000166		MDP0000512538	GO:0003676		MDP0000378962	GO:0003676
		MDP0000488405	MDP0000182099		MDP0000166252	GO:0000166		MDP0000275774	GO:0003676		MDP0000710210	GO:0003676
		MDP0000521998	MDP0000293580		MDP0000166913	GO:0000166		MDP0000482493	GO:0003676		MDP0000509746	GO:0003676
		MDP0000702009	MDP0000298886		MDP0000167082	GO:0000166		MDP0000448954	GO:0003676		MDP0000159435	GO:0003676
		MDP0000224367	MDP0000212693		MDP0000167175	GO:0000166		MDP0000315359	GO:0003676		MDP0000157639	GO:0003676
		MDP0000244217	MDP0000282444		MDP0000167304	GO:0000166		MDP0000305797	GO:0003676		MDP0000183694	GO:0003676
		MDP0000267089	MDP0000274475		MDP0000167354	GO:0000166		MDP0000183594	GO:0003676		MDP0000314215	GO:0003676
		MDP0000450662	MDP0000505257		MDP0000167389	GO:0000166		MDP0000697440	GO:0003676		MDP0000634033	GO:0003676
		MDP0000554099	MDP0000284115		MDP0000167683	GO:0000166		MDP0000422475	GO:0003676		MDP0000567807	GO:0003676
		MDP0000238028	MDP0000547085		MDP0000167737	GO:0000166		MDP0000271321	GO:0003676		MDP0000229902	GO:0003676
		MDP0000208604	MDP0000175403		MDP0000167943	GO:0000166		MDP0000465612	GO:0003676		MDP0000185018	GO:0003676
		MDP0000267643	MDP0000243777		MDP0000167997	GO:0000166		MDP0000121097	GO:0003676		MDP0000740141	GO:0003676
		MDP0000317242	MDP0000284956		MDP0000168060	GO:0000166		MDP0000259075	GO:0003676		MDP0000562654	GO:0003676
		MDP0000453843	MDP0000203343		MDP0000168076	GO:0000166		MDP0000132782	GO:0003676		MDP0000505113	GO:0003676
		MDP0000257006	MDP0000295783		MDP0000168167	GO:0000166		MDP0000207433	GO:0003676		MDP0000195791	GO:0003676
		MDP0000261711	MDP0000257081		MDP0000168376	GO:0000166		MDP0000299111	GO:0003676		MDP0000428514	GO:0003676
		MDP0000183137	MDP0000179995		MDP0000168559	GO:0000166		MDP0000124116	GO:0003676		MDP0000490636	GO:0003676
		MDP0000156361	MDP0000162980		MDP0000168869	GO:0000166		MDP0000607562	GO:0003676		MDP0000713462	GO:0003676
		MDP0000234587	MDP0000233449		MDP0000168891	GO:0000166		MDP0000625778	GO:0003676		MDP0000535107	GO:0003676
		MDP0000291172	MDP0000670251		MDP0000168962	GO:0000166		MDP0000173768	GO:0003676		MDP0000212693	GO:0003676
		MDP0000750723	MDP0000264380		MDP0000169071	GO:0000166		MDP0000313609	GO:0003676		MDP0000733071	GO:0003676
		MDP0000211096	MDP0000653771		MDP0000169895	GO:0000166		MDP0000567807	GO:0003676		MDP0000604252	GO:0003676
		MDP0000244014	MDP0000302054		MDP0000170172	GO:0000166		MDP0000283715	GO:0003676		MDP0000382898	GO:0003676
		MDP0000131635	MDP0000155098		MDP0000170317	GO:0000166		MDP0000272258	GO:0003676		MDP0000616569	GO:0003676
		MDP0000318800	MDP0000263740		MDP0000170852	GO:0000166		MDP0000511335	GO:0003676		MDP0000659574	GO:0003676
		MDP0000181840	MDP0000185018		MDP0000170859	GO:0000166		MDP0000303711	GO:0003676		MDP0000223748	GO:0003676
		MDP0000134667	MDP0000664744		MDP0000171037	GO:0000166		MDP0000209356	GO:0003676		MDP0000391922	GO:0003676
		MDP0000185737	MDP0000195853		MDP0000171170	GO:0000166		MDP0000139801	GO:0003676		MDP0000616442	GO:0003676
		MDP0000287354	MDP0000313100		MDP0000171200	GO:0000166		MDP0000164065	GO:0003676		MDP0000192833	GO:0003676
		MDP0000467988	MDP0000390773		MDP0000171795	GO:0000166		MDP0000313100	GO:0003676		MDP0000220479	GO:0003676
		MDP0000398831	MDP0000684516		MDP0000171905	GO:0000166		MDP0000185018	GO:0003676		MDP0000234741	GO:0003676
		MDP0000141250	MDP0000135321		MDP0000172130	GO:0000166		MDP0000182099	GO:0003676		MDP0000741459	GO:0003676
		MDP0000164536	MDP0000141947		MDP0000172342	GO:0000166		MDP0000191891	GO:0003676		MDP0000425283	GO:0003676
		MDP0000281368	MDP0000210980		MDP0000172471	GO:0000166		MDP0000300787	GO:0003676		MDP0000258729	GO:0003676
		MDP0000284330	MDP0000546982		MDP0000172553	GO:0000166		MDP0000628115	GO:0003676		MDP0000181116	GO:0003676
		MDP0000300004	MDP0000492508		MDP0000172827	GO:0000166		MDP0000496925	GO:0003676		MDP0000389070	GO:0003676
		MDP0000581276	MDP0000249922		MDP0000173414	GO:0000166		MDP0000321199	GO:0003676		MDP0000708608	GO:0003676
		MDP0000166060	MDP0000460197		MDP0000173742	GO:0000166		MDP0000123985	GO:0003676		MDP0000494074	GO:0003676
		MDP0000178243	MDP0000177665		MDP0000173902	GO:0000166		MDP0000161162	GO:0003676		MDP0000512632	GO:0003676
		MDP0000302958	MDP0000273122		MDP0000174740	GO:0000166		MDP0000254952	GO:0003676		MDP0000637819	GO:0003676
		MDP0000185099	MDP0000319911		MDP0000174843	GO:0000166		MDP0000130924	GO:0003676		MDP0000451761	GO:0003676
		MDP0000223748	MDP0000265219		MDP0000175169	GO:0000166		MDP0000538514	GO:0003676		MDP0000462477	GO:0003676
		MDP0000224350	MDP0000194114		MDP0000175173	GO:0000166		MDP0000223021	GO:0003676		MDP0000629591	GO:0003676
		MDP0000271321	MDP0000164065		MDP0000175222	GO:0000166		MDP0000244217	GO:0003676		MDP0000173768	GO:0003676
		MDP0000283518	MDP0000312705		MDP0000175245	GO:0000166		MDP0000181116	GO:0003676		MDP0000320962	GO:0003676
		MDP0000654410	MDP0000679221		MDP0000175487	GO:0000166		MDP0000309233	GO:0003676		MDP0000667922	GO:0003676
		MDP0000171517	MDP0000268121		MDP0000175543	GO:0000166		MDP0000125188	GO:0003676		MDP0000676588	GO:0003676
		MDP0000176014	MDP0000135531		MDP0000175853	GO:0000166		MDP0000297831	GO:0003676		MDP0000511154	GO:0003676
		MDP0000190248	MDP0000139801		MDP0000175904	GO:0000166		MDP0000175900	GO:0003676		MDP0000668341	GO:0003676
		MDP0000205489	MDP0000266451		MDP0000176220	GO:0000166		MDP0000310316	GO:0003676		MDP0000481585	GO:0003676
		MDP0000299554	MDP0000141322		MDP0000176234	GO:0000166		MDP0000654510	GO:0003676		MDP0000641427	GO:0003676
		MDP0000304986	MDP0000211182		MDP0000176370	GO:0000166		MDP0000160873	GO:0003676		MDP0000546982	GO:0003676
		MDP0000318562	MDP0000320614		MDP0000176409	GO:0000166		MDP0000299171	GO:0003676		MDP0000283823	GO:0003676
		MDP0000393790	MDP0000302628		MDP0000176579	GO:0000166		MDP0000284408	GO:0003676		MDP0000575698	GO:0003676
		MDP0000754524	MDP0000274912		MDP0000176618	GO:0000166		MDP0000471790	GO:0003676		MDP0000738433	GO:0003676
		MDP0000374070	MDP0000209356		MDP0000176825	GO:0000166		MDP0000468641	GO:0003676		MDP0000257577	GO:0003676
		MDP0000259357	MDP0000138764		MDP0000176880	GO:0000166		MDP0000710096	GO:0003676		MDP0000205129	GO:0003676
		MDP0000134824	MDP0000381461		MDP0000176996	GO:0000166		MDP0000276342	GO:0003676		MDP0000171050	GO:0003676
		MDP0000185253	MDP0000262007		MDP0000177080	GO:0000166		MDP0000161005	GO:0003676		MDP0000223956	GO:0003676
		MDP0000121097	MDP0000244925		MDP0000177096	GO:0000166		MDP0000303339	GO:0003676		MDP0000739247	GO:0003676
		MDP0000154267	MDP0000163008		MDP0000177219	GO:0000166		MDP0000189481	GO:0003676		MDP0000524868	GO:0003676
		MDP0000267661	MDP0000200518		MDP0000177961	GO:0000166		MDP0000301295	GO:0003676		MDP0000151619	GO:0003676
		MDP0000285764	MDP0000303711		MDP0000178360	GO:0000166		MDP0000261212	GO:0003676		MDP0000835663	GO:0003676
		MDP0000298213	MDP0000719901		MDP0000178860	GO:0000166		MDP0000159886	GO:0003676		MDP0000687781	GO:0003676
		MDP0000310512	MDP0000314572		MDP0000178874	GO:0000166		MDP0000175094	GO:0003676		MDP0000686042	GO:0003676
		MDP0000393577	MDP0000511335		MDP0000179135	GO:0000166		MDP0000151165	GO:0003676		MDP0000679221	GO:0003676
		MDP0000501732	MDP0000427182		MDP0000179238	GO:0000166		MDP0000646386	GO:0003676		MDP0000145016	GO:0003676
		MDP0000511020	MDP0000204823		MDP0000179656	GO:0000166		MDP0000305523	GO:0003676		MDP0000142571	GO:0003676
		MDP0000518624	MDP0000143000		MDP0000179711	GO:0000166		MDP0000294146	GO:0003676		MDP0000391636	GO:0003676
		MDP0000526896	MDP0000557663		MDP0000179725	GO:0000166		MDP0000155537	GO:0003676		MDP0000328568	GO:0003676
		MDP0000542604	MDP0000594906		MDP0000179768	GO:0000166		MDP0000171050	GO:0003676		MDP0000318729	GO:0003676
		MDP0000725198	MDP0000733396		MDP0000179995	GO:0000166		MDP0000628923	GO:0003676		MDP0000317146	GO:0003676
		MDP0000848035	MDP0000628105		MDP0000180139	GO:0000166		MDP0000687252	GO:0003676		MDP0000316423	GO:0003676
		MDP0000313884	MDP0000890206		MDP0000180310	GO:0000166		MDP0000192659	GO:0003676		MDP0000315686	GO:0003676
		MDP0000195858	MDP0000754613		MDP0000180376	GO:0000166		MDP0000262654	GO:0003676		MDP0000315601	GO:0003676
		MDP0000217373	MDP0000196016		MDP0000180566	GO:0000166		MDP0000200961	GO:0003676		MDP0000315359	GO:0003676
		MDP0000270450	MDP0000285838		MDP0000180637	GO:0000166		MDP0000302958	GO:0003676		MDP0000313100	GO:0003676
		MDP0000284274	MDP0000681130		MDP0000180642	GO:0000166		MDP0000283518	GO:0003676		MDP0000311219	GO:0003676
		MDP0000622154	MDP0000197523		MDP0000181085	GO:0000166		MDP0000166060	GO:0003676		MDP0000310895	GO:0003676
		MDP0000481757	MDP0000517695		MDP0000181157	GO:0000166		MDP0000297250	GO:0003676		MDP0000309946	GO:0003676
		MDP0000172418	MDP0000670003		MDP0000181163	GO:0000166		MDP0000211008	GO:0003676		MDP0000306204	GO:0003676
		MDP0000137714	MDP0000187838		MDP0000181421	GO:0000166		MDP0000160129	GO:0003676		MDP0000298210	GO:0003676
		MDP0000140405	MDP0000643606		MDP0000181822	GO:0000166		MDP0000314426	GO:0003676		MDP0000295199	GO:0003676
		MDP0000144913	MDP0000301519		MDP0000181870	GO:0000166		MDP0000215248	GO:0003676		MDP0000293285	GO:0003676
		MDP0000151165	MDP0000268970		MDP0000181878	GO:0000166		MDP0000195738	GO:0003676		MDP0000291443	GO:0003676
		MDP0000161005	MDP0000227057		MDP0000181924	GO:0000166		MDP0000635625	GO:0003676		MDP0000288974	GO:0003676
		MDP0000175900	MDP0000421426		MDP0000182015	GO:0000166		MDP0000733900	GO:0003676		MDP0000286927	GO:0003676
		MDP0000181116	MDP0000283994		MDP0000182155	GO:0000166		MDP0000641427	GO:0003676		MDP0000284158	GO:0003676
		MDP0000182099	MDP0000755426		MDP0000182252	GO:0000166		MDP0000451531	GO:0003676		MDP0000281502	GO:0003676
		MDP0000182655	MDP0000172356		MDP0000182419	GO:0000166		MDP0000535891	GO:0003676		MDP0000281249	GO:0003676
		MDP0000185073	MDP0000272258		MDP0000182615	GO:0000166		MDP0000423287	GO:0003676		MDP0000272419	GO:0003676
		MDP0000216165	MDP0000268149		MDP0000182695	GO:0000166		MDP0000470098	GO:0003676		MDP0000271977	GO:0003676
		MDP0000226443	MDP0000308337		MDP0000182852	GO:0000166		MDP0000386969	GO:0003676		MDP0000267919	GO:0003676
		MDP0000235005	MDP0000612509		MDP0000183137	GO:0000166		MDP0000436489	GO:0003676		MDP0000259075	GO:0003676
		MDP0000273736	MDP0000400933		MDP0000183286	GO:0000166		MDP0000751020	GO:0003676		MDP0000257081	GO:0003676
		MDP0000278702	MDP0000280944		MDP0000183470	GO:0000166		MDP0000668813	GO:0003676		MDP0000255640	GO:0003676
		MDP0000292156	MDP0000391636		MDP0000183764	GO:0000166		MDP0000676170	GO:0003676		MDP0000253320	GO:0003676
		MDP0000296456	MDP0000496493		MDP0000184292	GO:0000166		MDP0000588637	GO:0003676		MDP0000249831	GO:0003676
		MDP0000299111	MDP0000527119		MDP0000184420	GO:0000166		MDP0000459883	GO:0003676		MDP0000244217	GO:0003676
		MDP0000307471	MDP0000274042		MDP0000184563	GO:0000166		MDP0000657495	GO:0003676		MDP0000239345	GO:0003676
		MDP0000310316	MDP0000320967		MDP0000184653	GO:0000166		MDP0000559598	GO:0003676		MDP0000221453	GO:0003676
		MDP0000313100	MDP0000283715		MDP0000184892	GO:0000166		MDP0000471184	GO:0003676		MDP0000220171	GO:0003676
		MDP0000421426	MDP0000281156		MDP0000185276	GO:0000166		MDP0000468842	GO:0003676		MDP0000131635	GO:0003676
		MDP0000569894	MDP0000154198		MDP0000185340	GO:0000166		MDP0000450286	GO:0003676		MDP0000130543	GO:0003676
		MDP0000641569	MDP0000280644		MDP0000185506	GO:0000166		MDP0000429703	GO:0003676		MDP0000212795	GO:0003676
		MDP0000936896	MDP0000490636		MDP0000185671	GO:0000166		MDP0000700611	GO:0003676		MDP0000207506	GO:0003676
		MDP0000292634	MDP0000524868		MDP0000185737	GO:0000166		MDP0000584939	GO:0003676		MDP0000198761	GO:0003676
		MDP0000268081	MDP0000159211		MDP0000185978	GO:0000166		MDP0000197815	GO:0003676		MDP0000197380	GO:0003676
		MDP0000557076	MDP0000634033		MDP0000186231	GO:0000166		MDP0000489783	GO:0003676		MDP0000191891	GO:0003676
		MDP0000318887	MDP0000476796		MDP0000186300	GO:0000166		MDP0000485834	GO:0003676		MDP0000185099	GO:0003676
		MDP0000664714	MDP0000505113		MDP0000186517	GO:0000166		MDP0000264352	GO:0003676		MDP0000171641	GO:0003676
		MDP0000137218	MDP0000567807		MDP0000186546	GO:0000166		MDP0000479882	GO:0003676		MDP0000170852	GO:0003676
		MDP0000293286	MDP0000639772		MDP0000186614	GO:0000166		MDP0000697476	GO:0003676		MDP0000168225	GO:0003676
		MDP0000172417	MDP0000420389		MDP0000187113	GO:0000166		MDP0000318302	GO:0003676		MDP0000168219	GO:0003676
		MDP0000277847	MDP0000746015		MDP0000187150	GO:0000166		MDP0000300520	GO:0003676		MDP0000121260	GO:0003676
		MDP0000223635	MDP0000561738		MDP0000188157	GO:0000166		MDP0000312258	GO:0003676		MDP0000121097	GO:0003676
		MDP0000162980	MDP0000745503		MDP0000188286	GO:0000166		MDP0000289407	GO:0003676		MDP0000381517	GO:0003676
		MDP0000192659	MDP0000531847		MDP0000188322	GO:0000166		MDP0000708608	GO:0003676		MDP0000381728	GO:0003676
		MDP0000207221	MDP0000449034		MDP0000188396	GO:0000166		MDP0000634265	GO:0003676		MDP0000394207	GO:0003676
		MDP0000216167	MDP0000384661		MDP0000188669	GO:0000166		MDP0000282387	GO:0003676		MDP0000528803	GO:0003676
		MDP0000311885	MDP0000549284		MDP0000189095	GO:0000166		MDP0000687456	GO:0003676		MDP0000448824	GO:0003676
		MDP0000309771	MDP0000478312		MDP0000189690	GO:0000166		MDP0000683160	GO:0003676		MDP0000458724	GO:0003676
		MDP0000267919	MDP0000439422		MDP0000189794	GO:0000166		MDP0000514412	GO:0003676		MDP0000679015	GO:0003676
		MDP0000286927	MDP0000313609		MDP0000190288	GO:0000166		MDP0000303619	GO:0003676		MDP0000674979	GO:0003676
		MDP0000123260	MDP0000634909		MDP0000190369	GO:0000166		MDP0000183774	GO:0003676		MDP0000418893	GO:0003676
		MDP0000130960	MDP0000292224		MDP0000191148	GO:0000166		MDP0000462906	GO:0003676		MDP0000638974	GO:0003676
		MDP0000135321	MDP0000732673		MDP0000191247	GO:0000166		MDP0000515663	GO:0003676		MDP0000575487	GO:0003676
		MDP0000163068	MDP0000271039		MDP0000191639	GO:0000166		MDP0000520148	GO:0003676		MDP0000658656	GO:0003676
		MDP0000201681	MDP0000173768		MDP0000191680	GO:0000166		MDP0000416538	GO:0003676		MDP0000635671	GO:0003676
		MDP0000226272	MDP0000279333		MDP0000191730	GO:0000166		MDP0000651237	GO:0003676		MDP0000748312	GO:0003676
		MDP0000233449	MDP0000614123		MDP0000191986	GO:0000166		MDP0000664672	GO:0003676		MDP0000171693	GO:0003676
		MDP0000254952	MDP0000596453		MDP0000191996	GO:0000166		MDP0000648843	GO:0003676		MDP0000517599	GO:0003676
		MDP0000256095	MDP0000200197		MDP0000192054	GO:0000166		MDP0000710397	GO:0003676		MDP0000374697	GO:0003676
		MDP0000257081	MDP0000496906		MDP0000192078	GO:0000166		MDP0000676588	GO:0003676		MDP0000448056	GO:0003676
		MDP0000264923	MDP0000600879		MDP0000192242	GO:0000166		MDP0000710492	GO:0003676		MDP0000456829	GO:0003676
		MDP0000294146	MDP0000291425		MDP0000192278	GO:0000166		MDP0000389070	GO:0003676		MDP0000370812	GO:0003676
		MDP0000303711	MDP0000488405		MDP0000192306	GO:0000166		MDP0000753809	GO:0003676		MDP0000383820	GO:0003676
		MDP0000309233	MDP0000306931		MDP0000192637	GO:0000166		MDP0000435966	GO:0003676		MDP0000387412	GO:0003676
		MDP0000310364	MDP0000311182		MDP0000192833	GO:0000166		MDP0000523820	GO:0003676		MDP0000675376	GO:0003676
		MDP0000321199	MDP0000304469		MDP0000192960	GO:0000166		MDP0000636498	GO:0003676		MDP0000528533	GO:0003676
		MDP0000388468	MDP0000207221		MDP0000193014	GO:0000166		MDP0000447784	GO:0003676		MDP0000531760	GO:0003676
		MDP0000575859	MDP0000307471		MDP0000193465	GO:0000166		MDP0000382576	GO:0003676		MDP0000224920	GO:0003676
		MDP0000578380	MDP0000267416		MDP0000193542	GO:0000166		MDP0000478757	GO:0003676		MDP0000490000	GO:0003676
		MDP0000593136	MDP0000217250		MDP0000193605	GO:0000166		MDP0000256632	GO:0003676		MDP0000677402	GO:0003676
		MDP0000676560	MDP0000253320		MDP0000193729	GO:0000166		MDP0000700501	GO:0003676		MDP0000750883	GO:0003676
		MDP0000710096	MDP0000537471		MDP0000193801	GO:0000166		MDP0000176666	GO:0003676		MDP0000640834	GO:0003676
		MDP0000729950	MDP0000404573		MDP0000193840	GO:0000166		MDP0000533847	GO:0003676		MDP0000745448	GO:0003676
		MDP0000162233	MDP0000849292		MDP0000193992	GO:0000166		MDP0000231087	GO:0003676		MDP0000521228	GO:0003676
		MDP0000412069	MDP0000243367		MDP0000194077	GO:0000166		MDP0000281249	GO:0003676		MDP0000646560	GO:0003676
		MDP0000200216	MDP0000401752		MDP0000194114	GO:0000166		MDP0000284669	GO:0003676		MDP0000445590	GO:0003676
		MDP0000446616	MDP0000616442		MDP0000194305	GO:0000166		MDP0000372906	GO:0003676		MDP0000705425	GO:0003676
		MDP0000196841	MDP0000539823		MDP0000194940	GO:0000166		MDP0000317948	GO:0003676		MDP0000411804	GO:0003676
		MDP0000218389	MDP0000279432		MDP0000195027	GO:0000166		MDP0000644557	GO:0003676		MDP0000238482	GO:0003676
		MDP0000219915	MDP0000625778		MDP0000195095	GO:0000166		MDP0000281957	GO:0003676		MDP0000659090	GO:0003676
		MDP0000229819	MDP0000607562		MDP0000195432	GO:0000166		MDP0000286557	GO:0003676		MDP0000213231	GO:0003676
		MDP0000270479	MDP0000264356		MDP0000195713	GO:0000166		MDP0000171641	GO:0003676		MDP0000525177	GO:0003676
		MDP0000391636	MDP0000536814		MDP0000195716	GO:0000166		MDP0000415480	GO:0003676		MDP0000650925	GO:0003676
		MDP0000472106	MDP0000266362		MDP0000195757	GO:0000166		MDP0000423461	GO:0003676		MDP0000541706	GO:0003676
		MDP0000496033	MDP0000472106		MDP0000196372	GO:0000166		MDP0000532438	GO:0003676		MDP0000597218	GO:0003676
		MDP0000501090	MDP0000385086		MDP0000196436	GO:0000166		MDP0000250923	GO:0003676		MDP0000638813	GO:0003676
		MDP0000539823	MDP0000124116		MDP0000196447	GO:0000166		MDP0000212795	GO:0003676		MDP0000527119	GO:0003676
		MDP0000575376	MDP0000278460		MDP0000196450	GO:0000166		MDP0000522468	GO:0003676		MDP0000597360	GO:0003676
		MDP0000595134	MDP0000453845		MDP0000196514	GO:0000166		MDP0000291172	GO:0003676		MDP0000433315	GO:0003676
		MDP0000679221	MDP0000670256		MDP0000196654	GO:0000166		MDP0000315686	GO:0003676		MDP0000660893	GO:0003676
		MDP0000704205	MDP0000185099		MDP0000196709	GO:0000166		MDP0000656305	GO:0003676		MDP0000752694	GO:0003676
		MDP0000707296	MDP0000733251		MDP0000196902	GO:0000166		MDP0000181840	GO:0003676		MDP0000517695	GO:0003676
		MDP0000754613	MDP0000298187		MDP0000197160	GO:0000166		MDP0000284330	GO:0003676		MDP0000563960	GO:0003676
		MDP0000755426	MDP0000284812		MDP0000197322	GO:0000166		MDP0000681930	GO:0003676		MDP0000157025	GO:0003676
		MDP0000235958	MDP0000128823		MDP0000197761	GO:0000166		MDP0000722303	GO:0003676		MDP0000579546	GO:0003676
		MDP0000496925	MDP0000203015		MDP0000198078	GO:0000166		MDP0000292926	GO:0003676		MDP0000551775	GO:0003676
		MDP0000511335	MDP0000314133		MDP0000198142	GO:0000166		MDP0000569894	GO:0003676		MDP0000743995	GO:0003676
		MDP0000638176	MDP0000575376		MDP0000198205	GO:0000166		MDP0000150830	GO:0003676		MDP0000536421	GO:0003676
		MDP0000204403	MDP0000268228		MDP0000198482	GO:0000166		MDP0000425417	GO:0003676		MDP0000454253	GO:0003676
		MDP0000126441	MDP0000196424		MDP0000198929	GO:0000166		MDP0000286927	GO:0003676		MDP0000589309	GO:0003676
		MDP0000199035	MDP0000713403		MDP0000198931	GO:0000166		MDP0000163068	GO:0003676		MDP0000561779	GO:0003676
		MDP0000208443	MDP0000271837		MDP0000198980	GO:0000166		MDP0000501090	GO:0003676		MDP0000719901	GO:0003676
		MDP0000216809	MDP0000229819		MDP0000199042	GO:0000166		MDP0000641727	GO:0003676		MDP0000400933	GO:0003676
		MDP0000195374	MDP0000172923		MDP0000199263	GO:0000166		MDP0000182655	GO:0003676		MDP0000285967	GO:0003676
		MDP0000270684	MDP0000247560		MDP0000199314	GO:0000166		MDP0000204403	GO:0003676		MDP0000695488	GO:0003676
		MDP0000320967	MDP0000303690		MDP0000199621	GO:0000166		MDP0000188891	GO:0003676		MDP0000754314	GO:0003676
		MDP0000437673	MDP0000432654		MDP0000199921	GO:0000166		MDP0000301626	GO:0003676		MDP0000387884	GO:0003676
		MDP0000448056	MDP0000716991		MDP0000199997	GO:0000166		MDP0000199035	GO:0003676		MDP0000476796	GO:0003676
		MDP0000537471	MDP0000735971		MDP0000200120	GO:0000166		MDP0000729950	GO:0003676		MDP0000566330	GO:0003676
		MDP0000550893	MDP0000201681		MDP0000200132	GO:0000166		MDP0000273736	GO:0003676		MDP0000376418	GO:0003676
		MDP0000551775	MDP0000299111		MDP0000200216	GO:0000166		MDP0000267919	GO:0003676		MDP0000478044	GO:0003676
		MDP0000594248	MDP0000262024		MDP0000200224	GO:0000166		MDP0000140405	GO:0003676		MDP0000661478	GO:0003676
		MDP0000620618	MDP0000283179		MDP0000200605	GO:0000166		MDP0000578119	GO:0003676		MDP0000902638	GO:0003676
		MDP0000697909	MDP0000269242		MDP0000200836	GO:0000166		MDP0000545895	GO:0003676		MDP0000895783	GO:0003676
		MDP0000240942	MDP0000304473		MDP0000201006	GO:0000166		MDP0000296456	GO:0003676		MDP0000785660	GO:0003676
		MDP0000298466	MDP0000639966		MDP0000201027	GO:0000166		MDP0000570592	GO:0003676		MDP0000765828	GO:0003676
		MDP0000185899	MDP0000236446		MDP0000201427	GO:0000166		MDP0000738433	GO:0003676		MDP0000765343	GO:0003676
		MDP0000915256	MDP0000299720		MDP0000201458	GO:0000166		MDP0000301788	GO:0003676		MDP0000763413	GO:0003676
		MDP0000946084	MDP0000305757		MDP0000201796	GO:0000166		MDP0000595134	GO:0003676		MDP0000734874	GO:0003676
		MDP0000245076	MDP0000266769		MDP0000202123	GO:0000166		MDP0000308928	GO:0003676		MDP0000710849	GO:0003676
		MDP0000191247	MDP0000133343		MDP0000202153	GO:0000166		MDP0000255640	GO:0003676		MDP0000704205	GO:0003676
		MDP0000210542	MDP0000303744		MDP0000202256	GO:0000166		MDP0000311219	GO:0003676		MDP0000695292	GO:0003676
		MDP0000299175	MDP0000285060		MDP0000202363	GO:0000166		MDP0000285967	GO:0003676		MDP0000676560	GO:0003676
		MDP0000207355	MDP0000294727		MDP0000202660	GO:0000166		MDP0000585212	GO:0003676		MDP0000669844	GO:0003676
		MDP0000155537	MDP0000559721		MDP0000202690	GO:0000166		MDP0000159435	GO:0003676		MDP0000660314	GO:0003676
		MDP0000233279	MDP0000619244		MDP0000202726	GO:0000166		MDP0000723246	GO:0003676		MDP0000652963	GO:0003676
		MDP0000244506	MDP0000282084		MDP0000202932	GO:0000166		MDP0000225203	GO:0003676		MDP0000641569	GO:0003676
		MDP0000288391	MDP0000544548		MDP0000202962	GO:0000166		MDP0000372777	GO:0003676		MDP0000632052	GO:0003676
		MDP0000293285	MDP0000207433		MDP0000203042	GO:0000166		MDP0000249831	GO:0003676		MDP0000624630	GO:0003676
		MDP0000154281	MDP0000159530		MDP0000203256	GO:0000166		MDP0000306204	GO:0003676		MDP0000623102	GO:0003676
		MDP0000227057	MDP0000224040		MDP0000203314	GO:0000166		MDP0000562561	GO:0003676		MDP0000614237	GO:0003676
		MDP0000311908	MDP0000281856		MDP0000203641	GO:0000166		MDP0000665827	GO:0003676		MDP0000579014	GO:0003676
		MDP0000271764	MDP0000693116		MDP0000203822	GO:0000166		MDP0000616877	GO:0003676		MDP0000578380	GO:0003676
		MDP0000256222	MDP0000785660		MDP0000204015	GO:0000166		MDP0000168219	GO:0003676		MDP0000555307	GO:0003676
		MDP0000287017	MDP0000688902		MDP0000204066	GO:0000166		MDP0000502822	GO:0003676		MDP0000538514	GO:0003676
		MDP0000442292	MDP0000132782		MDP0000204122	GO:0000166		MDP0000321903	GO:0003676		MDP0000520675	GO:0003676
		MDP0000454253	MDP0000298548		MDP0000204143	GO:0000166		MDP0000166774	GO:0003676		MDP0000511020	GO:0003676
		MDP0000482644	MDP0000122611		MDP0000204185	GO:0000166		MDP0000144913	GO:0003676		MDP0000494377	GO:0003676
		MDP0000579546	MDP0000251794		MDP0000204408	GO:0000166		MDP0000270984	GO:0003676		MDP0000483687	GO:0003676
		MDP0000597218	MDP0000158982		MDP0000204458	GO:0000166		MDP0000276863	GO:0003676		MDP0000455228	GO:0003676
		MDP0000635671	MDP0000300920		MDP0000204688	GO:0000166		MDP0000142571	GO:0003676		MDP0000357932	GO:0003676
		MDP0000710901	MDP0000259075		MDP0000204719	GO:0000166		MDP0000614237	GO:0003676		MDP0000348203	GO:0003676
		MDP0000738433	MDP0000264722		MDP0000204764	GO:0000166		MDP0000298210	GO:0003676		MDP0000321903	GO:0003676
		MDP0000138110	MDP0000378962		MDP0000204896	GO:0000166		MDP0000251002	GO:0003676		MDP0000321519	GO:0003676
		MDP0000231217	MDP0000483688		MDP0000205129	GO:0000166		MDP0000634821	GO:0003676		MDP0000320498	GO:0003676
		MDP0000277733	MDP0000291132		MDP0000205157	GO:0000166		MDP0000237571	GO:0003676		MDP0000316703	GO:0003676
		MDP0000212919	MDP0000654410		MDP0000205193	GO:0000166		MDP0000171191	GO:0003676		MDP0000313987	GO:0003676
		MDP0000175094	MDP0000668341		MDP0000205497	GO:0000166		MDP0000221453	GO:0003676		MDP0000313619	GO:0003676
		MDP0000260528	MDP0000119181		MDP0000205545	GO:0000166		MDP0000229361	GO:0003676		MDP0000312355	GO:0003676
		MDP0000206057	MDP0000139912		MDP0000205549	GO:0000166		MDP0000256759	GO:0003676		MDP0000310348	GO:0003676
		MDP0000284030	MDP0000190838		MDP0000205602	GO:0000166		MDP0000593136	GO:0003676		MDP0000308222	GO:0003676
		MDP0000488789	MDP0000303057		MDP0000205940	GO:0000166		MDP0000173563	GO:0003676		MDP0000302099	GO:0003676
		MDP0000402451	MDP0000220947		MDP0000206680	GO:0000166		MDP0000528803	GO:0003676		MDP0000297627	GO:0003676
		MDP0000410187	MDP0000284158		MDP0000206891	GO:0000166		MDP0000541706	GO:0003676		MDP0000285602	GO:0003676
		MDP0000414474	MDP0000266996		MDP0000206961	GO:0000166		MDP0000394207	GO:0003676		MDP0000285192	GO:0003676
		MDP0000453845	MDP0000476268		MDP0000207259	GO:0000166		MDP0000418893	GO:0003676		MDP0000283792	GO:0003676
		MDP0000460197	MDP0000277694		MDP0000207277	GO:0000166		MDP0000660893	GO:0003676		MDP0000283297	GO:0003676
		MDP0000462793	MDP0000143420		MDP0000207292	GO:0000166		MDP0000743995	GO:0003676		MDP0000283063	GO:0003676
		MDP0000545857	MDP0000138579		MDP0000207359	GO:0000166		MDP0000257081	GO:0003676		MDP0000281503	GO:0003676
		MDP0000564181	MDP0000518196		MDP0000207588	GO:0000166		MDP0000233449	GO:0003676		MDP0000279365	GO:0003676
		MDP0000591198	MDP0000251667		MDP0000207724	GO:0000166		MDP0000684516	GO:0003676		MDP0000279121	GO:0003676
		MDP0000605504	MDP0000701734		MDP0000208072	GO:0000166		MDP0000135321	GO:0003676		MDP0000278176	GO:0003676
		MDP0000611224	MDP0000675376		MDP0000208173	GO:0000166		MDP0000492508	GO:0003676		MDP0000277491	GO:0003676
		MDP0000651858	MDP0000290919		MDP0000208403	GO:0000166		MDP0000273122	GO:0003676		MDP0000275526	GO:0003676
		MDP0000664381	MDP0000120828		MDP0000208443	GO:0000166		MDP0000319911	GO:0003676		MDP0000273122	GO:0003676
		MDP0000682587	MDP0000248531		MDP0000208620	GO:0000166		MDP0000679221	GO:0003676		MDP0000271903	GO:0003676
		MDP0000711506	MDP0000297486		MDP0000208913	GO:0000166		MDP0000268121	GO:0003676		MDP0000266996	GO:0003676
		MDP0000742385	MDP0000248406		MDP0000209362	GO:0000166		MDP0000211182	GO:0003676		MDP0000263740	GO:0003676
		MDP0000746295	MDP0000121097		MDP0000209568	GO:0000166		MDP0000244925	GO:0003676		MDP0000262654	GO:0003676
		MDP0000752077	MDP0000315754		MDP0000209871	GO:0000166		MDP0000719901	GO:0003676		MDP0000261209	GO:0003676
		MDP0000221878	MDP0000497011		MDP0000209919	GO:0000166		MDP0000754613	GO:0003676		MDP0000259843	GO:0003676
		MDP0000248134	MDP0000595265		MDP0000209947	GO:0000166		MDP0000285838	GO:0003676		MDP0000258652	GO:0003676
		MDP0000137489	MDP0000296347		MDP0000210179	GO:0000166		MDP0000197523	GO:0003676		MDP0000255422	GO:0003676
		MDP0000276863	MDP0000281142		MDP0000210250	GO:0000166		MDP0000517695	GO:0003676		MDP0000253907	GO:0003676
		MDP0000748642	MDP0000303717		MDP0000210358	GO:0000166		MDP0000643606	GO:0003676		MDP0000253009	GO:0003676
		MDP0000172356	MDP0000160407		MDP0000210542	GO:0000166		MDP0000755426	GO:0003676		MDP0000251794	GO:0003676
		MDP0000716151	MDP0000173362		MDP0000210572	GO:0000166		MDP0000400933	GO:0003676		MDP0000250020	GO:0003676
		MDP0000890206	MDP0000267282		MDP0000210764	GO:0000166		MDP0000391636	GO:0003676		MDP0000249383	GO:0003676
		MDP0000301295	MDP0000479878		MDP0000210865	GO:0000166		MDP0000527119	GO:0003676		MDP0000247396	GO:0003676
		MDP0000242817	MDP0000178459		MDP0000211096	GO:0000166		MDP0000476796	GO:0003676		MDP0000245798	GO:0003676
		MDP0000316670	MDP0000286281		MDP0000211150	GO:0000166		MDP0000746015	GO:0003676		MDP0000245698	GO:0003676
		MDP0000463056	MDP0000223570		MDP0000211229	GO:0000166		MDP0000549284	GO:0003676		MDP0000237571	GO:0003676
		MDP0000189481	MDP0000322133		MDP0000211617	GO:0000166		MDP0000200197	GO:0003676		MDP0000235005	GO:0003676
		MDP0000181616	MDP0000441948		MDP0000212237	GO:0000166		MDP0000496906	GO:0003676		MDP0000234587	GO:0003676
		MDP0000319299	MDP0000255284		MDP0000212329	GO:0000166		MDP0000307471	GO:0003676		MDP0000231988	GO:0003676
		MDP0000159435	MDP0000153889		MDP0000212545	GO:0000166		MDP0000539823	GO:0003676		MDP0000230786	GO:0003676
		MDP0000451407	MDP0000465612		MDP0000212834	GO:0000166		MDP0000266362	GO:0003676		MDP0000228466	GO:0003676
		MDP0000847955	MDP0000205144		MDP0000212948	GO:0000166		MDP0000472106	GO:0003676		MDP0000224610	GO:0003676
		MDP0000132377	MDP0000320962		MDP0000213223	GO:0000166		MDP0000185099	GO:0003676		MDP0000224350	GO:0003676
		MDP0000264469	MDP0000242464		MDP0000213307	GO:0000166		MDP0000575376	GO:0003676		MDP0000219474	GO:0003676
		MDP0000320200	MDP0000121260		MDP0000213482	GO:0000166		MDP0000271837	GO:0003676		MDP0000218268	GO:0003676
		MDP0000135706	MDP0000441149		MDP0000214071	GO:0000166		MDP0000172923	GO:0003676		MDP0000213320	GO:0003676
		MDP0000163008	MDP0000750723		MDP0000214241	GO:0000166		MDP0000229819	GO:0003676		MDP0000212919	GO:0003676
		MDP0000166967	MDP0000634029		MDP0000214528	GO:0000166		MDP0000303690	GO:0003676		MDP0000210383	GO:0003676
		MDP0000209356	MDP0000271321		MDP0000214826	GO:0000166		MDP0000201681	GO:0003676		MDP0000209733	GO:0003676
		MDP0000245698	MDP0000590535		MDP0000214838	GO:0000166		MDP0000304473	GO:0003676		MDP0000200762	GO:0003676
		MDP0000272258	MDP0000608716		MDP0000214930	GO:0000166		MDP0000639966	GO:0003676		MDP0000196841	GO:0003676
		MDP0000283792	MDP0000422475		MDP0000215297	GO:0000166		MDP0000544548	GO:0003676		MDP0000195758	GO:0003676
		MDP0000303339	MDP0000697440		MDP0000215466	GO:0000166		MDP0000159530	GO:0003676		MDP0000193360	GO:0003676
		MDP0000304473	MDP0000902638		MDP0000215472	GO:0000166		MDP0000122611	GO:0003676		MDP0000192903	GO:0003676
		MDP0000660314	MDP0000182024		MDP0000215517	GO:0000166		MDP0000785660	GO:0003676		MDP0000190810	GO:0003676
		MDP0000688108	MDP0000210865		MDP0000215899	GO:0000166		MDP0000251794	GO:0003676		MDP0000188292	GO:0003676
		MDP0000934977	MDP0000729787		MDP0000216169	GO:0000166		MDP0000138579	GO:0003676		MDP0000185506	GO:0003676
		MDP0000193605	MDP0000874953		MDP0000216262	GO:0000166		MDP0000675376	GO:0003676		MDP0000184356	GO:0003676
		MDP0000277804	MDP0000267989		MDP0000216426	GO:0000166		MDP0000160407	GO:0003676		MDP0000182651	GO:0003676
		MDP0000270984	MDP0000153044		MDP0000216450	GO:0000166		MDP0000178459	GO:0003676		MDP0000182099	GO:0003676
		MDP0000292750	MDP0000433613		MDP0000216494	GO:0000166		MDP0000441948	GO:0003676		MDP0000173820	GO:0003676
		MDP0000888428	MDP0000211103		MDP0000216852	GO:0000166		MDP0000320962	GO:0003676		MDP0000172811	GO:0003676
		MDP0000136844	MDP0000122720		MDP0000216886	GO:0000166		MDP0000121260	GO:0003676		MDP0000171191	GO:0003676
		MDP0000320742	MDP0000310512		MDP0000217226	GO:0000166		MDP0000750723	GO:0003676		MDP0000167944	GO:0003676
		MDP0000216978	MDP0000310752		MDP0000217355	GO:0000166		MDP0000902638	GO:0003676		MDP0000166967	GO:0003676
		MDP0000932254	MDP0000133347		MDP0000217423	GO:0000166		MDP0000672347	GO:0003676		MDP0000166803	GO:0003676
		MDP0000138368	MDP0000705516		MDP0000218012	GO:0000166		MDP0000229902	GO:0003676		MDP0000166454	GO:0003676
		MDP0000282281	MDP0000205312		MDP0000218026	GO:0000166		MDP0000180760	GO:0003676		MDP0000165034	GO:0003676
		MDP0000225203	MDP0000231163		MDP0000218261	GO:0000166		MDP0000205510	GO:0003676		MDP0000164839	GO:0003676
		MDP0000245798	MDP0000283896		MDP0000218361	GO:0000166		MDP0000238482	GO:0003676		MDP0000162223	GO:0003676
		MDP0000216190	MDP0000300556		MDP0000218503	GO:0000166		MDP0000253485	GO:0003676		MDP0000160407	GO:0003676
		MDP0000305782	MDP0000267661		MDP0000218595	GO:0000166		MDP0000374697	GO:0003676		MDP0000158311	GO:0003676
		MDP0000890776	MDP0000739247		MDP0000219021	GO:0000166		MDP0000163796	GO:0003676		MDP0000139838	GO:0003676
		MDP0000179847	MDP0000677227		MDP0000219558	GO:0000166		MDP0000304500	GO:0003676		MDP0000135706	GO:0003676
		MDP0000299357	MDP0000299633		MDP0000219571	GO:0000166		MDP0000272891	GO:0003676		MDP0000130960	GO:0003676
		MDP0000275454	MDP0000449914		MDP0000219627	GO:0000166		MDP0000494074	GO:0003676		MDP0000130476	GO:0003676
		MDP0000142953	MDP0000651761		MDP0000220038	GO:0000166		MDP0000658656	GO:0003676		MDP0000123260	GO:0003676
		MDP0000191326	MDP0000720028		MDP0000220177	GO:0000166		MDP0000312557	GO:0003676		MDP0000122611	GO:0003676
		MDP0000415042	MDP0000535350		MDP0000220179	GO:0000166		MDP0000733459	GO:0003676		MDP0000264923	GO:0003676
		MDP0000577434	MDP0000384443		MDP0000220511	GO:0000166		MDP0000246662	GO:0003676		MDP0000444665	GO:0003676
		MDP0000132782	MDP0000298695		MDP0000220526	GO:0000166		MDP0000308222	GO:0003676		MDP0000283518	GO:0003676
		MDP0000136474	MDP0000719154		MDP0000220580	GO:0000166		MDP0000370812	GO:0003676		MDP0000271321	GO:0003676
		MDP0000165034	MDP0000183594		MDP0000220947	GO:0000166		MDP0000249814	GO:0003676		MDP0000256095	GO:0003676
		MDP0000174070	MDP0000672347		MDP0000220977	GO:0000166		MDP0000253907	GO:0003676		MDP0000193273	GO:0003676
		MDP0000284408	MDP0000198404		MDP0000221292	GO:0000166		MDP0000702703	GO:0003676		MDP0000186300	GO:0003676
		MDP0000289807	MDP0000309703		MDP0000221477	GO:0000166		MDP0000578747	GO:0003676		MDP0000489577	GO:0003677
		MDP0000297486	MDP0000135504		MDP0000221796	GO:0000166		MDP0000196841	GO:0003676		MDP0000399161	GO:0003677
		MDP0000287311	MDP0000314422		MDP0000221919	GO:0000166		MDP0000286630	GO:0003676		MDP0000311453	GO:0003677
		MDP0000493284	MDP0000122897		MDP0000222024	GO:0000166		MDP0000411804	GO:0003676		MDP0000563537	GO:0003677
		MDP0000314328	MDP0000203494		MDP0000222077	GO:0000166		MDP0000731866	GO:0003676		MDP0000250560	GO:0003677
		MDP0000317016	MDP0000157854		MDP0000222759	GO:0000166		MDP0000219474	GO:0003676		MDP0000477297	GO:0003677
		MDP0000207259	MDP0000859052		MDP0000222938	GO:0000166		MDP0000496033	GO:0003676		MDP0000387469	GO:0003677
		MDP0000317951	MDP0000228792		MDP0000223003	GO:0000166		MDP0000310780	GO:0003676		MDP0000626390	GO:0003677
		MDP0000695029	MDP0000189786		MDP0000223025	GO:0000166		MDP0000490000	GO:0003676		MDP0000299175	GO:0003677
		MDP0000197380	MDP0000305797		MDP0000223220	GO:0000166		MDP0000245971	GO:0003676		MDP0000275458	GO:0003677
		MDP0000249917	MDP0000562117		MDP0000223444	GO:0000166		MDP0000411366	GO:0003676		MDP0000227157	GO:0003677
		MDP0000259843	MDP0000587198		MDP0000223486	GO:0000166		MDP0000157230	GO:0003676		MDP0000155537	GO:0003677
		MDP0000548247	MDP0000542798		MDP0000223570	GO:0000166		MDP0000281502	GO:0003676		MDP0000178360	GO:0003677
		MDP0000231635	MDP0000423088		MDP0000223670	GO:0000166		MDP0000297627	GO:0003676		MDP0000239602	GO:0003677
		MDP0000240979	MDP0000188760		MDP0000223858	GO:0000166		MDP0000517599	GO:0003676		MDP0000228942	GO:0003677
		MDP0000145320	MDP0000229902		MDP0000223905	GO:0000166		MDP0000278570	GO:0003676		MDP0000275713	GO:0003677
		MDP0000129127	MDP0000180760		MDP0000224040	GO:0000166		MDP0000288974	GO:0003676		MDP0000579943	GO:0003677
		MDP0000157249	MDP0000236354		MDP0000224382	GO:0000166		MDP0000190884	GO:0003676		MDP0000706379	GO:0003677
		MDP0000173820	MDP0000243391		MDP0000224531	GO:0000166		MDP0000137714	GO:0003676		MDP0000470928	GO:0003677
		MDP0000286795	MDP0000238482		MDP0000224969	GO:0000166		MDP0000533232	GO:0003676		MDP0000338280	GO:0003677
		MDP0000297831	MDP0000290230		MDP0000225403	GO:0000166		MDP0000178243	GO:0003676		MDP0000319910	GO:0003677
		MDP0000502822	MDP0000843803		MDP0000225443	GO:0000166		MDP0000318997	GO:0003676		MDP0000198495	GO:0003677
		MDP0000544548	MDP0000188158		MDP0000225637	GO:0000166		MDP0000157602	GO:0003676		MDP0000193129	GO:0003677
		MDP0000160044	MDP0000205510		MDP0000226096	GO:0000166		MDP0000124920	GO:0003676		MDP0000183226	GO:0003677
		MDP0000319194	MDP0000642985		MDP0000226202	GO:0000166		MDP0000278702	GO:0003676		MDP0000174161	GO:0003677
		MDP0000149784	MDP0000616569		MDP0000226967	GO:0000166		MDP0000162805	GO:0003676		MDP0000220844	GO:0003677
		MDP0000302063	MDP0000249255		MDP0000227696	GO:0000166		MDP0000204727	GO:0003676		MDP0000821442	GO:0003677
		MDP0000321903	MDP0000253485		MDP0000228680	GO:0000166		MDP0000710849	GO:0003676		MDP0000378041	GO:0003677
		MDP0000310133	MDP0000149890		MDP0000228790	GO:0000166		MDP0000270713	GO:0003676		MDP0000703990	GO:0003677
		MDP0000666968	MDP0000203469		MDP0000229072	GO:0000166		MDP0000387884	GO:0003676		MDP0000670559	GO:0003677
		MDP0000755653	MDP0000689257		MDP0000229936	GO:0000166		MDP0000168225	GO:0003676		MDP0000287530	GO:0003677
		MDP0000435782	MDP0000298103		MDP0000230078	GO:0000166		MDP0000318729	GO:0003676		MDP0000277847	GO:0003677
		MDP0000246748	MDP0000521998		MDP0000230286	GO:0000166		MDP0000752694	GO:0003676		MDP0000276269	GO:0003677
		MDP0000171288	MDP0000441905		MDP0000230305	GO:0000166		MDP0000184906	GO:0003676		MDP0000236212	GO:0003677
		MDP0000200036	MDP0000139410		MDP0000230479	GO:0000166		MDP0000483124	GO:0003676		MDP0000232860	GO:0003677
		MDP0000232579	MDP0000315359		MDP0000230832	GO:0000166		MDP0000218389	GO:0003676		MDP0000202057	GO:0003677
		MDP0000142530	MDP0000261588		MDP0000231076	GO:0000166		MDP0000396981	GO:0003676		MDP0000161611	GO:0003677
		MDP0000186602	MDP0000194940		MDP0000231153	GO:0000166		MDP0000425283	GO:0003676		MDP0000122897	GO:0003677
		MDP0000208977	MDP0000239583		MDP0000231266	GO:0000166		MDP0000271977	GO:0003676		MDP0000703008	GO:0003677
		MDP0000310849	MDP0000130960		MDP0000231468	GO:0000166		MDP0000381517	GO:0003676		MDP0000383351	GO:0003677
		MDP0000125188	MDP0000374697		MDP0000231490	GO:0000166		MDP0000286825	GO:0003676		MDP0000556234	GO:0003677
		MDP0000303451	MDP0000234730		MDP0000231635	GO:0000166		MDP0000314215	GO:0003676		MDP0000482493	GO:0003677
		MDP0000118949	MDP0000265484		MDP0000231799	GO:0000166		MDP0000437377	GO:0003676		MDP0000697908	GO:0003677
		MDP0000310201	MDP0000450542		MDP0000231818	GO:0000166		MDP0000154936	GO:0003676		MDP0000179549	GO:0003677
		MDP0000274086	MDP0000193273		MDP0000231849	GO:0000166		MDP0000165034	GO:0003676		MDP0000490864	GO:0003677
		MDP0000119880	MDP0000122920		MDP0000232001	GO:0000166		MDP0000205747	GO:0003676		MDP0000398801	GO:0003677
		MDP0000139818	MDP0000308262		MDP0000232031	GO:0000166		MDP0000299270	GO:0003676		MDP0000308337	GO:0003677
		MDP0000165806	MDP0000541073		MDP0000232330	GO:0000166		MDP0000482644	GO:0003676		MDP0000612498	GO:0003677
		MDP0000207506	MDP0000635633		MDP0000232549	GO:0000166		MDP0000710901	GO:0003676		MDP0000523878	GO:0003677
		MDP0000396296	MDP0000163796		MDP0000232724	GO:0000166		MDP0000661478	GO:0003676		MDP0000596453	GO:0003677
		MDP0000220752	MDP0000447852		MDP0000232733	GO:0000166		MDP0000166208	GO:0003676		MDP0000694717	GO:0003677
		MDP0000229306	MDP0000523877		MDP0000232843	GO:0000166		MDP0000226272	GO:0003676		MDP0000478312	GO:0003677
		MDP0000614237	MDP0000176324		MDP0000232990	GO:0000166		MDP0000251919	GO:0003676		MDP0000599778	GO:0003677
		MDP0000167550	MDP0000269100		MDP0000233037	GO:0000166		MDP0000309946	GO:0003676		MDP0000733459	GO:0003677
		MDP0000538514	MDP0000312734		MDP0000233179	GO:0000166		MDP0000428514	GO:0003676		MDP0000457117	GO:0003677
		MDP0000186332	MDP0000732307		MDP0000233190	GO:0000166		MDP0000275526	GO:0003676		MDP0000550532	GO:0003677
		MDP0000130924	MDP0000550532		MDP0000233453	GO:0000166		MDP0000594364	GO:0003676		MDP0000468814	GO:0003677
		MDP0000275458	MDP0000198761		MDP0000233485	GO:0000166		MDP0000311650	GO:0003676		MDP0000510247	GO:0003677
		MDP0000247507	MDP0000688109		MDP0000233630	GO:0000166		MDP0000717224	GO:0003676		MDP0000624821	GO:0003677
		MDP0000531410	MDP0000306566		MDP0000233640	GO:0000166		MDP0000220479	GO:0003676		MDP0000266274	GO:0003677
		MDP0000320511	MDP0000212573		MDP0000233800	GO:0000166		MDP0000426025	GO:0003676		MDP0000271532	GO:0003677
		MDP0000244814	MDP0000123407		MDP0000233869	GO:0000166		MDP0000509746	GO:0003676		MDP0000504930	GO:0003677
		MDP0000236973	MDP0000448954		MDP0000233935	GO:0000166		MDP0000676342	GO:0003676		MDP0000396981	GO:0003677
		MDP0000273076	MDP0000174161		MDP0000233983	GO:0000166		MDP0000277491	GO:0003676		MDP0000224367	GO:0003677
		MDP0000680595	MDP0000592506		MDP0000234834	GO:0000166		MDP0000173720	GO:0003676		MDP0000511055	GO:0003677
		MDP0000270020	MDP0000665588		MDP0000234914	GO:0000166		MDP0000715030	GO:0003676		MDP0000469963	GO:0003677
		MDP0000230470	MDP0000275293		MDP0000234947	GO:0000166		MDP0000704103	GO:0003676		MDP0000371174	GO:0003677
		MDP0000237571	MDP0000304500		MDP0000235070	GO:0000166		MDP0000173499	GO:0003676		MDP0000614365	GO:0003677
		MDP0000201714	MDP0000535107		MDP0000235209	GO:0000166		MDP0000528533	GO:0003676		MDP0000641807	GO:0003677
		MDP0000312625	MDP0000161259		MDP0000235261	GO:0000166		MDP0000166803	GO:0003676		MDP0000229060	GO:0003677
		MDP0000172124	MDP0000272891		MDP0000235721	GO:0000166		MDP0000184420	GO:0003676		MDP0000607664	GO:0003677
		MDP0000290230	MDP0000183171		MDP0000235846	GO:0000166		MDP0000258729	GO:0003676		MDP0000614123	GO:0003677
		MDP0000910006	MDP0000259303		MDP0000236153	GO:0000166		MDP0000638974	GO:0003676		MDP0000411367	GO:0003677
		MDP0000917611	MDP0000594234		MDP0000236257	GO:0000166		MDP0000279121	GO:0003676		MDP0000740983	GO:0003677
		MDP0000145016	MDP0000694717		MDP0000236354	GO:0000166		MDP0000629591	GO:0003676		MDP0000646793	GO:0003677
		MDP0000397215	MDP0000281233		MDP0000236452	GO:0000166		MDP0000536454	GO:0003676		MDP0000470681	GO:0003677
		MDP0000193613	MDP0000330297		MDP0000236506	GO:0000166		MDP0000261209	GO:0003676		MDP0000154910	GO:0003677
		MDP0000199310	MDP0000494074		MDP0000236978	GO:0000166		MDP0000304027	GO:0003676		MDP0000704839	GO:0003677
		MDP0000171191	MDP0000225326		MDP0000237086	GO:0000166		MDP0000521228	GO:0003676		MDP0000158661	GO:0003677
		MDP0000123985	MDP0000313601		MDP0000237405	GO:0000166		MDP0000511154	GO:0003676		MDP0000597743	GO:0003677
		MDP0000221919	MDP0000125671		MDP0000237571	GO:0000166		MDP0000200762	GO:0003676		MDP0000733880	GO:0003677
		MDP0000282990	MDP0000482493		MDP0000238213	GO:0000166		MDP0000748312	GO:0003676		MDP0000208739	GO:0003677
		MDP0000256759	MDP0000658656		MDP0000238431	GO:0000166		MDP0000193801	GO:0003676		MDP0000397947	GO:0003677
		MDP0000144116	MDP0000847149		MDP0000238482	GO:0000166		MDP0000182052	GO:0003676		MDP0000563586	GO:0003677
		MDP0000264521	MDP0000279502		MDP0000238524	GO:0000166		MDP0000589309	GO:0003676		MDP0000732673	GO:0003677
		MDP0000288752	MDP0000301199		MDP0000238657	GO:0000166		MDP0000601248	GO:0003676		MDP0000315417	GO:0003677
		MDP0000310895	MDP0000308871		MDP0000239047	GO:0000166		MDP0000536421	GO:0003676		MDP0000232169	GO:0003677
		MDP0000163769	MDP0000268602		MDP0000239345	GO:0000166		MDP0000236402	GO:0003676		MDP0000669448	GO:0003677
		MDP0000287907	MDP0000264450		MDP0000239419	GO:0000166		MDP0000313987	GO:0003676		MDP0000734949	GO:0003677
		MDP0000306640	MDP0000271818		MDP0000239478	GO:0000166		MDP0000220171	GO:0003676		MDP0000217280	GO:0003677
		MDP0000651056	MDP0000288921		MDP0000239503	GO:0000166		MDP0000637819	GO:0003676		MDP0000267089	GO:0003677
		MDP0000246326	MDP0000219915		MDP0000239632	GO:0000166		MDP0000579546	GO:0003676		MDP0000566224	GO:0003677
		MDP0000261305	MDP0000204702		MDP0000239686	GO:0000166		MDP0000433315	GO:0003676		MDP0000527721	GO:0003677
		MDP0000288236	MDP0000271931		MDP0000239956	GO:0000166		MDP0000257577	GO:0003676		MDP0000425658	GO:0003677
		MDP0000246537	MDP0000161081		MDP0000240515	GO:0000166		MDP0000154248	GO:0003676		MDP0000506799	GO:0003677
		MDP0000681157	MDP0000312557		MDP0000240599	GO:0000166		MDP0000750883	GO:0003676		MDP0000716924	GO:0003677
		MDP0000624696	MDP0000300811		MDP0000240622	GO:0000166		MDP0000563960	GO:0003676		MDP0000283410	GO:0003677
		MDP0000214528	MDP0000753366		MDP0000240781	GO:0000166		MDP0000599778	GO:0003676		MDP0000420389	GO:0003677
		MDP0000252906	MDP0000232577		MDP0000240942	GO:0000166		MDP0000484086	GO:0003676		MDP0000437377	GO:0003677
		MDP0000283490	MDP0000210390		MDP0000240979	GO:0000166		MDP0000247396	GO:0003676		MDP0000639772	GO:0003677
		MDP0000283947	MDP0000277852		MDP0000241058	GO:0000166		MDP0000170852	GO:0003676		MDP0000607708	GO:0003677
		MDP0000173563	MDP0000423628		MDP0000241227	GO:0000166		MDP0000151619	GO:0003676		MDP0000176552	GO:0003677
		MDP0000165817	MDP0000645105		MDP0000241469	GO:0000166		MDP0000462897	GO:0003676		MDP0000450970	GO:0003677
		MDP0000370812	MDP0000278837		MDP0000241481	GO:0000166		MDP0000452306	GO:0003676		MDP0000589895	GO:0003677
		MDP0000374697	MDP0000164657		MDP0000242151	GO:0000166		MDP0000213320	GO:0003676		MDP0000685835	GO:0003677
		MDP0000393436	MDP0000119920		MDP0000242267	GO:0000166		MDP0000451761	GO:0003676		MDP0000265041	GO:0003677
		MDP0000394207	MDP0000306743		MDP0000242487	GO:0000166		MDP0000695359	GO:0003676		MDP0000614197	GO:0003677
		MDP0000400933	MDP0000246662		MDP0000242596	GO:0000166		MDP0000434456	GO:0003676		MDP0000655950	GO:0003677
		MDP0000418893	MDP0000306870		MDP0000242968	GO:0000166		MDP0000531760	GO:0003676		MDP0000120802	GO:0003677
		MDP0000476796	MDP0000733459		MDP0000243051	GO:0000166		MDP0000383820	GO:0003676		MDP0000735681	GO:0003677
		MDP0000487065	MDP0000262911		MDP0000243798	GO:0000166		MDP0000187728	GO:0003676		MDP0000229306	GO:0003677
		MDP0000490000	MDP0000173174		MDP0000243861	GO:0000166		MDP0000650925	GO:0003676		MDP0000275284	GO:0003677
		MDP0000514637	MDP0000269191		MDP0000244014	GO:0000166		MDP0000765828	GO:0003676		MDP0000405658	GO:0003677
		MDP0000517695	MDP0000743707		MDP0000244506	GO:0000166		MDP0000199310	GO:0003676		MDP0000537291	GO:0003677
		MDP0000521228	MDP0000187768		MDP0000245047	GO:0000166		MDP0000580134	GO:0003676		MDP0000686721	GO:0003677
		MDP0000527119	MDP0000224350		MDP0000245453	GO:0000166		MDP0000640834	GO:0003676		MDP0000593243	GO:0003677
		MDP0000528803	MDP0000733880		MDP0000245999	GO:0000166		MDP0000458724	GO:0003676		MDP0000676342	GO:0003677
		MDP0000541706	MDP0000196447		MDP0000246617	GO:0000166		MDP0000597218	GO:0003676		MDP0000574932	GO:0003677
		MDP0000547286	MDP0000175234		MDP0000247083	GO:0000166		MDP0000180957	GO:0003676		MDP0000704103	GO:0003677
		MDP0000638813	MDP0000122060		MDP0000247219	GO:0000166		MDP0000548247	GO:0003676		MDP0000602119	GO:0003677
		MDP0000658656	MDP0000252251		MDP0000247378	GO:0000166		MDP0000382898	GO:0003676		MDP0000276132	GO:0003677
		MDP0000660893	MDP0000398801		MDP0000247441	GO:0000166		MDP0000705425	GO:0003676		MDP0000562349	GO:0003677
		MDP0000675376	MDP0000559039		MDP0000247793	GO:0000166		MDP0000290647	GO:0003676		MDP0000706760	GO:0003677
		MDP0000719901	MDP0000308222		MDP0000248140	GO:0000166		MDP0000328568	GO:0003676		MDP0000634909	GO:0003677
		MDP0000743995	MDP0000370812		MDP0000248364	GO:0000166		MDP0000315601	GO:0003676		MDP0000156948	GO:0003677
		MDP0000137104	MDP0000267040		MDP0000248430	GO:0000166		MDP0000456829	GO:0003676		MDP0000647016	GO:0003677
		MDP0000264487	MDP0000270369		MDP0000248462	GO:0000166		MDP0000677402	GO:0003676		MDP0000298102	GO:0003677
		MDP0000268986	MDP0000511481		MDP0000248514	GO:0000166		MDP0000478044	GO:0003676		MDP0000372777	GO:0003677
		MDP0000498060	MDP0000624630		MDP0000248572	GO:0000166		MDP0000616728	GO:0003676		MDP0000444616	GO:0003677
		MDP0000642985	MDP0000262845		MDP0000248682	GO:0000166		MDP0000313229	GO:0003676		MDP0000157254	GO:0003677
		MDP0000706760	MDP0000575859		MDP0000248803	GO:0000166		MDP0000205129	GO:0003676		MDP0000741377	GO:0003677
		MDP0000168994	MDP0000119787		MDP0000248906	GO:0000166		MDP0000524238	GO:0003676		MDP0000466763	GO:0003677
		MDP0000138287	MDP0000188178		MDP0000248937	GO:0000166		MDP0000230078	GO:0003676		MDP0000733843	GO:0003677
		MDP0000260928	MDP0000244593		MDP0000249190	GO:0000166		MDP0000420032	GO:0003676		MDP0000220199	GO:0003677
		MDP0000290119	MDP0000182939		MDP0000249215	GO:0000166		MDP0000207649	GO:0003676		MDP0000427158	GO:0003677
		MDP0000227396	MDP0000208416		MDP0000249589	GO:0000166		MDP0000234741	GO:0003676		MDP0000578747	GO:0003677
		MDP0000538536	MDP0000461594		MDP0000249640	GO:0000166		MDP0000413581	GO:0003676		MDP0000634029	GO:0003677
		MDP0000597009	MDP0000237805		MDP0000249645	GO:0000166		MDP0000296679	GO:0003676		MDP0000519458	GO:0003677
		MDP0000300787	MDP0000230786		MDP0000249765	GO:0000166		MDP0000640281	GO:0003676		MDP0000247656	GO:0003677
		MDP0000307855	MDP0000274685		MDP0000249769	GO:0000166		MDP0000695292	GO:0003676		MDP0000717224	GO:0003677
		MDP0000139801	MDP0000140067		MDP0000249831	GO:0000166		MDP0000316703	GO:0003676		MDP0000533479	GO:0003677
		MDP0000157602	MDP0000249814		MDP0000250583	GO:0000166		MDP0000473159	GO:0003676		MDP0000174742	GO:0003677
		MDP0000164065	MDP0000301908		MDP0000250703	GO:0000166		MDP0000835663	GO:0003676		MDP0000185413	GO:0003677
		MDP0000191891	MDP0000197117		MDP0000250923	GO:0000166		MDP0000582939	GO:0003676		MDP0000695359	GO:0003677
		MDP0000236402	MDP0000292778		MDP0000250932	GO:0000166		MDP0000253009	GO:0003676		MDP0000138526	GO:0003677
		MDP0000285838	MDP0000161757		MDP0000251002	GO:0000166		MDP0000275843	GO:0003676		MDP0000605770	GO:0003677
		MDP0000293580	MDP0000301263		MDP0000251031	GO:0000166		MDP0000186300	GO:0003676		MDP0000133650	GO:0003677
		MDP0000274475	MDP0000253907		MDP0000251037	GO:0000166		MDP0000670737	GO:0003676		MDP0000221593	GO:0003677
		MDP0000243777	MDP0000295927		MDP0000251144	GO:0000166		MDP0000172811	GO:0003676		MDP0000577004	GO:0003677
		MDP0000175403	MDP0000222225		MDP0000251174	GO:0000166		MDP0000190810	GO:0003676		MDP0000732307	GO:0003677
		MDP0000387884	MDP0000702703		MDP0000251188	GO:0000166		MDP0000212919	GO:0003676		MDP0000578279	GO:0003677
		MDP0000393842	MDP0000674979		MDP0000251316	GO:0000166		MDP0000263740	GO:0003676		MDP0000152400	GO:0003677
		MDP0000398268	MDP0000578747		MDP0000251344	GO:0000166		MDP0000283063	GO:0003676		MDP0000878006	GO:0003677
		MDP0000445590	MDP0000264709		MDP0000251415	GO:0000166		MDP0000310348	GO:0003676		MDP0000876826	GO:0003677
		MDP0000448824	MDP0000188292		MDP0000251667	GO:0000166		MDP0000320498	GO:0003676		MDP0000725198	GO:0003677
		MDP0000561779	MDP0000496827		MDP0000251902	GO:0000166		MDP0000348203	GO:0003676		MDP0000689189	GO:0003677
		MDP0000589309	MDP0000540959		MDP0000251957	GO:0000166		MDP0000579014	GO:0003676		MDP0000650337	GO:0003677
		MDP0000640525	MDP0000864002		MDP0000252158	GO:0000166		MDP0000763413	GO:0003676		MDP0000642985	GO:0003677
		MDP0000646560	MDP0000393577		MDP0000252318	GO:0000166		MDP0000157025	GO:0003676		MDP0000606400	GO:0003677
		MDP0000695488	MDP0000164441		MDP0000252389	GO:0000166		MDP0000525177	GO:0003676		MDP0000577746	GO:0003677
		MDP0000731907	MDP0000734872		MDP0000252422	GO:0000166		MDP0000745448	GO:0003676		MDP0000543741	GO:0003677
		MDP0000754314	MDP0000196841		MDP0000252658	GO:0000166		MDP0000387412	GO:0003676		MDP0000542604	GO:0003677
		MDP0000284956	MDP0000266033		MDP0000252674	GO:0000166		MDP0000448056	GO:0003676		MDP0000526896	GO:0003677
		MDP0000295783	MDP0000632424		MDP0000252777	GO:0000166		MDP0000145016	GO:0003676		MDP0000514173	GO:0003677
		MDP0000159211	MDP0000134271		MDP0000253320	GO:0000166		MDP0000687781	GO:0003676		MDP0000464704	GO:0003677
		MDP0000203343	MDP0000298102		MDP0000253485	GO:0000166		MDP0000668341	GO:0003676		MDP0000461484	GO:0003677
		MDP0000221486	MDP0000705786		MDP0000253543	GO:0000166		MDP0000462477	GO:0003676		MDP0000458887	GO:0003677
		MDP0000179995	MDP0000275774		MDP0000253547	GO:0000166		MDP0000212693	GO:0003676		MDP0000441228	GO:0003677
		MDP0000306385	MDP0000154950		MDP0000254017	GO:0000166		MDP0000195791	GO:0003676		MDP0000439540	GO:0003677
		MDP0000264380	MDP0000243178		MDP0000254197	GO:0000166		MDP0000157639	GO:0003676		MDP0000427182	GO:0003677
		MDP0000432654	MDP0000821608		MDP0000254198	GO:0000166		MDP0000710210	GO:0003676		MDP0000369898	GO:0003677
		MDP0000441905	MDP0000296288		MDP0000254331	GO:0000166		MDP0000625168	GO:0003676		MDP0000334293	GO:0003677
		MDP0000451858	MDP0000252658		MDP0000254397	GO:0000166		MDP0000293053	GO:0003676		MDP0000138764	GO:0003677
		MDP0000518196	MDP0000297434		MDP0000254412	GO:0000166		MDP0000224610	GO:0003676		MDP0000314422	GO:0003677
		MDP0000540684	MDP0000614365		MDP0000255400	GO:0000166		MDP0000171693	GO:0003676		MDP0000310267	GO:0003677
		MDP0000542798	MDP0000280487		MDP0000255452	GO:0000166		MDP0000197380	GO:0003676		MDP0000306261	GO:0003677
		MDP0000557663	MDP0000744864		MDP0000255472	GO:0000166		MDP0000193774	GO:0003676		MDP0000300171	GO:0003677
		MDP0000600879	MDP0000922484		MDP0000255663	GO:0000166		MDP0000141250	GO:0003676		MDP0000297895	GO:0003677
		MDP0000612509	MDP0000141250		MDP0000255751	GO:0000166		MDP0000739247	GO:0003676		MDP0000293310	GO:0003677
		MDP0000653771	MDP0000300772		MDP0000256300	GO:0000166		MDP0000718125	GO:0003676		MDP0000288401	GO:0003677
		MDP0000670251	MDP0000520675		MDP0000256614	GO:0000166		MDP0000575487	GO:0003676		MDP0000286647	GO:0003677
		MDP0000677227	MDP0000306669		MDP0000256619	GO:0000166		MDP0000571942	GO:0003676		MDP0000285764	GO:0003677
		MDP0000681130	MDP0000405918		MDP0000256880	GO:0000166		MDP0000538554	GO:0003676		MDP0000282084	GO:0003677
		MDP0000691071	MDP0000123845		MDP0000257415	GO:0000166		MDP0000505257	GO:0003676		MDP0000272891	GO:0003677
		MDP0000706448	MDP0000235822		MDP0000258088	GO:0000166		MDP0000496493	GO:0003676		MDP0000271837	GO:0003677
		MDP0000720210	MDP0000306444		MDP0000258161	GO:0000166		MDP0000430101	GO:0003676		MDP0000270369	GO:0003677
		MDP0000729787	MDP0000190324		MDP0000258353	GO:0000166		MDP0000421795	GO:0003676		MDP0000136654	GO:0003677
		MDP0000733251	MDP0000285764		MDP0000258518	GO:0000166		MDP0000415104	GO:0003676		MDP0000134824	GO:0003677
		MDP0000778432	MDP0000512538		MDP0000258628	GO:0000166		MDP0000376418	GO:0003676		MDP0000267661	GO:0003677
		MDP0000854841	MDP0000119565		MDP0000258784	GO:0000166		MDP0000310895	GO:0003676		MDP0000265114	GO:0003677
		MDP0000302054	MDP0000553042		MDP0000258977	GO:0000166		MDP0000301519	GO:0003676		MDP0000264356	GO:0003677
		MDP0000155098	MDP0000154828		MDP0000259149	GO:0000166		MDP0000298886	GO:0003676		MDP0000259626	GO:0003677
		MDP0000263740	MDP0000162599		MDP0000259357	GO:0000166		MDP0000285192	GO:0003676		MDP0000258530	GO:0003677
		MDP0000261946	MDP0000282741		MDP0000259631	GO:0000166		MDP0000554099	GO:0003677		MDP0000252746	GO:0003677
		MDP0000664744	MDP0000742654		MDP0000259687	GO:0000166		MDP0000469963	GO:0003677		MDP0000251954	GO:0003677
		MDP0000170317	MDP0000293213		MDP0000259792	GO:0000166		MDP0000278318	GO:0003677		MDP0000250460	GO:0003677
		MDP0000390773	MDP0000727485		MDP0000259840	GO:0000166		MDP0000646793	GO:0003677		MDP0000249248	GO:0003677
		MDP0000442350	MDP0000286630		MDP0000259922	GO:0000166		MDP0000640644	GO:0003677		MDP0000247441	GO:0003677
		MDP0000141947	MDP0000290730		MDP0000260339	GO:0000166		MDP0000516404	GO:0003677		MDP0000245971	GO:0003677
		MDP0000166454	MDP0000532490		MDP0000260352	GO:0000166		MDP0000605770	GO:0003677		MDP0000243551	GO:0003677
		MDP0000167824	MDP0000231555		MDP0000260824	GO:0000166		MDP0000712540	GO:0003677		MDP0000232579	GO:0003677
		MDP0000192903	MDP0000167944		MDP0000260910	GO:0000166		MDP0000138526	GO:0003677		MDP0000221444	GO:0003677
		MDP0000193360	MDP0000190407		MDP0000260928	GO:0000166		MDP0000157124	GO:0003677		MDP0000130876	GO:0003677
		MDP0000271903	MDP0000134603		MDP0000260932	GO:0000166		MDP0000563537	GO:0003677		MDP0000126901	GO:0003677
		MDP0000273579	MDP0000411804		MDP0000260987	GO:0000166		MDP0000130876	GO:0003677		MDP0000216136	GO:0003677
		MDP0000302099	MDP0000227444		MDP0000261087	GO:0000166		MDP0000563586	GO:0003677		MDP0000212563	GO:0003677
		MDP0000321519	MDP0000731866		MDP0000261253	GO:0000166		MDP0000312322	GO:0003677		MDP0000208443	GO:0003677
		MDP0000405658	MDP0000511034		MDP0000261507	GO:0000166		MDP0000300440	GO:0003677		MDP0000206099	GO:0003677
		MDP0000546982	MDP0000249383		MDP0000261841	GO:0000166		MDP0000414122	GO:0003677		MDP0000204885	GO:0003677
		MDP0000689257	MDP0000289603		MDP0000261968	GO:0000166		MDP0000589500	GO:0003677		MDP0000204785	GO:0003677
		MDP0000243367	MDP0000552895		MDP0000262555	GO:0000166		MDP0000278678	GO:0003677		MDP0000200120	GO:0003677
		MDP0000249255	MDP0000256300		MDP0000262647	GO:0000166		MDP0000220844	GO:0003677		MDP0000194114	GO:0003677
		MDP0000249922	MDP0000217280		MDP0000262701	GO:0000166		MDP0000671530	GO:0003677		MDP0000192139	GO:0003677
		MDP0000276464	MDP0000162017		MDP0000263431	GO:0000166		MDP0000195860	GO:0003677		MDP0000190269	GO:0003677
		MDP0000252899	MDP0000283410		MDP0000263725	GO:0000166		MDP0000229060	GO:0003677		MDP0000185253	GO:0003677
		MDP0000916602	MDP0000228655		MDP0000263813	GO:0000166		MDP0000703008	GO:0003677		MDP0000183534	GO:0003677
		MDP0000273122	MDP0000305219		MDP0000263855	GO:0000166		MDP0000280806	GO:0003677		MDP0000182749	GO:0003677
		MDP0000265219	MDP0000730072		MDP0000264458	GO:0000166		MDP0000542604	GO:0003677		MDP0000177961	GO:0003677
		MDP0000194114	MDP0000219474		MDP0000264709	GO:0000166		MDP0000708172	GO:0003677		MDP0000174597	GO:0003677
		MDP0000343575	MDP0000144906		MDP0000264774	GO:0000166		MDP0000386975	GO:0003677		MDP0000172476	GO:0003677
		MDP0000203042	MDP0000310348		MDP0000264891	GO:0000166		MDP0000511055	GO:0003677		MDP0000169473	GO:0003677
		MDP0000215472	MDP0000255029		MDP0000264975	GO:0000166		MDP0000217280	GO:0003677		MDP0000442292	GO:0003677
		MDP0000296847	MDP0000496033		MDP0000265041	GO:0000166		MDP0000727485	GO:0003677		MDP0000554099	GO:0003677
		MDP0000312705	MDP0000287835		MDP0000265047	GO:0000166		MDP0000285764	GO:0003677		MDP0000202575	GO:0003677
		MDP0000268121	MDP0000265868		MDP0000265388	GO:0000166		MDP0000614365	GO:0003677		MDP0000731907	GO:0003677
		MDP0000135531	MDP0000235005		MDP0000265468	GO:0000166		MDP0000119787	GO:0003677		MDP0000909890	GO:0003677
		MDP0000242195	MDP0000511055		MDP0000265484	GO:0000166		MDP0000732307	GO:0003677		MDP0000415104	GO:0003677
		MDP0000148556	MDP0000179232		MDP0000265647	GO:0000166		MDP0000550532	GO:0003677		MDP0000426025	GO:0003677
		MDP0000176220	MDP0000132140		MDP0000266270	GO:0000166		MDP0000616569	GO:0003677		MDP0000278570	GO:0003677
		MDP0000266451	MDP0000141896		MDP0000266289	GO:0000166		MDP0000267661	GO:0003677		MDP0000240942	GO:0003677
		MDP0000202131	MDP0000269684		MDP0000266783	GO:0000166		MDP0000705516	GO:0003677		MDP0000163796	GO:0003677
		MDP0000312734	MDP0000269868		MDP0000266930	GO:0000166		MDP0000634029	GO:0003677		MDP0000625778	GO:0003677
		MDP0000830519	MDP0000768954		MDP0000267168	GO:0000166		MDP0000701734	GO:0003677		MDP0000474211	GO:0003677
		MDP0000141322	MDP0000386975		MDP0000267235	GO:0000166		MDP0000654410	GO:0003677		MDP0000401752	GO:0003677
		MDP0000151472	MDP0000149192		MDP0000267248	GO:0000166		MDP0000616442	GO:0003677		MDP0000414122	GO:0003677
		MDP0000199537	MDP0000252193		MDP0000267331	GO:0000166		MDP0000596453	GO:0003677		MDP0000482644	GO:0003677
		MDP0000274912	MDP0000124675		MDP0000267339	GO:0000166		MDP0000732673	GO:0003677		MDP0000178243	GO:0003677
		MDP0000320614	MDP0000220801		MDP0000267411	GO:0000166		MDP0000614123	GO:0003677		MDP0000511335	GO:0003677
		MDP0000193129	MDP0000309681		MDP0000267474	GO:0000166		MDP0000478312	GO:0003677		MDP0000685850	GO:0003677
		MDP0000196266	MDP0000189095		MDP0000267728	GO:0000166		MDP0000524868	GO:0003677		MDP0000702703	GO:0003677
		MDP0000138764	MDP0000310780		MDP0000267827	GO:0000166		MDP0000505113	GO:0003677		MDP0000737054	GO:0003677
		MDP0000215735	MDP0000490000		MDP0000268081	GO:0000166		MDP0000420389	GO:0003677		MDP0000737139	GO:0003677
		MDP0000200518	MDP0000319682		MDP0000268149	GO:0000166		MDP0000639772	GO:0003677		MDP0000398268	GO:0003677
		MDP0000314572	MDP0000285697		MDP0000268172	GO:0000166		MDP0000634033	GO:0003677		MDP0000746295	GO:0003677
		MDP0000427182	MDP0000176220		MDP0000268175	GO:0000166		MDP0000490636	GO:0003677		MDP0000437626	GO:0003677
		MDP0000204823	MDP0000272123		MDP0000268798	GO:0000166		MDP0000308337	GO:0003677		MDP0000453117	GO:0003677
		MDP0000306566	MDP0000625880		MDP0000269193	GO:0000166		MDP0000381461	GO:0003677		MDP0000516404	GO:0003677
		MDP0000143000	MDP0000238147		MDP0000269371	GO:0000166		MDP0000302628	GO:0003677		MDP0000634821	GO:0003677
		MDP0000305973	MDP0000566330		MDP0000269453	GO:0000166		MDP0000162980	GO:0003677		MDP0000643606	GO:0003677
		MDP0000755770	MDP0000298783		MDP0000269652	GO:0000166		MDP0000275458	GO:0003677		MDP0000470367	GO:0003677
		MDP0000594906	MDP0000711506		MDP0000269684	GO:0000166		MDP0000526896	GO:0003677		MDP0000671168	GO:0003677
		MDP0000628105	MDP0000211849		MDP0000270020	GO:0000166		MDP0000261826	GO:0003677		MDP0000718125	GO:0003677
		MDP0000196016	MDP0000220100		MDP0000270369	GO:0000166		MDP0000198616	GO:0003677		MDP0000638642	GO:0003677
		MDP0000187710	MDP0000245971		MDP0000270576	GO:0000166		MDP0000221997	GO:0003677		MDP0000536402	GO:0003677
		MDP0000197523	MDP0000754128		MDP0000270825	GO:0000166		MDP0000383351	GO:0003677		MDP0000411366	GO:0003677
		MDP0000187838	MDP0000578380		MDP0000271039	GO:0000166		MDP0000725198	GO:0003677		MDP0000386975	GO:0003677
		MDP0000194799	MDP0000411366		MDP0000271158	GO:0000166		MDP0000271588	GO:0003677		MDP0000501620	GO:0003677
		MDP0000224533	MDP0000422452		MDP0000271588	GO:0000166		MDP0000510776	GO:0003677		MDP0000710901	GO:0003677
		MDP0000411366	MDP0000455228		MDP0000271643	GO:0000166		MDP0000510247	GO:0003677		MDP0000393842	GO:0003677
		MDP0000434456	MDP0000157230		MDP0000271651	GO:0000166		MDP0000689189	GO:0003677		MDP0000629340	GO:0003677
		MDP0000501620	MDP0000525177		MDP0000271685	GO:0000166		MDP0000441228	GO:0003677		MDP0000422475	GO:0003677
		MDP0000643606	MDP0000510081		MDP0000271965	GO:0000166		MDP0000453141	GO:0003677		MDP0000628122	GO:0003677
		MDP0000301519	MDP0000672249		MDP0000271977	GO:0000166		MDP0000654460	GO:0003677		MDP0000522946	GO:0003677
		MDP0000283994	MDP0000601901		MDP0000272050	GO:0000166		MDP0000458887	GO:0003677		MDP0000720221	GO:0003677
		MDP0000268149	MDP0000172962		MDP0000272113	GO:0000166		MDP0000405959	GO:0003677		MDP0000706548	GO:0003677
		MDP0000258729	MDP0000271654		MDP0000272403	GO:0000166		MDP0000533479	GO:0003677		MDP0000278678	GO:0003677
		MDP0000298695	MDP0000170795		MDP0000272620	GO:0000166		MDP0000573463	GO:0003677		MDP0000151570	GO:0003677
		MDP0000308337	MDP0000244125		MDP0000272631	GO:0000166		MDP0000543741	GO:0003677		MDP0000410187	GO:0003677
		MDP0000280944	MDP0000189256		MDP0000272881	GO:0000166		MDP0000380411	GO:0003677		MDP0000746015	GO:0003677
		MDP0000447043	MDP0000240886		MDP0000273180	GO:0000166		MDP0000388524	GO:0003677		MDP0000705516	GO:0003677
		MDP0000496493	MDP0000531410		MDP0000273225	GO:0000166		MDP0000650337	GO:0003677		MDP0000671530	GO:0003677
		MDP0000210572	MDP0000184610		MDP0000273384	GO:0000166		MDP0000739970	GO:0003677		MDP0000755426	GO:0003677
		MDP0000274042	MDP0000281790		MDP0000274042	GO:0000166		MDP0000409111	GO:0003677		MDP0000611224	GO:0003677
		MDP0000195860	MDP0000295300		MDP0000274322	GO:0000166		MDP0000647016	GO:0003677		MDP0000381461	GO:0003677
		MDP0000209733	MDP0000259882		MDP0000275042	GO:0000166		MDP0000547785	GO:0003677		MDP0000754613	GO:0003677
		MDP0000283715	MDP0000517890		MDP0000275284	GO:0000166		MDP0000587428	GO:0003677		MDP0000489650	GO:0003677
		MDP0000318830	MDP0000130370		MDP0000275293	GO:0000166		MDP0000299260	GO:0003677		MDP0000283715	GO:0003677
		MDP0000281156	MDP0000180127		MDP0000275765	GO:0000166		MDP0000620016	GO:0003677		MDP0000384639	GO:0003677
		MDP0000154198	MDP0000315307		MDP0000275792	GO:0000166		MDP0000306261	GO:0003677		MDP0000414474	GO:0003677
		MDP0000223858	MDP0000282628		MDP0000275843	GO:0000166		MDP0000461484	GO:0003677		MDP0000619180	GO:0003677
		MDP0000378962	MDP0000280669		MDP0000275919	GO:0000166		MDP0000320861	GO:0003677		MDP0000650795	GO:0003677
		MDP0000387412	MDP0000281502		MDP0000275922	GO:0000166		MDP0000380340	GO:0003677		MDP0000137714	GO:0003677
		MDP0000396981	MDP0000425658		MDP0000276026	GO:0000166		MDP0000672441	GO:0003677		MDP0000421795	GO:0003677
		MDP0000420389	MDP0000277874		MDP0000276117	GO:0000166		MDP0000391041	GO:0003677		MDP0000685219	GO:0003677
		MDP0000437377	MDP0000636849		MDP0000276133	GO:0000166		MDP0000562654	GO:0003677		MDP0000230832	GO:0003677
		MDP0000462897	MDP0000170351		MDP0000276932	GO:0000166		MDP0000667922	GO:0003677		MDP0000585108	GO:0003677
		MDP0000470681	MDP0000258737		MDP0000277047	GO:0000166		MDP0000481585	GO:0003677		MDP0000447852	GO:0003677
		MDP0000478312	MDP0000605504		MDP0000277122	GO:0000166		MDP0000605722	GO:0003677		MDP0000505257	GO:0003677
		MDP0000482493	MDP0000710210		MDP0000277491	GO:0000166		MDP0000198980	GO:0003677		MDP0000430101	GO:0003677
		MDP0000490636	MDP0000174216		MDP0000277527	GO:0000166		MDP0000130543	GO:0003677		MDP0000465612	GO:0003677
		MDP0000490864	MDP0000202282		MDP0000277733	GO:0000166		MDP0000297167	GO:0003677		MDP0000412164	GO:0003677
		MDP0000505113	MDP0000283987		MDP0000277782	GO:0000166		MDP0000627118	GO:0003677		MDP0000226272	GO:0003677
		MDP0000511055	MDP0000239478		MDP0000277804	GO:0000166		MDP0000740141	GO:0003677		MDP0000539823	GO:0003677
		MDP0000511154	MDP0000247776		MDP0000277897	GO:0000166		MDP0000232860	GO:0003677		MDP0000735971	GO:0003677
		MDP0000512632	MDP0000575698		MDP0000278028	GO:0000166		MDP0000394825	GO:0003677		MDP0000640281	GO:0003677
		MDP0000524868	MDP0000152086		MDP0000278107	GO:0000166		MDP0000224367	GO:0003677		MDP0000562561	GO:0003677
		MDP0000535107	MDP0000316423		MDP0000278185	GO:0000166		MDP0000748385	GO:0003677		MDP0000512538	GO:0003677
		MDP0000536454	MDP0000189292		MDP0000278198	GO:0000166		MDP0000381217	GO:0003677		MDP0000441933	GO:0003677
		MDP0000563586	MDP0000177857		MDP0000278580	GO:0000166		MDP0000566224	GO:0003677		MDP0000811478	GO:0003677
		MDP0000563960	MDP0000683890		MDP0000279281	GO:0000166		MDP0000235958	GO:0003677		MDP0000215735	GO:0003677
		MDP0000567807	MDP0000408618		MDP0000279446	GO:0000166		MDP0000208443	GO:0003677		MDP0000496068	GO:0003677
		MDP0000577503	MDP0000157639		MDP0000279620	GO:0000166		MDP0000169806	GO:0003677		MDP0000257634	GO:0003677
		MDP0000578747	MDP0000220897		MDP0000279648	GO:0000166		MDP0000240942	GO:0003677		MDP0000201681	GO:0003677
		MDP0000579943	MDP0000165421		MDP0000280093	GO:0000166		MDP0000233279	GO:0003677		MDP0000377887	GO:0003677
		MDP0000596453	MDP0000615636		MDP0000280452	GO:0000166		MDP0000231217	GO:0003677		MDP0000593136	GO:0003677
		MDP0000599778	MDP0000127635		MDP0000280644	GO:0000166		MDP0000651858	GO:0003677		MDP0000483442	GO:0003677
		MDP0000601248	MDP0000504930		MDP0000280700	GO:0000166		MDP0000267686	GO:0003677		MDP0000640525	GO:0003677
		MDP0000602119	MDP0000179937		MDP0000281005	GO:0000166		MDP0000216190	GO:0003677		MDP0000496925	GO:0003677
		MDP0000604252	MDP0000547286		MDP0000281231	GO:0000166		MDP0000460711	GO:0003677		MDP0000602109	GO:0003677
		MDP0000607562	MDP0000708172		MDP0000281503	GO:0000166		MDP0000176552	GO:0003677		MDP0000502822	GO:0003677
		MDP0000608716	MDP0000250984		MDP0000281863	GO:0000166		MDP0000890776	GO:0003677		MDP0000595134	GO:0003677
		MDP0000612498	MDP0000302833		MDP0000281883	GO:0000166		MDP0000536626	GO:0003677		MDP0000538554	GO:0003677
		MDP0000614123	MDP0000184210		MDP0000282003	GO:0000166		MDP0000145320	GO:0003677		MDP0000434073	GO:0003677
		MDP0000616442	MDP0000296668		MDP0000282354	GO:0000166		MDP0000232579	GO:0003677		MDP0000609036	GO:0003677
		MDP0000625168	MDP0000297627		MDP0000282387	GO:0000166		MDP0000267089	GO:0003677		MDP0000472106	GO:0003677
		MDP0000629591	MDP0000743961		MDP0000282427	GO:0000166		MDP0000229306	GO:0003677		MDP0000308411	GO:0003677
		MDP0000634033	MDP0000280910		MDP0000282446	GO:0000166		MDP0000186332	GO:0003677		MDP0000170403	GO:0003677
		MDP0000634909	MDP0000190269		MDP0000282628	GO:0000166		MDP0000270020	GO:0003677		MDP0000639966	GO:0003677
		MDP0000639772	MDP0000179725		MDP0000282836	GO:0000166		MDP0000397215	GO:0003677		MDP0000496906	GO:0003677
		MDP0000655950	MDP0000201961		MDP0000283470	GO:0000166		MDP0000547085	GO:0003677		MDP0000452306	GO:0003677
		MDP0000676342	MDP0000517599		MDP0000283546	GO:0000166		MDP0000390773	GO:0003677		MDP0000195860	GO:0003677
		MDP0000703008	MDP0000295621		MDP0000283678	GO:0000166		MDP0000177665	GO:0003677		MDP0000697440	GO:0003677
		MDP0000704103	MDP0000245384		MDP0000283823	GO:0000166		MDP0000194114	GO:0003677		MDP0000545895	GO:0003677
		MDP0000713462	MDP0000304850		MDP0000283896	GO:0000166		MDP0000427182	GO:0003677		MDP0000605504	GO:0003677
		MDP0000717224	MDP0000185455		MDP0000284006	GO:0000166		MDP0000634909	GO:0003677		MDP0000547597	GO:0003677
		MDP0000732673	MDP0000278570		MDP0000284158	GO:0000166		MDP0000253320	GO:0003677		MDP0000675573	GO:0003677
		MDP0000733071	MDP0000843625		MDP0000284274	GO:0000166		MDP0000264356	GO:0003677		MDP0000450662	GO:0003677
		MDP0000733459	MDP0000268288		MDP0000284298	GO:0000166		MDP0000536814	GO:0003677		MDP0000223935	GO:0003677
		MDP0000733843	MDP0000150257		MDP0000284506	GO:0000166		MDP0000453845	GO:0003677		MDP0000712540	GO:0003677
		MDP0000733880	MDP0000190884		MDP0000284669	GO:0000166		MDP0000284812	GO:0003677		MDP0000199035	GO:0003677
		MDP0000734949	MDP0000297895		MDP0000284677	GO:0000166		MDP0000282084	GO:0003677		MDP0000723246	GO:0003677
		MDP0000740983	MDP0000288974		MDP0000284789	GO:0000166		MDP0000378962	GO:0003677		MDP0000549284	GO:0003677
		MDP0000750883	MDP0000551775		MDP0000285110	GO:0000166		MDP0000266996	GO:0003677		MDP0000750723	GO:0003677
		MDP0000190884	MDP0000478769		MDP0000285159	GO:0000166		MDP0000476268	GO:0003677		MDP0000545857	GO:0003677
		MDP0000272891	MDP0000305846		MDP0000285326	GO:0000166		MDP0000433613	GO:0003677		MDP0000190884	GO:0003677
		MDP0000280644	MDP0000591198		MDP0000285967	GO:0000166		MDP0000205312	GO:0003677		MDP0000483124	GO:0003677
		MDP0000257866	MDP0000169200		MDP0000286005	GO:0000166		MDP0000535350	GO:0003677		MDP0000511034	GO:0003677
		MDP0000384661	MDP0000542604		MDP0000286457	GO:0000166		MDP0000651761	GO:0003677		MDP0000460197	GO:0003677
		MDP0000531847	MDP0000184243		MDP0000286647	GO:0000166		MDP0000309703	GO:0003677		MDP0000533232	GO:0003677
		MDP0000745503	MDP0000172768		MDP0000286791	GO:0000166		MDP0000122897	GO:0003677		MDP0000708172	GO:0003677
		MDP0000561738	MDP0000199864		MDP0000286821	GO:0000166		MDP0000174161	GO:0003677		MDP0000622623	GO:0003677
		MDP0000271039	MDP0000199928		MDP0000287354	GO:0000166		MDP0000535107	GO:0003677		MDP0000501809	GO:0003677
		MDP0000173768	MDP0000160044		MDP0000287451	GO:0000166		MDP0000594234	GO:0003677		MDP0000665827	GO:0003677
		MDP0000292224	MDP0000288794		MDP0000287509	GO:0000166		MDP0000694717	GO:0003677		MDP0000157602	GO:0003677
		MDP0000268175	MDP0000210358		MDP0000287687	GO:0000166		MDP0000161081	GO:0003677		MDP0000879669	GO:0003677
		MDP0000291425	MDP0000141032		MDP0000287799	GO:0000166		MDP0000423628	GO:0003677		MDP0000824792	GO:0003677
		MDP0000228875	MDP0000621107		MDP0000287907	GO:0000166		MDP0000224350	GO:0003677		MDP0000812768	GO:0003677
		MDP0000300811	MDP0000379186		MDP0000288333	GO:0000166		MDP0000733880	GO:0003677		MDP0000756678	GO:0003677
		MDP0000487946	MDP0000677840		MDP0000288411	GO:0000166		MDP0000398801	GO:0003677		MDP0000710096	GO:0003677
		MDP0000199331	MDP0000204301		MDP0000288440	GO:0000166		MDP0000270369	GO:0003677		MDP0000701218	GO:0003677
		MDP0000202866	MDP0000248683		MDP0000288458	GO:0000166		MDP0000164441	GO:0003677		MDP0000652415	GO:0003677
		MDP0000306931	MDP0000169398		MDP0000288579	GO:0000166		MDP0000705786	GO:0003677		MDP0000651858	GO:0003677
		MDP0000304469	MDP0000195095		MDP0000288733	GO:0000166		MDP0000298102	GO:0003677		MDP0000629515	GO:0003677
		MDP0000267416	MDP0000310849		MDP0000288794	GO:0000166		MDP0000744864	GO:0003677		MDP0000620016	GO:0003677
		MDP0000198207	MDP0000226550		MDP0000288974	GO:0000166		MDP0000405918	GO:0003677		MDP0000607524	GO:0003677
		MDP0000217250	MDP0000137714		MDP0000289018	GO:0000166		MDP0000282741	GO:0003677		MDP0000544548	GO:0003677
		MDP0000253320	MDP0000240450		MDP0000289028	GO:0000166		MDP0000422452	GO:0003677		MDP0000530306	GO:0003677
		MDP0000208843	MDP0000157241		MDP0000289110	GO:0000166		MDP0000170795	GO:0003677		MDP0000506531	GO:0003677
		MDP0000223935	MDP0000192054		MDP0000289279	GO:0000166		MDP0000425658	GO:0003677		MDP0000471790	GO:0003677
		MDP0000849292	MDP0000549961		MDP0000290119	GO:0000166		MDP0000605504	GO:0003677		MDP0000455465	GO:0003677
		MDP0000401752	MDP0000409577		MDP0000290457	GO:0000166		MDP0000504930	GO:0003677		MDP0000453845	GO:0003677
		MDP0000671530	MDP0000216874		MDP0000290747	GO:0000166		MDP0000201961	GO:0003677		MDP0000450214	GO:0003677
		MDP0000279432	MDP0000320399		MDP0000290919	GO:0000166		MDP0000268288	GO:0003677		MDP0000442350	GO:0003677
		MDP0000580134	MDP0000321880		MDP0000291172	GO:0000166		MDP0000297895	GO:0003677		MDP0000441413	GO:0003677
		MDP0000422475	MDP0000224617		MDP0000291239	GO:0000166		MDP0000591198	GO:0003677		MDP0000397215	GO:0003677
		MDP0000483124	MDP0000741459		MDP0000291249	GO:0000166		MDP0000160647	GO:0003677		MDP0000390773	GO:0003677
		MDP0000494377	MDP0000399161		MDP0000291494	GO:0000166		MDP0000221444	GO:0003677		MDP0000390042	GO:0003677
		MDP0000520675	MDP0000470319		MDP0000291621	GO:0000166		MDP0000185413	GO:0003677		MDP0000343354	GO:0003677
		MDP0000566330	MDP0000183694		MDP0000291790	GO:0000166		MDP0000602119	GO:0003677		MDP0000321810	GO:0003677
		MDP0000623102	MDP0000253171		MDP0000291807	GO:0000166		MDP0000467515	GO:0003677		MDP0000318830	GO:0003677
		MDP0000625778	MDP0000281742		MDP0000291837	GO:0000166		MDP0000399402	GO:0003677		MDP0000311650	GO:0003677
		MDP0000674979	MDP0000283733		MDP0000292272	GO:0000166		MDP0000300492	GO:0003677		MDP0000311035	GO:0003677
		MDP0000701218	MDP0000701218		MDP0000292435	GO:0000166		MDP0000282446	GO:0003677		MDP0000310780	GO:0003677
		MDP0000763589	MDP0000281554		MDP0000292484	GO:0000166		MDP0000606400	GO:0003677		MDP0000309681	GO:0003677
		MDP0000815851	MDP0000269141		MDP0000292651	GO:0000166		MDP0000318830	GO:0003677		MDP0000305797	GO:0003677
		MDP0000871996	MDP0000533232		MDP0000292654	GO:0000166		MDP0000239632	GO:0003677		MDP0000304473	GO:0003677
		MDP0000940311	MDP0000662186		MDP0000293019	GO:0000166		MDP0000202496	GO:0003677		MDP0000303537	GO:0003677
		MDP0000194583	MDP0000487065		MDP0000293025	GO:0000166		MDP0000309557	GO:0003677		MDP0000301519	GO:0003677
		MDP0000264356	MDP0000673909		MDP0000293068	GO:0000166		MDP0000158661	GO:0003677		MDP0000300787	GO:0003677
		MDP0000266362	MDP0000160647		MDP0000293285	GO:0000166		MDP0000191680	GO:0003677		MDP0000296970	GO:0003677
		MDP0000278570	MDP0000278107		MDP0000293363	GO:0000166		MDP0000177096	GO:0003677		MDP0000294436	GO:0003677
		MDP0000382898	MDP0000162538		MDP0000293399	GO:0000166		MDP0000281115	GO:0003677		MDP0000293524	GO:0003677
		MDP0000398801	MDP0000178243		MDP0000293578	GO:0000166		MDP0000293524	GO:0003677		MDP0000289710	GO:0003677
		MDP0000425283	MDP0000302068		MDP0000293637	GO:0000166		MDP0000131635	GO:0003677		MDP0000285159	GO:0003677
		MDP0000428514	MDP0000204764		MDP0000293641	GO:0000166		MDP0000741377	GO:0003677		MDP0000282741	GO:0003677
		MDP0000450970	MDP0000280806		MDP0000293712	GO:0000166		MDP0000734949	GO:0003677		MDP0000278318	GO:0003677
		MDP0000451761	MDP0000293002		MDP0000293776	GO:0000166		MDP0000697908	GO:0003677		MDP0000277874	GO:0003677
		MDP0000504930	MDP0000279351		MDP0000294017	GO:0000166		MDP0000147171	GO:0003677		MDP0000270020	GO:0003677
		MDP0000519458	MDP0000177745		MDP0000294365	GO:0000166		MDP0000316801	GO:0003677		MDP0000267686	GO:0003677
		MDP0000536814	MDP0000318997		MDP0000294384	GO:0000166		MDP0000414474	GO:0003677		MDP0000265983	GO:0003677
		MDP0000556234	MDP0000245598		MDP0000294430	GO:0000166		MDP0000457620	GO:0003677		MDP0000264458	GO:0003677
		MDP0000578279	MDP0000614155		MDP0000294564	GO:0000166		MDP0000720885	GO:0003677		MDP0000261079	GO:0003677
		MDP0000589895	MDP0000221444		MDP0000294583	GO:0000166		MDP0000199789	GO:0003677		MDP0000253953	GO:0003677
		MDP0000593243	MDP0000248937		MDP0000294661	GO:0000166		MDP0000716924	GO:0003677		MDP0000249814	GO:0003677
		MDP0000607708	MDP0000703008		MDP0000294811	GO:0000166		MDP0000619582	GO:0003677		MDP0000246662	GO:0003677
		MDP0000669448	MDP0000127207		MDP0000294970	GO:0000166		MDP0000250560	GO:0003677		MDP0000244853	GO:0003677
		MDP0000686721	MDP0000255145		MDP0000295428	GO:0000166		MDP0000252746	GO:0003677		MDP0000238028	GO:0003677
		MDP0000694717	MDP0000157602		MDP0000295783	GO:0000166		MDP0000501620	GO:0003677		MDP0000236402	GO:0003677
		MDP0000731866	MDP0000297841		MDP0000295823	GO:0000166		MDP0000338280	GO:0003677		MDP0000233449	GO:0003677
		MDP0000735681	MDP0000647134		MDP0000295971	GO:0000166		MDP0000258530	GO:0003677		MDP0000231217	GO:0003677
		MDP0000741377	MDP0000754828		MDP0000296004	GO:0000166		MDP0000578510	GO:0003677		MDP0000230353	GO:0003677
		MDP0000737494	MDP0000277360		MDP0000296061	GO:0000166		MDP0000185653	GO:0003677		MDP0000227080	GO:0003677
		MDP0000124116	MDP0000152557		MDP0000296288	GO:0000166		MDP0000308379	GO:0003677		MDP0000226894	GO:0003677
		MDP0000278460	MDP0000220197		MDP0000296372	GO:0000166		MDP0000735681	GO:0003677		MDP0000219506	GO:0003677
		MDP0000486575	MDP0000164256		MDP0000296540	GO:0000166		MDP0000295199	GO:0003677		MDP0000218389	GO:0003677
		MDP0000237406	MDP0000148912		MDP0000296958	GO:0000166		MDP0000578279	GO:0003677		MDP0000216165	GO:0003677
		MDP0000670256	MDP0000131307		MDP0000296970	GO:0000166		MDP0000580841	GO:0003677		MDP0000214729	GO:0003677
		MDP0000298187	MDP0000898514		MDP0000297434	GO:0000166		MDP0000285159	GO:0003677		MDP0000212684	GO:0003677
		MDP0000314133	MDP0000308411		MDP0000297576	GO:0000166		MDP0000641807	GO:0003677		MDP0000205747	GO:0003677
		MDP0000203015	MDP0000305280		MDP0000297581	GO:0000166		MDP0000301399	GO:0003677		MDP0000205510	GO:0003677
		MDP0000128823	MDP0000685112		MDP0000297622	GO:0000166		MDP0000488746	GO:0003677		MDP0000205312	GO:0003677
		MDP0000290919	MDP0000290693		MDP0000297820	GO:0000166		MDP0000824792	GO:0003677		MDP0000204764	GO:0003677
		MDP0000284812	MDP0000424278		MDP0000297841	GO:0000166		MDP0000152774	GO:0003677		MDP0000202638	GO:0003677
		MDP0000145996	MDP0000172537		MDP0000297918	GO:0000166		MDP0000500940	GO:0003677		MDP0000202496	GO:0003677
		MDP0000350902	MDP0000272419		MDP0000297963	GO:0000166		MDP0000670559	GO:0003677		MDP0000201273	GO:0003677
		MDP0000408297	MDP0000442292		MDP0000298042	GO:0000166		MDP0000740983	GO:0003677		MDP0000200197	GO:0003677
		MDP0000799619	MDP0000278702		MDP0000298111	GO:0000166		MDP0000578252	GO:0003677		MDP0000197523	GO:0003677
		MDP0000713403	MDP0000124920		MDP0000298210	GO:0000166		MDP0000181662	GO:0003677		MDP0000185480	GO:0003677
		MDP0000139410	MDP0000190810		MDP0000298769	GO:0000166		MDP0000545857	GO:0003677		MDP0000180760	GO:0003677
		MDP0000172923	MDP0000275388		MDP0000299025	GO:0000166		MDP0000450214	GO:0003677		MDP0000179725	GO:0003677
		MDP0000188539	MDP0000185413		MDP0000299095	GO:0000166		MDP0000152400	GO:0003677		MDP0000174070	GO:0003677
		MDP0000476871	MDP0000135191		MDP0000299701	GO:0000166		MDP0000288440	GO:0003677		MDP0000170795	GO:0003677
		MDP0000715073	MDP0000207407		MDP0000299813	GO:0000166		MDP0000579467	GO:0003677		MDP0000167662	GO:0003677
		MDP0000716991	MDP0000122419		MDP0000300456	GO:0000166		MDP0000444616	GO:0003677		MDP0000167445	GO:0003677
		MDP0000246662	MDP0000242487		MDP0000300556	GO:0000166		MDP0000157254	GO:0003677		MDP0000166103	GO:0003677
		MDP0000303690	MDP0000304548		MDP0000300649	GO:0000166		MDP0000611224	GO:0003677		MDP0000164369	GO:0003677
		MDP0000262024	MDP0000862090		MDP0000300669	GO:0000166		MDP0000243551	GO:0003677		MDP0000161081	GO:0003677
		MDP0000283179	MDP0000145267		MDP0000300867	GO:0000166		MDP0000151958	GO:0003677		MDP0000160129	GO:0003677
		MDP0000269242	MDP0000487399		MDP0000300920	GO:0000166		MDP0000530306	GO:0003677		MDP0000152774	GO:0003677
		MDP0000299720	MDP0000661632		MDP0000301199	GO:0000166		MDP0000281888	GO:0003677		MDP0000137218	GO:0003677
		MDP0000158982	MDP0000742021		MDP0000301453	GO:0000166		MDP0000733843	GO:0003677		MDP0000119920	GO:0003677
		MDP0000236446	MDP0000227568		MDP0000301930	GO:0000166		MDP0000161611	GO:0003677		MDP0000205050	GO:0003677
		MDP0000275293	MDP0000135865		MDP0000301950	GO:0000166		MDP0000261079	GO:0003677		MDP0000640644	GO:0003677
		MDP0000305757	MDP0000602119		MDP0000301987	GO:0000166		MDP0000120762	GO:0003677		MDP0000697981	GO:0003677
		MDP0000122419	MDP0000167204		MDP0000302064	GO:0000166		MDP0000669448	GO:0003677		MDP0000199789	GO:0003677
		MDP0000187113	MDP0000457117		MDP0000302082	GO:0000166		MDP0000490864	GO:0003677		MDP0000489577	GO:0003682
		MDP0000303744	MDP0000163812		MDP0000302458	GO:0000166		MDP0000249248	GO:0003677		MDP0000399161	GO:0003682
		MDP0000133343	MDP0000161712		MDP0000302686	GO:0000166		MDP0000418768	GO:0003677		MDP0000311453	GO:0003682
		MDP0000266769	MDP0000307728		MDP0000302892	GO:0000166		MDP0000393943	GO:0003677		MDP0000563537	GO:0003682
		MDP0000304039	MDP0000700517		MDP0000302913	GO:0000166		MDP0000192833	GO:0003677		MDP0000250560	GO:0003682
		MDP0000619244	MDP0000240941		MDP0000302917	GO:0000166		MDP0000271532	GO:0003677		MDP0000477297	GO:0003682
		MDP0000754275	MDP0000252213		MDP0000303078	GO:0000166		MDP0000652415	GO:0003677		MDP0000237805	GO:0003682
		MDP0000559721	MDP0000289259		MDP0000303179	GO:0000166		MDP0000156948	GO:0003677		MDP0000387469	GO:0003682
		MDP0000855311	MDP0000216165		MDP0000303216	GO:0000166		MDP0000312613	GO:0003677		MDP0000173720	GO:0003682
		MDP0000294727	MDP0000162805		MDP0000303270	GO:0000166		MDP0000276269	GO:0003677		MDP0000301295	GO:0003682
		MDP0000125099	MDP0000677252		MDP0000303291	GO:0000166		MDP0000247324	GO:0003677		MDP0000626390	GO:0003682
		MDP0000159530	MDP0000467515		MDP0000303340	GO:0000166		MDP0000275713	GO:0003677		MDP0000299175	GO:0003682
		MDP0000207433	MDP0000155334		MDP0000303597	GO:0000166		MDP0000244853	GO:0003677		MDP0000299074	GO:0003682
		MDP0000267040	MDP0000139590		MDP0000303619	GO:0000166		MDP0000644633	GO:0003677		MDP0000275458	GO:0003682
		MDP0000282084	MDP0000710849		MDP0000303632	GO:0000166		MDP0000685835	GO:0003677		MDP0000227157	GO:0003682
		MDP0000224040	MDP0000204727		MDP0000303744	GO:0000166		MDP0000259626	GO:0003677		MDP0000155537	GO:0003682
		MDP0000281856	MDP0000682317		MDP0000304039	GO:0000166		MDP0000655623	GO:0003677		MDP0000178360	GO:0003700
		MDP0000693116	MDP0000168450		MDP0000304104	GO:0000166		MDP0000279943	GO:0003677		MDP0000121314	GO:0003700
		MDP0000122611	MDP0000270713		MDP0000304219	GO:0000166		MDP0000316572	GO:0003677		MDP0000453631	GO:0003700
		MDP0000298548	MDP0000462268		MDP0000304816	GO:0000166		MDP0000537291	GO:0003677		MDP0000163769	GO:0003700
		MDP0000785660	MDP0000687787		MDP0000305245	GO:0000166		MDP0000811478	GO:0003677		MDP0000239602	GO:0003700
		MDP0000309763	MDP0000387884		MDP0000305353	GO:0000166		MDP0000715186	GO:0003677		MDP0000580841	GO:0003700
		MDP0000688902	MDP0000168225		MDP0000305478	GO:0000166		MDP0000519458	GO:0003677		MDP0000418768	GO:0003700
		MDP0000257634	MDP0000151791		MDP0000305944	GO:0000166		MDP0000703990	GO:0003677		MDP0000160072	GO:0003700
		MDP0000251794	MDP0000154831		MDP0000306035	GO:0000166		MDP0000489650	GO:0003677		MDP0000273398	GO:0003700
		MDP0000250207	MDP0000399402		MDP0000306082	GO:0000166		MDP0000183326	GO:0003677		MDP0000287735	GO:0003700
		MDP0000265484	MDP0000256753		MDP0000306261	GO:0000166		MDP0000466763	GO:0003677		MDP0000287907	GO:0003700
		MDP0000269453	MDP0000597360		MDP0000306385	GO:0000166		MDP0000607708	GO:0003677		MDP0000228942	GO:0003700
		MDP0000300920	MDP0000191932		MDP0000306578	GO:0000166		MDP0000593243	GO:0003677		MDP0000199422	GO:0003700
		MDP0000200836	MDP0000606400		MDP0000306669	GO:0000166		MDP0000556234	GO:0003677		MDP0000275713	GO:0003700
		MDP0000291132	MDP0000432524		MDP0000306767	GO:0000166		MDP0000411367	GO:0003677		MDP0000579943	GO:0003700
		MDP0000483688	MDP0000680860		MDP0000306769	GO:0000166		MDP0000410187	GO:0003677		MDP0000904990	GO:0003700
		MDP0000632424	MDP0000282446		MDP0000307124	GO:0000166		MDP0000296970	GO:0003677		MDP0000854039	GO:0003700
		MDP0000296050	MDP0000300492		MDP0000307178	GO:0000166		MDP0000183226	GO:0003677		MDP0000706379	GO:0003700
		MDP0000264722	MDP0000120780		MDP0000307854	GO:0000166		MDP0000321810	GO:0003677		MDP0000704216	GO:0003700
		MDP0000264843	MDP0000581621		MDP0000307975	GO:0000166		MDP0000686721	GO:0003677		MDP0000488746	GO:0003700
		MDP0000210971	MDP0000156075		MDP0000308084	GO:0000166		MDP0000133650	GO:0003677		MDP0000470928	GO:0003700
		MDP0000259075	MDP0000281368		MDP0000308156	GO:0000166		MDP0000233614	GO:0003677		MDP0000457620	GO:0003700
		MDP0000512538	MDP0000287791		MDP0000308237	GO:0000166		MDP0000704839	GO:0003677		MDP0000445110	GO:0003700
		MDP0000139912	MDP0000220199		MDP0000308337	GO:0000166		MDP0000166103	GO:0003677		MDP0000338280	GO:0003700
		MDP0000119181	MDP0000210920		MDP0000308582	GO:0000166		MDP0000445110	GO:0003677		MDP0000336896	GO:0003700
		MDP0000319910	MDP0000224969		MDP0000309059	GO:0000166		MDP0000450970	GO:0003677		MDP0000319910	GO:0003700
		MDP0000220947	MDP0000144523		MDP0000309160	GO:0000166		MDP0000607664	GO:0003677		MDP0000137733	GO:0003700
		MDP0000266996	MDP0000158999		MDP0000309212	GO:0000166		MDP0000577004	GO:0003677		MDP0000312613	GO:0003700
		MDP0000284158	MDP0000318830		MDP0000309512	GO:0000166		MDP0000138221	GO:0003677		MDP0000301399	GO:0003700
		MDP0000147176	MDP0000318729		MDP0000309681	GO:0000166		MDP0000251954	GO:0003677		MDP0000300035	GO:0003700
		MDP0000263813	MDP0000164670		MDP0000309775	GO:0000166		MDP0000164369	GO:0003677		MDP0000297196	GO:0003700
		MDP0000265388	MDP0000240284		MDP0000310267	GO:0000166		MDP0000821442	GO:0003677		MDP0000289945	GO:0003700
		MDP0000912127	MDP0000291443		MDP0000310638	GO:0000166		MDP0000377887	GO:0003677		MDP0000281784	GO:0003700
		MDP0000138579	MDP0000933301		MDP0000310646	GO:0000166		MDP0000136654	GO:0003677		MDP0000279943	GO:0003700
		MDP0000143420	MDP0000285570		MDP0000310978	GO:0000166		MDP0000427158	GO:0003677		MDP0000250487	GO:0003700
		MDP0000160454	MDP0000765367		MDP0000311052	GO:0000166		MDP0000589895	GO:0003677		MDP0000244814	GO:0003700
		MDP0000217184	MDP0000239632		MDP0000311208	GO:0000166		MDP0000185480	GO:0003677		MDP0000228792	GO:0003700
		MDP0000251667	MDP0000474211		MDP0000311453	GO:0000166		MDP0000706548	GO:0003677		MDP0000225403	GO:0003700
		MDP0000120828	MDP0000275611		MDP0000311488	GO:0000166		MDP0000202057	GO:0003677		MDP0000222114	GO:0003700
		MDP0000248531	MDP0000752694		MDP0000311835	GO:0000166		MDP0000642450	GO:0003677		MDP0000131797	GO:0003700
		MDP0000847149	MDP0000143460		MDP0000311885	GO:0000166		MDP0000579943	GO:0003677		MDP0000198495	GO:0003700
		MDP0000248406	MDP0000229060		MDP0000311924	GO:0000166		MDP0000182651	GO:0003677		MDP0000196054	GO:0003700
		MDP0000315754	MDP0000184736		MDP0000311929	GO:0000166		MDP0000489577	GO:0003677		MDP0000193129	GO:0003700
		MDP0000284610	MDP0000219451		MDP0000311943	GO:0000166		MDP0000737054	GO:0003677		MDP0000186581	GO:0003700
		MDP0000595265	MDP0000439540		MDP0000311945	GO:0000166		MDP0000468814	GO:0003677		MDP0000183326	GO:0003700
		MDP0000234741	MDP0000294971		MDP0000312105	GO:0000166		MDP0000909890	GO:0003677		MDP0000183226	GO:0003700
		MDP0000296347	MDP0000939182		MDP0000312322	GO:0000166		MDP0000506531	GO:0003677		MDP0000174161	GO:0003700
		MDP0000303717	MDP0000202496		MDP0000312626	GO:0000166		MDP0000236212	GO:0003677		MDP0000120881	GO:0003700
		MDP0000160407	MDP0000601893		MDP0000313192	GO:0000166		MDP0000227157	GO:0003677		MDP0000220844	GO:0003700
		MDP0000172811	MDP0000268798		MDP0000313363	GO:0000166		MDP0000378041	GO:0003677		MDP0000821442	GO:0003700
		MDP0000695292	MDP0000171697		MDP0000313509	GO:0000166		MDP0000202575	GO:0003677		MDP0000248838	GO:0003700
		MDP0000173362	MDP0000264701		MDP0000313705	GO:0000166		MDP0000450662	GO:0003677		MDP0000138221	GO:0003700
		MDP0000270688	MDP0000642465		MDP0000313744	GO:0000166		MDP0000119920	GO:0003677		MDP0000378041	GO:0003700
		MDP0000267282	MDP0000797531		MDP0000313922	GO:0000166		MDP0000202638	GO:0003677		MDP0000890776	GO:0003700
		MDP0000223570	MDP0000311453		MDP0000313987	GO:0000166		MDP0000212684	GO:0003677		MDP0000759984	GO:0003700
		MDP0000452499	MDP0000333723		MDP0000314031	GO:0000166		MDP0000214729	GO:0003677		MDP0000703990	GO:0003700
		MDP0000320962	MDP0000433152		MDP0000314078	GO:0000166		MDP0000230353	GO:0003677		MDP0000670559	GO:0003700
		MDP0000697908	MDP0000252497		MDP0000314580	GO:0000166		MDP0000238028	GO:0003677		MDP0000500940	GO:0003700
		MDP0000153889	MDP0000184906		MDP0000314843	GO:0000166		MDP0000277847	GO:0003677		MDP0000396037	GO:0003700
		MDP0000205144	MDP0000188175		MDP0000315273	GO:0000166		MDP0000284264	GO:0003677		MDP0000335393	GO:0003700
		MDP0000255284	MDP0000239131		MDP0000315900	GO:0000166		MDP0000287530	GO:0003677		MDP0000288440	GO:0003700
		MDP0000441149	MDP0000165725		MDP0000315993	GO:0000166		MDP0000390042	GO:0003677		MDP0000287530	GO:0003700
		MDP0000121260	MDP0000188687		MDP0000316703	GO:0000166		MDP0000812768	GO:0003677		MDP0000277847	GO:0003700
		MDP0000150382	MDP0000136232		MDP0000316944	GO:0000166		MDP0000622623	GO:0003677		MDP0000276269	GO:0003700
		MDP0000242464	MDP0000483124		MDP0000316988	GO:0000166		MDP0000460197	GO:0003677		MDP0000247725	GO:0003700
		MDP0000207393	MDP0000824817		MDP0000317242	GO:0000166		MDP0000511034	GO:0003677		MDP0000236212	GO:0003700
		MDP0000216404	MDP0000303597		MDP0000317475	GO:0000166		MDP0000547597	GO:0003677		MDP0000232860	GO:0003700
		MDP0000302068	MDP0000129707		MDP0000317622	GO:0000166		MDP0000170403	GO:0003677		MDP0000216190	GO:0003700
		MDP0000128648	MDP0000808582		MDP0000317637	GO:0000166		MDP0000735971	GO:0003677		MDP0000202057	GO:0003700
		MDP0000155723	MDP0000156647		MDP0000317660	GO:0000166		MDP0000685219	GO:0003677		MDP0000201961	GO:0003700
		MDP0000902638	MDP0000272261		MDP0000317951	GO:0000166		MDP0000522946	GO:0003677		MDP0000184528	GO:0003700
		MDP0000224103	MDP0000177022		MDP0000318276	GO:0000166		MDP0000628122	GO:0003677		MDP0000161611	GO:0003700
		MDP0000161259	MDP0000260770		MDP0000318292	GO:0000166		MDP0000629340	GO:0003677		MDP0000160647	GO:0003700
		MDP0000182024	MDP0000311030		MDP0000318553	GO:0000166		MDP0000470367	GO:0003677		MDP0000122897	GO:0003700
		MDP0000190553	MDP0000205138		MDP0000318562	GO:0000166		MDP0000746295	GO:0003677		MDP0000399161	GO:0003723
		MDP0000210865	MDP0000308528		MDP0000318854	GO:0000166		MDP0000685850	GO:0003677		MDP0000311453	GO:0003723
		MDP0000297634	MDP0000309557		MDP0000318858	GO:0000166		MDP0000580130	GO:0003677		MDP0000563537	GO:0003723
		MDP0000255422	MDP0000585108		MDP0000319081	GO:0000166		MDP0000172476	GO:0003677		MDP0000250560	GO:0003723
		MDP0000874953	MDP0000641569		MDP0000319194	GO:0000166		MDP0000177961	GO:0003677		MDP0000477297	GO:0003723
		MDP0000218792	MDP0000264458		MDP0000319244	GO:0000166		MDP0000204785	GO:0003677		MDP0000237805	GO:0003723
		MDP0000267989	MDP0000218389		MDP0000319263	GO:0000166		MDP0000204885	GO:0003677		MDP0000387469	GO:0003723
		MDP0000153044	MDP0000396981		MDP0000319338	GO:0000166		MDP0000206099	GO:0003677		MDP0000626390	GO:0003723
		MDP0000133347	MDP0000315552		MDP0000319355	GO:0000166		MDP0000286647	GO:0003677		MDP0000299175	GO:0003723
		MDP0000300556	MDP0000256095		MDP0000319416	GO:0000166		MDP0000314422	GO:0003677		MDP0000299074	GO:0003723
		MDP0000283896	MDP0000564181		MDP0000319444	GO:0000166		MDP0000878006	GO:0003677		MDP0000275458	GO:0003723
		MDP0000231163	MDP0000702386		MDP0000319775	GO:0000166		MDP0000562349	GO:0003677		MDP0000582939	GO:0003723
		MDP0000205312	MDP0000213231		MDP0000319911	GO:0000166		MDP0000276132	GO:0003677		MDP0000261841	GO:0003723
		MDP0000299633	MDP0000520983		MDP0000319934	GO:0000166		MDP0000283410	GO:0003677		MDP0000480378	GO:0003723
		MDP0000130896	MDP0000132225		MDP0000320042	GO:0000166		MDP0000506799	GO:0003677		MDP0000941113	GO:0003723
		MDP0000132783	MDP0000861779		MDP0000320142	GO:0000166		MDP0000624821	GO:0003677		MDP0000325693	GO:0003723
		MDP0000202343	MDP0000456557		MDP0000320149	GO:0000166		MDP0000457117	GO:0003677		MDP0000321888	GO:0003723
		MDP0000384443	MDP0000285602		MDP0000320200	GO:0000166		MDP0000179549	GO:0003677		MDP0000319194	GO:0003723
		MDP0000449914	MDP0000213704		MDP0000320421	GO:0000166		MDP0000137218	GO:0003677		MDP0000302917	GO:0003723
		MDP0000550532	MDP0000158661		MDP0000320460	GO:0000166		MDP0000447043	GO:0003677		MDP0000277782	GO:0003723
		MDP0000589500	MDP0000301724		MDP0000320467	GO:0000166		MDP0000205050	GO:0003677		MDP0000271764	GO:0003723
		MDP0000727485	MDP0000307045		MDP0000320631	GO:0000166		MDP0000474211	GO:0003677		MDP0000132654	GO:0003723
		MDP0000719154	MDP0000253691		MDP0000320671	GO:0000166		MDP0000563537	GO:0003682		MDP0000131307	GO:0003723
		MDP0000206187	MDP0000425283		MDP0000320717	GO:0000166		MDP0000275458	GO:0003682		MDP0000201796	GO:0003723
		MDP0000135504	MDP0000281503		MDP0000320742	GO:0000166		MDP0000253320	GO:0003682		MDP0000192054	GO:0003723
		MDP0000481276	MDP0000655950		MDP0000320861	GO:0000166		MDP0000237805	GO:0003682		MDP0000123845	GO:0003723
		MDP0000309703	MDP0000518624		MDP0000320870	GO:0000166		MDP0000309557	GO:0003682		MDP0000122783	GO:0003723
		MDP0000157854	MDP0000252488		MDP0000320908	GO:0000166		MDP0000250560	GO:0003682		MDP0000196670	GO:0003723
		MDP0000314422	MDP0000582976		MDP0000320946	GO:0000166		MDP0000281888	GO:0003682		MDP0000550893	GO:0003723
		MDP0000195758	MDP0000754275		MDP0000320969	GO:0000166		MDP0000489577	GO:0003682		MDP0000437673	GO:0003723
		MDP0000203494	MDP0000174070		MDP0000321036	GO:0000166		MDP0000227157	GO:0003682		MDP0000401752	GO:0003723
		MDP0000228792	MDP0000191680		MDP0000321050	GO:0000166		MDP0000335393	GO:0003700		MDP0000414122	GO:0003723
		MDP0000859052	MDP0000771545		MDP0000321176	GO:0000166		MDP0000157124	GO:0003700		MDP0000742385	GO:0003723
		MDP0000189786	MDP0000244424		MDP0000321182	GO:0000166		MDP0000220844	GO:0003700		MDP0000685850	GO:0003723
		MDP0000250020	MDP0000196670		MDP0000321244	GO:0000166		MDP0000701734	GO:0003700		MDP0000528694	GO:0003723
		MDP0000496068	MDP0000177096		MDP0000321436	GO:0000166		MDP0000198980	GO:0003700		MDP0000737139	GO:0003723
		MDP0000122407	MDP0000293310		MDP0000321496	GO:0000166		MDP0000232860	GO:0003700		MDP0000697909	GO:0003723
		MDP0000250460	MDP0000173394		MDP0000321660	GO:0000166		MDP0000216190	GO:0003700		MDP0000746295	GO:0003723
		MDP0000188760	MDP0000290404		MDP0000321746	GO:0000166		MDP0000890776	GO:0003700		MDP0000437626	GO:0003723
		MDP0000188157	MDP0000126716		MDP0000321938	GO:0000166		MDP0000186332	GO:0003700		MDP0000620245	GO:0003723
		MDP0000141675	MDP0000283119		MDP0000322650	GO:0000166		MDP0000177665	GO:0003700		MDP0000638176	GO:0003723
		MDP0000205497	MDP0000314002		MDP0000322896	GO:0000166		MDP0000122897	GO:0003700		MDP0000516404	GO:0003723
		MDP0000223486	MDP0000431120		MDP0000323246	GO:0000166		MDP0000228792	GO:0003700		MDP0000671168	GO:0003723
		MDP0000296061	MDP0000419908		MDP0000323248	GO:0000166		MDP0000174161	GO:0003700		MDP0000537471	GO:0003723
		MDP0000129272	MDP0000271977		MDP0000325356	GO:0000166		MDP0000201961	GO:0003700		MDP0000638642	GO:0003723
		MDP0000236354	MDP0000178860		MDP0000325406	GO:0000166		MDP0000268288	GO:0003700		MDP0000536402	GO:0003723
		MDP0000188158	MDP0000194583		MDP0000325409	GO:0000166		MDP0000160647	GO:0003700		MDP0000386975	GO:0003723
		MDP0000843803	MDP0000661381		MDP0000325411	GO:0000166		MDP0000606400	GO:0003700		MDP0000540959	GO:0003723
		MDP0000469963	MDP0000247649		MDP0000325800	GO:0000166		MDP0000309557	GO:0003700		MDP0000450552	GO:0003723
		MDP0000616569	MDP0000283792		MDP0000327231	GO:0000166		MDP0000191680	GO:0003700		MDP0000720221	GO:0003723
		MDP0000149890	MDP0000310656		MDP0000327627	GO:0000166		MDP0000218911	GO:0003700		MDP0000686259	GO:0003723
		MDP0000177455	MDP0000418690		MDP0000327628	GO:0000166		MDP0000338280	GO:0003700		MDP0000410187	GO:0003723
		MDP0000253485	MDP0000281115		MDP0000328568	GO:0000166		MDP0000308379	GO:0003700		MDP0000705516	GO:0003723
		MDP0000203469	MDP0000266930		MDP0000330297	GO:0000166		MDP0000301399	GO:0003700		MDP0000671530	GO:0003723
		MDP0000298103	MDP0000232235		MDP0000330474	GO:0000166		MDP0000488746	GO:0003700		MDP0000870890	GO:0003723
		MDP0000316423	MDP0000290960		MDP0000330925	GO:0000166		MDP0000500940	GO:0003700		MDP0000611224	GO:0003723
		MDP0000315359	MDP0000381517		MDP0000331069	GO:0000166		MDP0000247725	GO:0003700		MDP0000172188	GO:0003723
		MDP0000239583	MDP0000270114		MDP0000340057	GO:0000166		MDP0000288440	GO:0003700		MDP0000489650	GO:0003723
		MDP0000194940	MDP0000125171		MDP0000341109	GO:0000166		MDP0000151958	GO:0003700		MDP0000404573	GO:0003723
		MDP0000297434	MDP0000286170		MDP0000350579	GO:0000166		MDP0000161611	GO:0003700		MDP0000433459	GO:0003723
		MDP0000261588	MDP0000127946		MDP0000350866	GO:0000166		MDP0000276269	GO:0003700		MDP0000414474	GO:0003723
		MDP0000172827	MDP0000293524		MDP0000353691	GO:0000166		MDP0000247324	GO:0003700		MDP0000733396	GO:0003723
		MDP0000209871	MDP0000320535		MDP0000355795	GO:0000166		MDP0000275713	GO:0003700		MDP0000650795	GO:0003723
		MDP0000234947	MDP0000286825		MDP0000360515	GO:0000166		MDP0000279943	GO:0003700		MDP0000374070	GO:0003723
		MDP0000251037	MDP0000673939		MDP0000360583	GO:0000166		MDP0000234877	GO:0003700		MDP0000849106	GO:0003723
		MDP0000213482	MDP0000563790		MDP0000360837	GO:0000166		MDP0000199422	GO:0003700		MDP0000447852	GO:0003723
		MDP0000258628	MDP0000314215		MDP0000362033	GO:0000166		MDP0000703990	GO:0003700		MDP0000120985	GO:0003723
		MDP0000302064	MDP0000317703		MDP0000362929	GO:0000166		MDP0000183326	GO:0003700		MDP0000544644	GO:0003723
		MDP0000193273	MDP0000290477		MDP0000364484	GO:0000166		MDP0000183226	GO:0003700		MDP0000215735	GO:0003723
		MDP0000234730	MDP0000276132		MDP0000365878	GO:0000166		MDP0000134906	GO:0003700		MDP0000377887	GO:0003723
		MDP0000450542	MDP0000457082		MDP0000372663	GO:0000166		MDP0000445110	GO:0003700		MDP0000435019	GO:0003723
		MDP0000122920	MDP0000166796		MDP0000373256	GO:0000166		MDP0000138221	GO:0003700		MDP0000371496	GO:0003723
		MDP0000253171	MDP0000675573		MDP0000375136	GO:0000166		MDP0000821442	GO:0003700		MDP0000434073	GO:0003723
		MDP0000308262	MDP0000298213		MDP0000378145	GO:0000166		MDP0000136654	GO:0003700		MDP0000196059	GO:0003723
		MDP0000682799	MDP0000159847		MDP0000379735	GO:0000166		MDP0000202057	GO:0003700		MDP0000468234	GO:0003723
		MDP0000163796	MDP0000276464		MDP0000384884	GO:0000166		MDP0000579943	GO:0003700		MDP0000598028	GO:0003723
		MDP0000176324	MDP0000267956		MDP0000385309	GO:0000166		MDP0000236212	GO:0003700		MDP0000629403	GO:0003723
		MDP0000204702	MDP0000494377		MDP0000385930	GO:0000166		MDP0000378041	GO:0003700		MDP0000605504	GO:0003723
		MDP0000232807	MDP0000769617		MDP0000386726	GO:0000166		MDP0000167824	GO:0003700		MDP0000675573	GO:0003723
		MDP0000269100	MDP0000271940		MDP0000389147	GO:0000166		MDP0000670737	GO:0003700		MDP0000414769	GO:0003723
		MDP0000309477	MDP0000220333		MDP0000390327	GO:0000166		MDP0000277847	GO:0003700		MDP0000545857	GO:0003723
		MDP0000316067	MDP0000150290		MDP0000392374	GO:0000166		MDP0000287530	GO:0003700		MDP0000392860	GO:0003723
		MDP0000732307	MDP0000223748		MDP0000393857	GO:0000166		MDP0000759984	GO:0003700		MDP0000439879	GO:0003723
		MDP0000258977	MDP0000486804		MDP0000396307	GO:0000166		MDP0000222114	GO:0003700		MDP0000460197	GO:0003723
		MDP0000320042	MDP0000204719		MDP0000397215	GO:0000166		MDP0000225403	GO:0003700		MDP0000708172	GO:0003723
		MDP0000204101	MDP0000131635		MDP0000397284	GO:0000166		MDP0000243125	GO:0003700		MDP0000501809	GO:0003723
		MDP0000212573	MDP0000614098		MDP0000398623	GO:0000166		MDP0000244814	GO:0003700		MDP0000320967	GO:0003723
		MDP0000182155	MDP0000706405		MDP0000398639	GO:0000166		MDP0000250487	GO:0003700		MDP0000874953	GO:0003723
		MDP0000174161	MDP0000163333		MDP0000398831	GO:0000166		MDP0000137733	GO:0003700		MDP0000651858	GO:0003723
		MDP0000606400	MDP0000190553		MDP0000399161	GO:0000166		MDP0000336896	GO:0003700		MDP0000620016	GO:0003723
		MDP0000304500	MDP0000522946		MDP0000399716	GO:0000166		MDP0000252488	GO:0003723		MDP0000614098	GO:0003723
		MDP0000286471	MDP0000213743		MDP0000400164	GO:0000166		MDP0000186614	GO:0003723		MDP0000562580	GO:0003723
		MDP0000174742	MDP0000654783		MDP0000401512	GO:0000166		MDP0000414769	GO:0003723		MDP0000455465	GO:0003723
		MDP0000317146	MDP0000630874		MDP0000401629	GO:0000166		MDP0000516404	GO:0003723		MDP0000453845	GO:0003723
		MDP0000527721	MDP0000296540		MDP0000403340	GO:0000166		MDP0000318684	GO:0003723		MDP0000441413	GO:0003723
		MDP0000259303	MDP0000258044		MDP0000405658	GO:0000166		MDP0000563537	GO:0003723		MDP0000318684	GO:0003723
		MDP0000183171	MDP0000682587		MDP0000410502	GO:0000166		MDP0000280112	GO:0003723		MDP0000314549	GO:0003723
		MDP0000330297	MDP0000171688		MDP0000412220	GO:0000166		MDP0000414122	GO:0003723		MDP0000311908	GO:0003723
		MDP0000225326	MDP0000741377		MDP0000412363	GO:0000166		MDP0000671530	GO:0003723		MDP0000311755	GO:0003723
		MDP0000352480	MDP0000283063		MDP0000414184	GO:0000166		MDP0000281503	GO:0003723		MDP0000310201	GO:0003723
		MDP0000313601	MDP0000518381		MDP0000416706	GO:0000166		MDP0000279351	GO:0003723		MDP0000304850	GO:0003723
		MDP0000299915	MDP0000195860		MDP0000425190	GO:0000166		MDP0000708172	GO:0003723		MDP0000303537	GO:0003723
		MDP0000279502	MDP0000134596		MDP0000426029	GO:0000166		MDP0000386975	GO:0003723		MDP0000302820	GO:0003723
		MDP0000301199	MDP0000197472		MDP0000427071	GO:0000166		MDP0000705516	GO:0003723		MDP0000290365	GO:0003723
		MDP0000308871	MDP0000169761		MDP0000427182	GO:0000166		MDP0000404573	GO:0003723		MDP0000288236	GO:0003723
		MDP0000268602	MDP0000154936		MDP0000428049	GO:0000166		MDP0000733396	GO:0003723		MDP0000288167	GO:0003723
		MDP0000264450	MDP0000671530		MDP0000429105	GO:0000166		MDP0000450552	GO:0003723		MDP0000284610	GO:0003723
		MDP0000161081	MDP0000437377		MDP0000433365	GO:0000166		MDP0000288236	GO:0003723		MDP0000280112	GO:0003723
		MDP0000321643	MDP0000279686		MDP0000433971	GO:0000166		MDP0000598028	GO:0003723		MDP0000279351	GO:0003723
		MDP0000446855	MDP0000177661		MDP0000434539	GO:0000166		MDP0000275458	GO:0003723		MDP0000278837	GO:0003723
		MDP0000232577	MDP0000283144		MDP0000434629	GO:0000166		MDP0000468234	GO:0003723		MDP0000274086	GO:0003723
		MDP0000753366	MDP0000579014		MDP0000436155	GO:0000166		MDP0000439879	GO:0003723		MDP0000268130	GO:0003723
		MDP0000645105	MDP0000230640		MDP0000439268	GO:0000166		MDP0000720221	GO:0003723		MDP0000263392	GO:0003723
		MDP0000278837	MDP0000165034		MDP0000440721	GO:0000166		MDP0000244945	GO:0003723		MDP0000260482	GO:0003723
		MDP0000164657	MDP0000220844		MDP0000441918	GO:0000166		MDP0000638176	GO:0003723		MDP0000256222	GO:0003723
		MDP0000306870	MDP0000205747		MDP0000441948	GO:0000166		MDP0000671168	GO:0003723		MDP0000248818	GO:0003723
		MDP0000262911	MDP0000152807		MDP0000442206	GO:0000166		MDP0000271588	GO:0003723		MDP0000244945	GO:0003723
		MDP0000173174	MDP0000284550		MDP0000442867	GO:0000166		MDP0000437626	GO:0003723		MDP0000238028	GO:0003723
		MDP0000290620	MDP0000203530		MDP0000446616	GO:0000166		MDP0000650795	GO:0003723		MDP0000231826	GO:0003723
		MDP0000723923	MDP0000127136		MDP0000446865	GO:0000166		MDP0000433459	GO:0003723		MDP0000226598	GO:0003723
		MDP0000297196	MDP0000569951		MDP0000447111	GO:0000166		MDP0000434073	GO:0003723		MDP0000219506	GO:0003723
		MDP0000269191	MDP0000231200		MDP0000452499	GO:0000166		MDP0000284811	GO:0003723		MDP0000219451	GO:0003723
		MDP0000151529	MDP0000315265		MDP0000453715	GO:0000166		MDP0000371496	GO:0003723		MDP0000213918	GO:0003723
		MDP0000252251	MDP0000405179		MDP0000455346	GO:0000166		MDP0000435019	GO:0003723		MDP0000210250	GO:0003723
		MDP0000689933	MDP0000278678		MDP0000459257	GO:0000166		MDP0000441413	GO:0003723		MDP0000192796	GO:0003723
		MDP0000122060	MDP0000734949		MDP0000463398	GO:0000166		MDP0000299813	GO:0003723		MDP0000177330	GO:0003723
		MDP0000196447	MDP0000491945		MDP0000464977	GO:0000166		MDP0000620016	GO:0003723		MDP0000167662	GO:0003723
		MDP0000130727	MDP0000726120		MDP0000466353	GO:0000166		MDP0000281231	GO:0003723		MDP0000164105	GO:0003723
		MDP0000160072	MDP0000639869		MDP0000466763	GO:0000166		MDP0000307303	GO:0003723		MDP0000137218	GO:0003723
		MDP0000308222	MDP0000676560		MDP0000469046	GO:0000166		MDP0000455465	GO:0003723		MDP0000136998	GO:0003723
		MDP0000559039	MDP0000120847		MDP0000470633	GO:0000166		MDP0000255927	GO:0003723		MDP0000282281	GO:0003723
		MDP0000511481	MDP0000255751		MDP0000472380	GO:0000166		MDP0000302820	GO:0003723		MDP0000243781	GO:0003723
		MDP0000195030	MDP0000486575		MDP0000473491	GO:0000166		MDP0000387469	GO:0003723		MDP0000364164	GO:0003723
		MDP0000262845	MDP0000141637		MDP0000475338	GO:0000166		MDP0000198980	GO:0003723		MDP0000237899	GO:0003723
		MDP0000119787	MDP0000623102		MDP0000477317	GO:0000166		MDP0000737139	GO:0003723		MDP0000215901	GO:0003723
		MDP0000167944	MDP0000220074		MDP0000477774	GO:0000166		MDP0000536402	GO:0003723		MDP0000163769	GO:0003774
		MDP0000312355	MDP0000292256		MDP0000478659	GO:0000166		MDP0000219506	GO:0003723		MDP0000287907	GO:0003774
		MDP0000624630	MDP0000245798		MDP0000480856	GO:0000166		MDP0000176743	GO:0003723		MDP0000413399	GO:0003774
		MDP0000871130	MDP0000211617		MDP0000488113	GO:0000166		MDP0000394825	GO:0003723		MDP0000133933	GO:0003774
		MDP0000186685	MDP0000293068		MDP0000488713	GO:0000166		MDP0000260482	GO:0003723		MDP0000253075	GO:0003774
		MDP0000188178	MDP0000155712		MDP0000489577	GO:0000166		MDP0000320789	GO:0003723		MDP0000211096	GO:0003774
		MDP0000244593	MDP0000299270		MDP0000490367	GO:0000166		MDP0000271878	GO:0003723		MDP0000250560	GO:0003824
		MDP0000274685	MDP0000295428		MDP0000491872	GO:0000166		MDP0000550893	GO:0003723		MDP0000237805	GO:0003824
		MDP0000843625	MDP0000288411		MDP0000492018	GO:0000166		MDP0000299175	GO:0003723		MDP0000173720	GO:0003824
		MDP0000237805	MDP0000284298		MDP0000492359	GO:0000166		MDP0000638642	GO:0003723		MDP0000301295	GO:0003824
		MDP0000197117	MDP0000129607		MDP0000496068	GO:0000166		MDP0000311908	GO:0003723		MDP0000299074	GO:0003824
		MDP0000863893	MDP0000192559		MDP0000496651	GO:0000166		MDP0000271764	GO:0003723		MDP0000228942	GO:0003824
		MDP0000249814	MDP0000697908		MDP0000499284	GO:0000166		MDP0000256222	GO:0003723		MDP0000904990	GO:0003824
		MDP0000292778	MDP0000878006		MDP0000504930	GO:0000166		MDP0000651858	GO:0003723		MDP0000319910	GO:0003824
		MDP0000161757	MDP0000172476		MDP0000505386	GO:0000166		MDP0000460711	GO:0003723		MDP0000225403	GO:0003824
		MDP0000301263	MDP0000280717		MDP0000511524	GO:0000166		MDP0000536626	GO:0003723		MDP0000193129	GO:0003824
		MDP0000253907	MDP0000482644		MDP0000514418	GO:0000166		MDP0000437673	GO:0003723		MDP0000183226	GO:0003824
		MDP0000295927	MDP0000257385		MDP0000518027	GO:0000166		MDP0000310201	GO:0003723		MDP0000202962	GO:0003824
		MDP0000832385	MDP0000710901		MDP0000519458	GO:0000166		MDP0000544644	GO:0003723		MDP0000207277	GO:0003824
		MDP0000899100	MDP0000184566		MDP0000521612	GO:0000166		MDP0000547085	GO:0003723		MDP0000210764	GO:0003824
		MDP0000297569	MDP0000184208		MDP0000523878	GO:0000166		MDP0000265219	GO:0003723		MDP0000230640	GO:0003824
		MDP0000772476	MDP0000147171		MDP0000523959	GO:0000166		MDP0000320967	GO:0003723		MDP0000827937	GO:0003824
		MDP0000264709	MDP0000250256		MDP0000525414	GO:0000166		MDP0000537471	GO:0003723		MDP0000383351	GO:0003824
		MDP0000293068	MDP0000145972		MDP0000525742	GO:0000166		MDP0000453845	GO:0003723		MDP0000258977	GO:0003824
		MDP0000388377	MDP0000360447		MDP0000527995	GO:0000166		MDP0000619244	GO:0003723		MDP0000215729	GO:0003824
		MDP0000424278	MDP0000742385		MDP0000528470	GO:0000166		MDP0000874953	GO:0003723		MDP0000556234	GO:0003824
		MDP0000444696	MDP0000137733		MDP0000530306	GO:0000166		MDP0000433613	GO:0003723		MDP0000886851	GO:0003824
		MDP0000463328	MDP0000129019		MDP0000530377	GO:0000166		MDP0000211103	GO:0003723		MDP0000693765	GO:0003824
		MDP0000463980	MDP0000451858		MDP0000532061	GO:0000166		MDP0000594234	GO:0003723		MDP0000275611	GO:0003824
		MDP0000494301	MDP0000483442		MDP0000535058	GO:0000166		MDP0000423628	GO:0003723		MDP0000697908	GO:0003824
		MDP0000496827	MDP0000298776		MDP0000535062	GO:0000166		MDP0000461594	GO:0003723		MDP0000283784	GO:0003824
		MDP0000501056	MDP0000247618		MDP0000536814	GO:0000166		MDP0000237805	GO:0003723		MDP0000485834	GO:0003824
		MDP0000531075	MDP0000179549		MDP0000538536	GO:0000166		MDP0000540959	GO:0003723		MDP0000156980	GO:0003824
		MDP0000554870	MDP0000228542		MDP0000541405	GO:0000166		MDP0000123845	GO:0003723		MDP0000165807	GO:0003824
		MDP0000570490	MDP0000156706		MDP0000542368	GO:0000166		MDP0000744864	GO:0003723		MDP0000523886	GO:0003824
		MDP0000574563	MDP0000222449		MDP0000542871	GO:0000166		MDP0000405918	GO:0003723		MDP0000178615	GO:0003824
		MDP0000605854	MDP0000514637		MDP0000543789	GO:0000166		MDP0000422452	GO:0003723		MDP0000641727	GO:0003824
		MDP0000632834	MDP0000289807		MDP0000543830	GO:0000166		MDP0000605504	GO:0003723		MDP0000125171	GO:0003824
		MDP0000640287	MDP0000930868		MDP0000544957	GO:0000166		MDP0000304850	GO:0003723		MDP0000220801	GO:0003824
		MDP0000650577	MDP0000659090		MDP0000556234	GO:0000166		MDP0000591198	GO:0003723		MDP0000206186	GO:0003824
		MDP0000667151	MDP0000307314		MDP0000557076	GO:0000166		MDP0000192054	GO:0003723		MDP0000128679	GO:0003824
		MDP0000677252	MDP0000393436		MDP0000558834	GO:0000166		MDP0000216874	GO:0003723		MDP0000537056	GO:0003824
		MDP0000735135	MDP0000661478		MDP0000560440	GO:0000166		MDP0000131307	GO:0003723		MDP0000160873	GO:0003824
		MDP0000742021	MDP0000294034		MDP0000562297	GO:0000166		MDP0000467515	GO:0003723		MDP0000149192	GO:0003824
		MDP0000742654	MDP0000316801		MDP0000562620	GO:0000166		MDP0000399402	GO:0003723		MDP0000230078	GO:0003824
		MDP0000746405	MDP0000141365		MDP0000563980	GO:0000166		MDP0000291443	GO:0003723		MDP0000126073	GO:0003824
		MDP0000812486	MDP0000194377		MDP0000565338	GO:0000166		MDP0000219451	GO:0003723		MDP0000869589	GO:0003824
		MDP0000849553	MDP0000232514		MDP0000574932	GO:0000166		MDP0000196670	GO:0003723		MDP0000613369	GO:0003824
		MDP0000166913	MDP0000166208		MDP0000577544	GO:0000166		MDP0000614098	GO:0003723		MDP0000197579	GO:0003824
		MDP0000179238	MDP0000164296		MDP0000577836	GO:0000166		MDP0000414474	GO:0003723		MDP0000146718	GO:0003824
		MDP0000540959	MDP0000589500		MDP0000578279	GO:0000166		MDP0000720885	GO:0003723		MDP0000614155	GO:0003824
		MDP0000864002	MDP0000203641		MDP0000578464	GO:0000166		MDP0000199789	GO:0003723		MDP0000469963	GO:0003824
		MDP0000188292	MDP0000202040		MDP0000578585	GO:0000166		MDP0000619582	GO:0003723		MDP0000239325	GO:0003824
		MDP0000195789	MDP0000226272		MDP0000579918	GO:0000166		MDP0000250560	GO:0003723		MDP0000292778	GO:0003824
		MDP0000164441	MDP0000328318		MDP0000581549	GO:0000166		MDP0000192796	GO:0003723		MDP0000222997	GO:0003824
		MDP0000297895	MDP0000309946		MDP0000582841	GO:0000166		MDP0000578510	GO:0003723		MDP0000582939	GO:0003824
		MDP0000184528	MDP0000921179		MDP0000582901	GO:0000166		MDP0000311755	GO:0003723		MDP0000322334	GO:0003824
		MDP0000134271	MDP0000263194		MDP0000582939	GO:0000166		MDP0000578252	GO:0003723		MDP0000704839	GO:0003824
		MDP0000266033	MDP0000313482		MDP0000585303	GO:0000166		MDP0000545857	GO:0003723		MDP0000228655	GO:0003824
		MDP0000303720	MDP0000285392		MDP0000586712	GO:0000166		MDP0000501809	GO:0003723		MDP0000178874	GO:0003824
		MDP0000239581	MDP0000264810		MDP0000589421	GO:0000166		MDP0000579467	GO:0003723		MDP0000597743	GO:0003824
		MDP0000705786	MDP0000251919		MDP0000591920	GO:0000166		MDP0000611224	GO:0003723		MDP0000397947	GO:0003824
		MDP0000286762	MDP0000718125		MDP0000593243	GO:0000166		MDP0000201796	GO:0003723		MDP0000282506	GO:0003824
		MDP0000154950	MDP0000849577		MDP0000593523	GO:0000166		MDP0000210250	GO:0003723		MDP0000270033	GO:0003824
		MDP0000283741	MDP0000291213		MDP0000597009	GO:0000166		MDP0000321888	GO:0003723		MDP0000473430	GO:0003824
		MDP0000298102	MDP0000278573		MDP0000598249	GO:0000166		MDP0000231826	GO:0003723		MDP0000161712	GO:0003824
		MDP0000252658	MDP0000728326		MDP0000599805	GO:0000166		MDP0000248818	GO:0003723		MDP0000159365	GO:0003824
		MDP0000296288	MDP0000414474		MDP0000601938	GO:0000166		MDP0000393943	GO:0003723		MDP0000746466	GO:0003824
		MDP0000123845	MDP0000428514		MDP0000603006	GO:0000166		MDP0000120985	GO:0003723		MDP0000314215	GO:0003824
		MDP0000175487	MDP0000280809		MDP0000605770	GO:0000166		MDP0000245467	GO:0003723		MDP0000239632	GO:0003824
		MDP0000221796	MDP0000283784		MDP0000607325	GO:0000166		MDP0000185506	GO:0003723		MDP0000206680	GO:0003824
		MDP0000306669	MDP0000275526		MDP0000607420	GO:0000166		MDP0000290365	GO:0003723		MDP0000399301	GO:0003824
		MDP0000922484	MDP0000146735		MDP0000607708	GO:0000166		MDP0000122783	GO:0003723		MDP0000892457	GO:0003824
		MDP0000300772	MDP0000265883		MDP0000609991	GO:0000166		MDP0000263392	GO:0003723		MDP0000566224	GO:0003824
		MDP0000306444	MDP0000215237		MDP0000613369	GO:0000166		MDP0000489650	GO:0003723		MDP0000527721	GO:0003824
		MDP0000190324	MDP0000222399		MDP0000614155	GO:0000166		MDP0000410187	GO:0003723		MDP0000425658	GO:0003824
		MDP0000235822	MDP0000272545		MDP0000614197	GO:0000166		MDP0000686259	GO:0003723		MDP0000212693	GO:0003824
		MDP0000553042	MDP0000279365		MDP0000614851	GO:0000166		MDP0000377887	GO:0003723		MDP0000252158	GO:0003824
		MDP0000154828	MDP0000574563		MDP0000617609	GO:0000166		MDP0000582939	GO:0003723		MDP0000599805	GO:0003824
		MDP0000157241	MDP0000272396		MDP0000620480	GO:0000166		MDP0000319485	GO:0003723		MDP0000265041	GO:0003824
		MDP0000170795	MDP0000183229		MDP0000620745	GO:0000166		MDP0000870890	GO:0003723		MDP0000570849	GO:0003824
		MDP0000282741	MDP0000270644		MDP0000621545	GO:0000166		MDP0000809438	GO:0003723		MDP0000579319	GO:0003824
		MDP0000119565	MDP0000799960		MDP0000622154	GO:0000166		MDP0000849106	GO:0003723		MDP0000192833	GO:0003824
		MDP0000146350	MDP0000227574		MDP0000624197	GO:0000166		MDP0000136998	GO:0003723		MDP0000130982	GO:0003824
		MDP0000293213	MDP0000620618		MDP0000624821	GO:0000166		MDP0000164105	GO:0003723		MDP0000301263	GO:0003824
		MDP0000557277	MDP0000594364		MDP0000625880	GO:0000166		MDP0000215901	GO:0003723		MDP0000183828	GO:0003824
		MDP0000286630	MDP0000137487		MDP0000629143	GO:0000166		MDP0000238028	GO:0003723		MDP0000282446	GO:0003824
		MDP0000290730	MDP0000457620		MDP0000629654	GO:0000166		MDP0000274086	GO:0003723		MDP0000135022	GO:0003824
		MDP0000532490	MDP0000586151		MDP0000631455	GO:0000166		MDP0000282281	GO:0003723		MDP0000562349	GO:0003824
		MDP0000190407	MDP0000164210		MDP0000632237	GO:0000166		MDP0000314549	GO:0003723		MDP0000157230	GO:0003824
		MDP0000231555	MDP0000720885		MDP0000637819	GO:0000166		MDP0000460197	GO:0003723		MDP0000155098	GO:0003824
		MDP0000426025	MDP0000813996		MDP0000638690	GO:0000166		MDP0000172188	GO:0003723		MDP0000708608	GO:0003824
		MDP0000511034	MDP0000178454		MDP0000639265	GO:0000166		MDP0000746295	GO:0003723		MDP0000501238	GO:0003824
		MDP0000585108	MDP0000120051		MDP0000639820	GO:0000166		MDP0000697909	GO:0003723		MDP0000494074	GO:0003824
		MDP0000718125	MDP0000121488		MDP0000640923	GO:0000166		MDP0000528694	GO:0003723		MDP0000609991	GO:0003824
		MDP0000227444	MDP0000161311		MDP0000644621	GO:0000166		MDP0000685850	GO:0003723		MDP0000263725	GO:0003824
		MDP0000249383	MDP0000142810		MDP0000646431	GO:0000166		MDP0000580130	GO:0003723		MDP0000200224	GO:0003824
		MDP0000134603	MDP0000199789		MDP0000647876	GO:0000166		MDP0000742385	GO:0003723		MDP0000165725	GO:0003824
		MDP0000256300	MDP0000194248		MDP0000652326	GO:0000166		MDP0000319194	GO:0003723		MDP0000320962	GO:0003824
		MDP0000259101	MDP0000317622		MDP0000653877	GO:0000166		MDP0000137218	GO:0003723		MDP0000177096	GO:0003824
		MDP0000289603	MDP0000322494		MDP0000656101	GO:0000166		MDP0000675573	GO:0003723		MDP0000283823	GO:0003824
		MDP0000185410	MDP0000390042		MDP0000656178	GO:0000166		MDP0000447852	GO:0003723		MDP0000205129	GO:0003824
		MDP0000188234	MDP0000312022		MDP0000656257	GO:0000166		MDP0000374070	GO:0003723		MDP0000185413	GO:0003824
		MDP0000217280	MDP0000444665		MDP0000656448	GO:0000166		MDP0000213918	GO:0003723		MDP0000138526	GO:0003824
		MDP0000162017	MDP0000218204		MDP0000656663	GO:0000166		MDP0000221919	GO:0003774		MDP0000437672	GO:0003824
		MDP0000228655	MDP0000155023		MDP0000664074	GO:0000166		MDP0000847104	GO:0003774		MDP0000418690	GO:0003824
		MDP0000311030	MDP0000191486		MDP0000664556	GO:0000166		MDP0000192833	GO:0003774		MDP0000627820	GO:0003824
		MDP0000189635	MDP0000716924		MDP0000664781	GO:0000166		MDP0000360447	GO:0003824		MDP0000926793	GO:0003824
		MDP0000232169	MDP0000292484		MDP0000669448	GO:0000166		MDP0000277804	GO:0003824		MDP0000917611	GO:0003824
		MDP0000430814	MDP0000311650		MDP0000670256	GO:0000166		MDP0000392325	GO:0003824		MDP0000912127	GO:0003824
		MDP0000305219	MDP0000172227		MDP0000674429	GO:0000166		MDP0000469963	GO:0003824		MDP0000910006	GO:0003824
		MDP0000219474	MDP0000201071		MDP0000677660	GO:0000166		MDP0000138526	GO:0003824		MDP0000152390	GO:0003824
		MDP0000144906	MDP0000124769		MDP0000680893	GO:0000166		MDP0000218038	GO:0003824		MDP0000874637	GO:0003824
		MDP0000255029	MDP0000150407		MDP0000682203	GO:0000166		MDP0000209370	GO:0003824		MDP0000874088	GO:0003824
		MDP0000310348	MDP0000173424		MDP0000685137	GO:0000166		MDP0000130876	GO:0003824		MDP0000865078	GO:0003824
		MDP0000265868	MDP0000174464		MDP0000686721	GO:0000166		MDP0000278678	GO:0003824		MDP0000835812	GO:0003824
		MDP0000287835	MDP0000945042		MDP0000687060	GO:0000166		MDP0000194583	GO:0003824		MDP0000810280	GO:0003824
		MDP0000141896	MDP0000135022		MDP0000687238	GO:0000166		MDP0000269684	GO:0003824		MDP0000796901	GO:0003824
		MDP0000132140	MDP0000145928		MDP0000691789	GO:0000166		MDP0000730072	GO:0003824		MDP0000754275	GO:0003824
		MDP0000129728	MDP0000176996		MDP0000694717	GO:0000166		MDP0000315359	GO:0003824		MDP0000724647	GO:0003824
		MDP0000243579	MDP0000136183		MDP0000695029	GO:0000166		MDP0000616569	GO:0003824		MDP0000722303	GO:0003824
		MDP0000303586	MDP0000147652		MDP0000695032	GO:0000166		MDP0000160873	GO:0003824		MDP0000714794	GO:0003824
		MDP0000178717	MDP0000271193		MDP0000695033	GO:0000166		MDP0000301295	GO:0003824		MDP0000670256	GO:0003824
		MDP0000248721	MDP0000619582		MDP0000695512	GO:0000166		MDP0000301453	GO:0003824		MDP0000646431	GO:0003824
		MDP0000315280	MDP0000310978		MDP0000697285	GO:0000166		MDP0000383351	GO:0003824		MDP0000645105	GO:0003824
		MDP0000768954	MDP0000300905		MDP0000697946	GO:0000166		MDP0000489783	GO:0003824		MDP0000640923	GO:0003824
		MDP0000840674	MDP0000250560		MDP0000699025	GO:0000166		MDP0000485834	GO:0003824		MDP0000624696	GO:0003824
		MDP0000149192	MDP0000282977		MDP0000700267	GO:0000166		MDP0000221904	GO:0003824		MDP0000619244	GO:0003824
		MDP0000163332	MDP0000175399		MDP0000703059	GO:0000166		MDP0000708608	GO:0003824		MDP0000601893	GO:0003824
		MDP0000167683	MDP0000869624		MDP0000704217	GO:0000166		MDP0000461484	GO:0003824		MDP0000586151	GO:0003824
		MDP0000179725	MDP0000223956		MDP0000705032	GO:0000166		MDP0000634265	GO:0003824		MDP0000554450	GO:0003824
		MDP0000264458	MDP0000124774		MDP0000706548	GO:0000166		MDP0000303619	GO:0003824		MDP0000552902	GO:0003824
		MDP0000309681	MDP0000174371		MDP0000707191	GO:0000166		MDP0000389070	GO:0003824		MDP0000147176	GO:0003824
		MDP0000873797	MDP0000878684		MDP0000711630	GO:0000166		MDP0000256632	GO:0003824		MDP0000518327	GO:0003824
		MDP0000216874	MDP0000135645		MDP0000715451	GO:0000166		MDP0000231087	GO:0003824		MDP0000461484	GO:0003824
		MDP0000220801	MDP0000168498		MDP0000719094	GO:0000166		MDP0000284669	GO:0003824		MDP0000457082	GO:0003824
		MDP0000124675	MDP0000303379		MDP0000719275	GO:0000166		MDP0000196654	GO:0003824		MDP0000447111	GO:0003824
		MDP0000310780	MDP0000126804		MDP0000723995	GO:0000166		MDP0000320789	GO:0003824		MDP0000429707	GO:0003824
		MDP0000189095	MDP0000196686		MDP0000725817	GO:0000166		MDP0000296541	GO:0003824		MDP0000392325	GO:0003824
		MDP0000126888	MDP0000622758		MDP0000731415	GO:0000166		MDP0000236472	GO:0003824		MDP0000369335	GO:0003824
		MDP0000250932	MDP0000314549		MDP0000733746	GO:0000166		MDP0000284330	GO:0003824		MDP0000365761	GO:0003824
		MDP0000285697	MDP0000147060		MDP0000734046	GO:0000166		MDP0000315893	GO:0003824		MDP0000364261	GO:0003824
		MDP0000579633	MDP0000304779		MDP0000735681	GO:0000166		MDP0000722303	GO:0003824		MDP0000361670	GO:0003824
		MDP0000090198	MDP0000737822		MDP0000737010	GO:0000166		MDP0000566224	GO:0003824		MDP0000360447	GO:0003824
		MDP0000267184	MDP0000414122		MDP0000738572	GO:0000166		MDP0000641727	GO:0003824		MDP0000349941	GO:0003824
		MDP0000298783	MDP0000860211		MDP0000738796	GO:0000166		MDP0000254650	GO:0003824		MDP0000345688	GO:0003824
		MDP0000238147	MDP0000835812		MDP0000739908	GO:0000166		MDP0000191247	GO:0003824		MDP0000342033	GO:0003824
		MDP0000625880	MDP0000280112		MDP0000740574	GO:0000166		MDP0000268222	GO:0003824		MDP0000328568	GO:0003824
		MDP0000211849	MDP0000478659		MDP0000740695	GO:0000166		MDP0000271764	GO:0003824		MDP0000327453	GO:0003824
		MDP0000874088	MDP0000220479		MDP0000741377	GO:0000166		MDP0000210542	GO:0003824		MDP0000326957	GO:0003824
		MDP0000189292	MDP0000273793		MDP0000743705	GO:0000166		MDP0000142953	GO:0003824		MDP0000326824	GO:0003824
		MDP0000220100	MDP0000282276		MDP0000744216	GO:0000166		MDP0000217511	GO:0003824		MDP0000318801	GO:0003824
		MDP0000754128	MDP0000660314		MDP0000745223	GO:0000166		MDP0000231635	GO:0003824		MDP0000317146	GO:0003824
		MDP0000234882	MDP0000717224		MDP0000746551	GO:0000166		MDP0000232579	GO:0003824		MDP0000316067	GO:0003824
		MDP0000422452	MDP0000300035		MDP0000746889	GO:0000166		MDP0000274127	GO:0003824		MDP0000315265	GO:0003824
		MDP0000578252	MDP0000463980		MDP0000748642	GO:0000166		MDP0000397215	GO:0003824		MDP0000313884	GO:0003824
		MDP0000184292	MDP0000154689		MDP0000750318	GO:0000166		MDP0000624696	GO:0003824		MDP0000313192	GO:0003824
		MDP0000276117	MDP0000192796		MDP0000750374	GO:0000166		MDP0000138287	GO:0003824		MDP0000312936	GO:0003824
		MDP0000239393	MDP0000263166		MDP0000754275	GO:0000166		MDP0000260928	GO:0003824		MDP0000305417	GO:0003824
		MDP0000157230	MDP0000679015		MDP0000754524	GO:0000166		MDP0000227396	GO:0003824		MDP0000298187	GO:0003824
		MDP0000381517	MDP0000812486		MDP0000755796	GO:0000166		MDP0000155098	GO:0003824		MDP0000297581	GO:0003824
		MDP0000419908	MDP0000209674		MDP0000758317	GO:0000166		MDP0000197523	GO:0003824		MDP0000296050	GO:0003824
		MDP0000493969	MDP0000746405		MDP0000760357	GO:0000166		MDP0000283994	GO:0003824		MDP0000295783	GO:0003824
		MDP0000525177	MDP0000182105		MDP0000761906	GO:0000166		MDP0000274042	GO:0003824		MDP0000292651	GO:0003824
		MDP0000536421	MDP0000279522		MDP0000762674	GO:0000166		MDP0000281156	GO:0003824		MDP0000292530	GO:0003824
		MDP0000661478	MDP0000196372		MDP0000765142	GO:0000166		MDP0000670256	GO:0003824		MDP0000291571	GO:0003824
		MDP0000174597	MDP0000264837		MDP0000766669	GO:0000166		MDP0000298187	GO:0003824		MDP0000291132	GO:0003824
		MDP0000510081	MDP0000150093		MDP0000768370	GO:0000166		MDP0000619244	GO:0003824		MDP0000290270	GO:0003824
		MDP0000601901	MDP0000704205		MDP0000768787	GO:0000166		MDP0000251794	GO:0003824		MDP0000290230	GO:0003824
		MDP0000172962	MDP0000441933		MDP0000770205	GO:0000166		MDP0000264722	GO:0003824		MDP0000289011	GO:0003824
		MDP0000199928	MDP0000296331		MDP0000770881	GO:0000166		MDP0000291132	GO:0003824		MDP0000285392	GO:0003824
		MDP0000203122	MDP0000264843		MDP0000771633	GO:0000166		MDP0000595265	GO:0003824		MDP0000284550	GO:0003824
		MDP0000244125	MDP0000542460		MDP0000775390	GO:0000166		MDP0000320962	GO:0003824		MDP0000282977	GO:0003824
		MDP0000295300	MDP0000121576		MDP0000777332	GO:0000166		MDP0000135504	GO:0003824		MDP0000281156	GO:0003824
		MDP0000281790	MDP0000167744		MDP0000778352	GO:0000166		MDP0000290230	GO:0003824		MDP0000277804	GO:0003824
		MDP0000517890	MDP0000303451		MDP0000781460	GO:0000166		MDP0000139410	GO:0003824		MDP0000275388	GO:0003824
		MDP0000240482	MDP0000605854		MDP0000782093	GO:0000166		MDP0000308262	GO:0003824		MDP0000274042	GO:0003824
		MDP0000259882	MDP0000263870		MDP0000786039	GO:0000166		MDP0000275293	GO:0003824		MDP0000271764	GO:0003824
		MDP0000130369	MDP0000186614		MDP0000786569	GO:0000166		MDP0000494074	GO:0003824		MDP0000271158	GO:0003824
		MDP0000130370	MDP0000301702		MDP0000789055	GO:0000166		MDP0000264450	GO:0003824		MDP0000270114	GO:0003824
		MDP0000180127	MDP0000181886		MDP0000791232	GO:0000166		MDP0000271818	GO:0003824		MDP0000269763	GO:0003824
		MDP0000163824	MDP0000152550		MDP0000792536	GO:0000166		MDP0000288921	GO:0003824		MDP0000136103	GO:0003824
		MDP0000315307	MDP0000263725		MDP0000795254	GO:0000166		MDP0000232577	GO:0003824		MDP0000134791	GO:0003824
		MDP0000819586	MDP0000178615		MDP0000795297	GO:0000166		MDP0000645105	GO:0003824		MDP0000134271	GO:0003824
		MDP0000282628	MDP0000433365		MDP0000795431	GO:0000166		MDP0000196447	GO:0003824		MDP0000268382	GO:0003824
		MDP0000171945	MDP0000267864		MDP0000796901	GO:0000166		MDP0000262845	GO:0003824		MDP0000266119	GO:0003824
		MDP0000281502	MDP0000134151		MDP0000799658	GO:0000166		MDP0000237805	GO:0003824		MDP0000265388	GO:0003824
		MDP0000277874	MDP0000323246		MDP0000800338	GO:0000166		MDP0000292778	GO:0003824		MDP0000264898	GO:0003824
		MDP0000258737	MDP0000323248		MDP0000800363	GO:0000166		MDP0000301263	GO:0003824		MDP0000264722	GO:0003824
		MDP0000321880	MDP0000152002		MDP0000802980	GO:0000166		MDP0000266033	GO:0003824		MDP0000264606	GO:0003824
		MDP0000174216	MDP0000294116		MDP0000805520	GO:0000166		MDP0000256300	GO:0003824		MDP0000263813	GO:0003824
		MDP0000202282	MDP0000849553		MDP0000806475	GO:0000166		MDP0000228655	GO:0003824		MDP0000260928	GO:0003824
		MDP0000161712	MDP0000293263		MDP0000807190	GO:0000166		MDP0000132140	GO:0003824		MDP0000259264	GO:0003824
		MDP0000247776	MDP0000172855		MDP0000809893	GO:0000166		MDP0000220801	GO:0003824		MDP0000258205	GO:0003824
		MDP0000239478	MDP0000321870		MDP0000811918	GO:0000166		MDP0000625880	GO:0003824		MDP0000257866	GO:0003824
		MDP0000152086	MDP0000149963		MDP0000815929	GO:0000166		MDP0000271654	GO:0003824		MDP0000256300	GO:0003824
		MDP0000683890	MDP0000426025		MDP0000817718	GO:0000166		MDP0000240886	GO:0003824		MDP0000251316	GO:0003824
		MDP0000177857	MDP0000123647		MDP0000818363	GO:0000166		MDP0000315307	GO:0003824		MDP0000251037	GO:0003824
		MDP0000157639	MDP0000252746		MDP0000819115	GO:0000166		MDP0000130370	GO:0003824		MDP0000250460	GO:0003824
		MDP0000179937	MDP0000671326		MDP0000822558	GO:0000166		MDP0000425658	GO:0003824		MDP0000249248	GO:0003824
		MDP0000218204	MDP0000154267		MDP0000823781	GO:0000166		MDP0000283987	GO:0003824		MDP0000248327	GO:0003824
		MDP0000127635	MDP0000221796		MDP0000824430	GO:0000166		MDP0000247776	GO:0003824		MDP0000247776	GO:0003824
		MDP0000213987	MDP0000256117		MDP0000826005	GO:0000166		MDP0000843625	GO:0003824		MDP0000247441	GO:0003824
		MDP0000615636	MDP0000202932		MDP0000827937	GO:0000166		MDP0000268288	GO:0003824		MDP0000245076	GO:0003824
		MDP0000183470	MDP0000609991		MDP0000829770	GO:0000166		MDP0000210358	GO:0003824		MDP0000242817	GO:0003824
		MDP0000165421	MDP0000333724		MDP0000831501	GO:0000166		MDP0000216874	GO:0003824		MDP0000240200	GO:0003824
		MDP0000250984	MDP0000152552		MDP0000831656	GO:0000166		MDP0000204764	GO:0003824		MDP0000239131	GO:0003824
		MDP0000302833	MDP0000857666		MDP0000833077	GO:0000166		MDP0000614155	GO:0003824		MDP0000237816	GO:0003824
		MDP0000743961	MDP0000137804		MDP0000833745	GO:0000166		MDP0000185413	GO:0003824		MDP0000234947	GO:0003824
		MDP0000297627	MDP0000561479		MDP0000835663	GO:0000166		MDP0000161712	GO:0003824		MDP0000233331	GO:0003824
		MDP0000296668	MDP0000726890		MDP0000835914	GO:0000166		MDP0000307728	GO:0003824		MDP0000232579	GO:0003824
		MDP0000120120	MDP0000310620		MDP0000838506	GO:0000166		MDP0000300492	GO:0003824		MDP0000231635	GO:0003824
		MDP0000184210	MDP0000300440		MDP0000841125	GO:0000166		MDP0000933301	GO:0003824		MDP0000228406	GO:0003824
		MDP0000201961	MDP0000140233		MDP0000841830	GO:0000166		MDP0000601893	GO:0003824		MDP0000226952	GO:0003824
		MDP0000190269	MDP0000543830		MDP0000845788	GO:0000166		MDP0000171697	GO:0003824		MDP0000225203	GO:0003824
		MDP0000277782	MDP0000580130		MDP0000846265	GO:0000166		MDP0000165725	GO:0003824		MDP0000225170	GO:0003824
		MDP0000245384	MDP0000509746		MDP0000847104	GO:0000166		MDP0000456557	GO:0003824		MDP0000222759	GO:0003824
		MDP0000304850	MDP0000854841		MDP0000847766	GO:0000166		MDP0000754275	GO:0003824		MDP0000130876	GO:0003824
		MDP0000199134	MDP0000501620		MDP0000849495	GO:0000166		MDP0000177096	GO:0003824		MDP0000216874	GO:0003824
		MDP0000291865	MDP0000290349		MDP0000851102	GO:0000166		MDP0000661381	GO:0003824		MDP0000214826	GO:0003824
		MDP0000295621	MDP0000163332		MDP0000853127	GO:0000166		MDP0000266930	GO:0003824		MDP0000210542	GO:0003824
		MDP0000185455	MDP0000123007		MDP0000859326	GO:0000166		MDP0000270114	GO:0003824		MDP0000209871	GO:0003824
		MDP0000151958	MDP0000897736		MDP0000862316	GO:0000166		MDP0000125171	GO:0003824		MDP0000209015	GO:0003824
		MDP0000268288	MDP0000251730		MDP0000862532	GO:0000166		MDP0000314215	GO:0003824		MDP0000208364	GO:0003824
		MDP0000127207	MDP0000224231		MDP0000863404	GO:0000166		MDP0000673939	GO:0003824		MDP0000203122	GO:0003824
		MDP0000150257	MDP0000441919		MDP0000865807	GO:0000166		MDP0000284550	GO:0003824		MDP0000199909	GO:0003824
		MDP0000288974	MDP0000289540		MDP0000869200	GO:0000166		MDP0000211617	GO:0003824		MDP0000197815	GO:0003824
		MDP0000290693	MDP0000195789		MDP0000869624	GO:0000166		MDP0000288411	GO:0003824		MDP0000195804	GO:0003824
		MDP0000478769	MDP0000195758		MDP0000870890	GO:0000166		MDP0000295428	GO:0003824		MDP0000195716	GO:0003824
		MDP0000234501	MDP0000218911		MDP0000871177	GO:0000166		MDP0000697908	GO:0003824		MDP0000194114	GO:0003824
		MDP0000305846	MDP0000173052		MDP0000872286	GO:0000166		MDP0000285392	GO:0003824		MDP0000191680	GO:0003824
		MDP0000169200	MDP0000754915		MDP0000873797	GO:0000166		MDP0000283784	GO:0003824		MDP0000191247	GO:0003824
		MDP0000314002	MDP0000316334		MDP0000874088	GO:0000166		MDP0000176996	GO:0003824		MDP0000190213	GO:0003824
		MDP0000282506	MDP0000312936		MDP0000875863	GO:0000166		MDP0000250560	GO:0003824		MDP0000184036	GO:0003824
		MDP0000199864	MDP0000152700		MDP0000877582	GO:0000166		MDP0000869624	GO:0003824		MDP0000182749	GO:0003824
		MDP0000171688	MDP0000338280		MDP0000880187	GO:0000166		MDP0000273793	GO:0003824		MDP0000176996	GO:0003824
		MDP0000172768	MDP0000676342		MDP0000880912	GO:0000166		MDP0000263870	GO:0003824		MDP0000174896	GO:0003824
		MDP0000184243	MDP0000511020		MDP0000882615	GO:0000166		MDP0000433365	GO:0003824		MDP0000174494	GO:0003824
		MDP0000288794	MDP0000252944		MDP0000883367	GO:0000166		MDP0000263725	GO:0003824		MDP0000172827	GO:0003824
		MDP0000621107	MDP0000185653		MDP0000884993	GO:0000166		MDP0000609991	GO:0003824		MDP0000168498	GO:0003824
		MDP0000677840	MDP0000239416		MDP0000889159	GO:0000166		MDP0000140233	GO:0003824		MDP0000168219	GO:0003824
		MDP0000379186	MDP0000578510		MDP0000891422	GO:0000166		MDP0000897736	GO:0003824		MDP0000126711	GO:0003824
		MDP0000141032	MDP0000306385		MDP0000892103	GO:0000166		MDP0000259264	GO:0003824		MDP0000120432	GO:0003824
		MDP0000186300	MDP0000291519		MDP0000893433	GO:0000166		MDP0000130369	GO:0003824		MDP0000120250	GO:0003824
		MDP0000210358	MDP0000250644		MDP0000894851	GO:0000166		MDP0000144747	GO:0003824		MDP0000674429	GO:0003824
		MDP0000204301	MDP0000258530		MDP0000897836	GO:0000166		MDP0000173720	GO:0003824		MDP0000656448	GO:0003824
		MDP0000248683	MDP0000190213		MDP0000898473	GO:0000166		MDP0000239325	GO:0003824		MDP0000249252	GO:0003824
		MDP0000195095	MDP0000312322		MDP0000898896	GO:0000166		MDP0000318801	GO:0003824		MDP0000684450	GO:0003824
		MDP0000169398	MDP0000228857		MDP0000899203	GO:0000166		MDP0000285159	GO:0003824		MDP0000702703	GO:0003824
		MDP0000213704	MDP0000563586		MDP0000902585	GO:0000166		MDP0000201458	GO:0003824		MDP0000575487	GO:0003824
		MDP0000255394	MDP0000309520		MDP0000907785	GO:0000166		MDP0000284756	GO:0003824		MDP0000437626	GO:0003824
		MDP0000226550	MDP0000264759		MDP0000909457	GO:0000166		MDP0000118943	GO:0003824		MDP0000644712	GO:0003824
		MDP0000253375	MDP0000303911		MDP0000911918	GO:0000166		MDP0000646431	GO:0003824		MDP0000673939	GO:0003824
		MDP0000310059	MDP0000129272		MDP0000912127	GO:0000166		MDP0000904990	GO:0003824		MDP0000295971	GO:0003824
		MDP0000305417	MDP0000897093		MDP0000913001	GO:0000166		MDP0000166803	GO:0003824		MDP0000418187	GO:0003824
		MDP0000192054	MDP0000396296		MDP0000913740	GO:0000166		MDP0000277425	GO:0003824		MDP0000601938	GO:0003824
		MDP0000549961	MDP0000258652		MDP0000913813	GO:0000166		MDP0000179365	GO:0003824		MDP0000540959	GO:0003824
		MDP0000409577	MDP0000259741		MDP0000919119	GO:0000166		MDP0000190288	GO:0003824		MDP0000173023	GO:0003824
		MDP0000320399	MDP0000136474		MDP0000920355	GO:0000166		MDP0000208280	GO:0003824		MDP0000501620	GO:0003824
		MDP0000224617	MDP0000746479		MDP0000925883	GO:0000166		MDP0000647263	GO:0003824		MDP0000719094	GO:0003824
		MDP0000281742	MDP0000297808		MDP0000926793	GO:0000166		MDP0000200045	GO:0003824		MDP0000278678	GO:0003824
		MDP0000523878	MDP0000259264		MDP0000939376	GO:0000166		MDP0000279121	GO:0003824		MDP0000535274	GO:0003824
		MDP0000741459	MDP0000226161		MDP0000939857	GO:0000166		MDP0000288440	GO:0003824		MDP0000318968	GO:0003824
		MDP0000183694	MDP0000134702		MDP0000941113	GO:0000166		MDP0000120432	GO:0003824		MDP0000201458	GO:0003824
		MDP0000470319	MDP0000210924		MDP0000942052	GO:0000166		MDP0000810280	GO:0003824		MDP0000859430	GO:0003824
		MDP0000399161	MDP0000234267		MDP0000942775	GO:0000166		MDP0000126711	GO:0003824		MDP0000591198	GO:0003824
		MDP0000192139	MDP0000130876		MDP0000943534	GO:0000166		MDP0000199997	GO:0003824		MDP0000578464	GO:0003824
		MDP0000266274	MDP0000267184		MDP0000944202	GO:0000166		MDP0000174494	GO:0003824		MDP0000505257	GO:0003824
		MDP0000288401	MDP0000438521		MDP0000944409	GO:0000166		MDP0000535274	GO:0003824		MDP0000211803	GO:0003824
		MDP0000135062	MDP0000899100		MDP0000944817	GO:0000166		MDP0000291571	GO:0003824		MDP0000433365	GO:0003824
		MDP0000241508	MDP0000212684		MDP0000944973	GO:0000166		MDP0000251352	GO:0003824		MDP0000273387	GO:0003824
		MDP0000281554	MDP0000287566		MDP0000945325	GO:0000166		MDP0000406862	GO:0003824		MDP0000232577	GO:0003824
		MDP0000269141	MDP0000180203		MDP0000945338	GO:0000166		MDP0000610054	GO:0003824		MDP0000541405	GO:0003824
		MDP0000291478	MDP0000130369		MDP0000946091	GO:0000166		MDP0000193801	GO:0003824		MDP0000195599	GO:0003824
		MDP0000160647	MDP0000214729		MDP0000947262	GO:0000166		MDP0000134791	GO:0003824		MDP0000164113	GO:0003824
		MDP0000278107	MDP0000308379		MDP0000948331	GO:0000166		MDP0000214826	GO:0003824		MDP0000620618	GO:0003824
		MDP0000662186	MDP0000176176		MDP0000948518	GO:0000166		MDP0000183828	GO:0003824		MDP0000223972	GO:0003824
		MDP0000162538	MDP0000238943		MDP0000948690	GO:0000166		MDP0000263200	GO:0003824		MDP0000135504	GO:0003824
		MDP0000204764	MDP0000735681		MDP0000948929	GO:0000166		MDP0000263813	GO:0003824		MDP0000580674	GO:0003824
		MDP0000273537	MDP0000176014		MDP0000949486	GO:0000166		MDP0000249248	GO:0003824		MDP0000723246	GO:0003824
		MDP0000318997	MDP0000197361		MDP0000951203	GO:0000166		MDP0000159365	GO:0003824		MDP0000439879	GO:0003824
		MDP0000293002	MDP0000144747		MDP0000951253	GO:0000166		MDP0000264606	GO:0003824		MDP0000164994	GO:0003824
		MDP0000279351	MDP0000299554		MDP0000010597	GO:0003674		MDP0000178360	GO:0003824		MDP0000123544	GO:0003824
		MDP0000177745	MDP0000445867		MDP0000118943	GO:0003674		MDP0000209015	GO:0003824		MDP0000162539	GO:0003824
		MDP0000245598	MDP0000393790		MDP0000122493	GO:0003674		MDP0000656448	GO:0003824		MDP0000128547	GO:0003824
		MDP0000248937	MDP0000277491		MDP0000122830	GO:0003674		MDP0000541405	GO:0003824		MDP0000779346	GO:0003824
		MDP0000221444	MDP0000173720		MDP0000123980	GO:0003674		MDP0000289011	GO:0003824		MDP0000945325	GO:0003824
		MDP0000447111	MDP0000295199		MDP0000124002	GO:0003674		MDP0000313192	GO:0003824		MDP0000899203	GO:0003824
		MDP0000614155	MDP0000304781		MDP0000125856	GO:0003674		MDP0000168891	GO:0003824		MDP0000897736	GO:0003824
		MDP0000196709	MDP0000152390		MDP0000126806	GO:0003674		MDP0000195716	GO:0003824		MDP0000869624	GO:0003824
		MDP0000297841	MDP0000200820		MDP0000127699	GO:0003674		MDP0000297581	GO:0003824		MDP0000843625	GO:0003824
		MDP0000647134	MDP0000578279		MDP0000128505	GO:0003674		MDP0000300243	GO:0003824		MDP0000770881	GO:0003824
		MDP0000754828	MDP0000284264		MDP0000130342	GO:0003674		MDP0000200486	GO:0003824		MDP0000728326	GO:0003824
		MDP0000277360	MDP0000184036		MDP0000132348	GO:0003674		MDP0000167304	GO:0003824		MDP0000719154	GO:0003824
		MDP0000129707	MDP0000256677		MDP0000132608	GO:0003674		MDP0000693765	GO:0003824		MDP0000689933	GO:0003824
		MDP0000152557	MDP0000309410		MDP0000135570	GO:0003674		MDP0000178874	GO:0003824		MDP0000679403	GO:0003824
		MDP0000220197	MDP0000291865		MDP0000135807	GO:0003674		MDP0000779346	GO:0003824		MDP0000625880	GO:0003824
		MDP0000164256	MDP0000143798		MDP0000137432	GO:0003674		MDP0000525414	GO:0003824		MDP0000569930	GO:0003824
		MDP0000939182	MDP0000159422		MDP0000138013	GO:0003674		MDP0000271090	GO:0003824		MDP0000406862	GO:0003824
		MDP0000131307	MDP0000266241		MDP0000138960	GO:0003674		MDP0000674429	GO:0003824		MDP0000397215	GO:0003824
		MDP0000898514	MDP0000239325		MDP0000140520	GO:0003674		MDP0000162539	GO:0003824		MDP0000364057	GO:0003824
		MDP0000308411	MDP0000310059		MDP0000148564	GO:0003674		MDP0000304326	GO:0003824		MDP0000341930	GO:0003824
		MDP0000172855	MDP0000183585		MDP0000154198	GO:0003674		MDP0000200224	GO:0003824		MDP0000337611	GO:0003824
		MDP0000198793	MDP0000136998		MDP0000155343	GO:0003674		MDP0000191730	GO:0003824		MDP0000337059	GO:0003824
		MDP0000203079	MDP0000259843		MDP0000155712	GO:0003674		MDP0000191307	GO:0003824		MDP0000316703	GO:0003824
		MDP0000214655	MDP0000318801		MDP0000160119	GO:0003674		MDP0000711630	GO:0003824		MDP0000315887	GO:0003824
		MDP0000749480	MDP0000218643		MDP0000164104	GO:0003674		MDP0000416203	GO:0003824		MDP0000315307	GO:0003824
		MDP0000305280	MDP0000228407		MDP0000167378	GO:0003674		MDP0000252158	GO:0003824		MDP0000311650	GO:0003824
		MDP0000705752	MDP0000240953		MDP0000171277	GO:0003674		MDP0000147176	GO:0003824		MDP0000307728	GO:0003824
		MDP0000272419	MDP0000297918		MDP0000172124	GO:0003674		MDP0000715186	GO:0003824		MDP0000306640	GO:0003824
		MDP0000172537	MDP0000892103		MDP0000172814	GO:0003674		MDP0000554450	GO:0003824		MDP0000304326	GO:0003824
		MDP0000264898	MDP0000245835		MDP0000173052	GO:0003674		MDP0000273126	GO:0003824		MDP0000303537	GO:0003824
		MDP0000429707	MDP0000712810		MDP0000173667	GO:0003674		MDP0000552902	GO:0003824		MDP0000300243	GO:0003824
		MDP0000518327	MDP0000237920		MDP0000178104	GO:0003674		MDP0000569930	GO:0003824		MDP0000295428	GO:0003824
		MDP0000714794	MDP0000223057		MDP0000178508	GO:0003674		MDP0000152290	GO:0003824		MDP0000288411	GO:0003824
		MDP0000242487	MDP0000124823		MDP0000179654	GO:0003674		MDP0000644712	GO:0003824		MDP0000285159	GO:0003824
		MDP0000304548	MDP0000294257		MDP0000179831	GO:0003674		MDP0000160119	GO:0003824		MDP0000284542	GO:0003824
		MDP0000134596	MDP0000199867		MDP0000180064	GO:0003674		MDP0000578464	GO:0003824		MDP0000283994	GO:0003824
		MDP0000135191	MDP0000720210		MDP0000183286	GO:0003674		MDP0000719094	GO:0003824		MDP0000281526	GO:0003824
		MDP0000275388	MDP0000328026		MDP0000185319	GO:0003674		MDP0000216852	GO:0003824		MDP0000279365	GO:0003824
		MDP0000713750	MDP0000256891		MDP0000186300	GO:0003674		MDP0000607708	GO:0003824		MDP0000279121	GO:0003824
		MDP0000856686	MDP0000206099		MDP0000194460	GO:0003674		MDP0000593243	GO:0003824		MDP0000278318	GO:0003824
		MDP0000190810	MDP0000167952		MDP0000194903	GO:0003674		MDP0000233099	GO:0003824		MDP0000274685	GO:0003824
		MDP0000862090	MDP0000277950		MDP0000194976	GO:0003674		MDP0000156980	GO:0003824		MDP0000273393	GO:0003824
		MDP0000145267	MDP0000278219		MDP0000198078	GO:0003674		MDP0000225170	GO:0003824		MDP0000273126	GO:0003824
		MDP0000487399	MDP0000271241		MDP0000198152	GO:0003674		MDP0000396858	GO:0003824		MDP0000272261	GO:0003824
		MDP0000661632	MDP0000256544		MDP0000199997	GO:0003674		MDP0000164994	GO:0003824		MDP0000271090	GO:0003824
		MDP0000227568	MDP0000267730		MDP0000200045	GO:0003674		MDP0000249252	GO:0003824		MDP0000266930	GO:0003824
		MDP0000135865	MDP0000178382		MDP0000200384	GO:0003674		MDP0000243539	GO:0003824		MDP0000266033	GO:0003824
		MDP0000182264	MDP0000236744		MDP0000200569	GO:0003674		MDP0000945325	GO:0003824		MDP0000255284	GO:0003824
		MDP0000167204	MDP0000715030		MDP0000209701	GO:0003674		MDP0000203381	GO:0003824		MDP0000252251	GO:0003824
		MDP0000226149	MDP0000580841		MDP0000216436	GO:0003674		MDP0000183226	GO:0003824		MDP0000251794	GO:0003824
		MDP0000878830	MDP0000153155		MDP0000221997	GO:0003674		MDP0000328568	GO:0003824		MDP0000249814	GO:0003824
		MDP0000895343	MDP0000512632		MDP0000223538	GO:0003674		MDP0000229382	GO:0003824		MDP0000244593	GO:0003824
		MDP0000240941	MDP0000305986		MDP0000223748	GO:0003674		MDP0000601938	GO:0003824		MDP0000243539	GO:0003824
		MDP0000249776	MDP0000205471		MDP0000223858	GO:0003674		MDP0000125856	GO:0003824		MDP0000231217	GO:0003824
		MDP0000700517	MDP0000488746		MDP0000225335	GO:0003674		MDP0000226952	GO:0003824		MDP0000229382	GO:0003824
		MDP0000814711	MDP0000151570		MDP0000225501	GO:0003674		MDP0000219560	GO:0003824		MDP0000218204	GO:0003824
		MDP0000307728	MDP0000152269		MDP0000226311	GO:0003674		MDP0000704839	GO:0003824		MDP0000216852	GO:0003824
		MDP0000289259	MDP0000285159		MDP0000236916	GO:0003674		MDP0000123544	GO:0003824		MDP0000214692	GO:0003824
		MDP0000223220	MDP0000215901		MDP0000237113	GO:0003674		MDP0000205129	GO:0003824		MDP0000212857	GO:0003824
		MDP0000162805	MDP0000137944		MDP0000239469	GO:0003674		MDP0000230078	GO:0003824		MDP0000211617	GO:0003824
		MDP0000155334	MDP0000641807		MDP0000240886	GO:0003674		MDP0000146718	GO:0003824		MDP0000210358	GO:0003824
		MDP0000139590	MDP0000301399		MDP0000243004	GO:0003674		MDP0000128547	GO:0003824		MDP0000208280	GO:0003824
		MDP0000682317	MDP0000206040		MDP0000243005	GO:0003674		MDP0000129977	GO:0003824		MDP0000205181	GO:0003824
		MDP0000204727	MDP0000493969		MDP0000251352	GO:0003674		MDP0000318968	GO:0003824		MDP0000204764	GO:0003824
		MDP0000281292	MDP0000545656		MDP0000251669	GO:0003674		MDP0000298724	GO:0003824		MDP0000203381	GO:0003824
		MDP0000134153	MDP0000218012		MDP0000253375	GO:0003674		MDP0000770881	GO:0003824		MDP0000200486	GO:0003824
		MDP0000270713	MDP0000201458		MDP0000253705	GO:0003674		MDP0000541305	GO:0003824		MDP0000196654	GO:0003824
		MDP0000687787	MDP0000824792		MDP0000253829	GO:0003674		MDP0000252777	GO:0003824		MDP0000196447	GO:0003824
		MDP0000232514	MDP0000581276		MDP0000255239	GO:0003674		MDP0000266895	GO:0003824		MDP0000196266	GO:0003824
		MDP0000462268	MDP0000287751		MDP0000256095	GO:0003674		MDP0000355795	GO:0003824		MDP0000191916	GO:0003824
		MDP0000151791	MDP0000152774		MDP0000258129	GO:0003674		MDP0000174949	GO:0003824		MDP0000191307	GO:0003824
		MDP0000154831	MDP0000284756		MDP0000259792	GO:0003674		MDP0000899203	GO:0003824		MDP0000186363	GO:0003824
		MDP0000256753	MDP0000704103		MDP0000260367	GO:0003674		MDP0000126248	GO:0003824		MDP0000183171	GO:0003824
		MDP0000239632	MDP0000173499		MDP0000260477	GO:0003674		MDP0000166893	GO:0003824		MDP0000179937	GO:0003824
		MDP0000282446	MDP0000594248		MDP0000261507	GO:0003674		MDP0000127290	GO:0003824		MDP0000179365	GO:0003824
		MDP0000120656	MDP0000118943		MDP0000264898	GO:0003674		MDP0000427158	GO:0003824		MDP0000177080	GO:0003824
		MDP0000120780	MDP0000153212		MDP0000264923	GO:0003674		MDP0000315887	GO:0003824		MDP0000174949	GO:0003824
		MDP0000432524	MDP0000157249		MDP0000268156	GO:0003674		MDP0000316703	GO:0003824		MDP0000169611	GO:0003824
		MDP0000680860	MDP0000646431		MDP0000271321	GO:0003674		MDP0000173023	GO:0003824		MDP0000167662	GO:0003824
		MDP0000287791	MDP0000697909		MDP0000271818	GO:0003674		MDP0000135694	GO:0003824		MDP0000167304	GO:0003824
		MDP0000156075	MDP0000625168		MDP0000273793	GO:0003674		MDP0000281526	GO:0003824		MDP0000166893	GO:0003824
		MDP0000220199	MDP0000209370		MDP0000276770	GO:0003674		MDP0000613369	GO:0003824		MDP0000166803	GO:0003824
		MDP0000158999	MDP0000311696		MDP0000279178	GO:0003674		MDP0000125726	GO:0003824		MDP0000156647	GO:0003824
		MDP0000144523	MDP0000243370		MDP0000280246	GO:0003674		MDP0000537056	GO:0003824		MDP0000153464	GO:0003824
		MDP0000210920	MDP0000225403		MDP0000280452	GO:0003674		MDP0000343712	GO:0003824		MDP0000152290	GO:0003824
		MDP0000224969	MDP0000759411		MDP0000281115	GO:0003674		MDP0000582939	GO:0003824		MDP0000146735	GO:0003824
		MDP0000587731	MDP0000528533		MDP0000282281	GO:0003674		MDP0000364057	GO:0003824		MDP0000144747	GO:0003824
		MDP0000936198	MDP0000904990		MDP0000282427	GO:0003674		MDP0000253009	GO:0003824		MDP0000141896	GO:0003824
		MDP0000765367	MDP0000188174		MDP0000283518	GO:0003674		MDP0000200384	GO:0003824		MDP0000136998	GO:0003824
		MDP0000285570	MDP0000670559		MDP0000288921	GO:0003674		MDP0000300315	GO:0003824		MDP0000135694	GO:0003824
		MDP0000933301	MDP0000650577		MDP0000290148	GO:0003674		MDP0000223972	GO:0003824		MDP0000134153	GO:0003824
		MDP0000291443	MDP0000309577		MDP0000290230	GO:0003674		MDP0000877539	GO:0003824		MDP0000133735	GO:0003824
		MDP0000130772	MDP0000500940		MDP0000290274	GO:0003674		MDP0000122830	GO:0003824		MDP0000129977	GO:0003824
		MDP0000240284	MDP0000296823		MDP0000290494	GO:0003674		MDP0000572117	GO:0003824		MDP0000128066	GO:0003824
		MDP0000144896	MDP0000277425		MDP0000292940	GO:0003674		MDP0000186300	GO:0003824		MDP0000122611	GO:0003824
		MDP0000164670	MDP0000512054		MDP0000296782	GO:0003674		MDP0000226311	GO:0003824		MDP0000118943	GO:0003824
		MDP0000474211	MDP0000166803		MDP0000299260	GO:0003674		MDP0000859430	GO:0003824		MDP0000661381	GO:0003824
		MDP0000275611	MDP0000247725		MDP0000302481	GO:0003674		MDP0000340465	GO:0003824		MDP0000647263	GO:0003824
		MDP0000143460	MDP0000147931		MDP0000302628	GO:0003674		MDP0000600531	GO:0003824		MDP0000302913	GO:0003824
		MDP0000184736	MDP0000160372		MDP0000302913	GO:0003674		MDP0000714571	GO:0003824		MDP0000697981	GO:0003824
		MDP0000294971	MDP0000179365		MDP0000308262	GO:0003674		MDP0000337059	GO:0003824		MDP0000456557	GO:0003824
		MDP0000439540	MDP0000895343		MDP0000315893	GO:0003674		MDP0000136998	GO:0003824		MDP0000398446	GO:0003824
		MDP0000219451	MDP0000311755		MDP0000319392	GO:0003674		MDP0000146735	GO:0003824		MDP0000333605	GO:0003824
		MDP0000614098	MDP0000878830		MDP0000319969	GO:0003674		MDP0000153464	GO:0003824		MDP0000308262	GO:0003824
		MDP0000202496	MDP0000321305		MDP0000321879	GO:0003674		MDP0000156647	GO:0003824		MDP0000296565	GO:0003824
		MDP0000695033	MDP0000245698		MDP0000322387	GO:0003674		MDP0000169611	GO:0003824		MDP0000251352	GO:0003824
		MDP0000607524	MDP0000173584		MDP0000322494	GO:0003674		MDP0000173052	GO:0003824		MDP0000216436	GO:0003824
		MDP0000629515	MDP0000381728		MDP0000323884	GO:0003674		MDP0000179937	GO:0003824		MDP0000200045	GO:0003824
		MDP0000756678	MDP0000304986		MDP0000327390	GO:0003674		MDP0000186363	GO:0003824		MDP0000199997	GO:0003824
		MDP0000268798	MDP0000396037		MDP0000328000	GO:0003674		MDP0000196266	GO:0003824		MDP0000125856	GO:0003824
		MDP0000896250	MDP0000146618		MDP0000329761	GO:0003674		MDP0000212857	GO:0003824		MDP0000124002	GO:0003824
		MDP0000601893	MDP0000306380		MDP0000341028	GO:0003674		MDP0000214692	GO:0003824		MDP0000219560	GO:0003824
		MDP0000264701	MDP0000217786		MDP0000341029	GO:0003674		MDP0000218204	GO:0003824		MDP0000138013	GO:0003824
		MDP0000433152	MDP0000247630		MDP0000364491	GO:0003674		MDP0000244593	GO:0003824		MDP0000468026	GO:0003824
		MDP0000642465	MDP0000300691		MDP0000379861	GO:0003674		MDP0000252251	GO:0003824		MDP0000913001	GO:0003824
		MDP0000165725	MDP0000157824		MDP0000380340	GO:0003674		MDP0000255284	GO:0003824		MDP0000803862	GO:0003824
		MDP0000337892	MDP0000223831		MDP0000380411	GO:0003674		MDP0000272261	GO:0003824		MDP0000122830	GO:0003824
		MDP0000188174	MDP0000280711		MDP0000382336	GO:0003674		MDP0000274685	GO:0003824		MDP0000416203	GO:0003824
		MDP0000188175	MDP0000814711		MDP0000383765	GO:0003674		MDP0000282281	GO:0003824		MDP0000186300	GO:0003824
		MDP0000266241	MDP0000155374		MDP0000396858	GO:0003674		MDP0000284542	GO:0003824		MDP0000600531	GO:0003824
		MDP0000797531	MDP0000247970		MDP0000398446	GO:0003674		MDP0000337611	GO:0003824		MDP0000887474	GO:0003824
		MDP0000252497	MDP0000763413		MDP0000405959	GO:0003674		MDP0000679403	GO:0003824		MDP0000638113	GO:0003824
		MDP0000239131	MDP0000180189		MDP0000409111	GO:0003674		MDP0000689933	GO:0003824		MDP0000282281	GO:0003824
		MDP0000311453	MDP0000298429		MDP0000414452	GO:0003674		MDP0000719154	GO:0003824		MDP0000263870	GO:0003824
		MDP0000303597	MDP0000190288		MDP0000416203	GO:0003674		MDP0000620618	GO:0003824		MDP0000226311	GO:0003824
		MDP0000824817	MDP0000205076		MDP0000417792	GO:0003674		MDP0000195599	GO:0003824		MDP0000205138	GO:0003824
		MDP0000168203	MDP0000157025		MDP0000424398	GO:0003674		MDP0000211803	GO:0003824		MDP0000200384	GO:0003824
		MDP0000188687	MDP0000138076		MDP0000429703	GO:0003674		MDP0000803862	GO:0003824		MDP0000173052	GO:0003824
		MDP0000808582	MDP0000122104		MDP0000429707	GO:0003674		MDP0000913001	GO:0003824		MDP0000685835	GO:0004518
		MDP0000156647	MDP0000307319		MDP0000437672	GO:0003674		MDP0000138013	GO:0003824		MDP0000682587	GO:0004518
		MDP0000272261	MDP0000120670		MDP0000438737	GO:0003674		MDP0000120250	GO:0003824		MDP0000738433	GO:0004518
		MDP0000563698	MDP0000829770		MDP0000441228	GO:0003674		MDP0000179232	GO:0003824		MDP0000695359	GO:0004518
		MDP0000177022	MDP0000453217		MDP0000444665	GO:0003674		MDP0000184036	GO:0003824		MDP0000212563	GO:0004518
		MDP0000260770	MDP0000740983		MDP0000447784	GO:0003674		MDP0000225403	GO:0003824		MDP0000909890	GO:0004518
		MDP0000137487	MDP0000281166		MDP0000453141	GO:0003674		MDP0000239131	GO:0003824		MDP0000511335	GO:0004518
		MDP0000308528	MDP0000146696		MDP0000456557	GO:0003674		MDP0000134271	GO:0003824		MDP0000737139	GO:0004518
		MDP0000917978	MDP0000349941		MDP0000458887	GO:0003674		MDP0000295783	GO:0003824		MDP0000638176	GO:0004518
		MDP0000205138	MDP0000240059		MDP0000468026	GO:0003674		MDP0000349941	GO:0003824		MDP0000516404	GO:0004518
		MDP0000200406	MDP0000242423		MDP0000471592	GO:0003674		MDP0000365761	GO:0003824		MDP0000715186	GO:0004518
		MDP0000297552	MDP0000707296		MDP0000481585	GO:0003674		MDP0000457082	GO:0003824		MDP0000849106	GO:0004518
		MDP0000702386	MDP0000280003		MDP0000510247	GO:0003674		MDP0000724647	GO:0003824		MDP0000377887	GO:0004518
		MDP0000315552	MDP0000248250		MDP0000510776	GO:0003674		MDP0000152390	GO:0003824		MDP0000496925	GO:0004518
		MDP0000520983	MDP0000143249		MDP0000514412	GO:0003674		MDP0000418690	GO:0003824		MDP0000664381	GO:0004518
		MDP0000759411	MDP0000197579		MDP0000518327	GO:0003674		MDP0000562349	GO:0003824		MDP0000620016	GO:0004518
		MDP0000120802	MDP0000392325		MDP0000520335	GO:0003674		MDP0000135022	GO:0003824		MDP0000455465	GO:0004518
		MDP0000132225	MDP0000578252		MDP0000523602	GO:0003674		MDP0000212693	GO:0003824		MDP0000441413	GO:0004518
		MDP0000195791	MDP0000222196		MDP0000533479	GO:0003674		MDP0000473430	GO:0003824		MDP0000311908	GO:0004518
		MDP0000771545	MDP0000552335		MDP0000543741	GO:0003674		MDP0000270033	GO:0003824		MDP0000302820	GO:0004518
		MDP0000861779	MDP0000276117		MDP0000547785	GO:0003674		MDP0000317420	GO:0003824		MDP0000298141	GO:0004518
		MDP0000253691	MDP0000184420		MDP0000563659	GO:0003674		MDP0000126073	GO:0003824		MDP0000265983	GO:0004518
		MDP0000301724	MDP0000388929		MDP0000570443	GO:0003674		MDP0000149192	GO:0003824		MDP0000253953	GO:0004518
		MDP0000307045	MDP0000494301		MDP0000573463	GO:0003674		MDP0000178615	GO:0003824		MDP0000231826	GO:0004518
		MDP0000263855	MDP0000202343		MDP0000579840	GO:0003674		MDP0000275611	GO:0003824		MDP0000226598	GO:0004518
		MDP0000281503	MDP0000317420		MDP0000580571	GO:0003674		MDP0000183171	GO:0003824		MDP0000213320	GO:0004518
		MDP0000456557	MDP0000238103		MDP0000588637	GO:0003674		MDP0000193774	GO:0003824		MDP0000192796	GO:0004518
		MDP0000158661	MDP0000181662		MDP0000600531	GO:0003674		MDP0000376418	GO:0003824		MDP0000164105	GO:0004518
		MDP0000295199	MDP0000320149		MDP0000626628	GO:0003674		MDP0000313884	GO:0003824		MDP0000137218	GO:0004518
		MDP0000582976	MDP0000179627		MDP0000631106	GO:0003674		MDP0000516404	GO:0004518		MDP0000155347	GO:0004871
		MDP0000838164	MDP0000450214		MDP0000632432	GO:0003674		MDP0000511335	GO:0004518		MDP0000213307	GO:0004871
		MDP0000191680	MDP0000312355		MDP0000633462	GO:0003674		MDP0000496925	GO:0004518		MDP0000155098	GO:0004871
		MDP0000827937	MDP0000545857		MDP0000640644	GO:0003674		MDP0000638176	GO:0004518		MDP0000257577	GO:0004871
		MDP0000221593	MDP0000457768		MDP0000647016	GO:0003674		MDP0000441413	GO:0004518		MDP0000946091	GO:0004871
		MDP0000315417	MDP0000171684		MDP0000647263	GO:0003674		MDP0000620016	GO:0004518		MDP0000713403	GO:0004871
		MDP0000244424	MDP0000188234		MDP0000647791	GO:0003674		MDP0000307303	GO:0004518		MDP0000597009	GO:0004871
		MDP0000177096	MDP0000149128		MDP0000650337	GO:0003674		MDP0000455465	GO:0004518		MDP0000538536	GO:0004871
		MDP0000571636	MDP0000258729		MDP0000654410	GO:0003674		MDP0000302820	GO:0004518		MDP0000523959	GO:0004871
		MDP0000196670	MDP0000415104		MDP0000654460	GO:0003674		MDP0000285288	GO:0004518		MDP0000318292	GO:0004871
		MDP0000293310	MDP0000284209		MDP0000657495	GO:0003674		MDP0000737139	GO:0004518		MDP0000311885	GO:0004871
		MDP0000120051	MDP0000317104		MDP0000661381	GO:0003674		MDP0000394825	GO:0004518		MDP0000309946	GO:0004871
		MDP0000135645	MDP0000208280		MDP0000667922	GO:0003674		MDP0000250923	GO:0004518		MDP0000307855	GO:0004871
		MDP0000173394	MDP0000638974		MDP0000668704	GO:0003674		MDP0000311908	GO:0004518		MDP0000299270	GO:0004871
		MDP0000178454	MDP0000124433		MDP0000668813	GO:0003674		MDP0000738433	GO:0004518		MDP0000297434	GO:0004871
		MDP0000332837	MDP0000279121		MDP0000670699	GO:0003674		MDP0000235721	GO:0004518		MDP0000266451	GO:0004871
		MDP0000283119	MDP0000647263		MDP0000672441	GO:0003674		MDP0000460711	GO:0004518		MDP0000613004	GO:0004871
		MDP0000126716	MDP0000136546		MDP0000676170	GO:0003674		MDP0000536626	GO:0004518		MDP0000302833	GO:0004871
		MDP0000431120	MDP0000200045		MDP0000683905	GO:0003674		MDP0000282990	GO:0004518		MDP0000300556	GO:0004871
		MDP0000186581	MDP0000144441		MDP0000686419	GO:0003674		MDP0000547085	GO:0004518		MDP0000192877	GO:0004871
		MDP0000281784	MDP0000152400		MDP0000689189	GO:0003674		MDP0000433613	GO:0004518		MDP0000178360	GO:0004872
		MDP0000247649	MDP0000188626		MDP0000697476	GO:0003674		MDP0000594234	GO:0004518		MDP0000132140	GO:0004872
		MDP0000661381	MDP0000150760		MDP0000702385	GO:0003674		MDP0000423628	GO:0004518		MDP0000152807	GO:0004872
		MDP0000271977	MDP0000203249		MDP0000703059	GO:0003674		MDP0000744864	GO:0004518		MDP0000155347	GO:0004872
		MDP0000142494	MDP0000119411		MDP0000707083	GO:0003674		MDP0000405918	GO:0004518		MDP0000235822	GO:0004872
		MDP0000178615	MDP0000492138		MDP0000713715	GO:0003674		MDP0000711506	GO:0004518		MDP0000252777	GO:0004872
		MDP0000292530	MDP0000215626		MDP0000714794	GO:0003674		MDP0000422452	GO:0004518		MDP0000492359	GO:0004872
		MDP0000418690	MDP0000124829		MDP0000725198	GO:0003674		MDP0000591198	GO:0004518		MDP0000202962	GO:0004872
		MDP0000457082	MDP0000278176		MDP0000739970	GO:0003674		MDP0000467515	GO:0004518		MDP0000207277	GO:0004872
		MDP0000310656	MDP0000123260		MDP0000740648	GO:0003674		MDP0000399402	GO:0004518		MDP0000210764	GO:0004872
		MDP0000232235	MDP0000120120		MDP0000751020	GO:0003674		MDP0000219451	GO:0004518		MDP0000214528	GO:0004872
		MDP0000290960	MDP0000302613		MDP0000752795	GO:0003674		MDP0000564181	GO:0004518		MDP0000230640	GO:0004872
		MDP0000266930	MDP0000884359		MDP0000771887	GO:0003674		MDP0000614098	GO:0004518		MDP0000284298	GO:0004872
		MDP0000237847	MDP0000288440		MDP0000772040	GO:0003674		MDP0000682587	GO:0004518		MDP0000333337	GO:0004872
		MDP0000270114	MDP0000328981		MDP0000776161	GO:0003674		MDP0000720885	GO:0004518		MDP0000628105	GO:0004872
		MDP0000127946	MDP0000315525		MDP0000794149	GO:0003674		MDP0000619582	GO:0004518		MDP0000632237	GO:0004872
		MDP0000241233	MDP0000810280		MDP0000799395	GO:0003674		MDP0000192796	GO:0004518		MDP0000212329	GO:0004872
		MDP0000293524	MDP0000199997		MDP0000799658	GO:0003674		MDP0000578510	GO:0004518		MDP0000594906	GO:0004872
		MDP0000260458	MDP0000126711		MDP0000802513	GO:0003674		MDP0000578252	GO:0004518		MDP0000314031	GO:0004872
		MDP0000320535	MDP0000120432		MDP0000803862	GO:0003674		MDP0000579467	GO:0004518		MDP0000827937	GO:0004872
		MDP0000286825	MDP0000501809		MDP0000811918	GO:0003674		MDP0000226598	GO:0004518		MDP0000221476	GO:0004872
		MDP0000248702	MDP0000572675		MDP0000817915	GO:0003674		MDP0000231826	GO:0004518		MDP0000585303	GO:0004872
		MDP0000125171	MDP0000177624		MDP0000838506	GO:0003674		MDP0000298141	GO:0004518		MDP0000122419	GO:0004872
		MDP0000948729	MDP0000579467		MDP0000848732	GO:0003674		MDP0000393943	GO:0004518		MDP0000276117	GO:0004872
		MDP0000563790	MDP0000186875		MDP0000854208	GO:0003674		MDP0000213320	GO:0004518		MDP0000398858	GO:0004872
		MDP0000673939	MDP0000941653		MDP0000854250	GO:0003674		MDP0000685835	GO:0004518		MDP0000609991	GO:0004872
		MDP0000314215	MDP0000174494		MDP0000863789	GO:0003674		MDP0000715186	GO:0004518		MDP0000200224	GO:0004872
		MDP0000124947	MDP0000535274		MDP0000874982	GO:0003674		MDP0000377887	GO:0004518		MDP0000913813	GO:0004872
		MDP0000185177	MDP0000302749		MDP0000882402	GO:0003674		MDP0000909890	GO:0004518		MDP0000121191	GO:0004872
		MDP0000290477	MDP0000275284		MDP0000906801	GO:0003674		MDP0000849106	GO:0004518		MDP0000946091	GO:0004872
		MDP0000317703	MDP0000629591		MDP0000910006	GO:0003674		MDP0000164105	GO:0004518		MDP0000874088	GO:0004872
		MDP0000159847	MDP0000584597		MDP0000910857	GO:0003674		MDP0000664381	GO:0004518		MDP0000807403	GO:0004872
		MDP0000267956	MDP0000864726		MDP0000911085	GO:0003674		MDP0000580130	GO:0004518		MDP0000644249	GO:0004872
		MDP0000122076	MDP0000245009		MDP0000913001	GO:0003674		MDP0000137218	GO:0004518		MDP0000323622	GO:0004872
		MDP0000169177	MDP0000166967		MDP0000917611	GO:0003674		MDP0000305353	GO:0004871		MDP0000317622	GO:0004872
		MDP0000809880	MDP0000444616		MDP0000934046	GO:0003674		MDP0000155347	GO:0004871		MDP0000315265	GO:0004872
		MDP0000149759	MDP0000226598		MDP0000080098	GO:0003676		MDP0000261968	GO:0004871		MDP0000303744	GO:0004872
		MDP0000236157	MDP0000119703		MDP0000119800	GO:0003676		MDP0000311885	GO:0004871		MDP0000290119	GO:0004872
		MDP0000271940	MDP0000242030		MDP0000119945	GO:0003676		MDP0000597009	GO:0004871		MDP0000282977	GO:0004872
		MDP0000769617	MDP0000760371		MDP0000121074	GO:0003676		MDP0000307855	GO:0004871		MDP0000277360	GO:0004872
		MDP0000150290	MDP0000247317		MDP0000121097	GO:0003676		MDP0000155098	GO:0004871		MDP0000236354	GO:0004872
		MDP0000197472	MDP0000536454		MDP0000121260	GO:0003676		MDP0000713403	GO:0004871		MDP0000228456	GO:0004872
		MDP0000486804	MDP0000130896		MDP0000121633	GO:0003676		MDP0000275293	GO:0004871		MDP0000214826	GO:0004872
		MDP0000129019	MDP0000261209		MDP0000122611	GO:0003676		MDP0000302833	GO:0004871		MDP0000213482	GO:0004872
		MDP0000204719	MDP0000304595		MDP0000123985	GO:0003676		MDP0000299270	GO:0004871		MDP0000195716	GO:0004872
		MDP0000163333	MDP0000191601		MDP0000124083	GO:0003676		MDP0000309946	GO:0004871		MDP0000191247	GO:0004872
		MDP0000258044	MDP0000212702		MDP0000124116	GO:0003676		MDP0000292654	GO:0004871		MDP0000176220	GO:0004872
		MDP0000296540	MDP0000157254		MDP0000124769	GO:0003676		MDP0000257577	GO:0004871		MDP0000174639	GO:0004872
		MDP0000323246	MDP0000304027		MDP0000124920	GO:0003676		MDP0000213307	GO:0004871		MDP0000180189	GO:0004872
[truncated: 39,514 more rows]

## Sheet: Arabidopsis
			All Arabidopsis			USEARCH4040			UCLUST50
UCLUST50 Headers	USEARCH4040 Headers		Header	GO term		Header	GO term		Header	GO term
AT1G67120	AT1G67120		AT1G50030	GO:0000003		AT1G08260	GO:0000003		AT1G08260	GO:0000003		AT1G67120
AT1G48090	AT1G48090		AT1G80070	GO:0000003		AT1G36160	GO:0000003		AT1G36160	GO:0000003		AT1G48090
AT3G48190	AT4G13750		AT1G08260	GO:0000003		AT1G55350	GO:0000003		AT1G01040	GO:0000003		AT3G48190
AT4G13750	AT4G27010		AT1G36160	GO:0000003		AT1G01040	GO:0000003		AT1G55970	GO:0000003		AT4G13750
AT4G27010	AT1G08260		AT1G20960	GO:0000003		AT1G13980	GO:0000003		AT1G13980	GO:0000003		AT4G27010
AT1G08260	AT1G36160		AT1G55350	GO:0000003		AT1G61850	GO:0000003		AT1G61850	GO:0000003		AT1G08260
AT1G36160	AT3G06530		AT1G01040	GO:0000003		AT1G79350	GO:0000003		AT1G58210	GO:0000003		AT1G36160
AT3G06530	AT1G21580		AT1G16710	GO:0000003		AT1G58210	GO:0000003		AT1G14610	GO:0000003		AT3G06530
AT4G22970	AT1G55350		AT1G79000	GO:0000003		AT1G14610	GO:0000003		AT1G30610	GO:0000003		AT4G22970
AT1G21580	AT5G61140		AT1G55970	GO:0000003		AT1G80260	GO:0000003		AT1G80260	GO:0000003		AT1G21580
AT5G61140	AT1G79280		AT1G13980	GO:0000003		AT1G80410	GO:0000003		AT1G19850	GO:0000003		AT5G61140
AT1G79280	AT3G05680		AT1G61850	GO:0000003		AT1G02980	GO:0000003		AT1G80410	GO:0000003		AT1G79280
AT3G05680	AT3G12810		AT1G79350	GO:0000003		AT1G34550	GO:0000003		AT1G02980	GO:0000003		AT3G05680
AT3G12810	AT4G30150		AT1G08840	GO:0000003		AT1G24340	GO:0000003		AT1G34550	GO:0000003		AT3G12810
AT4G30150	AT5G04560		AT1G58210	GO:0000003		AT1G02580	GO:0000003		AT1G70460	GO:0000003		AT4G30150
AT1G57630	AT3G25510		AT1G70070	GO:0000003		AT1G44030	GO:0000003		AT1G02580	GO:0000003		AT1G57630
AT1G65850	AT5G40480		AT1G14460	GO:0000003		AT1G80270	GO:0000003		AT1G44030	GO:0000003		AT1G65850
AT3G25510	AT1G01040		AT1G14610	GO:0000003		AT1G01920	GO:0000003		AT1G80270	GO:0000003		AT3G25510
AT5G11250	AT3G48770		AT1G32490	GO:0000003		AT1G04950	GO:0000003		AT1G01920	GO:0000003		AT5G11250
AT3G14570	AT4G12020		AT1G79560	GO:0000003		AT1G71440	GO:0000003		AT1G04950	GO:0000003		AT3G14570
AT1G01040	AT4G31160		AT1G30610	GO:0000003		AT1G51450	GO:0000003		AT1G71440	GO:0000003		AT1G01040
AT3G48770	AT4G35800		AT1G80260	GO:0000003		AT1G77510	GO:0000003		AT1G51450	GO:0000003		AT3G48770
AT4G12020	AT1G24706		AT1G78580	GO:0000003		AT1G21750	GO:0000003		AT1G77510	GO:0000003		AT4G12020
AT4G35800	AT5G35210		AT1G10270	GO:0000003		AT1G11680	GO:0000003		AT1G21750	GO:0000003		AT4G35800
AT1G24706	AT5G05560		AT1G03160	GO:0000003		AT1G60170	GO:0000003		AT1G11680	GO:0000003		AT1G24706
AT2G03140	AT5G27970		AT1G19850	GO:0000003		AT1G55600	GO:0000003		AT1G55600	GO:0000003		AT2G03140
AT1G59453	AT5G17890		AT1G80410	GO:0000003		AT1G31814	GO:0000003		AT1G31814	GO:0000003		AT1G59453
AT5G35210	AT5G47690		AT1G63700	GO:0000003		AT1G53330	GO:0000003		AT1G53330	GO:0000003		AT5G35210
AT5G05560	AT5G41790		AT1G67490	GO:0000003		AT1G48580	GO:0000003		AT1G48580	GO:0000003		AT5G05560
AT1G55970	AT4G32620		AT1G79490	GO:0000003		AT1G12260	GO:0000003		AT1G80620	GO:0000003		AT1G55970
AT3G12980	AT3G56410		AT1G62750	GO:0000003		AT1G77470	GO:0000003		AT1G06190	GO:0000003		AT3G12980
AT5G27970	AT2G38770		AT1G02980	GO:0000003		AT1G28300	GO:0000003		AT1G12260	GO:0000003		AT5G27970
AT5G17890	AT5G04020		AT1G34550	GO:0000003		AT1G21690	GO:0000003		AT1G54060	GO:0000003		AT5G17890
AT5G47690	AT1G24300		AT1G23540	GO:0000003		AT1G22090	GO:0000003		AT1G77470	GO:0000003		AT5G47690
AT5G41790	AT3G23890		AT1G70460	GO:0000003		AT1G12980	GO:0000003		AT1G28300	GO:0000003		AT5G41790
AT4G32620	AT1G14850		AT1G24340	GO:0000003		AT1G48550	GO:0000003		AT1G21690	GO:0000003		AT4G32620
AT3G56410	AT1G13980		AT1G02580	GO:0000003		AT1G24590	GO:0000003		AT1G22090	GO:0000003		AT3G56410
AT2G38770	AT1G75310		AT1G78390	GO:0000003		AT1G03860	GO:0000003		AT1G12980	GO:0000003		AT2G38770
AT1G24300	AT5G39500		AT1G61040	GO:0000003		AT1G09157	GO:0000003		AT1G48550	GO:0000003		AT1G24300
AT5G04020	AT4G36520		AT1G10510	GO:0000003		AT1G19080	GO:0000003		AT1G69690	GO:0000003		AT5G04020
AT3G23890	AT1G27170		AT1G14840	GO:0000003		AT1G48175	GO:0000003		AT1G24590	GO:0000003		AT3G23890
AT4G38440	AT5G18700		AT1G44030	GO:0000003		AT1G04635	GO:0000003		AT1G69210	GO:0000003		AT4G38440
AT1G14850	AT3G08850		AT1G80270	GO:0000003		AT1G02140	GO:0000003		AT1G03860	GO:0000003		AT1G14850
AT1G34260	AT1G61850		AT1G30100	GO:0000003		AT1G20280	GO:0000003		AT1G36390	GO:0000003		AT1G34260
AT3G21250	AT3G10650		AT1G55870	GO:0000003		AT1G61200	GO:0000003		AT1G76980	GO:0000003		AT3G21250
AT1G13980	AT4G16920		AT1G01920	GO:0000003		AT4G27010	GO:0000003		AT1G21390	GO:0000003		AT1G13980
AT5G39500	AT3G61690		AT1G12770	GO:0000003		AT4G31160	GO:0000003		AT1G09157	GO:0000003		AT5G39500
AT1G75310	AT1G79350		AT1G04950	GO:0000003		AT4G35800	GO:0000003		AT1G21970	GO:0000003		AT1G75310
AT4G36520	AT2G34780		AT1G74960	GO:0000003		AT2G34780	GO:0000003		AT1G65360	GO:0000003		AT4G36520
AT1G27170	AT5G17680		AT1G71440	GO:0000003		AT4G21710	GO:0000003		AT1G19080	GO:0000003		AT1G27170
AT5G18700	AT4G09680		AT1G11870	GO:0000003		AT4G20160	GO:0000003		AT1G30475	GO:0000003		AT5G18700
AT1G65010	AT5G64270		AT1G51450	GO:0000003		AT4G20060	GO:0000003		AT1G48175	GO:0000003		AT1G65010
AT4G27595	AT4G14180		AT1G77510	GO:0000003		AT4G36630	GO:0000003		AT1G04635	GO:0000003		AT4G27595
AT3G08850	AT5G45200		AT1G21750	GO:0000003		AT4G02460	GO:0000003		AT1G02140	GO:0000003		AT3G08850
AT2G03150	AT3G60740		AT1G20630	GO:0000003		AT4G31880	GO:0000003		AT1G20280	GO:0000003		AT2G03150
AT1G61850	AT1G58210		AT1G11680	GO:0000003		AT2G38020	GO:0000003		AT1G61200	GO:0000003		AT1G61850
AT3G10650	AT3G54670		AT1G20200	GO:0000003		AT4G24270	GO:0000003		AT4G27010	GO:0000003		AT3G10650
AT4G16860	AT5G15280		AT1G60170	GO:0000003		AT4G13130	GO:0000003		AT4G22970	GO:0000003		AT4G16860
AT4G16900	AT3G51570		AT1G55600	GO:0000003		AT2G34220	GO:0000003		AT4G35800	GO:0000003		AT4G16900
AT4G16920	AT4G27595		AT1G43710	GO:0000003		AT4G02570	GO:0000003		AT2G03150	GO:0000003		AT4G16920
AT4G16960	AT3G55200		AT1G14030	GO:0000003		AT4G10760	GO:0000003		AT2G34780	GO:0000003		AT4G16960
AT3G61690	AT5G18370		AT1G32500	GO:0000003		AT2G32950	GO:0000003		AT4G21710	GO:0000003		AT3G61690
AT2G34780	AT2G16640		AT1G31814	GO:0000003		AT2G21710	GO:0000003		AT4G20160	GO:0000003		AT2G34780
AT5G17680	AT2G27170		AT1G53330	GO:0000003		AT2G40700	GO:0000003		AT4G20060	GO:0000003		AT5G17680
AT4G24450	AT1G01790		AT1G34430	GO:0000003		AT4G31430	GO:0000003		AT4G23250	GO:0000003		AT4G24450
AT5G43530	AT5G07280		AT1G32200	GO:0000003		AT2G31340	GO:0000003		AT4G36630	GO:0000003		AT5G43530
AT4G09680	AT3G21290		AT1G48580	GO:0000003		AT4G10180	GO:0000003		AT4G11230	GO:0000003		AT4G09680
AT5G64270	AT5G11250		AT1G12860	GO:0000003		AT2G47620	GO:0000003		AT4G02460	GO:0000003		AT5G64270
AT4G14180	AT4G21710		AT1G18450	GO:0000003		AT4G14590	GO:0000003		AT2G45460	GO:0000003		AT4G14180
AT4G23160	AT4G20160		AT1G48850	GO:0000003		AT4G13940	GO:0000003		AT4G14510	GO:0000003		AT4G23160
AT5G45200	AT5G44510		AT1G67440	GO:0000003		AT2G44190	GO:0000003		AT4G31880	GO:0000003		AT5G45200
AT3G60740	AT1G26130		AT1G66330	GO:0000003		AT4G31690	GO:0000003		AT2G38020	GO:0000003		AT3G60740
AT1G58210	AT4G36150		AT1G71920	GO:0000003		AT4G32720	GO:0000003		AT4G24270	GO:0000003		AT1G58210
AT3G54670	AT5G62410		AT1G80620	GO:0000003		AT2G35230	GO:0000003		AT4G13130	GO:0000003		AT3G54670
AT5G15280	AT4G00630		AT1G06190	GO:0000003		AT4G11300	GO:0000003		AT2G34220	GO:0000003		AT5G15280
AT3G51570	AT3G23780		AT1G12260	GO:0000003		AT2G18510	GO:0000003		AT4G02570	GO:0000003		AT3G51570
AT3G55200	AT3G46920		AT1G43170	GO:0000003		AT4G36950	GO:0000003		AT2G32370	GO:0000003		AT3G55200
AT5G18360	AT4G19530		AT1G32240	GO:0000003		AT2G30920	GO:0000003		AT4G10760	GO:0000003		AT5G18360
AT5G18370	AT5G20610		AT1G61800	GO:0000003		AT2G31150	GO:0000003		AT2G32950	GO:0000003		AT5G18370
AT3G43610	AT3G17740		AT1G30480	GO:0000003		AT2G12940	GO:0000003		AT2G21710	GO:0000003		AT3G43610
AT2G16640	AT4G16860		AT1G54060	GO:0000003		AT2G12900	GO:0000003		AT2G40700	GO:0000003		AT2G16640
AT3G16620	AT2G01980		AT1G76370	GO:0000003		AT2G33990	GO:0000003		AT4G31430	GO:0000003		AT3G16620
AT2G27170	AT2G02150		AT1G79230	GO:0000003		AT2G13150	GO:0000003		AT2G44490	GO:0000003		AT2G27170
AT1G01790	AT1G05380		AT1G09340	GO:0000003		AT4G31700	GO:0000003		AT2G31340	GO:0000003		AT1G01790
AT4G00630	AT4G14920		AT1G55900	GO:0000003		AT2G39790	GO:0000003		AT4G10180	GO:0000003		AT4G00630
AT3G21290	AT4G20060		AT1G69380	GO:0000003		AT2G18290	GO:0000003		AT2G47620	GO:0000003		AT3G21290
AT5G07280	AT3G24340		AT1G77470	GO:0000003		AT2G03850	GO:0000003		AT4G14590	GO:0000003		AT5G07280
AT4G20160	AT1G63750		AT1G05690	GO:0000003		AT2G03740	GO:0000003		AT4G13940	GO:0000003		AT4G20160
AT4G21710	AT5G08470		AT1G28300	GO:0000003		AT2G18390	GO:0000003		AT2G44190	GO:0000003		AT4G21710
AT5G44510	AT5G46470		AT1G25560	GO:0000003		AT4G19350	GO:0000003		AT4G30400	GO:0000003		AT5G44510
AT1G26130	AT5G46450		AT1G19350	GO:0000003		AT4G34620	GO:0000003		AT2G33610	GO:0000003		AT1G26130
AT4G36150	AT3G24320		AT1G68840	GO:0000003		AT4G29660	GO:0000003		AT4G31690	GO:0000003		AT4G36150
AT5G62410	AT5G41740		AT1G13260	GO:0000003		AT4G01060	GO:0000003		AT4G32720	GO:0000003		AT5G62410
AT3G23780	AT1G14610		AT1G21690	GO:0000003		AT3G05680	GO:0000003		AT2G18650	GO:0000003		AT3G23780
AT3G46920	AT4G18820		AT1G13440	GO:0000003		AT3G12810	GO:0000003		AT2G35230	GO:0000003		AT3G46920
AT4G19530	AT3G16620		AT1G75080	GO:0000003		AT3G08850	GO:0000003		AT2G33880	GO:0000003		AT4G19530
AT5G12430	AT3G03790		AT1G65260	GO:0000003		AT3G60740	GO:0000003		AT4G11300	GO:0000003		AT5G12430
AT1G19220	AT5G49930		AT1G22090	GO:0000003		AT3G48470	GO:0000003		AT2G18510	GO:0000003		AT1G19220
AT5G20730	AT5G61460		AT1G12980	GO:0000003		AT3G20630	GO:0000003		AT4G30580	GO:0000003		AT5G20730
AT5G20610	AT5G15920		AT1G48550	GO:0000003		AT3G54350	GO:0000003		AT4G35450	GO:0000003		AT5G20610
AT5G48310	AT5G37630		AT1G69690	GO:0000003		AT3G07060	GO:0000003		AT4G36950	GO:0000003		AT5G48310
AT5G22450	AT3G44530		AT1G24590	GO:0000003		AT3G02280	GO:0000003		AT2G30920	GO:0000003		AT5G22450
AT3G17740	AT4G16960		AT1G69210	GO:0000003		AT3G61710	GO:0000003		AT4G00650	GO:0000003		AT3G17740
AT2G01980	AT4G16900		AT1G53580	GO:0000003		AT3G12340	GO:0000003		AT2G31150	GO:0000003		AT2G01980
AT1G20750	AT1G65850		AT1G01520	GO:0000003		AT3G51530	GO:0000003		AT2G12940	GO:0000003		AT1G20750
AT2G02150	AT1G63870		AT1G03860	GO:0000003		AT3G60000	GO:0000003		AT2G28200	GO:0000003		AT2G02150
AT1G05380	AT4G03430		AT1G36390	GO:0000003		AT3G04680	GO:0000003		AT4G35900	GO:0000003		AT1G05380
AT4G14920	AT1G26170		AT1G64520	GO:0000003		AT3G61140	GO:0000003		AT2G17180	GO:0000003		AT4G14920
AT4G20060	AT1G75660		AT1G76980	GO:0000003		AT3G52940	GO:0000003		AT2G12900	GO:0000003		AT4G20060
AT3G24340	AT5G40100		AT1G46480	GO:0000003		AT3G60830	GO:0000003		AT2G33990	GO:0000003		AT3G24340
AT3G21430	AT3G48470		AT1G07890	GO:0000003		AT3G14750	GO:0000003		AT2G13150	GO:0000003		AT3G21430
AT1G63750	AT1G63880		AT1G21390	GO:0000003		AT3G19980	GO:0000003		AT2G18020	GO:0000003		AT1G63750
AT1G63870	AT4G36630		AT1G09157	GO:0000003		AT3G20070	GO:0000003		AT4G31700	GO:0000003		AT1G63870
AT1G63880	AT1G80260		AT1G78630	GO:0000003		AT3G63060	GO:0000003		AT2G39795	GO:0000003		AT1G63880
AT1G66090	AT5G09950		AT1G49510	GO:0000003		AT3G45960	GO:0000003		AT2G39790	GO:0000003		AT1G66090
AT5G08470	AT3G02890		AT1G21970	GO:0000003		AT3G48680	GO:0000003		AT2G18290	GO:0000003		AT5G08470
AT5G46450	AT2G25800		AT1G11430	GO:0000003		AT3G48930	GO:0000003		AT2G03850	GO:0000003		AT5G46450
AT5G46470	AT5G56240		AT1G65360	GO:0000003		AT3G57870	GO:0000003		AT2G03740	GO:0000003		AT5G46470
AT1G62130	AT5G62370		AT1G05190	GO:0000003		AT3G20400	GO:0000003		AT2G37000	GO:0000003		AT1G62130
AT4G24860	AT3G63180		AT1G35680	GO:0000003		AT3G46560	GO:0000003		AT2G18390	GO:0000003		AT4G24860
AT3G61780	AT3G04240		AT1G02780	GO:0000003		AT5G04560	GO:0000003		AT4G19350	GO:0000003		AT3G61780
AT3G24320	AT1G74180		AT1G19080	GO:0000003		AT5G40480	GO:0000003		AT2G46990	GO:0000003		AT3G24320
AT5G41740	AT1G04860		AT1G30475	GO:0000003		AT5G05560	GO:0000003		AT2G42870	GO:0000003		AT5G41740
AT1G14610	AT2G28540		AT1G48175	GO:0000003		AT5G39500	GO:0000003		AT4G34620	GO:0000003		AT1G14610
AT2G41520	AT2G40840		AT1G01370	GO:0000003		AT5G18700	GO:0000003		AT4G29660	GO:0000003		AT2G41520
AT4G18820	AT5G38190		AT1G56200	GO:0000003		AT5G49930	GO:0000003		AT4G01060	GO:0000003		AT4G18820
AT4G34830	AT2G20010		AT1G04635	GO:0000003		AT5G37630	GO:0000003		AT3G48190	GO:0000003		AT4G34830
AT3G03790	AT2G25470		AT1G02140	GO:0000003		AT5G16750	GO:0000003		AT3G05680	GO:0000003		AT3G03790
AT5G49930	AT2G17510		AT1G75350	GO:0000003		AT5G22640	GO:0000003		AT3G12810	GO:0000003		AT5G49930
AT1G27750	AT5G23720		AT1G19890	GO:0000003		AT5G04040	GO:0000003		AT3G12980	GO:0000003		AT1G27750
AT2G27980	AT4G21430		AT1G32370	GO:0000003		AT5G23880	GO:0000003		AT3G08850	GO:0000003		AT2G27980
AT5G61460	AT5G63920		AT1G49400	GO:0000003		AT5G39680	GO:0000003		AT3G60740	GO:0000003		AT5G61460
AT5G15920	AT2G40930		AT1G20280	GO:0000003		AT5G56930	GO:0000003		AT3G61780	GO:0000003		AT5G15920
AT3G44530	AT4G02460		AT1G61200	GO:0000003		AT5G45800	GO:0000003		AT3G48470	GO:0000003		AT3G44530
AT5G37630	AT5G63840		AT4G27010	GO:0000003		AT5G27540	GO:0000003		AT3G23070	GO:0000003		AT5G37630
AT5G65770	AT1G26680		AT2G26890	GO:0000003		AT5G67570	GO:0000003		AT3G06980	GO:0000003		AT5G65770
AT4G03430	AT4G15810		AT4G22970	GO:0000003		AT5G07530	GO:0000003		AT3G54350	GO:0000003		AT4G03430
AT1G27770	AT1G68560		AT2G25660	GO:0000003		AT5G41480	GO:0000003		AT3G07060	GO:0000003		AT1G27770
AT3G57330	AT5G01310		AT4G38600	GO:0000003		AT5G08130	GO:0000003		AT3G02280	GO:0000003		AT3G57330
AT1G26170	AT1G61080		AT4G31160	GO:0000003		AT5G14220	GO:0000003		AT3G24440	GO:0000003		AT1G26170
AT1G75660	AT5G59900		AT4G35800	GO:0000003		AT5G23940	GO:0000003		AT3G55510	GO:0000003		AT1G75660
AT4G29920	AT5G18360		AT4G14970	GO:0000003		AT5G63110	GO:0000003		AT3G12670	GO:0000003		AT4G29920
AT3G48470	AT1G15440		AT2G03150	GO:0000003		AT5G22330	GO:0000003		AT3G61710	GO:0000003		AT3G48470
AT5G40100	AT1G80410		AT2G34780	GO:0000003		AT5G65180	GO:0000003		AT3G12340	GO:0000003		AT5G40100
AT1G30610	AT5G52850		AT2G05120	GO:0000003		AT5G38740	GO:0000003		AT3G51530	GO:0000003		AT1G30610
AT4G36630	AT2G20580		AT2G02480	GO:0000003		AT5G53860	GO:0000003		AT3G60000	GO:0000003		AT4G36630
AT4G23250	AT3G03580		AT4G21710	GO:0000003		AT5G48230	GO:0000003		AT3G04680	GO:0000003		AT4G23250
AT1G80260	AT5G16750		AT4G20160	GO:0000003		AT5G10950	GO:0000003		AT3G61140	GO:0000003		AT1G80260
AT5G09950	AT3G05660		AT4G25120	GO:0000003		AT5G08170	GO:0000003		AT3G52940	GO:0000003		AT5G09950
AT3G02890	AT5G05400		AT4G20060	GO:0000003		AT5G13570	GO:0000003		AT3G60830	GO:0000003		AT3G02890
AT4G34430	AT4G31880		AT4G23250	GO:0000003		AT5G39750	GO:0000003		AT3G26350	GO:0000003		AT4G34430
AT5G56240	AT4G18750		AT4G36630	GO:0000003		AT5G44310	GO:0000003		AT3G14750	GO:0000003		AT5G56240
AT5G62370	AT5G22640		AT4G04350	GO:0000003		AT5G41200	GO:0000003		AT3G52380	GO:0000003		AT5G62370
AT3G63180	AT1G05580		AT4G09980	GO:0000003		AT5G39810	GO:0000003		AT3G14020	GO:0000003		AT3G63180
AT3G04240	AT4G16660		AT4G29060	GO:0000003		AT5G40220	GO:0000003		AT3G19980	GO:0000003		AT3G04240
AT1G74180	AT5G27010		AT4G11230	GO:0000003		AT5G21140	GO:0000003		AT3G48750	GO:0000003		AT1G74180
AT2G25470	AT2G38020		AT2G39810	GO:0000003		AT5G48840	GO:0000003		AT3G20070	GO:0000003		AT2G25470
AT1G20060	AT1G77550		AT4G02460	GO:0000003		AT5G22370	GO:0000003		AT3G63060	GO:0000003		AT1G20060
AT2G28830	AT5G52280		AT2G28880	GO:0000003		AT5G59340	GO:0000003		AT3G01470	GO:0000003		AT2G28830
AT4G21700	AT4G18250		AT2G45460	GO:0000003		AT5G10360	GO:0000003		AT3G63210	GO:0000003		AT4G21700
AT1G27595	AT3G18100		AT4G14510	GO:0000003		AT5G39650	GO:0000003		AT3G45960	GO:0000003		AT1G27595
AT1G04860	AT1G16630		AT2G23380	GO:0000003		AT5G55940	GO:0000003		AT3G55605	GO:0000003		AT1G04860
AT2G28540	AT1G09770		AT4G31880	GO:0000003		AT5G62440	GO:0000003		AT3G48680	GO:0000003		AT2G28540
AT2G40840	AT4G00990		AT2G38020	GO:0000003		AT5G06240	GO:0000003		AT3G62100	GO:0000003		AT2G40840
AT1G32000	AT3G17900		AT4G11830	GO:0000003		AT5G27720	GO:0000003		AT3G48930	GO:0000003		AT1G32000
AT1G32010	AT4G25160		AT2G38280	GO:0000003		AT1G67120	GO:0000166		AT3G57870	GO:0000003		AT1G32010
AT5G38190	AT1G32010		AT4G33990	GO:0000003		AT1G08260	GO:0000166		AT3G58850	GO:0000003		AT5G38190
AT5G23890	AT3G23110		AT2G41720	GO:0000003		AT1G36160	GO:0000166		AT3G20400	GO:0000003		AT5G23890
AT4G11230	AT2G45910		AT4G24270	GO:0000003		AT1G01040	GO:0000166		AT3G24770	GO:0000003		AT4G11230
AT2G17510	AT2G31910		AT4G12620	GO:0000003		AT1G27170	GO:0000166		AT3G46560	GO:0000003		AT2G17510
AT5G23720	AT5G52530		AT4G14700	GO:0000003		AT1G01790	GO:0000166		AT5G05560	GO:0000003		AT5G23720
AT4G21430	AT4G15090		AT2G14120	GO:0000003		AT1G26130	GO:0000166		AT5G39500	GO:0000003		AT4G21430
AT5G09840	AT1G60160		AT4G33650	GO:0000003		AT1G63750	GO:0000166		AT5G18700	GO:0000003		AT5G09840
AT4G02460	AT5G04040		AT2G34880	GO:0000003		AT1G14610	GO:0000166		AT5G12430	GO:0000003		AT4G02460
AT5G63840	AT4G24190		AT4G21270	GO:0000003		AT1G65850	GO:0000166		AT5G49930	GO:0000003		AT5G63840
AT4G14310	AT2G35800		AT4G05190	GO:0000003		AT1G63870	GO:0000166		AT5G37630	GO:0000003		AT4G14310
AT1G26680	AT2G21410		AT2G04030	GO:0000003		AT1G63880	GO:0000166		AT5G16750	GO:0000003		AT1G26680
AT4G15810	AT4G04790		AT4G13130	GO:0000003		AT1G15440	GO:0000166		AT5G22640	GO:0000003		AT4G15810
AT1G68560	AT4G24270		AT2G34220	GO:0000003		AT1G07510	GO:0000166		AT5G04040	GO:0000003		AT1G68560
AT2G45460	AT1G50750		AT4G11160	GO:0000003		AT1G60500	GO:0000166		AT5G23880	GO:0000003		AT2G45460
AT5G65560	AT1G07510		AT4G02570	GO:0000003		AT1G19100	GO:0000166		AT5G39680	GO:0000003		AT5G65560
AT2G40130	AT1G50790		AT2G47250	GO:0000003		AT1G51940	GO:0000166		AT5G56930	GO:0000003		AT2G40130
AT3G23070	AT5G56250		AT2G32370	GO:0000003		AT1G78900	GO:0000166		AT5G45800	GO:0000003		AT3G23070
AT4G14510	AT3G11670		AT2G16500	GO:0000003		AT1G48520	GO:0000166		AT5G27540	GO:0000003		AT4G14510
AT1G61080	AT1G64100		AT2G21470	GO:0000003		AT1G70200	GO:0000166		AT5G13480	GO:0000003		AT1G61080
AT5G59900	AT1G13160		AT4G10760	GO:0000003		AT1G67770	GO:0000166		AT5G13820	GO:0000003		AT5G59900
AT1G19850	AT3G20630		AT2G32950	GO:0000003		AT1G22310	GO:0000166		AT5G67570	GO:0000003		AT1G19850
AT1G60200	AT1G19870		AT4G20090	GO:0000003		AT1G51980	GO:0000166		AT5G42080	GO:0000003		AT1G60200
AT1G80410	AT5G65620		AT2G04842	GO:0000003		AT1G29320	GO:0000166		AT5G56680	GO:0000003		AT1G80410
AT5G52850	AT3G58110		AT4G26300	GO:0000003		AT1G80770	GO:0000166		AT5G07530	GO:0000003		AT5G52850
AT1G62310	AT3G19720		AT4G36390	GO:0000003		AT1G07920	GO:0000166		AT5G41480	GO:0000003		AT1G62310
AT2G37290	AT2G07698		AT2G21710	GO:0000003		AT1G14280	GO:0000166		AT5G08130	GO:0000003		AT2G37290
AT3G55020	AT4G13130		AT2G18330	GO:0000003		AT1G79050	GO:0000166		AT5G14220	GO:0000003		AT3G55020
AT3G03580	AT5G54730		AT4G36580	GO:0000003		AT1G72890	GO:0000166		AT5G23940	GO:0000003		AT3G03580
AT5G16750	AT5G20200		AT2G01420	GO:0000003		AT1G66090	GO:0000166		AT5G16820	GO:0000003		AT5G16750
AT5G05400	AT2G16270		AT2G40700	GO:0000003		AT1G17615	GO:0000166		AT5G63110	GO:0000003		AT5G05400
AT4G31880	AT1G52410		AT2G28000	GO:0000003		AT1G49240	GO:0000166		AT5G22330	GO:0000003		AT4G31880
AT4G18750	AT1G03780		AT4G18350	GO:0000003		AT1G77470	GO:0000166		AT5G65180	GO:0000003		AT4G18750
AT1G22260	AT2G37230		AT2G31530	GO:0000003		AT1G21690	GO:0000166		AT5G66055	GO:0000003		AT1G22260
AT5G22640	AT2G28220		AT4G31430	GO:0000003		AT1G54870	GO:0000166		AT5G38740	GO:0000003		AT5G22640
AT4G16660	AT4G18490		AT2G16570	GO:0000003		AT1G64350	GO:0000166		AT5G53860	GO:0000003		AT4G16660
AT1G05580	AT2G35670		AT4G39620	GO:0000003		AT1G67730	GO:0000166		AT5G51760	GO:0000003		AT1G05580
AT2G31910	AT2G34220		AT4G34740	GO:0000003		AT1G35720	GO:0000166		AT5G48230	GO:0000003		AT2G31910
AT5G27010	AT1G72320		AT2G44490	GO:0000003		AT1G79870	GO:0000166		AT5G10950	GO:0000003		AT5G27010
AT4G25880	AT1G62390		AT2G31340	GO:0000003		AT1G66260	GO:0000166		AT5G08170	GO:0000003		AT4G25880
AT5G57990	AT5G49740		AT4G31180	GO:0000003		AT1G62610	GO:0000166		AT5G13570	GO:0000003		AT5G57990
AT2G38020	AT1G33790		AT2G41500	GO:0000003		AT1G51390	GO:0000166		AT5G39750	GO:0000003		AT2G38020
AT1G77550	AT4G16550		AT4G10180	GO:0000003		AT1G09180	GO:0000166		AT5G27740	GO:0000003		AT1G77550
AT3G02930	AT1G02980		AT4G00490	GO:0000003		AT4G13750	GO:0000166		AT5G44310	GO:0000003		AT3G02930
AT5G16730	AT5G23880		AT2G26700	GO:0000003		AT4G12020	GO:0000166		AT5G41200	GO:0000003		AT5G16730
AT5G07650	AT4G02570		AT2G19450	GO:0000003		AT4G31160	GO:0000166		AT5G39810	GO:0000003		AT5G07650
AT5G07760	AT3G14590		AT2G47620	GO:0000003		AT4G16920	GO:0000166		AT5G45980	GO:0000003		AT5G07760
AT5G07780	AT3G49740		AT4G14590	GO:0000003		AT2G16640	GO:0000166		AT5G40220	GO:0000003		AT5G07780
AT5G52280	AT1G34550		AT4G05410	GO:0000003		AT2G27170	GO:0000166		AT5G21140	GO:0000003		AT5G52280
AT3G18100	AT5G46740		AT4G35090	GO:0000003		AT4G36150	GO:0000166		AT5G48840	GO:0000003		AT3G18100
AT2G07750	AT1G29340		AT4G13940	GO:0000003		AT4G00630	GO:0000166		AT5G22370	GO:0000003		AT2G07750
AT1G16630	AT4G27510		AT4G22910	GO:0000003		AT4G19530	GO:0000166		AT5G12840	GO:0000003		AT1G16630
AT4G08630	AT3G16000		AT4G21130	GO:0000003		AT4G16860	GO:0000166		AT5G59340	GO:0000003		AT4G08630
AT1G09770	AT1G55420		AT2G22250	GO:0000003		AT4G18820	GO:0000166		AT5G10360	GO:0000003		AT1G09770
AT2G42890	AT1G19520		AT4G11920	GO:0000003		AT4G16960	GO:0000166		AT5G07500	GO:0000003		AT2G42890
AT5G64710	AT1G30360		AT2G44190	GO:0000003		AT4G16900	GO:0000166		AT5G39650	GO:0000003		AT5G64710
AT4G00990	AT4G33500		AT4G30400	GO:0000003		AT2G28540	GO:0000166		AT5G08070	GO:0000003		AT4G00990
AT2G19240	AT5G06930		AT2G33610	GO:0000003		AT4G02460	GO:0000166		AT5G67110	GO:0000003		AT2G19240
AT2G27950	AT5G44780		AT4G14680	GO:0000003		AT4G15810	GO:0000166		AT5G55940	GO:0000003		AT2G27950
AT3G17900	AT2G04350		AT2G03200	GO:0000003		AT4G16660	GO:0000166		AT5G62440	GO:0000003		AT3G17900
AT4G25160	AT2G27660		AT4G31690	GO:0000003		AT4G18250	GO:0000166		AT5G28690	GO:0000003		AT4G25160
AT3G23110	AT4G02060		AT2G34650	GO:0000003		AT4G25160	GO:0000166		AT5G06240	GO:0000003		AT3G23110
AT2G45910	AT2G17210		AT4G32720	GO:0000003		AT2G45910	GO:0000166		AT5G59040	GO:0000003		AT2G45910
AT5G11210	AT4G01090		AT2G18650	GO:0000003		AT4G15090	GO:0000166		AT5G27720	GO:0000003		AT5G11210
AT5G52530	AT2G20240		AT2G25840	GO:0000003		AT4G24190	GO:0000166		AT1G67120	GO:0000166		AT5G52530
AT1G49870	AT3G42060		AT4G21210	GO:0000003		AT4G24270	GO:0000166		AT1G08260	GO:0000166		AT1G49870
AT4G15090	AT2G23100		AT2G35230	GO:0000003		AT2G07698	GO:0000166		AT1G36160	GO:0000166		AT4G15090
AT1G60160	AT5G39680		AT4G32400	GO:0000003		AT4G02060	GO:0000166		AT1G01040	GO:0000166		AT1G60160
AT5G04040	AT1G24340		AT4G29860	GO:0000003		AT2G44590	GO:0000166		AT1G34260	GO:0000166		AT5G04040
AT2G26360	AT5G51540		AT2G26350	GO:0000003		AT2G40700	GO:0000166		AT1G27170	GO:0000166		AT2G26360
AT2G35800	AT3G19370		AT2G33880	GO:0000003		AT2G31170	GO:0000166		AT1G01790	GO:0000166		AT2G35800
AT4G24190	AT3G54350		AT2G17420	GO:0000003		AT2G33340	GO:0000166		AT1G26130	GO:0000166		AT4G24190
AT5G08600	AT5G10540		AT4G35460	GO:0000003		AT4G24150	GO:0000166		AT1G20750	GO:0000166		AT5G08600
AT2G21410	AT5G45210		AT2G26830	GO:0000003		AT4G13940	GO:0000166		AT1G63750	GO:0000166		AT2G21410
AT4G04790	AT4G17895		AT4G26500	GO:0000003		AT4G32720	GO:0000166		AT1G14610	GO:0000166		AT4G04790
AT5G50780	AT4G11450		AT4G11300	GO:0000003		AT4G21800	GO:0000166		AT1G62130	GO:0000166		AT5G50780
AT1G52620	AT5G42280		AT2G18510	GO:0000003		AT2G18510	GO:0000166		AT1G65850	GO:0000166		AT1G52620
AT4G24270	AT3G07060		AT4G30580	GO:0000003		AT4G36950	GO:0000166		AT1G63870	GO:0000166		AT4G24270
AT1G50750	AT1G77590		AT2G26060	GO:0000003		AT4G13010	GO:0000166		AT1G27770	GO:0000166		AT1G50750
AT1G50770	AT5G27110		AT4G28210	GO:0000003		AT4G23430	GO:0000166		AT1G63880	GO:0000166		AT1G50770
AT1G50790	AT5G60720		AT4G35450	GO:0000003		AT2G31150	GO:0000166		AT1G20060	GO:0000166		AT1G50790
AT1G50820	AT3G16857		AT2G01110	GO:0000003		AT4G20990	GO:0000166		AT1G60200	GO:0000166		AT1G50820
AT1G07510	AT1G02580		AT4G36950	GO:0000003		AT4G31700	GO:0000166		AT1G07510	GO:0000166		AT1G07510
AT2G29080	AT1G60190		AT2G43430	GO:0000003		AT2G13720	GO:0000166		AT1G08130	GO:0000166		AT2G29080
AT5G56250	AT4G10760		AT2G30920	GO:0000003		AT4G22745	GO:0000166		AT1G67890	GO:0000166		AT5G56250
AT1G52570	AT1G55390		AT4G09000	GO:0000003		AT2G18390	GO:0000166		AT1G26150	GO:0000166		AT1G52570
AT3G15730	AT1G22530		AT2G21170	GO:0000003		AT3G12810	GO:0000166		AT1G75010	GO:0000166		AT3G15730
AT3G11670	AT4G03470		AT4G00650	GO:0000003		AT3G25510	GO:0000166		AT1G16160	GO:0000166		AT3G11670
AT4G00550	AT5G62620		AT2G24060	GO:0000003		AT3G48770	GO:0000166		AT1G70460	GO:0000166		AT4G00550
AT1G64100	AT3G10800		AT2G31150	GO:0000003		AT3G23890	GO:0000166		AT1G60500	GO:0000166		AT1G64100
AT4G26660	AT5G56930		AT4G21190	GO:0000003		AT3G08850	GO:0000166		AT1G19100	GO:0000166		AT4G26660
AT5G55520	AT2G32950		AT4G01280	GO:0000003		AT3G54670	GO:0000166		AT1G71960	GO:0000166		AT5G55520
AT1G13160	AT2G22720		AT2G22870	GO:0000003		AT3G51570	GO:0000166		AT1G71530	GO:0000166		AT1G13160
AT4G02780	AT2G31890		AT2G39290	GO:0000003		AT3G46920	GO:0000166		AT1G51940	GO:0000166		AT4G02780
AT1G19870	AT5G48780		AT2G12940	GO:0000003		AT3G24340	GO:0000166		AT1G16030	GO:0000166		AT1G19870
AT5G10540	AT1G60500		AT4G39940	GO:0000003		AT3G24320	GO:0000166		AT1G78900	GO:0000166		AT5G10540
AT5G65620	AT4G11030		AT2G45330	GO:0000003		AT3G16620	GO:0000166		AT1G56410	GO:0000166		AT5G65620
AT1G08130	AT5G45800		AT2G28200	GO:0000003		AT3G44530	GO:0000166		AT1G14830	GO:0000166		AT1G08130
AT3G58110	AT4G23850		AT4G35900	GO:0000003		AT3G19720	GO:0000166		AT1G67520	GO:0000166		AT3G58110
AT3G06980	AT3G02490		AT4G35280	GO:0000003		AT3G02280	GO:0000166		AT1G48520	GO:0000166		AT3G06980
AT3G09850	AT1G49430		AT2G03050	GO:0000003		AT3G55340	GO:0000166		AT1G70200	GO:0000166		AT3G09850
AT2G07698	AT1G64400		AT4G17460	GO:0000003		AT3G61710	GO:0000166		AT1G67770	GO:0000166		AT2G07698
AT3G19720	AT3G46610		AT4G30690	GO:0000003		AT3G30200	GO:0000166		AT1G22310	GO:0000166		AT3G19720
AT4G08480	AT1G14380		AT4G03950	GO:0000003		AT3G17240	GO:0000166		AT1G51980	GO:0000166		AT4G08480
AT3G03140	AT1G19100		AT2G14750	GO:0000003		AT3G16480	GO:0000166		AT1G30270	GO:0000166		AT3G03140
AT4G13130	AT1G55380		AT4G33460	GO:0000003		AT3G27820	GO:0000166		AT1G12130	GO:0000166		AT4G13130
AT4G25070	AT2G47240		AT2G17180	GO:0000003		AT3G49830	GO:0000166		AT1G29320	GO:0000166		AT4G25070
AT1G67890	AT4G03480		AT2G12900	GO:0000003		AT3G04680	GO:0000166		AT1G62560	GO:0000166		AT1G67890
AT5G54730	AT1G69290		AT2G33990	GO:0000003		AT3G63320	GO:0000166		AT1G62570	GO:0000166		AT5G54730
AT1G26150	AT5G61090		AT2G13150	GO:0000003		AT3G45670	GO:0000166		AT1G62600	GO:0000166		AT1G26150
AT5G20200	AT5G44230		AT2G40300	GO:0000003		AT3G14420	GO:0000166		AT1G80770	GO:0000166		AT5G20200
AT2G16270	AT3G06510		AT2G18020	GO:0000003		AT3G09820	GO:0000166		AT1G04820	GO:0000166		AT2G16270
AT1G52410	AT1G13900		AT2G37920	GO:0000003		AT3G06230	GO:0000166		AT1G14280	GO:0000166		AT1G52410
AT1G03780	AT2G43650		AT4G31700	GO:0000003		AT3G46170	GO:0000166		AT1G79050	GO:0000166		AT1G03780
AT2G37230	AT1G55440		AT2G39795	GO:0000003		AT3G20970	GO:0000166		AT1G72890	GO:0000166		AT2G37230
AT2G28010	AT1G51940		AT2G39790	GO:0000003		AT3G55290	GO:0000166		AT1G66090	GO:0000166		AT2G28010
AT2G28030	AT4G13460		AT4G11150	GO:0000003		AT3G55310	GO:0000166		AT1G63340	GO:0000166		AT2G28030
AT2G28040	AT5G12440		AT4G17560	GO:0000003		AT3G46580	GO:0000166		AT1G07350	GO:0000166		AT2G28040
AT2G28220	AT5G27540		AT4G27990	GO:0000003		AT3G57870	GO:0000166		AT1G17615	GO:0000166		AT2G28220
AT4G18490	AT3G50430		AT4G34730	GO:0000003		AT5G61140	GO:0000166		AT1G49240	GO:0000166		AT4G18490
AT2G35670	AT1G75210		AT2G15890	GO:0000003		AT5G17890	GO:0000166		AT1G77470	GO:0000166		AT2G35670
AT1G72320	AT2G21710		AT2G18290	GO:0000003		AT5G18700	GO:0000166		AT1G72680	GO:0000166		AT1G72320
AT2G34220	AT5G51330		AT2G03850	GO:0000003		AT5G17680	GO:0000166		AT1G21690	GO:0000166		AT2G34220
AT1G62390	AT5G37010		AT2G03740	GO:0000003		AT5G45200	GO:0000166		AT1G54870	GO:0000166		AT1G62390
AT4G25520	AT2G02790		AT2G37000	GO:0000003		AT5G18370	GO:0000166		AT1G64350	GO:0000166		AT4G25520
AT1G79840	AT5G04780		AT4G03240	GO:0000003		AT5G07280	GO:0000166		AT1G67730	GO:0000166		AT1G79840
AT5G49740	AT3G54010		AT2G18390	GO:0000003		AT5G11250	GO:0000166		AT1G35720	GO:0000166		AT5G49740
AT1G33790	AT4G39680		AT2G33740	GO:0000003		AT5G44510	GO:0000166		AT1G79870	GO:0000166		AT1G33790
AT1G71420	AT2G43990		AT4G31380	GO:0000003		AT5G62410	GO:0000166		AT1G66260	GO:0000166		AT1G71420
AT2G03020	AT1G50770		AT4G19350	GO:0000003		AT5G08470	GO:0000166		AT1G36390	GO:0000166		AT2G03020
AT4G16550	AT3G50050		AT4G16750	GO:0000003		AT5G46470	GO:0000166		AT1G62610	GO:0000166		AT4G16550
AT4G16560	AT5G43100		AT2G46990	GO:0000003		AT5G46450	GO:0000166		AT1G51390	GO:0000166		AT4G16560
AT1G02980	AT4G11440		AT2G42870	GO:0000003		AT5G41740	GO:0000166		AT1G07460	GO:0000166		AT1G02980
AT4G02570	AT5G27330		AT4G34620	GO:0000003		AT5G61460	GO:0000166		AT1G09180	GO:0000166		AT4G02570
AT1G75010	AT1G27210		AT4G29660	GO:0000003		AT5G15920	GO:0000166		AT1G73530	GO:0000166		AT1G75010
AT5G23880	AT2G43250		AT4G39250	GO:0000003		AT5G40100	GO:0000166		AT1G57630	GO:0000166		AT5G23880
AT3G49740	AT5G13400		AT4G01060	GO:0000003		AT5G23720	GO:0000166		AT4G13750	GO:0000166		AT3G49740
AT3G14590	AT1G67960		AT3G48190	GO:0000003		AT5G18360	GO:0000166		AT4G12020	GO:0000166		AT3G14590
AT1G34550	AT1G78900		AT3G05680	GO:0000003		AT5G16750	GO:0000166		AT4G16920	GO:0000166		AT1G34550
AT5G16690	AT4G24390		AT3G12810	GO:0000003		AT5G05400	GO:0000166		AT4G24450	GO:0000166		AT5G16690
AT5G46740	AT3G02280		AT3G27670	GO:0000003		AT5G04040	GO:0000166		AT4G23160	GO:0000166		AT5G46740
AT1G29340	AT1G67630		AT3G12980	GO:0000003		AT5G49740	GO:0000166		AT2G16640	GO:0000166		AT1G29340
AT4G27510	AT2G44590		AT3G18110	GO:0000003		AT5G45210	GO:0000166		AT2G27170	GO:0000166		AT4G27510
AT3G16000	AT5G54510		AT3G11960	GO:0000003		AT5G48780	GO:0000166		AT4G36150	GO:0000166		AT3G16000
AT2G32370	AT4G38550		AT3G08850	GO:0000003		AT5G45800	GO:0000166		AT4G00630	GO:0000166		AT2G32370
AT1G19520	AT5G67570		AT3G04340	GO:0000003		AT5G12440	GO:0000166		AT4G19530	GO:0000166		AT1G19520
AT1G55380	AT2G40700		AT3G60740	GO:0000003		AT5G27540	GO:0000166		AT4G16860	GO:0000166		AT1G55380
AT1G55390	AT3G32940		AT3G18290	GO:0000003		AT5G67570	GO:0000166		AT4G24860	GO:0000166		AT1G55390
AT1G55420	AT1G31950		AT3G61780	GO:0000003		AT5G05980	GO:0000166		AT4G18820	GO:0000166		AT1G55420
AT1G55440	AT2G23230		AT3G48110	GO:0000003		AT5G37790	GO:0000166		AT4G16960	GO:0000166		AT1G55440
AT5G42280	AT3G14520		AT3G48470	GO:0000003		AT5G41480	GO:0000166		AT4G16900	GO:0000166		AT5G42280
AT1G30360	AT4G20200		AT3G19700	GO:0000003		AT5G62220	GO:0000166		AT4G23250	GO:0000166		AT1G30360
AT4G33500	AT3G29410		AT3G05790	GO:0000003		AT5G67630	GO:0000166		AT2G28540	GO:0000166		AT4G33500
AT5G06930	AT3G14540		AT3G10390	GO:0000003		AT5G63890	GO:0000166		AT4G11230	GO:0000166		AT5G06930
AT5G44780	AT1G20110		AT3G23070	GO:0000003		AT5G22330	GO:0000166		AT4G02460	GO:0000166		AT5G44780
AT5G07770	AT3G14490		AT3G16290	GO:0000003		AT5G47620	GO:0000166		AT4G15810	GO:0000166		AT5G07770
AT1G77590	AT3G22520		AT3G20440	GO:0000003		AT5G24760	GO:0000166		AT2G40130	GO:0000166		AT1G77590
AT2G04350	AT4G20210		AT3G49170	GO:0000003		AT5G50960	GO:0000166		AT4G16660	GO:0000166		AT2G04350
AT2G01190	AT4G15870		AT3G18390	GO:0000003		AT5G11410	GO:0000166		AT2G07750	GO:0000166		AT2G01190
AT2G27660	AT3G55340		AT3G15354	GO:0000003		AT5G48840	GO:0000166		AT2G42890	GO:0000166		AT2G27660
AT5G65683	AT1G44030		AT3G01610	GO:0000003		AT5G59800	GO:0000166		AT4G25160	GO:0000166		AT5G65683
AT4G02060	AT5G60640		AT3G20630	GO:0000003		AT5G22370	GO:0000166		AT2G45910	GO:0000166		AT4G02060
AT2G17210	AT3G66658		AT3G06980	GO:0000003		AT5G59440	GO:0000166		AT4G15090	GO:0000166		AT2G17210
AT4G01090	AT1G80270		AT3G53700	GO:0000003		AT5G10360	GO:0000166		AT4G24190	GO:0000166		AT4G01090
AT3G17650	AT3G17330		AT3G55610	GO:0000003		AT5G02740	GO:0000166		AT4G24270	GO:0000166		AT3G17650
AT2G20240	AT5G24830		AT3G54350	GO:0000003		AT5G59300	GO:0000166		AT2G29080	GO:0000166		AT2G20240
AT3G04160	AT3G11370		AT3G07060	GO:0000003		AT5G19030	GO:0000166		AT2G07698	GO:0000166		AT3G04160
AT3G42060	AT3G50180		AT3G12080	GO:0000003		AT1G03780	GO:0003674		AT4G08480	GO:0000166		AT3G42060
AT2G23100	AT2G47750		AT3G24560	GO:0000003		AT1G77510	GO:0003674		AT4G02060	GO:0000166		AT2G23100
AT1G16160	AT2G31920		AT3G07020	GO:0000003		AT1G64900	GO:0003674		AT2G23350	GO:0000166		AT1G16160
AT1G70460	AT5G50350		AT3G49240	GO:0000003		AT1G13080	GO:0003674		AT2G44590	GO:0000166		AT1G70460
AT5G39680	AT2G17600		AT3G02280	GO:0000003		AT1G21750	GO:0003674		AT2G40700	GO:0000166		AT5G39680
AT5G51540	AT3G54960		AT3G48250	GO:0000003		AT1G11680	GO:0003674		AT2G36660	GO:0000166		AT5G51540
AT3G19370	AT4G22760		AT3G06350	GO:0000003		AT1G74550	GO:0003674		AT2G33210	GO:0000166		AT3G19370
AT3G54350	AT1G11480		AT3G13490	GO:0000003		AT1G52990	GO:0003674		AT2G43970	GO:0000166		AT3G54350
AT5G45210	AT2G01390		AT3G24440	GO:0000003		AT1G03850	GO:0003674		AT4G20820	GO:0000166		AT5G45210
AT3G22780	AT1G06145		AT3G50530	GO:0000003		AT2G21410	GO:0003674		AT2G33340	GO:0000166		AT3G22780
AT4G14770	AT5G48110		AT3G22960	GO:0000003		AT4G36220	GO:0003674		AT4G24150	GO:0000166		AT4G14770
AT4G17895	AT4G31430		AT3G55510	GO:0000003		AT4G27520	GO:0003674		AT4G13940	GO:0000166		AT4G17895
AT3G14890	AT2G36560		AT3G54650	GO:0000003		AT2G01918	GO:0003674		AT4G26890	GO:0000166		AT3G14890
AT4G11450	AT1G72150		AT3G12670	GO:0000003		AT2G40790	GO:0003674		AT4G32720	GO:0000166		AT4G11450
AT3G07060	AT1G01920		AT3G07780	GO:0000003		AT4G12170	GO:0003674		AT4G21800	GO:0000166		AT3G07060
AT5G27110	AT3G11950		AT3G47450	GO:0000003		AT2G32765	GO:0003674		AT2G18510	GO:0000166		AT5G27110
AT5G60720	AT5G05980		AT3G29290	GO:0000003		AT3G54960	GO:0003674		AT4G36950	GO:0000166		AT5G60720
AT3G16857	AT5G08010		AT3G44880	GO:0000003		AT3G17240	GO:0003674		AT4G24770	GO:0000166		AT3G16857
AT1G02580	AT3G23740		AT3G61710	GO:0000003		AT3G27820	GO:0003674		AT4G13010	GO:0000166		AT1G02580
AT1G60190	AT3G50130		AT3G02660	GO:0000003		AT5G49740	GO:0003674		AT4G23430	GO:0000166		AT1G60190
AT4G10760	AT2G31170		AT3G12340	GO:0000003		AT5G60640	GO:0003674		AT2G31150	GO:0000166		AT4G10760
AT3G09070	AT5G26920		AT3G55870	GO:0000003		AT5G23190	GO:0003674		AT4G09040	GO:0000166		AT3G09070
AT5G01170	AT5G11710		AT3G06430	GO:0000003		AT5G06905	GO:0003674		AT4G20990	GO:0000166		AT5G01170
AT3G15095	AT5G23190		AT3G54090	GO:0000003		AT5G25900	GO:0003674		AT4G31700	GO:0000166		AT3G15095
AT1G22530	AT2G31340		AT3G22890	GO:0000003		AT5G25120	GO:0003674		AT2G13720	GO:0000166		AT1G22530
AT1G72150	AT3G26370		AT3G22990	GO:0000003		AT5G27880	GO:0003674		AT4G22745	GO:0000166		AT1G72150
AT4G03470	AT5G62530		AT3G09300	GO:0000003		AT5G06690	GO:0003674		AT2G18390	GO:0000166		AT4G03470
AT5G62620	AT2G35650		AT3G51530	GO:0000003		AT5G45040	GO:0003674		AT4G32915	GO:0000166		AT5G62620
AT5G56930	AT5G37790		AT3G50700	GO:0000003		AT5G42980	GO:0003674		AT4G02482	GO:0000166		AT5G56930
AT2G32950	AT3G29310		AT3G60000	GO:0000003		AT1G21580	GO:0003676		AT3G48190	GO:0000166		AT2G32950
AT5G16610	AT5G56850		AT3G04680	GO:0000003		AT1G75660	GO:0003676		AT3G12810	GO:0000166		AT5G16610
AT3G20350	AT4G08510		AT3G61140	GO:0000003		AT1G70200	GO:0003676		AT3G25510	GO:0000166		AT3G20350
AT2G22720	AT3G13150		AT3G29185	GO:0000003		AT1G54930	GO:0003676		AT3G48770	GO:0000166		AT2G22720
AT2G31890	AT4G21170		AT3G50790	GO:0000003		AT1G52990	GO:0003676		AT3G23890	GO:0000166		AT2G31890
AT5G48780	AT5G02180		AT3G54380	GO:0000003		AT1G66260	GO:0003676		AT3G21250	GO:0000166		AT5G48780
AT1G60500	AT1G48520		AT3G01200	GO:0000003		AT1G09760	GO:0003676		AT3G08850	GO:0000166		AT1G60500
AT1G16030	AT1G04950		AT3G52940	GO:0000003		AT1G10480	GO:0003676		AT3G54670	GO:0000166		AT1G16030
AT1G56410	AT1G62680		AT3G07310	GO:0000003		AT1G04445	GO:0003676		AT3G51570	GO:0000166		AT1G56410
AT5G02500	AT5G02990		AT3G60830	GO:0000003		AT2G28540	GO:0003676		AT3G46920	GO:0000166		AT5G02500
AT5G28540	AT5G25980		AT3G26350	GO:0000003		AT2G15740	GO:0003676		AT3G24340	GO:0000166		AT5G28540
AT4G09160	AT3G46990		AT3G18680	GO:0000003		AT4G16610	GO:0003676		AT3G24320	GO:0000166		AT4G09160
AT1G49430	AT2G25270		AT3G10670	GO:0000003		AT3G55200	GO:0003676		AT3G16620	GO:0000166		AT1G49430
AT1G64400	AT1G26760		AT3G14750	GO:0000003		AT3G02890	GO:0003676		AT3G44530	GO:0000166		AT1G64400
AT4G11030	AT4G10180		AT3G52380	GO:0000003		AT5G61140	GO:0003676		AT3G57330	GO:0000166		AT4G11030
AT4G23850	AT5G07530		AT3G49660	GO:0000003		AT5G49930	GO:0003676		AT3G06980	GO:0000166		AT4G23850
AT5G45800	AT3G45060		AT3G28460	GO:0000003		AT5G56930	GO:0003676		AT3G19720	GO:0000166		AT5G45800
AT3G18230	AT4G02990		AT3G17170	GO:0000003		AT5G61090	GO:0003676		AT3G18890	GO:0000166		AT3G18230
AT3G46610	AT1G28090		AT3G20550	GO:0000003		AT5G12440	GO:0003676		AT3G02280	GO:0000166		AT3G46610
AT3G02490	AT3G50140		AT3G26790	GO:0000003		AT5G34870	GO:0003676		AT3G55340	GO:0000166		AT3G02490
AT1G14380	AT1G70200		AT3G14020	GO:0000003		AT5G32613	GO:0003676		AT3G55510	GO:0000166		AT1G14380
AT2G02790	AT3G59080		AT3G19980	GO:0000003		AT5G09740	GO:0003676		AT3G05050	GO:0000166		AT2G02790
AT1G19100	AT3G02090		AT3G09600	GO:0000003		AT5G64610	GO:0003676		AT3G02810	GO:0000166		AT1G19100
AT2G23350	AT1G20130		AT3G48750	GO:0000003		AT5G20220	GO:0003676		AT3G27640	GO:0000166		AT2G23350
AT1G71960	AT3G26050		AT3G20070	GO:0000003		AT5G61470	GO:0003676		AT3G56700	GO:0000166		AT1G71960
AT2G47240	AT4G16560		AT3G02820	GO:0000003		AT5G42640	GO:0003676		AT3G61710	GO:0000166		AT2G47240
AT4G03480	AT4G14900		AT3G51140	GO:0000003		AT5G27880	GO:0003676		AT3G30200	GO:0000166		AT4G03480
AT3G16890	AT5G07340		AT3G50750	GO:0000003		AT5G60230	GO:0003676		AT3G17240	GO:0000166		AT3G16890
AT1G69290	AT3G26100		AT3G63060	GO:0000003		AT5G14010	GO:0003676		AT3G16480	GO:0000166		AT1G69290
AT5G44230	AT1G71440		AT3G01470	GO:0000003		AT5G08535	GO:0003676		AT3G27820	GO:0000166		AT5G44230
AT5G61090	AT3G56570		AT3G63210	GO:0000003		AT5G43540	GO:0003676		AT3G49830	GO:0000166		AT5G61090
AT3G06510	AT4G18790		AT3G45960	GO:0000003		AT1G08260	GO:0003677		AT3G04680	GO:0000166		AT3G06510
AT1G13900	AT5G41480		AT3G56090	GO:0000003		AT1G01040	GO:0003677		AT3G26940	GO:0000166		AT1G13900
AT1G71530	AT5G08130		AT3G55605	GO:0000003		AT1G79350	GO:0003677		AT3G63320	GO:0000166		AT1G71530
AT5G51770	AT5G53930		AT3G48680	GO:0000003		AT1G05380	GO:0003677		AT3G45670	GO:0000166		AT5G51770
AT2G43650	AT1G50820		AT3G55620	GO:0000003		AT1G26680	GO:0003677		AT3G14420	GO:0000166		AT2G43650
AT1G51940	AT5G58190		AT3G08740	GO:0000003		AT1G09770	GO:0003677		AT3G09820	GO:0000166		AT1G51940
AT4G13460	AT1G67770		AT3G55030	GO:0000003		AT1G64100	GO:0003677		AT3G63110	GO:0000166		AT4G13460
AT5G12440	AT4G17210		AT3G07430	GO:0000003		AT1G19520	GO:0003677		AT3G52380	GO:0000166		AT5G12440
AT1G22240	AT2G42980		AT3G10110	GO:0000003		AT1G02580	GO:0003677		AT3G48750	GO:0000166		AT1G22240
AT1G78160	AT5G22110		AT3G62100	GO:0000003		AT1G67630	GO:0003677		AT3G06230	GO:0000166		AT1G78160
AT3G26890	AT2G33340		AT3G04620	GO:0000003		AT1G80270	GO:0003677		AT3G46170	GO:0000166		AT3G26890
AT5G41110	AT4G20070		AT3G48930	GO:0000003		AT1G04950	GO:0003677		AT3G20970	GO:0000166		AT5G41110
AT5G27540	AT1G51040		AT3G57870	GO:0000003		AT1G51040	GO:0003677		AT3G55290	GO:0000166		AT5G27540
AT5G13480	AT1G22310		AT3G04400	GO:0000003		AT1G22310	GO:0003677		AT3G55310	GO:0000166		AT5G13480
AT2G26920	AT2G34170		AT3G52590	GO:0000003		AT1G51450	GO:0003677		AT3G46580	GO:0000166		AT2G26920
AT2G24070	AT5G54920		AT3G58850	GO:0000003		AT1G17790	GO:0003677		AT3G57870	GO:0000166		AT2G24070
AT4G30710	AT5G06905		AT3G20400	GO:0000003		AT1G55600	GO:0003677		AT3G08000	GO:0000166		AT4G30710
AT4G30740	AT4G36220		AT3G24770	GO:0000003		AT1G48620	GO:0003677		AT3G58850	GO:0000166		AT4G30740
AT1G75210	AT4G27970		AT3G46560	GO:0000003		AT1G79050	GO:0003677		AT5G61140	GO:0000166		AT1G75210
AT3G50430	AT5G62220		AT5G04560	GO:0000003		AT1G12260	GO:0003677		AT5G17890	GO:0000166		AT3G50430
AT3G18890	AT1G09320		AT5G40480	GO:0000003		AT1G32150	GO:0003677		AT5G18700	GO:0000166		AT3G18890
AT5G13820	AT3G61710		AT5G58410	GO:0000003		AT1G77470	GO:0003677		AT5G17680	GO:0000166		AT5G13820
AT2G21710	AT5G34870		AT5G15540	GO:0000003		AT1G28300	GO:0003677		AT5G43530	GO:0000166		AT2G21710
AT5G51330	AT5G65760		AT5G05560	GO:0000003		AT1G31010	GO:0003677		AT5G45200	GO:0000166		AT5G51330
AT3G09520	AT1G75260		AT5G49160	GO:0000003		AT1G21690	GO:0003677		AT5G18370	GO:0000166		AT3G09520
AT3G09530	AT5G64430		AT5G39500	GO:0000003		AT1G55650	GO:0003677		AT5G07280	GO:0000166		AT3G09530
AT4G16370	AT2G47620		AT5G18700	GO:0000003		AT1G12980	GO:0003677		AT5G11250	GO:0000166		AT4G16370
AT5G37010	AT5G16890		AT5G42390	GO:0000003		AT1G28310	GO:0003677		AT5G44510	GO:0000166		AT5G37010
AT5G04780	AT3G04050		AT5G13010	GO:0000003		AT1G68550	GO:0003677		AT5G62410	GO:0000166		AT5G04780
AT3G54010	AT5G50950		AT5G12430	GO:0000003		AT1G31817	GO:0003677		AT5G08470	GO:0000166		AT3G54010
AT4G39680	AT3G30200		AT5G19820	GO:0000003		AT1G49770	GO:0003677		AT5G46470	GO:0000166		AT4G39680
AT2G43990	AT5G25900		AT5G44750	GO:0000003		AT1G18960	GO:0003677		AT5G46450	GO:0000166		AT2G43990
AT4G37380	AT1G51450		AT5G49030	GO:0000003		AT1G24590	GO:0003677		AT5G41740	GO:0000166		AT4G37380
AT3G50050	AT1G77510		AT5G49930	GO:0000003		AT1G66560	GO:0003677		AT5G61460	GO:0000166		AT3G50050
AT5G43100	AT4G14590		AT5G37630	GO:0000003		AT1G66600	GO:0003677		AT5G15920	GO:0000166		AT5G43100
AT4G12740	AT5G14220		AT5G22800	GO:0000003		AT1G80590	GO:0003677		AT5G40100	GO:0000166		AT4G12740
AT5G27330	AT3G17240		AT5G16715	GO:0000003		AT1G71200	GO:0003677		AT5G23720	GO:0000166		AT5G27330
AT4G11440	AT3G21690		AT5G26860	GO:0000003		AT1G20000	GO:0003677		AT5G18360	GO:0000166		AT4G11440
AT4G04480	AT1G64900		AT5G63420	GO:0000003		AT1G22590	GO:0003677		AT5G16750	GO:0000166		AT4G04480
AT4G22030	AT5G05850		AT5G03800	GO:0000003		AT1G68880	GO:0003677		AT5G05400	GO:0000166		AT4G22030
AT1G27210	AT3G28640		AT5G16750	GO:0000003		AT1G64800	GO:0003677		AT5G04040	GO:0000166		AT1G27210
AT1G67960	AT1G05600		AT5G22640	GO:0000003		AT4G12020	GO:0003677		AT5G50780	GO:0000166		AT1G67960
AT5G13400	AT1G51980		AT5G62000	GO:0000003		AT4G35800	GO:0003677		AT5G49740	GO:0000166		AT5G13400
AT1G78900	AT3G48170		AT5G51430	GO:0000003		AT4G21710	GO:0003677		AT5G45210	GO:0000166		AT1G78900
AT4G24390	AT3G50160		AT5G04040	GO:0000003		AT4G14920	GO:0003677		AT5G48780	GO:0000166		AT4G24390
AT3G02280	AT4G35680		AT5G02250	GO:0000003		AT4G18820	GO:0003677		AT5G28540	GO:0000166		AT3G02280
AT1G67630	AT1G13080		AT5G46210	GO:0000003		AT4G02460	GO:0003677		AT5G45800	GO:0000166		AT1G67630
AT5G28300	AT1G56460		AT5G23450	GO:0000003		AT4G02060	GO:0003677		AT5G51770	GO:0000166		AT5G28300
AT5G12120	AT1G21750		AT5G54670	GO:0000003		AT4G39680	GO:0003677		AT5G02500	GO:0000166		AT5G12120
AT2G25580	AT1G74920		AT5G13270	GO:0000003		AT2G42980	GO:0003677		AT5G12440	GO:0000166		AT2G25580
AT1G14830	AT3G52170		AT5G26742	GO:0000003		AT2G47620	GO:0003677		AT5G27540	GO:0000166		AT1G14830
AT2G44590	AT3G11330		AT5G37510	GO:0000003		AT4G31620	GO:0003677		AT5G67570	GO:0000166		AT2G44590
AT5G42080	AT3G12340		AT5G39710	GO:0000003		AT4G31690	GO:0003677		AT5G42080	GO:0000166		AT5G42080
AT2G47750	AT3G16480		AT5G23880	GO:0000003		AT4G00870	GO:0003677		AT5G57670	GO:0000166		AT2G47750
AT5G54510	AT3G61360		AT5G19620	GO:0000003		AT2G35530	GO:0003677		AT5G56680	GO:0000166		AT5G54510
AT4G38550	AT4G00290		AT5G50280	GO:0000003		AT2G46590	GO:0003677		AT5G05980	GO:0000166		AT4G38550
AT5G67570	AT5G25120		AT5G46580	GO:0000003		AT2G37560	GO:0003677		AT5G37790	GO:0000166		AT5G67570
AT5G13770	AT5G14570		AT5G39680	GO:0000003		AT4G11250	GO:0003677		AT5G41480	GO:0000166		AT5G13770
AT2G40700	AT4G14605		AT5G19020	GO:0000003		AT2G01180	GO:0003677		AT5G58950	GO:0000166		AT2G40700
AT2G36660	AT3G50190		AT5G18570	GO:0000003		AT2G33720	GO:0003677		AT5G62220	GO:0000166		AT2G36660
AT3G32940	AT3G14860		AT5G56930	GO:0000003		AT2G12940	GO:0003677		AT5G24060	GO:0000166		AT3G32940
AT1G31950	AT4G24150		AT5G45800	GO:0000003		AT2G12900	GO:0003677		AT5G67630	GO:0000166		AT1G31950
AT3G14490	AT4G31620		AT5G27540	GO:0000003		AT2G13150	GO:0003677		AT5G63890	GO:0000166		AT3G14490
AT3G14520	AT3G10680		AT5G13480	GO:0000003		AT2G02060	GO:0003677		AT5G22330	GO:0000166		AT3G14520
AT3G14540	AT3G27820		AT5G13820	GO:0000003		AT2G41130	GO:0003677		AT5G47620	GO:0000166		AT3G14540
AT3G29410	AT3G60790		AT5G22510	GO:0000003		AT2G32820	GO:0003677		AT5G24760	GO:0000166		AT3G29410
AT2G23230	AT1G11680		AT5G67570	GO:0000003		AT2G38340	GO:0003677		AT5G27740	GO:0000166		AT2G23230
AT4G15870	AT1G74550		AT5G42080	GO:0000003		AT2G13720	GO:0003677		AT5G50960	GO:0000166		AT4G15870
AT4G20200	AT5G58000		AT5G12290	GO:0000003		AT4G22745	GO:0003677		AT5G11410	GO:0000166		AT4G20200
AT4G20210	AT5G62550		AT5G05730	GO:0000003		AT4G01060	GO:0003677		AT5G19040	GO:0000166		AT4G20210
AT5G67385	AT4G29730		AT5G52920	GO:0000003		AT3G12810	GO:0003677		AT5G48840	GO:0000166		AT5G67385
AT2G40520	AT1G17790		AT5G18820	GO:0000003		AT3G48770	GO:0003677		AT5G59800	GO:0000166		AT2G40520
AT3G56320	AT4G13940		AT5G48160	GO:0000003		AT3G23890	GO:0003677		AT5G22370	GO:0000166		AT3G56320
AT3G24440	AT1G62720		AT5G56680	GO:0000003		AT3G23780	GO:0003677		AT5G50250	GO:0000166		AT3G24440
AT1G14580	AT1G60170		AT5G57390	GO:0000003		AT3G24340	GO:0003677		AT5G37720	GO:0000166		AT1G14580
AT2G02070	AT1G55600		AT5G05740	GO:0000003		AT3G24320	GO:0003677		AT5G59440	GO:0000166		AT2G02070
AT5G11030	AT5G23940		AT5G07530	GO:0000003		AT3G18100	GO:0003677		AT5G10360	GO:0000166		AT5G11030
AT1G20110	AT3G06850		AT5G52520	GO:0000003		AT3G16000	GO:0003677		AT5G02740	GO:0000166		AT1G20110
AT3G22520	AT3G04440		AT5G41480	GO:0000003		AT3G16857	GO:0003677		AT5G59300	GO:0000166		AT3G22520
AT2G24300	AT3G03700		AT5G08130	GO:0000003		AT3G10800	GO:0003677		AT5G19030	GO:0000166		AT2G24300
AT5G03420	AT4G36480		AT5G49020	GO:0000003		AT3G59080	GO:0003677		AT1G03780	GO:0003674		AT5G03420
AT1G02120	AT2G20815		AT5G48300	GO:0000003		AT3G52170	GO:0003677		AT1G77510	GO:0003674		AT1G02120
AT2G24210	AT4G04750		AT5G14220	GO:0000003		AT3G10040	GO:0003677		AT1G64900	GO:0003674		AT2G24210
AT3G25810	AT3G03360		AT5G62990	GO:0000003		AT3G18650	GO:0003677		AT1G13080	GO:0003674		AT3G25810
AT1G44030	AT5G22310		AT5G23940	GO:0000003		AT3G43990	GO:0003677		AT1G21750	GO:0003674		AT1G44030
AT3G55340	AT2G37960		AT5G13840	GO:0000003		AT3G06160	GO:0003677		AT1G11680	GO:0003674		AT3G55340
AT1G50600	AT3G47250		AT5G16820	GO:0000003		AT3G56530	GO:0003677		AT1G74550	GO:0003674		AT1G50600
AT3G54960	AT5G16410		AT5G63110	GO:0000003		AT3G24860	GO:0003677		AT1G63340	GO:0003674		AT3G54960
AT5G60640	AT4G18630		AT5G43780	GO:0000003		AT3G03660	GO:0003677		AT1G15410	GO:0003674		AT5G60640
AT1G80270	AT1G67390		AT5G44160	GO:0000003		AT3G47640	GO:0003677		AT1G52990	GO:0003674		AT1G80270
AT3G66658	AT4G02740		AT5G22330	GO:0000003		AT3G46580	GO:0003677		AT1G03680	GO:0003674		AT3G66658
AT3G17330	AT1G48620		AT5G02100	GO:0000003		AT5G17890	GO:0003677		AT1G03850	GO:0003674		AT3G17330
AT3G14010	AT1G70950		AT5G02190	GO:0000003		AT5G63920	GO:0003677		AT4G11230	GO:0003674		AT3G14010
AT1G48950	AT1G33590		AT5G57930	GO:0000003		AT5G23880	GO:0003677		AT2G21410	GO:0003674		AT1G48950
AT3G55510	AT5G16220		AT5G09900	GO:0000003		AT5G45210	GO:0003677		AT4G20820	GO:0003674		AT3G55510
AT3G05050	AT1G24610		AT5G65180	GO:0000003		AT5G26920	GO:0003677		AT4G36220	GO:0003674		AT3G05050
AT5G24830	AT3G47200		AT5G66055	GO:0000003		AT5G08130	GO:0003677		AT4G20240	GO:0003674		AT5G24830
AT3G12670	AT1G65240		AT5G66470	GO:0000003		AT5G22110	GO:0003677		AT2G41330	GO:0003674		AT3G12670
AT2G17600	AT2G44190		AT5G38740	GO:0000003		AT5G22130	GO:0003677		AT4G15440	GO:0003674		AT2G17600
AT3G11370	AT3G47210		AT5G58230	GO:0000003		AT5G38740	GO:0003677		AT4G27520	GO:0003674		AT3G11370
AT3G50130	AT4G15550		AT5G53860	GO:0000003		AT5G40120	GO:0003677		AT2G33270	GO:0003674		AT3G50130
AT3G50140	AT3G49830		AT5G10330	GO:0000003		AT5G39750	GO:0003677		AT2G35010	GO:0003674		AT3G50140
AT3G50160	AT4G11780		AT5G51760	GO:0000003		AT5G65330	GO:0003677		AT2G01918	GO:0003674		AT3G50160
AT3G50180	AT1G31814		AT5G63980	GO:0000003		AT5G41200	GO:0003677		AT4G03520	GO:0003674		AT3G50180
AT3G50190	AT2G31480		AT5G48230	GO:0000003		AT5G39810	GO:0003677		AT2G20270	GO:0003674		AT3G50190
AT1G67520	AT5G63110		AT5G10950	GO:0000003		AT5G40220	GO:0003677		AT2G40790	GO:0003674		AT1G67520
AT2G31920	AT1G53330		AT5G54800	GO:0000003		AT5G59800	GO:0003677		AT4G12170	GO:0003674		AT2G31920
AT2G33210	AT5G67630		AT5G08170	GO:0000003		AT5G03990	GO:0003677		AT2G32765	GO:0003674		AT2G33210
AT5G50350	AT1G05560		AT5G13570	GO:0000003		AT5G26950	GO:0003677		AT3G54960	GO:0003674		AT5G50350
AT1G61560	AT1G29320		AT5G19150	GO:0000003		AT5G27070	GO:0003677		AT3G17240	GO:0003674		AT1G61560
AT2G37080	AT2G37930		AT5G39750	GO:0000003		AT5G25475	GO:0003677		AT3G27820	GO:0003674		AT2G37080
AT3G53350	AT4G04760		AT5G27740	GO:0000003		AT5G25470	GO:0003677		AT3G57070	GO:0003674		AT3G53350
AT1G36990	AT1G27340		AT5G63050	GO:0000003		AT5G59340	GO:0003677		AT5G49740	GO:0003674		AT1G36990
AT4G08510	AT5G63890		AT5G48590	GO:0000003		AT5G27580	GO:0003677		AT5G60640	GO:0003674		AT4G08510
AT3G55660	AT3G01345		AT5G13710	GO:0000003		AT5G65080	GO:0003677		AT5G23190	GO:0003674		AT3G55660
AT2G15690	AT4G30610		AT5G44310	GO:0000003		AT5G27090	GO:0003677		AT5G05260	GO:0003674		AT2G15690
AT5G57670	AT2G01720		AT5G41200	GO:0000003		AT5G67000	GO:0003677		AT5G06905	GO:0003674		AT5G57670
AT5G59430	AT1G20870		AT5G39810	GO:0000003		AT5G40070	GO:0003677		AT5G25900	GO:0003674		AT5G59430
AT1G11480	AT1G47128		AT5G17710	GO:0000003		AT5G07160	GO:0003677		AT5G25120	GO:0003674		AT1G11480
AT4G22760	AT5G03040		AT5G45980	GO:0000003		AT5G49450	GO:0003677		AT5G42150	GO:0003674		AT4G22760
AT1G14750	AT3G12700		AT5G24400	GO:0000003		AT1G09770	GO:0003682		AT5G27880	GO:0003674		AT1G14750
AT1G06145	AT3G22250		AT5G40220	GO:0000003		AT1G19520	GO:0003682		AT5G01860	GO:0003674		AT1G06145
AT5G48110	AT4G31690		AT5G40160	GO:0000003		AT1G51450	GO:0003682		AT5G06690	GO:0003674		AT5G48110
AT4G31430	AT1G47340		AT5G21140	GO:0000003		AT1G31817	GO:0003682		AT5G45040	GO:0003674		AT4G31430
AT2G36560	AT2G23945		AT5G48840	GO:0000003		AT1G18960	GO:0003682		AT5G10000	GO:0003674		AT2G36560
AT2G28650	AT5G22330		AT5G67520	GO:0000003		AT1G13930	GO:0003682		AT5G42980	GO:0003674		AT2G28650
AT3G11950	AT1G05894		AT5G58560	GO:0000003		AT2G47620	GO:0003682		AT1G21580	GO:0003676		AT3G11950
AT5G38750	AT5G35730		AT5G53400	GO:0000003		AT2G02060	GO:0003682		AT1G27750	GO:0003676		AT5G38750
AT5G56680	AT5G32613		AT5G22370	GO:0000003		AT4G01060	GO:0003682		AT1G75660	GO:0003676		AT5G56680
AT1G53800	AT3G26630		AT5G47370	GO:0000003		AT3G12810	GO:0003682		AT1G60200	GO:0003676		AT1G53800
AT1G01920	AT5G48330		AT5G61410	GO:0000003		AT3G18100	GO:0003682		AT1G70200	GO:0003676		AT1G01920
AT2G31270	AT1G65710		AT5G12840	GO:0000003		AT3G16857	GO:0003682		AT1G14580	GO:0003676		AT2G31270
AT3G53920	AT3G51530		AT5G16050	GO:0000003		AT5G08710	GO:0003682		AT1G03790	GO:0003676		AT3G53920
AT5G45330	AT1G05530		AT5G20920	GO:0000003		AT1G26680	GO:0003700		AT1G54930	GO:0003676		AT5G45330
AT5G05980	AT1G48580		AT5G59340	GO:0000003		AT1G09770	GO:0003700		AT1G24090	GO:0003676		AT5G05980
AT1G61680	AT4G01880		AT5G60540	GO:0000003		AT1G19520	GO:0003700		AT1G52990	GO:0003676		AT1G61680
AT3G54630	AT5G66100		AT5G10360	GO:0000003		AT1G02580	GO:0003700		AT1G66810	GO:0003676		AT3G54630
AT5G08010	AT3G25700		AT5G07500	GO:0000003		AT1G06145	GO:0003700		AT1G68200	GO:0003676		AT5G08010
AT3G23740	AT1G80770		AT5G39650	GO:0000003		AT1G55600	GO:0003700		AT1G66260	GO:0003676		AT3G23740
AT5G26920	AT2G44640		AT5G08070	GO:0000003		AT1G12260	GO:0003700		AT1G09760	GO:0003676		AT5G26920
AT5G11710	AT3G60000		AT5G18810	GO:0000003		AT1G32150	GO:0003700		AT1G10480	GO:0003676		AT5G11710
AT2G44490	AT5G22130		AT5G47190	GO:0000003		AT1G05290	GO:0003700		AT1G04445	GO:0003676		AT2G44490
AT4G22980	AT5G22660		AT5G52970	GO:0000003		AT1G28300	GO:0003700		AT2G28540	GO:0003676		AT4G22980
AT1G08610	AT3G50270		AT5G67110	GO:0000003		AT1G68800	GO:0003700		AT2G02070	GO:0003676		AT1G08610
AT5G23190	AT1G07920		AT5G55940	GO:0000003		AT1G55650	GO:0003700		AT4G12240	GO:0003676		AT5G23190
AT2G31340	AT1G09750		AT5G62440	GO:0000003		AT1G12980	GO:0003700		AT2G15740	GO:0003676		AT2G31340
AT3G25680	AT1G67320		AT5G28690	GO:0000003		AT1G28310	GO:0003700		AT2G28200	GO:0003676		AT3G25680
AT1G48280	AT3G44810		AT5G61230	GO:0000003		AT1G68550	GO:0003700		AT2G24490	GO:0003676		AT1G48280
AT3G02810	AT5G61450		AT5G06240	GO:0000003		AT1G31817	GO:0003700		AT2G17180	GO:0003676		AT3G02810
AT3G26370	AT4G29420		AT5G59040	GO:0000003		AT1G49770	GO:0003700		AT4G16610	GO:0003676		AT3G26370
AT2G35650	AT5G09740		AT5G27720	GO:0000003		AT1G18960	GO:0003700		AT3G55200	GO:0003676		AT2G35650
AT5G62530	AT5G64610		AT5G10625	GO:0000003		AT1G24590	GO:0003700		AT3G02890	GO:0003676		AT5G62530
AT3G16540	AT2G24850		AT5G53820	GO:0000003		AT1G66560	GO:0003700		AT3G06980	GO:0003676		AT3G16540
AT5G37790	AT3G04680		AT5G38760	GO:0000003		AT1G66600	GO:0003700		AT3G09850	GO:0003676		AT5G37790
AT4G21170	AT3G25440		AT1G67120	GO:0000166		AT1G80590	GO:0003700		AT3G10470	GO:0003676		AT4G21170
AT3G13150	AT1G31490		AT1G08260	GO:0000166		AT1G71200	GO:0003700		AT3G02920	GO:0003676		AT3G13150
AT5G56850	AT5G22670		AT1G36160	GO:0000166		AT1G10480	GO:0003700		AT3G49930	GO:0003676		AT5G56850
AT3G29310	AT1G14280		AT1G20960	GO:0000166		AT1G22590	GO:0003700		AT5G61140	GO:0003676		AT3G29310
AT1G48520	AT3G61140		AT1G01040	GO:0000166		AT1G68880	GO:0003700		AT5G49930	GO:0003676		AT1G48520
AT5G02180	AT2G40420		AT1G59870	GO:0000166		AT1G64800	GO:0003700		AT5G56930	GO:0003676		AT5G02180
AT1G04950	AT5G65180		AT1G58060	GO:0000166		AT1G20280	GO:0003700		AT5G61090	GO:0003676		AT1G04950
AT3G46050	AT1G79050		AT1G34260	GO:0000166		AT1G61200	GO:0003700		AT5G12440	GO:0003676		AT3G46050
AT5G02990	AT1G72890		AT1G66950	GO:0000166		AT4G12020	GO:0003700		AT5G56680	GO:0003676		AT5G02990
AT1G62680	AT5G66680		AT1G15210	GO:0000166		AT4G21430	GO:0003700		AT5G34870	GO:0003676		AT1G62680
AT1G62720	AT1G13200		AT1G15520	GO:0000166		AT4G00990	GO:0003700		AT5G32613	GO:0003676		AT1G62720
AT5G25980	AT5G33393		AT1G58050	GO:0000166		AT4G15090	GO:0003700		AT5G09740	GO:0003676		AT5G25980
AT5G26000	AT5G38510		AT1G74260	GO:0000166		AT2G35670	GO:0003700		AT5G64610	GO:0003676		AT5G26000
AT3G46990	AT5G08710		AT1G10760	GO:0000166		AT4G31620	GO:0003700		AT5G63260	GO:0003676		AT3G46990
AT5G58930	AT3G54160		AT1G66730	GO:0000166		AT4G31690	GO:0003700		AT5G20220	GO:0003676		AT5G58930
AT5G45290	AT2G31190		AT1G27170	GO:0000166		AT4G00870	GO:0003700		AT5G61470	GO:0003676		AT5G45290
AT2G43970	AT4G32720		AT1G08840	GO:0000166		AT2G35530	GO:0003700		AT5G42640	GO:0003676		AT2G43970
AT2G25270	AT1G21310		AT1G02890	GO:0000166		AT2G46590	GO:0003700		AT5G03510	GO:0003676		AT2G25270
AT1G26760	AT2G20830		AT1G48650	GO:0000166		AT2G15740	GO:0003700		AT5G37720	GO:0003676		AT1G26760
AT5G07530	AT5G47620		AT1G01790	GO:0000166		AT4G11250	GO:0003700		AT5G27880	GO:0003676		AT5G07530
AT4G10180	AT3G10040		AT1G29900	GO:0000166		AT2G01180	GO:0003700		AT5G60230	GO:0003676		AT4G10180
AT3G45060	AT3G42550		AT1G26130	GO:0000166		AT2G33720	GO:0003700		AT5G07500	GO:0003676		AT3G45060
AT5G01760	AT1G66090		AT1G70070	GO:0000166		AT4G27330	GO:0003700		AT5G01860	GO:0003676		AT5G01760
AT1G28090	AT1G03510		AT1G20750	GO:0000166		AT2G02540	GO:0003700		AT5G14010	GO:0003676		AT1G28090
AT4G02990	AT2G16450		AT1G63750	GO:0000166		AT2G12940	GO:0003700		AT5G08535	GO:0003676		AT4G02990
AT5G42690	AT4G30040		AT1G09570	GO:0000166		AT2G12900	GO:0003700		AT5G43540	GO:0003676		AT5G42690
AT1G80880	AT4G22430		AT1G14460	GO:0000166		AT2G13150	GO:0003700		AT1G08260	GO:0003677		AT1G80880
AT3G10070	AT5G38740		AT1G14610	GO:0000166		AT2G02060	GO:0003700		AT1G01040	GO:0003677		AT3G10070
AT1G70200	AT5G61120		AT1G07910	GO:0000166		AT2G41130	GO:0003700		AT1G20750	GO:0003677		AT1G70200
AT2G42980	AT1G40390		AT1G21650	GO:0000166		AT2G38340	GO:0003700		AT1G05380	GO:0003677		AT2G42980
AT3G59080	AT1G56340		AT1G32490	GO:0000166		AT4G16610	GO:0003700		AT1G19220	GO:0003677		AT3G59080
AT3G27640	AT3G54400		AT1G62130	GO:0000166		AT4G30180	GO:0003700		AT1G26680	GO:0003677		AT3G27640
AT3G02090	AT1G13230		AT1G65850	GO:0000166		AT2G47270	GO:0003700		AT1G19850	GO:0003677		AT3G02090
AT1G20130	AT4G30030		AT1G63870	GO:0000166		AT4G01060	GO:0003700		AT1G09770	GO:0003677		AT1G20130
AT3G26050	AT2G38590		AT1G17220	GO:0000166		AT3G18100	GO:0003700		AT1G64100	GO:0003677		AT3G26050
AT4G14900	AT3G63320		AT1G73860	GO:0000166		AT3G16857	GO:0003700		AT1G08130	GO:0003677		AT4G14900
AT5G07340	AT4G00870		AT1G27770	GO:0000166		AT3G10800	GO:0003700		AT1G79840	GO:0003677		AT5G07340
AT3G26100	AT5G53860		AT1G63880	GO:0000166		AT3G10040	GO:0003700		AT1G19520	GO:0003677		AT3G26100
AT1G58340	AT3G23840		AT1G79560	GO:0000166		AT3G18650	GO:0003700		AT1G02580	GO:0003677		AT1G58340
AT1G27070	AT5G07610		AT1G50200	GO:0000166		AT3G02150	GO:0003700		AT1G67630	GO:0003677		AT1G27070
AT4G20820	AT1G58120		AT1G21640	GO:0000166		AT3G06160	GO:0003700		AT1G80270	GO:0003677		AT4G20820
AT3G56570	AT2G43260		AT1G18370	GO:0000166		AT3G56530	GO:0003700		AT1G04950	GO:0003677		AT3G56570
AT1G71440	AT1G16290		AT1G20060	GO:0000166		AT3G24860	GO:0003700		AT1G51040	GO:0003677		AT1G71440
AT3G51320	AT5G12280		AT1G17260	GO:0000166		AT3G03660	GO:0003700		AT1G22310	GO:0003677		AT3G51320
AT1G78120	AT4G31770		AT1G44900	GO:0000166		AT3G47640	GO:0003700		AT1G51450	GO:0003677		AT1G78120
AT4G18790	AT1G31500		AT1G08720	GO:0000166		AT5G01310	GO:0003700		AT1G17790	GO:0003677		AT4G18790
AT5G41480	AT1G12870		AT1G12430	GO:0000166		AT5G26920	GO:0003700		AT1G55600	GO:0003677		AT5G41480
AT5G08130	AT5G40050		AT1G01950	GO:0000166		AT5G08130	GO:0003700		AT1G48620	GO:0003677		AT5G08130
AT5G53930	AT2G36340		AT1G03160	GO:0000166		AT5G09740	GO:0003700		AT1G19490	GO:0003677		AT5G53930
AT5G58190	AT1G27540		AT1G27880	GO:0000166		AT5G64610	GO:0003700		AT1G73150	GO:0003677		AT5G58190
AT1G21060	AT5G06230		AT1G31230	GO:0000166		AT5G38740	GO:0003700		AT1G73805	GO:0003677		AT1G21060
AT1G76620	AT5G37970		AT1G15440	GO:0000166		AT5G40120	GO:0003700		AT1G79050	GO:0003677		AT1G76620
AT4G17210	AT1G65390		AT1G60200	GO:0000166		AT5G39750	GO:0003700		AT1G47870	GO:0003677		AT4G17210
AT1G67770	AT1G64080		AT1G21730	GO:0000166		AT5G65330	GO:0003700		AT1G12260	GO:0003677		AT1G67770
AT3G56700	AT2G35530		AT1G63700	GO:0000166		AT5G41200	GO:0003700		AT1G61660	GO:0003677		AT3G56700
AT5G22110	AT1G31790		AT1G03750	GO:0000166		AT5G39810	GO:0003700		AT1G32150	GO:0003677		AT5G22110
AT1G51040	AT5G49220		AT1G65070	GO:0000166		AT5G40220	GO:0003700		AT1G54060	GO:0003677		AT1G51040
AT1G65080	AT1G61870		AT1G53140	GO:0000166		AT5G61470	GO:0003700		AT1G58110	GO:0003677		AT1G65080
AT4G20070	AT3G57580		AT1G07510	GO:0000166		AT5G42640	GO:0003700		AT1G77470	GO:0003677		AT4G20070
AT5G58950	AT1G11860		AT1G04140	GO:0000166		AT5G26950	GO:0003700		AT1G28300	GO:0003677		AT5G58950
AT2G33340	AT5G66670		AT1G08130	GO:0000166		AT5G27070	GO:0003700		AT1G05805	GO:0003677		AT2G33340
AT1G22310	AT5G24820		AT1G62750	GO:0000166		AT5G27880	GO:0003700		AT1G31010	GO:0003677		AT1G22310
AT5G05260	AT3G14580		AT1G77720	GO:0000166		AT5G54360	GO:0003700		AT1G07640	GO:0003677		AT5G05260
AT1G21660	AT3G57590		AT1G63680	GO:0000166		AT5G59340	GO:0003700		AT1G21690	GO:0003677		AT1G21660
AT4G35890	AT5G48230		AT1G67890	GO:0000166		AT5G27580	GO:0003700		AT1G55650	GO:0003677		AT4G35890
AT2G34170	AT1G60400		AT1G26150	GO:0000166		AT5G65080	GO:0003700		AT1G12980	GO:0003677		AT2G34170
AT3G24620	AT5G62070		AT1G13350	GO:0000166		AT5G27090	GO:0003700		AT1G17590	GO:0003677		AT3G24620
AT5G19560	AT5G41500		AT1G08520	GO:0000166		AT5G67000	GO:0003700		AT1G28310	GO:0003677		AT5G19560
AT5G54920	AT4G22180		AT1G19780	GO:0000166		AT5G14010	GO:0003700		AT1G68550	GO:0003677		AT5G54920
AT5G06905	AT2G35230		AT1G75010	GO:0000166		AT5G40070	GO:0003700		AT1G31817	GO:0003677		AT5G06905
AT4G36220	AT4G39590		AT1G23540	GO:0000166		AT5G07160	GO:0003700		AT1G49770	GO:0003677		AT4G36220
AT3G19770	AT1G69090		AT1G26370	GO:0000166		AT5G49450	GO:0003700		AT1G18960	GO:0003677		AT3G19770
AT4G27970	AT2G03520		AT1G50250	GO:0000166		AT5G43540	GO:0003700		AT1G24590	GO:0003677		AT4G27970
AT2G30380	AT2G13360		AT1G54130	GO:0000166		AT1G01040	GO:0003723		AT1G03970	GO:0003677		AT2G30380
AT5G62220	AT5G41510		AT1G09600	GO:0000166		AT1G72320	GO:0003723		AT1G74840	GO:0003677		AT5G62220
AT1G09320	AT5G24670		AT1G79600	GO:0000166		AT1G62680	GO:0003723		AT1G47720	GO:0003677		AT1G09320
AT3G61710	AT4G19870		AT1G16160	GO:0000166		AT1G28090	GO:0003723		AT1G35460	GO:0003677		AT3G61710
AT5G34870	AT5G66660		AT1G70460	GO:0000166		AT1G67770	GO:0003723		AT1G66560	GO:0003677		AT5G34870
AT5G65760	AT2G30010		AT1G30680	GO:0000166		AT1G09320	GO:0003723		AT1G77640	GO:0003677		AT5G65760
AT2G36010	AT5G42970		AT1G54350	GO:0000166		AT1G77470	GO:0003723		AT1G66600	GO:0003677		AT2G36010
AT5G61520	AT2G46550		AT1G70610	GO:0000166		AT1G03360	GO:0003723		AT1G21970	GO:0003677		AT5G61520
AT1G75260	AT3G09730		AT1G49270	GO:0000166		AT1G53120	GO:0003723		AT1G80590	GO:0003677		AT1G75260
AT2G17760	AT2G28010		AT1G53050	GO:0000166		AT1G21620	GO:0003723		AT1G71200	GO:0003677		AT2G17760
AT5G64430	AT4G25190		AT1G71810	GO:0000166		AT1G58380	GO:0003723		AT1G21910	GO:0003677		AT5G64430
AT2G47620	AT1G12260		AT1G06430	GO:0000166		AT1G33140	GO:0003723		AT1G65360	GO:0003677		AT2G47620
AT5G48830	AT4G39570		AT1G06310	GO:0000166		AT1G33120	GO:0003723		AT1G07980	GO:0003677		AT5G48830
AT5G16890	AT5G10950		AT1G60500	GO:0000166		AT2G17510	GO:0003723		AT1G20000	GO:0003677		AT5G16890
AT3G04050	AT5G20220		AT1G73170	GO:0000166		AT4G24270	GO:0003723		AT1G01250	GO:0003677		AT3G04050
AT1G26560	AT4G19865		AT1G19100	GO:0000166		AT2G07698	GO:0003723		AT1G22590	GO:0003677		AT1G26560
AT5G50950	AT1G19770		AT1G71960	GO:0000166		AT2G40700	GO:0003723		AT1G68880	GO:0003677		AT5G50950
AT3G30200	AT3G04460		AT1G22760	GO:0000166		AT4G32720	GO:0003723		AT1G64800	GO:0003677		AT3G30200
AT3G22430	AT4G39550		AT1G71530	GO:0000166		AT2G18510	GO:0003723		AT4G12020	GO:0003677		AT3G22430
AT1G51450	AT3G14210		AT1G55930	GO:0000166		AT2G31150	GO:0003723		AT4G35800	GO:0003677		AT1G51450
AT5G25900	AT5G45080		AT1G51940	GO:0000166		AT2G17360	GO:0003723		AT4G21710	GO:0003677		AT5G25900
AT5G14220	AT3G20420		AT1G16030	GO:0000166		AT2G31610	GO:0003723		AT4G14920	GO:0003677		AT5G14220
AT4G14590	AT1G47730		AT1G79750	GO:0000166		AT4G00420	GO:0003723		AT4G18820	GO:0003677		AT4G14590
AT1G21750	AT4G34930		AT1G76490	GO:0000166		AT2G43640	GO:0003723		AT4G34430	GO:0003677		AT1G21750
AT1G77510	AT1G20180		AT1G69910	GO:0000166		AT3G32940	GO:0003723		AT4G02460	GO:0003677		AT1G77510
AT3G17240	AT1G21150		AT1G09420	GO:0000166		AT3G55340	GO:0003723		AT4G08480	GO:0003677		AT3G17240
AT3G11330	AT4G25920		AT1G80300	GO:0000166		AT3G25440	GO:0003723		AT2G32370	GO:0003677		AT3G11330
AT5G05850	AT4G39753		AT1G17745	GO:0000166		AT3G20420	GO:0003723		AT4G02060	GO:0003677		AT5G05850
AT3G24600	AT3G06570		AT1G78900	GO:0000166		AT3G20650	GO:0003723		AT4G39680	GO:0003677		AT3G24600
AT4G12610	AT1G32150		AT1G15500	GO:0000166		AT3G21740	GO:0003723		AT4G12740	GO:0003677		AT4G12610
AT1G64900	AT4G12920		AT1G56410	GO:0000166		AT3G48930	GO:0003723		AT2G42980	GO:0003677		AT1G64900
AT3G21690	AT2G01220		AT1G14830	GO:0000166		AT5G23880	GO:0003723		AT2G36010	GO:0003677		AT3G21690
AT1G05600	AT4G10470		AT1G67840	GO:0000166		AT5G62220	GO:0003723		AT2G47620	GO:0003677		AT1G05600
AT3G28640	AT3G46750		AT1G26230	GO:0000166		AT5G22130	GO:0003723		AT4G12610	GO:0003677		AT3G28640
AT3G11850	AT4G00893		AT1G55490	GO:0000166		AT5G47620	GO:0003723		AT4G31620	GO:0003677		AT3G11850
AT1G74920	AT2G41360		AT1G24280	GO:0000166		AT5G12280	GO:0003723		AT2G33610	GO:0003677		AT1G74920
AT3G48170	AT2G26360		AT1G16720	GO:0000166		AT5G13570	GO:0003723		AT4G31690	GO:0003677		AT3G48170
AT4G35680	AT3G54730		AT1G18150	GO:0000166		AT5G59280	GO:0003723		AT4G00870	GO:0003677		AT4G35680
AT1G14230	AT3G18650		AT1G67520	GO:0000166		AT5G60110	GO:0003723		AT2G35530	GO:0003677		AT1G14230
AT1G14250	AT1G76870		AT1G59990	GO:0000166		AT5G60180	GO:0003723		AT4G20010	GO:0003677		AT1G14250
AT1G51980	AT2G07741		AT1G72040	GO:0000166		AT5G26950	GO:0003723		AT2G37560	GO:0003677		AT1G51980
AT3G16480	AT5G40120		AT1G32440	GO:0000166		AT5G27070	GO:0003723		AT4G31400	GO:0003677		AT3G16480
AT1G13080	AT1G47765		AT1G12000	GO:0000166		AT5G27580	GO:0003723		AT2G28810	GO:0003677		AT1G13080
AT1G56460	AT1G44090		AT1G68830	GO:0000166		AT5G15200	GO:0003723		AT4G11250	GO:0003677		AT1G56460
AT4G14190	AT1G48510		AT1G76040	GO:0000166		AT5G27090	GO:0003723		AT2G01180	GO:0003677		AT4G14190
AT3G52170	AT1G56000		AT1G12770	GO:0000166		AT5G19030	GO:0003723		AT2G33720	GO:0003677		AT3G52170
AT3G12340	AT5G08170		AT1G48520	GO:0000166		AT5G27720	GO:0003723		AT4G25180	GO:0003677		AT3G12340
AT3G61360	AT4G19880		AT1G18890	GO:0000166		AT1G36160	GO:0003824		AT2G37100	GO:0003677		AT3G61360
AT4G00234	AT3G49980		AT1G17290	GO:0000166		AT1G14610	GO:0003824		AT2G12940	GO:0003677		AT4G00234
AT4G00290	AT2G16900		AT1G58290	GO:0000166		AT1G77550	GO:0003824		AT4G36060	GO:0003677		AT4G00290
AT5G40470	AT5G24760		AT1G72330	GO:0000166		AT1G52410	GO:0003824		AT4G35900	GO:0003677		AT5G40470
AT5G25120	AT2G44030		AT1G70200	GO:0000166		AT1G03780	GO:0003824		AT2G12900	GO:0003677		AT5G25120
AT5G19900	AT3G43990		AT1G09830	GO:0000166		AT1G29340	GO:0003824		AT2G41070	GO:0003677		AT5G19900
AT4G14605	AT1G17615		AT1G09940	GO:0000166		AT1G55420	GO:0003824		AT2G13150	GO:0003677		AT4G14605
AT4G24150	AT2G19330		AT1G67770	GO:0000166		AT1G24340	GO:0003824		AT2G22200	GO:0003677		AT4G24150
AT5G14570	AT4G21800		AT1G22310	GO:0000166		AT1G77590	GO:0003824		AT2G02060	GO:0003677		AT5G14570
AT3G14860	AT3G45670		AT1G29230	GO:0000166		AT1G60190	GO:0003824		AT2G41130	GO:0003677		AT3G14860
AT1G08210	AT3G22720		AT1G27680	GO:0000166		AT1G55390	GO:0003824		AT2G32820	GO:0003677		AT1G08210
AT4G31620	AT2G43360		AT1G11870	GO:0000166		AT1G49430	GO:0003824		AT2G31180	GO:0003677		AT4G31620
AT3G10680	AT3G22350		AT1G52290	GO:0000166		AT1G64400	GO:0003824		AT4G38000	GO:0003677		AT3G10680
AT4G00690	AT4G22930		AT1G50990	GO:0000166		AT1G55380	GO:0003824		AT2G38340	GO:0003677		AT4G00690
AT4G15880	AT1G49240		AT1G07270	GO:0000166		AT1G55440	GO:0003824		AT2G31230	GO:0003677		AT4G15880
AT3G27820	AT3G13830		AT1G51980	GO:0000166		AT1G31950	GO:0003824		AT2G13720	GO:0003677		AT3G27820
AT3G60790	AT1G11810		AT1G80030	GO:0000166		AT1G44030	GO:0003824		AT4G22745	GO:0003677		AT3G60790
AT1G11680	AT1G61730		AT1G07150	GO:0000166		AT1G48520	GO:0003824		AT4G31060	GO:0003677		AT1G11680
AT5G58000	AT3G17430		AT1G16440	GO:0000166		AT1G75260	GO:0003824		AT2G47520	GO:0003677		AT5G58000
AT1G74550	AT1G76920		AT1G50460	GO:0000166		AT1G77510	GO:0003824		AT4G01060	GO:0003677		AT1G74550
AT1G17790	AT5G41080		AT1G62580	GO:0000166		AT1G64900	GO:0003824		AT3G48190	GO:0003677		AT1G17790
AT1G73150	AT3G24260		AT1G63940	GO:0000166		AT1G13080	GO:0003824		AT3G12810	GO:0003677		AT1G73150
AT4G29730	AT5G13570		AT1G47840	GO:0000166		AT1G21750	GO:0003824		AT3G48770	GO:0003677		AT4G29730
AT1G51405	AT5G48990		AT1G20260	GO:0000166		AT1G74920	GO:0003824		AT3G23890	GO:0003677		AT1G51405
AT5G62550	AT4G14905		AT1G64190	GO:0000166		AT1G11680	GO:0003824		AT3G23780	GO:0003677		AT5G62550
AT1G73160	AT5G58630		AT1G76030	GO:0000166		AT1G33590	GO:0003824		AT3G21430	GO:0003677		AT1G73160
AT3G54710	AT2G44630		AT1G76360	GO:0000166		AT1G47128	GO:0003824		AT3G24340	GO:0003677		AT3G54710
AT1G55600	AT4G11300		AT1G30270	GO:0000166		AT1G31490	GO:0003824		AT3G24320	GO:0003677		AT1G55600
AT1G01300	AT1G09390		AT1G56190	GO:0000166		AT1G13230	GO:0003824		AT3G18100	GO:0003677		AT1G01300
AT3G61820	AT3G46050		AT1G28390	GO:0000166		AT1G44090	GO:0003824		AT3G16000	GO:0003677		AT3G61820
AT4G13940	AT5G13310		AT1G12130	GO:0000166		AT1G56000	GO:0003824		AT3G14890	GO:0003677		AT4G13940
AT1G79720	AT3G20650		AT1G29320	GO:0000166		AT1G76920	GO:0003824		AT3G16857	GO:0003677		AT1G79720
AT5G23940	AT3G28220		AT1G74470	GO:0000166		AT1G66660	GO:0003824		AT3G53920	GO:0003677		AT5G23940
AT3G06850	AT4G39760		AT1G62560	GO:0000166		AT1G77060	GO:0003824		AT3G10070	GO:0003677		AT3G06850
AT3G03700	AT1G05290		AT1G62570	GO:0000166		AT1G21440	GO:0003824		AT3G59080	GO:0003677		AT3G03700
AT3G04440	AT3G52940		AT1G80380	GO:0000166		AT1G54870	GO:0003824		AT3G52170	GO:0003677		AT3G04440
AT1G30270	AT1G77470		AT1G26090	GO:0000166		AT1G66650	GO:0003824		AT3G04450	GO:0003677		AT1G30270
AT4G04750	AT2G46590		AT1G62600	GO:0000166		AT1G28030	GO:0003824		AT3G10040	GO:0003677		AT4G04750
AT4G04760	AT4G25210		AT1G80770	GO:0000166		AT1G67730	GO:0003824		AT3G54620	GO:0003677		AT4G04760
AT2G20616	AT4G14120		AT1G27840	GO:0000166		AT1G12350	GO:0003824		AT3G18650	GO:0003677		AT2G20616
AT2G20815	AT2G44700		AT1G72540	GO:0000166		AT1G35720	GO:0003824		AT3G43990	GO:0003677		AT2G20815
AT4G36480	AT1G48230		AT1G63370	GO:0000166		AT1G52990	GO:0003824		AT3G55370	GO:0003677		AT4G36480
AT5G24060	AT3G14420		AT1G19750	GO:0000166		AT1G79870	GO:0003824		AT3G06160	GO:0003677		AT5G24060
AT3G03360	AT1G23060		AT1G62620	GO:0000166		AT1G07420	GO:0003824		AT3G56530	GO:0003677		AT3G03360
AT5G22310	AT2G45690		AT1G04820	GO:0000166		AT1G49200	GO:0003824		AT3G24860	GO:0003677		AT5G22310
AT5G16820	AT3G20820		AT1G07920	GO:0000166		AT1G20050	GO:0003824		AT3G14020	GO:0003677		AT5G16820
AT1G23310	AT3G02600		AT1G20010	GO:0000166		AT1G78380	GO:0003824		AT3G03660	GO:0003677		AT1G23310
AT2G37960	AT3G48425		AT1G42970	GO:0000166		AT1G32470	GO:0003824		AT3G50870	GO:0003677		AT2G37960
AT3G47200	AT2G18510		AT1G49600	GO:0000166		AT1G03850	GO:0003824		AT3G60490	GO:0003677		AT3G47200
AT3G47210	AT1G28300		AT1G14280	GO:0000166		AT1G15220	GO:0003824		AT3G47640	GO:0003677		AT3G47210
AT3G47250	AT1G29670		AT1G79050	GO:0000166		AT1G76060	GO:0003824		AT3G16280	GO:0003677		AT3G47250
AT5G16410	AT2G37560		AT1G72890	GO:0000166		AT1G04635	GO:0003824		AT3G46580	GO:0003677		AT5G16410
AT1G48620	AT4G38160		AT1G67440	GO:0000166		AT1G26340	GO:0003824		AT3G23230	GO:0003677		AT1G48620
AT4G02740	AT3G60830		AT1G73110	GO:0000166		AT1G32710	GO:0003824		AT5G17890	GO:0003677		AT4G02740
AT2G31990	AT3G44326		AT1G66090	GO:0000166		AT4G16660	GO:0003824		AT5G43530	GO:0003677		AT2G31990
AT1G67390	AT3G44160		AT1G50450	GO:0000166		AT4G25160	GO:0003824		AT5G20730	GO:0003677		AT1G67390
AT4G18630	AT3G02040		AT1G14370	GO:0000166		AT2G45910	GO:0003824		AT5G23880	GO:0003677		AT4G18630
AT1G70950	AT5G55270		AT1G63340	GO:0000166		AT4G15090	GO:0003824		AT5G16690	GO:0003677		AT1G70950
AT1G33590	AT2G39770		AT1G61590	GO:0000166		AT4G13130	GO:0003824		AT5G45210	GO:0003677		AT1G33590
AT1G24610	AT1G12500		AT1G79530	GO:0000166		AT2G04350	GO:0003824		AT5G13820	GO:0003677		AT1G24610
AT5G16220	AT1G31010		AT1G56050	GO:0000166		AT2G27660	GO:0003824		AT5G28300	GO:0003677		AT5G16220
AT1G65240	AT5G56700		AT1G09840	GO:0000166		AT2G23100	GO:0003824		AT5G59430	GO:0003677		AT1G65240
AT1G05530	AT5G52550		AT1G16300	GO:0000166		AT2G32950	GO:0003824		AT5G26920	GO:0003677		AT1G05530
AT1G05560	AT1G15030		AT1G57870	GO:0000166		AT4G11030	GO:0003824		AT5G08130	GO:0003677		AT1G05560
AT4G15550	AT5G38680		AT1G24530	GO:0000166		AT4G23850	GO:0003824		AT5G22110	GO:0003677		AT4G15550
AT2G44190	AT4G12150		AT1G24130	GO:0000166		AT2G47240	GO:0003824		AT5G16820	GO:0003677		AT2G44190
AT3G60000	AT1G68800		AT1G16610	GO:0000166		AT4G24390	GO:0003824		AT5G56960	GO:0003677		AT3G60000
AT1G31814	AT2G38500		AT1G26970	GO:0000166		AT2G23230	GO:0003824		AT5G10760	GO:0003677		AT1G31814
AT3G49830	AT4G33540		AT1G10700	GO:0000166		AT4G20200	GO:0003824		AT5G22130	GO:0003677		AT3G49830
AT5G67630	AT3G10290		AT1G07570	GO:0000166		AT4G20210	GO:0003824		AT5G38740	GO:0003677		AT5G67630
AT4G11780	AT1G31080		AT1G32790	GO:0000166		AT4G15870	GO:0003824		AT5G13730	GO:0003677		AT4G11780
AT2G18650	AT3G02150		AT1G80560	GO:0000166		AT2G17600	GO:0003824		AT5G29000	GO:0003677		AT2G18650
AT4G30400	AT3G04520		AT1G31180	GO:0000166		AT2G31170	GO:0003824		AT5G46640	GO:0003677		AT4G30400
AT1G05894	AT5G39750		AT1G51170	GO:0000166		AT4G10180	GO:0003824		AT5G40120	GO:0003677		AT1G05894
AT2G31480	AT3G02125		AT1G03630	GO:0000166		AT2G33340	GO:0003824		AT5G26880	GO:0003677		AT2G31480
AT1G19490	AT5G44150		AT1G79550	GO:0000166		AT4G36220	GO:0003824		AT5G39750	GO:0003677		AT1G19490
AT1G53330	AT5G45070		AT1G32380	GO:0000166		AT2G24850	GO:0003824		AT5G11270	GO:0003677		AT1G53330
AT3G10730	AT4G13680		AT1G74490	GO:0000166		AT4G31770	GO:0003824		AT5G27740	GO:0003677		AT3G10730
AT5G04990	AT5G03000		AT1G12900	GO:0000166		AT2G38240	GO:0003824		AT5G18560	GO:0003677		AT5G04990
AT5G63110	AT3G22370		AT1G32060	GO:0000166		AT4G17070	GO:0003824		AT5G65330	GO:0003677		AT5G63110
AT1G12130	AT5G58730		AT1G51560	GO:0000166		AT2G30080	GO:0003824		AT5G66050	GO:0003677		AT1G12130
AT1G62560	AT1G54930		AT1G43170	GO:0000166		AT4G13010	GO:0003824		AT5G06710	GO:0003677		AT1G62560
AT1G62570	AT2G38240		AT1G30480	GO:0000166		AT2G01180	GO:0003824		AT5G41200	GO:0003677		AT1G62570
AT1G62600	AT2G32140		AT1G69790	GO:0000166		AT4G23430	GO:0003824		AT5G39810	GO:0003677		AT1G62600
AT1G63340	AT3G17860		AT1G23740	GO:0000166		AT4G05490	GO:0003824		AT5G45980	GO:0003677		AT1G63340
AT3G42180	AT5G11230		AT1G07350	GO:0000166		AT4G05460	GO:0003824		AT5G40220	GO:0003677		AT3G42180
AT2G33610	AT5G26260		AT1G30510	GO:0000166		AT4G25600	GO:0003824		AT5G61620	GO:0003677		AT2G33610
AT1G29320	AT4G32390		AT1G76370	GO:0000166		AT4G20990	GO:0003824		AT5G65590	GO:0003677		AT1G29320
AT2G37930	AT3G54290		AT1G17615	GO:0000166		AT2G13720	GO:0003824		AT5G44080	GO:0003677		AT2G37930
AT1G27340	AT5G50960		AT1G33290	GO:0000166		AT2G30860	GO:0003824		AT5G63790	GO:0003677		AT1G27340
AT5G63890	AT4G27520		AT1G09340	GO:0000166		AT2G35370	GO:0003824		AT5G04840	GO:0003677		AT5G63890
AT5G56960	AT4G18830		AT1G49240	GO:0000166		AT2G40790	GO:0003824		AT5G59800	GO:0003677		AT5G56960
AT3G01345	AT5G25400		AT1G14810	GO:0000166		AT4G23450	GO:0003824		AT5G03990	GO:0003677		AT3G01345
AT4G30610	AT4G02310		AT1G20020	GO:0000166		AT4G12170	GO:0003824		AT5G38860	GO:0003677		AT4G30610
AT2G38780	AT1G66660		AT1G77470	GO:0000166		AT4G30390	GO:0003824		AT5G26950	GO:0003677		AT2G38780
AT5G10760	AT2G20380		AT1G51660	GO:0000166		AT3G23890	GO:0003824		AT5G27070	GO:0003677		AT5G10760
AT2G01720	AT3G11810		AT1G17650	GO:0000166		AT3G54010	GO:0003824		AT5G25475	GO:0003677		AT2G01720
AT1G08890	AT2G25520		AT1G15710	GO:0000166		AT3G02280	GO:0003824		AT5G25470	GO:0003677		AT1G08890
AT5G22090	AT2G46110		AT1G68460	GO:0000166		AT3G14520	GO:0003824		AT5G12840	GO:0003677		AT5G22090
AT1G20870	AT1G27420		AT1G66200	GO:0000166		AT3G29410	GO:0003824		AT5G17810	GO:0003677		AT1G20870
AT1G47128	AT5G55330		AT1G72680	GO:0000166		AT3G14540	GO:0003824		AT5G59340	GO:0003677		AT1G47128
AT5G03040	AT1G61790		AT1G76730	GO:0000166		AT3G14490	GO:0003824		AT5G23420	GO:0003677		AT5G03040
AT3G12700	AT4G00238		AT1G34200	GO:0000166		AT3G66658	GO:0003824		AT5G23710	GO:0003677		AT3G12700
AT1G03390	AT3G09820		AT1G19690	GO:0000166		AT3G11370	GO:0003824		AT5G27580	GO:0003677		AT1G03390
AT3G22250	AT4G08870		AT1G19800	GO:0000166		AT3G54960	GO:0003824		AT5G50080	GO:0003677		AT3G22250
AT4G31690	AT5G16080		AT1G80670	GO:0000166		AT3G61710	GO:0003824		AT5G67110	GO:0003677		AT4G31690
AT5G65685	AT1G25290		AT1G65410	GO:0000166		AT3G17240	GO:0003824		AT5G65080	GO:0003677		AT5G65685
AT1G47340	AT4G17070		AT1G25410	GO:0000166		AT3G48170	GO:0003824		AT5G27090	GO:0003677		AT1G47340
AT2G16450	AT4G08900		AT1G21690	GO:0000166		AT3G12340	GO:0003824		AT5G67000	GO:0003677		AT2G16450
AT2G23160	AT5G65330		AT1G13440	GO:0000166		AT3G27820	GO:0003824		AT5G38800	GO:0003677		AT2G23160
AT5G17030	AT3G49340		AT1G54870	GO:0000166		AT3G06850	GO:0003824		AT5G40070	GO:0003677		AT5G17030
AT5G17040	AT2G30080		AT1G63160	GO:0000166		AT3G52940	GO:0003824		AT5G07160	GO:0003677		AT5G17040
AT5G22330	AT4G06599		AT1G04410	GO:0000166		AT3G14420	GO:0003824		AT5G49450	GO:0003677		AT5G22330
AT2G23945	AT1G77060		AT1G64350	GO:0000166		AT3G20820	GO:0003824		AT5G26930	GO:0003677		AT2G23945
AT3G29635	AT1G21690		AT1G24360	GO:0000166		AT3G02600	GO:0003824		AT1G09770	GO:0003682		AT3G29635
AT5G32613	AT1G70480		AT1G67730	GO:0000166		AT3G48425	GO:0003824		AT1G19520	GO:0003682		AT5G32613
AT5G35730	AT3G22700		AT1G35720	GO:0000166		AT3G04520	GO:0003824		AT1G51450	GO:0003682		AT5G35730
AT2G31750	AT4G09870		AT1G79870	GO:0000166		AT3G22370	GO:0003824		AT1G31817	GO:0003682		AT2G31750
AT3G26630	AT3G21740		AT1G72640	GO:0000166		AT3G49340	GO:0003824		AT1G18960	GO:0003682		AT3G26630
AT5G48330	AT1G55650		AT1G03030	GO:0000166		AT3G09200	GO:0003824		AT1G74840	GO:0003682		AT5G48330
AT2G03360	AT4G36950		AT1G02280	GO:0000166		AT3G48680	GO:0003824		AT1G13930	GO:0003682		AT2G03360
AT1G65710	AT5G11410		AT1G32220	GO:0000166		AT3G51260	GO:0003824		AT4G34430	GO:0003682		AT1G65710
AT3G51530	AT3G05100		AT1G66260	GO:0000166		AT3G15150	GO:0003824		AT2G47620	GO:0003682		AT3G51530
AT1G48570	AT1G21440		AT1G01080	GO:0000166		AT3G66654	GO:0003824		AT2G33610	GO:0003682		AT1G48570
AT3G20640	AT3G12500		AT1G55310	GO:0000166		AT3G57870	GO:0003824		AT2G02060	GO:0003682		AT3G20640
AT1G48580	AT1G54870		AT1G36390	GO:0000166		AT3G12260	GO:0003824		AT4G01060	GO:0003682		AT1G48580
AT4G01880	AT1G68140		AT1G62610	GO:0000166		AT3G62810	GO:0003824		AT3G12810	GO:0003682		AT4G01880
AT1G27660	AT5G44450		AT1G51390	GO:0000166		AT3G24640	GO:0003824		AT3G18100	GO:0003682		AT1G27660
AT5G66100	AT1G47510		AT1G02880	GO:0000166		AT5G04560	GO:0003824		AT3G16857	GO:0003682		AT5G66100
AT3G25700	AT3G09490		AT1G05810	GO:0000166		AT5G05560	GO:0003824		AT3G04450	GO:0003682		AT3G25700
AT4G20240	AT5G44350		AT1G07460	GO:0000166		AT5G07280	GO:0003824		AT5G13820	GO:0003682		AT4G20240
AT1G80770	AT3G04770		AT1G60000	GO:0000166		AT5G23720	GO:0003824		AT5G59430	GO:0003682		AT1G80770
AT2G44640	AT5G59280		AT1G22300	GO:0000166		AT5G63920	GO:0003824		AT5G08710	GO:0003682		AT2G44640
AT1G73805	AT1G53660		AT1G10310	GO:0000166		AT5G49740	GO:0003824		AT5G29000	GO:0003682		AT1G73805
AT3G50270	AT1G04930		AT1G04760	GO:0000166		AT5G42280	GO:0003824		AT5G61620	GO:0003682		AT3G50270
AT5G22660	AT3G56810		AT1G29040	GO:0000166		AT5G54510	GO:0003824		AT1G19220	GO:0003700		AT5G22660
AT5G22670	AT3G55640		AT1G09180	GO:0000166		AT5G60640	GO:0003824		AT1G26680	GO:0003700		AT5G22670
AT5G22130	AT3G14750		AT1G49880	GO:0000166		AT5G48110	GO:0003824		AT1G19850	GO:0003700		AT5G22130
AT1G04820	AT5G44310		AT1G73530	GO:0000166		AT5G05980	GO:0003824		AT1G62310	GO:0003700		AT1G04820
AT1G67320	AT3G51690		AT1G50490	GO:0000166		AT5G23190	GO:0003824		AT1G09770	GO:0003700		AT1G67320
AT1G01690	AT3G54170		AT1G57630	GO:0000166		AT5G62530	GO:0003824		AT1G79840	GO:0003700		AT1G01690
AT1G09750	AT5G22150		AT1G75440	GO:0000166		AT5G41480	GO:0003824		AT1G19520	GO:0003700		AT1G09750
AT3G54400	AT3G58210		AT1G45050	GO:0000166		AT5G06905	GO:0003824		AT1G02580	GO:0003700		AT3G54400
AT5G39090	AT5G41200		AT1G15850	GO:0000166		AT5G16890	GO:0003824		AT1G50600	GO:0003700		AT5G39090
AT3G44810	AT3G06160		AT1G80555	GO:0000166		AT5G50950	GO:0003824		AT1G06145	GO:0003700		AT3G44810
AT5G16620	AT1G66650		AT1G23100	GO:0000166		AT5G25900	GO:0003824		AT1G55600	GO:0003700		AT5G16620
AT1G31450	AT4G13010		AT4G13750	GO:0000166		AT5G14220	GO:0003824		AT1G19490	GO:0003700		AT1G31450
AT2G35615	AT1G22090		AT2G46020	GO:0000166		AT5G25120	GO:0003824		AT1G14580	GO:0003700		AT2G35615
AT5G61450	AT2G15740		AT4G12020	GO:0000166		AT5G63890	GO:0003824		AT1G27660	GO:0003700		AT5G61450
AT4G29420	AT5G39810		AT4G31160	GO:0000166		AT5G24760	GO:0003824		AT1G73805	GO:0003700		AT4G29420
AT3G56270	AT4G11250		AT4G01020	GO:0000166		AT5G14980	GO:0003824		AT1G25440	GO:0003700		AT3G56270
AT2G24850	AT1G12980		AT4G02510	GO:0000166		AT5G48840	GO:0003824		AT1G47870	GO:0003700		AT2G24850
AT1G43020	AT4G00610		AT4G02070	GO:0000166		AT5G27880	GO:0003824		AT1G12260	GO:0003700		AT1G43020
AT5G09740	AT5G14980		AT4G16920	GO:0000166		AT5G16010	GO:0003824		AT1G03790	GO:0003700		AT5G09740
AT5G64610	AT1G48550		AT4G14150	GO:0000166		AT5G60230	GO:0003824		AT1G61660	GO:0003700		AT5G64610
AT1G67820	AT5G60110		AT4G24450	GO:0000166		AT5G66140	GO:0003824		AT1G32150	GO:0003700		AT1G67820
AT3G25440	AT5G60180		AT4G02480	GO:0000166		AT5G10480	GO:0003824		AT1G54060	GO:0003700		AT3G25440
AT3G04680	AT2G01180		AT4G23160	GO:0000166		AT5G06690	GO:0003824		AT1G72010	GO:0003700		AT3G04680
AT4G26890	AT1G64350		AT2G26610	GO:0000166		AT5G59300	GO:0003824		AT1G58110	GO:0003700		AT4G26890
AT5G66480	AT2G33720		AT2G02480	GO:0000166		AT5G52840	GO:0003824		AT1G05290	GO:0003700		AT5G66480
AT3G04450	AT1G28310		AT2G16640	GO:0000166		AT5G38750	GO:0003824		AT1G28300	GO:0003700		AT3G04450
AT5G29000	AT4G01260		AT2G27170	GO:0000166		AT5G53560	GO:0003824		AT1G05805	GO:0003700		AT5G29000
AT1G14280	AT2G33040		AT4G36150	GO:0000166		AT5G42980	GO:0003824		AT1G68800	GO:0003700		AT1G14280
AT2G02950	AT4G35720		AT4G00630	GO:0000166		AT5G47890	GO:0003824		AT1G35560	GO:0003700		AT2G02950
AT5G12460	AT5G40220		AT2G18790	GO:0000166		AT1G01040	GO:0004518		AT1G07640	GO:0003700		AT5G12460
AT3G61140	AT1G68550		AT4G19530	GO:0000166		AT1G75660	GO:0004518		AT1G55650	GO:0003700		AT3G61140
AT2G40420	AT4G23430		AT4G16250	GO:0000166		AT1G31500	GO:0004518		AT1G12980	GO:0003700		AT2G40420
AT5G65180	AT1G74130		AT4G25120	GO:0000166		AT1G03360	GO:0004518		AT1G17590	GO:0003700		AT5G65180
AT5G12930	AT1G28030		AT4G16860	GO:0000166		AT1G04635	GO:0004518		AT1G28310	GO:0003700		AT5G12930
AT1G79050	AT1G03360		AT4G27370	GO:0000166		AT2G17510	GO:0004518		AT1G69690	GO:0003700		AT1G79050
AT1G17615	AT2G30920		AT4G24860	GO:0000166		AT4G31770	GO:0004518		AT1G68550	GO:0003700		AT1G17615
AT1G72890	AT3G48620		AT4G18820	GO:0000166		AT3G24320	GO:0004518		AT1G31817	GO:0003700		AT1G72890
AT5G66680	AT4G18320		AT2G21380	GO:0000166		AT3G20420	GO:0004518		AT1G68200	GO:0003700		AT5G66680
AT2G43235	AT1G53120		AT4G39050	GO:0000166		AT3G48425	GO:0004518		AT1G49770	GO:0003700		AT2G43235
AT5G66055	AT5G18260		AT2G26080	GO:0000166		AT5G04560	GO:0004518		AT1G18960	GO:0003700		AT5G66055
AT4G25990	AT1G74140		AT2G28620	GO:0000166		AT5G22130	GO:0004518		AT1G24590	GO:0003700		AT4G25990
AT5G57180	AT3G09200		AT4G16960	GO:0000166		AT5G60230	GO:0004518		AT1G03970	GO:0003700		AT5G57180
AT5G63260	AT4G00250		AT4G16900	GO:0000166		AT1G24706	GO:0004871		AT1G74840	GO:0003700		AT5G63260
AT1G12870	AT3G01360		AT2G37420	GO:0000166		AT4G12020	GO:0004871		AT1G35460	GO:0003700		AT1G12870
AT1G13200	AT3G56530		AT4G33010	GO:0000166		AT3G16857	GO:0004871		AT1G66560	GO:0003700		AT1G13200
AT5G33393	AT1G67730		AT4G01800	GO:0000166		AT5G61460	GO:0004871		AT1G77640	GO:0003700		AT5G33393
AT3G54160	AT1G12350		AT2G47680	GO:0000166		AT2G16640	GO:0004872		AT1G66600	GO:0003700		AT3G54160
AT5G08710	AT1G35720		AT4G23250	GO:0000166		AT4G18250	GO:0004872		AT1G21970	GO:0003700		AT5G08710
AT5G38510	AT5G65020		AT4G26970	GO:0000166		AT4G02980	GO:0004872		AT1G80590	GO:0003700		AT5G38510
AT4G32720	AT1G74220		AT2G05710	GO:0000166		AT3G16620	GO:0004872		AT1G71200	GO:0003700		AT4G32720
AT2G31190	AT4G13110		AT2G31320	GO:0000166		AT5G07280	GO:0004872		AT1G21910	GO:0003700		AT2G31190
AT3G26940	AT1G22230		AT4G04350	GO:0000166		AT1G14850	GO:0005198		AT1G65360	GO:0003700		AT3G26940
AT3G10040	AT4G27330		AT2G01440	GO:0000166		AT1G19520	GO:0005198		AT1G10480	GO:0003700		AT3G10040
AT5G47620	AT1G31817		AT2G25140	GO:0000166		AT1G20130	GO:0005198		AT1G09250	GO:0003700		AT5G47620
AT2G20830	AT1G52990		AT4G23440	GO:0000166		AT1G21310	GO:0005198		AT1G07980	GO:0003700		AT2G20830
AT1G21310	AT1G79870		AT4G15530	GO:0000166		AT1G49240	GO:0005198		AT1G01250	GO:0003700		AT1G21310
AT1G73740	AT1G62760		AT2G28540	GO:0000166		AT1G77470	GO:0005198		AT1G22590	GO:0003700		AT1G73740
AT3G42550	AT4G30510		AT4G33520	GO:0000166		AT1G31817	GO:0005198		AT1G68880	GO:0003700		AT3G42550
AT1G03510	AT5G21140		AT4G23940	GO:0000166		AT1G72370	GO:0005198		AT1G64800	GO:0003700		AT1G03510
AT4G39140	AT5G48840		AT4G11230	GO:0000166		AT1G58380	GO:0005198		AT1G20280	GO:0003700		AT4G39140
AT4G22430	AT3G24860		AT4G02460	GO:0000166		AT1G51390	GO:0005198		AT1G61200	GO:0003700		AT4G22430
AT4G30040	AT2G02540		AT4G15810	GO:0000166		AT1G33140	GO:0005198		AT4G12020	GO:0003700		AT4G30040
AT5G38740	AT5G04160		AT4G19710	GO:0000166		AT1G33120	GO:0005198		AT4G34430	GO:0003700		AT5G38740
AT5G39750	AT2G31150		AT2G40130	GO:0000166		AT1G09590	GO:0005198		AT4G21430	GO:0003700		AT5G39750
AT5G39810	AT1G21620		AT4G14330	GO:0000166		AT4G36150	GO:0005198		AT2G45460	GO:0003700		AT5G39810
AT5G40070	AT5G66380		AT4G16660	GO:0000166		AT4G19530	GO:0005198		AT4G00990	GO:0003700		AT5G40070
AT5G40120	AT1G49770		AT2G26650	GO:0000166		AT2G42980	GO:0005198		AT4G15090	GO:0003700		AT5G40120
AT5G40220	AT4G05490		AT4G18250	GO:0000166		AT2G20060	GO:0005198		AT4G08480	GO:0003700		AT5G40220
AT5G41200	AT2G23160		AT2G16440	GO:0000166		AT2G17360	GO:0005198		AT2G35670	GO:0003700		AT5G41200
AT5G61120	AT1G18960		AT2G07750	GO:0000166		AT4G31700	GO:0005198		AT2G32370	GO:0003700		AT5G61120
AT1G40390	AT5G62460		AT2G42890	GO:0000166		AT2G31610	GO:0005198		AT4G14770	GO:0003700		AT1G40390
AT1G56340	AT2G16070		AT4G25160	GO:0000166		AT4G11630	GO:0005198		AT2G02070	GO:0003700		AT1G56340
AT1G08980	AT5G41380		AT2G45910	GO:0000166		AT2G36160	GO:0005198		AT2G37080	GO:0003700		AT1G08980
AT1G10970	AT4G24175		AT4G15090	GO:0000166		AT2G09990	GO:0005198		AT2G36010	GO:0003700		AT1G10970
AT1G60960	AT3G54110		AT4G24190	GO:0000166		AT2G16360	GO:0005198		AT4G31620	GO:0003700		AT1G60960
AT2G38590	AT5G59800		AT4G37270	GO:0000166		AT4G34620	GO:0005198		AT4G31690	GO:0003700		AT2G38590
AT5G41500	AT1G24590		AT4G24270	GO:0000166		AT2G27535	GO:0005198		AT4G00870	GO:0003700		AT5G41500
AT5G41510	AT5G54210		AT2G39190	GO:0000166		AT3G51570	GO:0005198		AT2G35530	GO:0003700		AT5G41510
AT1G13230	AT5G61470		AT4G12620	GO:0000166		AT3G60830	GO:0005198		AT4G29100	GO:0003700		AT1G13230
AT4G30030	AT4G35987		AT2G29080	GO:0000166		AT3G04770	GO:0005198		AT2G33880	GO:0003700		AT4G30030
AT3G63320	AT5G40700		AT4G14700	GO:0000166		AT3G09200	GO:0005198		AT4G12240	GO:0003700		AT3G63320
AT4G00870	AT3G19980		AT2G14120	GO:0000166		AT3G20970	GO:0005198		AT2G20100	GO:0003700		AT4G00870
AT5G53860	AT4G00270		AT4G33650	GO:0000166		AT3G07390	GO:0005198		AT2G28810	GO:0003700		AT5G53860
AT4G24900	AT1G35830		AT4G21270	GO:0000166		AT3G04840	GO:0005198		AT2G15740	GO:0003700		AT4G24900
AT5G07610	AT5G03990		AT4G05190	GO:0000166		AT3G22300	GO:0005198		AT4G11250	GO:0003700		AT5G07610
AT3G23840	AT4G05460		AT2G39930	GO:0000166		AT3G48930	GO:0005198		AT2G01180	GO:0003700		AT3G23840
AT1G58120	AT1G32420		AT2G04030	GO:0000166		AT3G04230	GO:0005198		AT2G33720	GO:0003700		AT1G58120
AT2G43260	AT5G13620		AT2G07698	GO:0000166		AT5G46470	GO:0005198		AT4G27330	GO:0003700		AT2G43260
AT5G12280	AT3G06020		AT4G08480	GO:0000166		AT5G46450	GO:0005198		AT2G02540	GO:0003700		AT5G12280
AT4G20020	AT5G42640		AT2G02090	GO:0000166		AT5G10360	GO:0005198		AT2G12940	GO:0003700		AT4G20020
AT5G13730	AT5G48720		AT4G11160	GO:0000166		AT5G11750	GO:0005198		AT2G28200	GO:0003700		AT5G13730
AT1G16290	AT2G20060		AT2G33730	GO:0000166		AT5G63300	GO:0005198		AT4G36060	GO:0003700		AT1G16290
AT4G31770	AT2G33250		AT4G18120	GO:0000166		AT5G15200	GO:0005198		AT4G35900	GO:0003700		AT4G31770
AT1G25440	AT2G41350		AT2G28070	GO:0000166		AT5G09770	GO:0005198		AT2G17180	GO:0003700		AT1G25440
AT2G41330	AT1G79760		AT2G47250	GO:0000166		AT5G56940	GO:0005198		AT2G12900	GO:0003700		AT2G41330
AT3G57070	AT1G72370		AT2G13440	GO:0000166		AT1G14850	GO:0005215		AT2G41070	GO:0003700		AT3G57070
AT1G31500	AT4G25840		AT4G29010	GO:0000166		AT1G13980	GO:0005215		AT2G13150	GO:0003700		AT1G31500
AT5G51760	AT5G22370		AT4G24280	GO:0000166		AT1G01790	GO:0005215		AT2G22200	GO:0003700		AT5G51760
AT5G40050	AT5G19760		AT4G02060	GO:0000166		AT1G26130	GO:0005215		AT2G02060	GO:0003700		AT5G40050
AT2G36340	AT1G48405		AT4G25450	GO:0000166		AT1G26170	GO:0005215		AT2G41130	GO:0003700		AT2G36340
AT1G80620	AT3G03660		AT4G30210	GO:0000166		AT1G05580	GO:0005215		AT2G31180	GO:0003700		AT1G80620
AT3G57110	AT5G39310		AT4G30720	GO:0000166		AT1G60160	GO:0005215		AT4G38000	GO:0003700		AT3G57110
AT5G60370	AT2G39100		AT2G21470	GO:0000166		AT1G22530	GO:0005215		AT2G38340	GO:0003700		AT5G60370
AT5G06230	AT2G06850		AT2G30950	GO:0000166		AT1G78900	GO:0005215		AT2G31230	GO:0003700		AT5G06230
AT1G27540	AT3G17550		AT4G31390	GO:0000166		AT1G72150	GO:0005215		AT4G16610	GO:0003700		AT1G27540
AT5G37970	AT1G65150		AT2G25760	GO:0000166		AT1G80770	GO:0005215		AT2G37000	GO:0003700		AT5G37970
AT1G64080	AT1G67623		AT4G34440	GO:0000166		AT1G79050	GO:0005215		AT4G31060	GO:0003700		AT1G64080
AT1G65390	AT1G66260		AT2G31060	GO:0000166		AT1G19770	GO:0005215		AT2G46990	GO:0003700		AT1G65390
AT1G32150	AT2G12940		AT4G33760	GO:0000166		AT1G48230	GO:0005215		AT2G47520	GO:0003700		AT1G32150
AT2G35530	AT1G79960		AT2G23350	GO:0000166		AT1G12500	GO:0005215		AT4G30180	GO:0003700		AT2G35530
AT5G07890	AT1G69650		AT4G32650	GO:0000166		AT1G61790	GO:0005215		AT2G47270	GO:0003700		AT5G07890
AT5G61200	AT3G06230		AT2G04842	GO:0000166		AT1G53660	GO:0005215		AT4G01060	GO:0003700		AT5G61200
AT1G31790	AT3G59490		AT2G37690	GO:0000166		AT1G66770	GO:0005215		AT3G18100	GO:0003700		AT1G31790
AT5G49220	AT5G60030		AT4G26300	GO:0000166		AT1G45170	GO:0005215		AT3G22780	GO:0003700		AT5G49220
AT1G61870	AT5G03060		AT2G18330	GO:0000166		AT1G76405	GO:0005215		AT3G16857	GO:0003700		AT1G61870
AT3G57580	AT5G38670		AT2G18470	GO:0000166		AT1G32710	GO:0005215		AT3G53920	GO:0003700		AT3G57580
AT3G57590	AT4G25600		AT2G42520	GO:0000166		AT4G00630	GO:0005215		AT3G20640	GO:0003700		AT3G57590
AT1G11860	AT2G22180		AT4G36580	GO:0000166		AT2G01980	GO:0005215		AT3G04450	GO:0003700		AT1G11860
AT5G24820	AT4G03210		AT4G16155	GO:0000166		AT2G31910	GO:0005215		AT3G10040	GO:0003700		AT5G24820
AT2G20100	AT3G27025		AT2G13560	GO:0000166		AT2G21410	GO:0005215		AT3G54620	GO:0003700		AT2G20100
AT4G29100	AT2G41440		AT4G09730	GO:0000166		AT2G07698	GO:0005215		AT3G10470	GO:0003700		AT4G29100
AT3G14580	AT5G26950		AT2G44590	GO:0000166		AT4G18790	GO:0005215		AT3G18650	GO:0003700		AT3G14580
AT3G54620	AT2G34540		AT2G40700	GO:0000166		AT4G27970	GO:0005215		AT3G02150	GO:0003700		AT3G54620
AT5G62070	AT3G46170		AT2G36660	GO:0000166		AT4G04750	GO:0005215		AT3G55370	GO:0003700		AT5G62070
AT1G60400	AT2G32470		AT4G00570	GO:0000166		AT4G04760	GO:0005215		AT3G06160	GO:0003700		AT1G60400
AT5G48230	AT1G10890		AT4G34200	GO:0000166		AT2G40420	GO:0005215		AT3G56530	GO:0003700		AT5G48230
AT2G35230	AT2G30120		AT4G10620	GO:0000166		AT2G16450	GO:0005215		AT3G24860	GO:0003700		AT2G35230
AT4G39590	AT4G35660		AT4G18810	GO:0000166		AT2G03520	GO:0005215		AT3G14020	GO:0003700		AT4G39590
AT4G22180	AT5G27070		AT2G28000	GO:0000166		AT2G07741	GO:0005215		AT3G03660	GO:0003700		AT4G22180
AT1G06190	AT4G15510		AT2G33210	GO:0000166		AT4G32390	GO:0005215		AT3G50870	GO:0003700		AT1G06190
AT2G31150	AT1G03860		AT2G38910	GO:0000166		AT2G25520	GO:0005215		AT3G01470	GO:0003700		AT2G31150
AT1G69090	AT1G06460		AT2G31500	GO:0000166		AT2G30080	GO:0005215		AT3G60490	GO:0003700		AT1G69090
AT2G03520	AT4G35690		AT2G41140	GO:0000166		AT2G33040	GO:0005215		AT3G47640	GO:0003700		AT2G03520
AT2G13360	AT1G58380		AT2G17890	GO:0000166		AT2G31150	GO:0005215		AT3G16280	GO:0003700		AT2G13360
AT4G19865	AT4G35710		AT2G26280	GO:0000166		AT4G20990	GO:0005215		AT3G17100	GO:0003700		AT4G19865
AT4G19870	AT3G20970		AT4G17300	GO:0000166		AT2G36830	GO:0005215		AT3G06590	GO:0003700		AT4G19870
AT5G24670	AT5G25475		AT2G31170	GO:0000166		AT4G17340	GO:0005215		AT3G49930	GO:0003700		AT5G24670
AT3G10470	AT3G20070		AT4G31180	GO:0000166		AT4G00895	GO:0005215		AT3G05800	GO:0003700		AT3G10470
AT2G45240	AT3G51410		AT4G04770	GO:0000166		AT2G28900	GO:0005215		AT3G62100	GO:0003700		AT2G45240
AT2G30010	AT2G20495		AT4G21940	GO:0000166		AT2G16835	GO:0005215		AT3G23230	GO:0003700		AT2G30010
AT2G46550	AT3G55290		AT2G41500	GO:0000166		AT3G54670	GO:0005215		AT5G20730	GO:0003700		AT2G46550
AT5G42970	AT5G25470		AT2G30630	GO:0000166		AT3G45060	GO:0005215		AT5G28300	GO:0003700		AT5G42970
AT5G23130	AT3G55310		AT2G43970	GO:0000166		AT3G21690	GO:0005215		AT5G26920	GO:0003700		AT5G23130
AT3G09730	AT3G27280		AT4G00490	GO:0000166		AT3G17430	GO:0005215		AT5G08130	GO:0003700		AT3G09730
AT1G47870	AT1G50880		AT2G29680	GO:0000166		AT3G10290	GO:0005215		AT5G16820	GO:0003700		AT1G47870
AT4G25190	AT5G27880		AT4G01690	GO:0000166		AT3G55640	GO:0005215		AT5G56960	GO:0003700		AT4G25190
AT1G12260	AT1G62610		AT2G22480	GO:0000166		AT3G54110	GO:0005215		AT5G09740	GO:0003700		AT1G12260
AT4G39550	AT5G67500		AT4G36070	GO:0000166		AT3G49560	GO:0005215		AT5G64610	GO:0003700		AT4G39550
AT4G39560	AT1G51390		AT4G20820	GO:0000166		AT3G16240	GO:0005215		AT5G38740	GO:0003700		AT4G39560
AT4G39570	AT5G53740		AT2G41680	GO:0000166		AT3G52300	GO:0005215		AT5G13730	GO:0003700		AT4G39570
AT5G10950	AT2G17540		AT4G23650	GO:0000166		AT3G46560	GO:0005215		AT5G29000	GO:0003700		AT5G10950
AT5G54880	AT4G31115		AT2G33340	GO:0000166		AT5G39500	GO:0005215		AT5G40120	GO:0003700		AT5G54880
AT3G04460	AT4G19920		AT2G26700	GO:0000166		AT5G62410	GO:0005215		AT5G26880	GO:0003700		AT3G04460
AT1G19770	AT3G07390		AT2G31250	GO:0000166		AT5G13400	GO:0005215		AT5G39750	GO:0003700		AT1G19770
AT1G61660	AT1G68160		AT4G23100	GO:0000166		AT5G02180	GO:0005215		AT5G11270	GO:0003700		AT1G61660
AT5G60570	AT3G63060		AT4G05410	GO:0000166		AT5G16890	GO:0005215		AT5G18560	GO:0003700		AT5G60570
AT5G20220	AT1G76070		AT2G19860	GO:0000166		AT5G14570	GO:0005215		AT5G65330	GO:0003700		AT5G20220
AT1G03790	AT5G44020		AT2G34180	GO:0000166		AT5G11230	GO:0005215		AT5G06710	GO:0003700		AT1G03790
AT5G45070	AT5G53280		AT4G29130	GO:0000166		AT5G25400	GO:0005215		AT5G41200	GO:0003700		AT5G45070
AT5G45080	AT5G59440		AT4G24830	GO:0000166		AT5G04160	GO:0005215		AT5G39810	GO:0003700		AT5G45080
AT3G14210	AT5G54360		AT4G24150	GO:0000166		AT5G66380	GO:0005215		AT5G45980	GO:0003700		AT3G14210
AT4G34930	AT1G72450		AT4G37840	GO:0000166		AT5G19760	GO:0005215		AT5G40220	GO:0003700		AT4G34930
AT1G47730	AT5G16010		AT2G45500	GO:0000166		AT5G67500	GO:0005215		AT5G61620	GO:0003700		AT1G47730
AT3G20420	AT1G36675		AT4G38510	GO:0000166		AT5G24650	GO:0005215		AT5G65590	GO:0003700		AT3G20420
AT3G06570	AT2G18465		AT4G13940	GO:0000166		AT5G42960	GO:0005215		AT5G44080	GO:0003700		AT3G06570
AT5G38670	AT4G20990		AT4G21130	GO:0000166		AT1G08260	GO:0005488		AT5G63790	GO:0003700		AT5G38670
AT4G39753	AT3G01800		AT2G26000	GO:0000166		AT1G36160	GO:0005488		AT5G04840	GO:0003700		AT4G39753
AT1G55280	AT1G10220		AT2G43850	GO:0000166		AT1G21580	GO:0005488		AT5G61470	GO:0003700		AT1G55280
AT4G25920	AT3G03220		AT2G36250	GO:0000166		AT1G01040	GO:0005488		AT5G42640	GO:0003700		AT4G25920
AT1G21150	AT1G07420		AT4G33030	GO:0000166		AT1G79350	GO:0005488		AT5G38860	GO:0003700		AT1G21150
AT1G20180	AT4G39560		AT4G20360	GO:0000166		AT1G26130	GO:0005488		AT5G03510	GO:0003700		AT1G20180
AT4G12920	AT1G20680		AT2G31800	GO:0000166		AT1G05380	GO:0005488		AT5G26950	GO:0003700		AT4G12920
AT2G01220	AT1G23670		AT2G39730	GO:0000166		AT1G26170	GO:0005488		AT5G27070	GO:0003700		AT2G01220
AT4G10470	AT2G12900		AT2G17090	GO:0000166		AT1G75660	GO:0005488		AT5G27880	GO:0003700		AT4G10470
AT3G46750	AT4G00234		AT2G30040	GO:0000166		AT1G04860	GO:0005488		AT5G12840	GO:0003700		AT3G46750
AT4G00893	AT2G33990		AT2G05940	GO:0000166		AT1G77550	GO:0005488		AT5G54360	GO:0003700		AT4G00893
AT5G46560	AT1G25370		AT4G02930	GO:0000166		AT1G07510	GO:0005488		AT5G17810	GO:0003700		AT5G46560
AT2G19850	AT2G47730		AT4G39960	GO:0000166		AT1G13160	GO:0005488		AT5G59340	GO:0003700		AT2G19850
AT3G54730	AT2G31670		AT4G26890	GO:0000166		AT1G52410	GO:0005488		AT5G07500	GO:0003700		AT3G54730
AT4G04030	AT3G45960		AT2G22360	GO:0000166		AT1G55420	GO:0005488		AT5G08070	GO:0003700		AT4G04030
AT2G41360	AT4G22300		AT2G34650	GO:0000166		AT1G60190	GO:0005488		AT5G23420	GO:0003700		AT2G41360
AT5G46640	AT3G04840		AT4G32720	GO:0000166		AT1G55390	GO:0005488		AT5G27580	GO:0003700		AT5G46640
AT3G18650	AT2G13150		AT2G23070	GO:0000166		AT1G55380	GO:0005488		AT5G50080	GO:0003700		AT3G18650
AT1G47765	AT1G66770		AT2G33230	GO:0000166		AT1G13900	GO:0005488		AT5G01860	GO:0003700		AT1G47765
AT1G44090	AT3G49560		AT2G02800	GO:0000166		AT1G55440	GO:0005488		AT5G67110	GO:0003700		AT1G44090
AT1G76870	AT2G17360		AT4G18480	GO:0000166		AT1G75210	GO:0005488		AT5G65080	GO:0003700		AT1G76870
AT2G07741	AT5G54350		AT2G28930	GO:0000166		AT1G27210	GO:0005488		AT5G27090	GO:0003700		AT2G07741
AT1G48510	AT1G09520		AT4G35600	GO:0000166		AT1G31950	GO:0005488		AT5G67000	GO:0003700		AT1G48510
AT4G15440	AT1G02090		AT2G17220	GO:0000166		AT1G20110	GO:0005488		AT5G25890	GO:0003700		AT4G15440
AT1G56000	AT5G59340		AT2G25840	GO:0000166		AT1G64900	GO:0005488		AT5G38800	GO:0003700		AT1G56000
AT5G08170	AT3G15050		AT4G21210	GO:0000166		AT1G51980	GO:0005488		AT5G14010	GO:0003700		AT5G08170
AT1G54060	AT1G15430		AT2G35390	GO:0000166		AT1G13080	GO:0005488		AT5G40070	GO:0003700		AT1G54060
AT5G67480	AT2G22050		AT4G27440	GO:0000166		AT1G11680	GO:0005488		AT5G07160	GO:0003700		AT5G67480
AT4G19880	AT5G24650		AT2G19940	GO:0000166		AT1G74550	GO:0005488		AT5G49450	GO:0003700		AT4G19880
AT1G07350	AT5G02260		AT2G39660	GO:0000166		AT1G31490	GO:0005488		AT5G43540	GO:0003700		AT1G07350
AT3G49980	AT2G21160		AT4G35250	GO:0000166		AT1G56340	GO:0005488		AT5G26930	GO:0003700		AT3G49980
AT2G16900	AT1G24851		AT2G44530	GO:0000166		AT1G44090	GO:0005488		AT1G01040	GO:0003723		AT2G16900
AT3G19330	AT1G25025		AT2G43750	GO:0000166		AT1G49240	GO:0005488		AT1G72320	GO:0003723		AT3G19330
AT5G24760	AT1G25112		AT2G06050	GO:0000166		AT1G54930	GO:0005488		AT1G78160	GO:0003723		AT5G24760
AT2G19330	AT1G25180		AT2G05990	GO:0000166		AT1G66660	GO:0005488		AT1G62680	GO:0003723		AT2G19330
AT3G43990	AT4G00140		AT2G35500	GO:0000166		AT1G25290	GO:0005488		AT1G28090	GO:0003723		AT3G43990
AT2G44030	AT2G40600		AT4G29860	GO:0000166		AT1G77060	GO:0005488		AT1G67770	GO:0003723		AT2G44030
AT4G21800	AT2G03460		AT2G33840	GO:0000166		AT1G21440	GO:0005488		AT1G09320	GO:0003723		AT4G21800
AT3G45670	AT4G28180		AT2G26930	GO:0000166		AT1G68140	GO:0005488		AT1G22240	GO:0003723		AT3G45670
AT2G33880	AT1G76220		AT4G21800	GO:0000166		AT1G66650	GO:0005488		AT1G06190	GO:0003723		AT2G33880
AT3G22350	AT3G48680		AT4G05390	GO:0000166		AT1G28310	GO:0005488		AT1G07350	GO:0003723		AT3G22350
AT3G22700	AT2G02060		AT2G17420	GO:0000166		AT1G35720	GO:0005488		AT1G77470	GO:0003723		AT3G22700
AT3G22720	AT2G03020		AT4G35460	GO:0000166		AT1G51390	GO:0005488		AT1G03360	GO:0003723		AT3G22720
AT2G43360	AT5G60230		AT4G02790	GO:0000166		AT1G07420	GO:0005488		AT1G53120	GO:0003723		AT2G43360
AT1G11810	AT1G73440		AT2G17265	GO:0000166		AT1G73440	GO:0005488		AT1G21620	GO:0003723		AT1G11810
AT3G13830	AT2G41130		AT4G35650	GO:0000166		AT1G49850	GO:0005488		AT1G58380	GO:0003723		AT3G13830
AT1G49240	AT4G39745		AT2G17130	GO:0000166		AT1G49200	GO:0005488		AT1G37140	GO:0003723		AT1G49240
AT4G22930	AT1G51730		AT2G45770	GO:0000166		AT1G78380	GO:0005488		AT1G33140	GO:0003723		AT4G22930
AT1G61730	AT3G12890		AT2G18510	GO:0000166		AT1G10480	GO:0005488		AT1G33120	GO:0003723		AT1G61730
AT1G72010	AT2G36830		AT4G00620	GO:0000166		AT1G22510	GO:0005488		AT1G73530	GO:0003723		AT1G72010
AT1G48230	AT3G16240		AT4G17260	GO:0000166		AT1G76180	GO:0005488		AT1G77750	GO:0003723		AT1G48230
AT3G17430	AT5G66140		AT2G26060	GO:0000166		AT1G48175	GO:0005488		AT2G28830	GO:0003723		AT3G17430
AT3G24260	AT1G49850		AT2G39080	GO:0000166		AT1G04445	GO:0005488		AT2G17510	GO:0003723		AT3G24260
AT1G49650	AT4G31700		AT2G44040	GO:0000166		AT1G26340	GO:0005488		AT4G14510	GO:0003723		AT1G49650
AT1G76920	AT3G63095		AT2G21280	GO:0000166		AT4G21710	GO:0005488		AT4G25880	GO:0003723		AT1G76920
AT3G02040	AT4G09970		AT4G20930	GO:0000166		AT4G20160	GO:0005488		AT2G07750	GO:0003723		AT3G02040
AT5G41080	AT3G51260		AT2G43770	GO:0000166		AT4G14920	GO:0005488		AT2G42890	GO:0003723		AT5G41080
AT1G58110	AT2G31610		AT2G28760	GO:0000166		AT4G20060	GO:0005488		AT4G24270	GO:0003723		AT1G58110
AT5G13570	AT4G17340		AT4G36950	GO:0000166		AT2G28540	GO:0005488		AT2G07698	GO:0003723		AT5G13570
AT5G58630	AT2G10965		AT4G10610	GO:0000166		AT2G40840	GO:0005488		AT2G40700	GO:0003723		AT5G58630
AT2G44630	AT4G13690		AT4G02730	GO:0000166		AT4G21430	GO:0005488		AT2G43970	GO:0003723		AT2G44630
AT2G44700	AT1G09760		AT4G24770	GO:0000166		AT4G00990	GO:0005488		AT4G32720	GO:0003723		AT2G44700
AT4G14905	AT5G10360		AT4G13010	GO:0000166		AT4G15090	GO:0005488		AT2G33880	GO:0003723		AT4G14905
AT2G20380	AT1G66560		AT2G37660	GO:0000166		AT2G35800	GO:0005488		AT2G18510	GO:0003723		AT2G20380
AT5G48990	AT2G32820		AT4G31530	GO:0000166		AT2G07698	GO:0005488		AT4G24770	GO:0003723		AT5G48990
AT4G11300	AT3G15150		AT4G23430	GO:0000166		AT4G13130	GO:0005488		AT2G31150	GO:0003723		AT4G11300
AT4G20010	AT1G68725		AT2G29260	GO:0000166		AT2G35670	GO:0005488		AT4G09040	GO:0003723		AT4G20010
AT4G14220	AT4G33690		AT4G09000	GO:0000166		AT2G27660	GO:0005488		AT4G39040	GO:0003723		AT4G14220
AT3G11150	AT2G07215		AT4G00600	GO:0000166		AT2G23100	GO:0005488		AT2G17360	GO:0003723		AT3G11150
AT1G17480	AT5G48657		AT2G31150	GO:0000166		AT2G32950	GO:0005488		AT2G31610	GO:0003723		AT1G17480
AT3G28220	AT3G27420		AT2G35410	GO:0000166		AT4G13460	GO:0005488		AT2G44065	GO:0003723		AT3G28220
AT1G09390	AT5G39650		AT2G21940	GO:0000166		AT4G24390	GO:0005488		AT4G00420	GO:0003723		AT1G09390
AT5G13310	AT4G23080		AT4G09040	GO:0000166		AT2G23230	GO:0005488		AT2G43640	GO:0003723		AT5G13310
AT3G20650	AT1G72080		AT2G42240	GO:0000166		AT4G20200	GO:0005488		AT3G23070	GO:0003723		AT3G20650
AT4G39760	AT2G38340		AT2G22870	GO:0000166		AT4G20210	GO:0005488		AT3G32940	GO:0003723		AT4G39760
AT1G05290	AT1G09157		AT2G39290	GO:0000166		AT4G15870	GO:0005488		AT3G55340	GO:0003723		AT1G05290
AT1G77470	AT2G17730		AT2G39270	GO:0000166		AT4G36220	GO:0005488		AT3G25440	GO:0003723		AT1G77470
AT3G52940	AT3G57440		AT4G39940	GO:0000166		AT4G29730	GO:0005488		AT3G20420	GO:0003723		AT3G52940
AT5G26880	AT1G66600		AT2G37220	GO:0000166		AT4G13940	GO:0005488		AT3G20650	GO:0003723		AT5G26880
AT4G14120	AT3G22300		AT2G37250	GO:0000166		AT4G36480	GO:0005488		AT3G21740	GO:0003723		AT4G14120
AT4G25210	AT3G11650		AT2G34460	GO:0000166		AT2G24850	GO:0005488		AT3G52380	GO:0003723		AT4G25210
AT2G45690	AT3G47640		AT2G14750	GO:0000166		AT2G20830	GO:0005488		AT3G11940	GO:0003723		AT2G45690
AT1G73760	AT2G39790		AT2G42590	GO:0000166		AT4G31770	GO:0005488		AT3G48930	GO:0003723		AT1G73760
AT1G23060	AT1G20310		AT4G33460	GO:0000166		AT2G13360	GO:0005488		AT3G08000	GO:0003723		AT1G23060
AT3G14420	AT1G43970		AT4G20990	GO:0000166		AT2G26360	GO:0005488		AT5G23880	GO:0003723		AT3G14420
AT5G44820	AT5G39530		AT4G31700	GO:0000166		AT2G43360	GO:0005488		AT5G62220	GO:0003723		AT5G44820
AT3G20820	AT2G35790		AT4G25280	GO:0000166		AT2G46590	GO:0005488		AT5G22130	GO:0003723		AT3G20820
AT4G12240	AT5G61920		AT4G12060	GO:0000166		AT4G12150	GO:0005488		AT5G47620	GO:0003723		AT4G12240
AT2G01180	AT3G66654		AT4G35785	GO:0000166		AT4G27520	GO:0005488		AT5G12280	GO:0003723		AT2G01180
AT3G02600	AT2G45740		AT4G11010	GO:0000166		AT2G46110	GO:0005488		AT5G13570	GO:0003723		AT3G02600
AT3G48425	AT1G80590		AT4G25370	GO:0000166		AT4G08870	GO:0005488		AT5G26880	GO:0003723		AT3G48425
AT2G18510	AT1G71200		AT4G23900	GO:0000166		AT4G08900	GO:0005488		AT5G59280	GO:0003723		AT2G18510
AT5G03560	AT3G06760		AT2G13720	GO:0000166		AT4G13010	GO:0005488		AT5G60110	GO:0003723		AT5G03560
AT1G28300	AT3G27210		AT4G32260	GO:0000166		AT2G15740	GO:0005488		AT5G60180	GO:0003723		AT1G28300
AT1G29670	AT4G31930		AT4G22745	GO:0000166		AT2G01180	GO:0005488		AT5G50250	GO:0003723		AT1G29670
AT2G37560	AT1G52560		AT4G01900	GO:0000166		AT2G33040	GO:0005488		AT5G26950	GO:0003723		AT2G37560
AT3G44326	AT5G63440		AT2G18390	GO:0000166		AT2G39100	GO:0005488		AT5G27070	GO:0003723		AT3G44326
AT4G38160	AT4G07990		AT4G31380	GO:0000166		AT4G25600	GO:0005488		AT5G27580	GO:0003723		AT4G38160
AT3G60830	AT1G49940		AT4G39260	GO:0000166		AT4G15510	GO:0005488		AT5G15200	GO:0003723		AT3G60830
AT1G05805	AT5G39520		AT2G05140	GO:0000166		AT4G20990	GO:0005488		AT5G27090	GO:0003723		AT1G05805
AT3G44160	AT1G52460		AT4G32915	GO:0000166		AT2G47730	GO:0005488		AT5G15760	GO:0003723		AT3G44160
AT3G48620	AT3G13200		AT4G20030	GO:0000166		AT4G00140	GO:0005488		AT5G19030	GO:0003723		AT3G48620
AT2G39770	AT2G30370		AT4G34190	GO:0000166		AT2G17730	GO:0005488		AT5G27720	GO:0003723		AT2G39770
AT1G12500	AT5G11750		AT2G37510	GO:0000166		AT4G20260	GO:0005488		AT1G20060	GO:0003774		AT1G12500
AT3G10290	AT5G02740		AT4G02482	GO:0000166		AT2G30860	GO:0005488		AT5G20110	GO:0003774		AT3G10290
AT5G04160	AT1G65050		AT3G48190	GO:0000166		AT4G02520	GO:0005488		AT1G36160	GO:0003824		AT5G04160
AT4G13680	AT2G35980		AT3G12810	GO:0000166		AT4G05350	GO:0005488		AT1G14610	GO:0003824		AT4G13680
AT5G55270	AT1G49200		AT3G25510	GO:0000166		AT4G22745	GO:0005488		AT1G27770	GO:0003824		AT5G55270
AT5G56700	AT3G43833		AT3G48770	GO:0000166		AT4G16610	GO:0005488		AT1G77550	GO:0003824		AT5G56700
AT5G52550	AT4G20260		AT3G23890	GO:0000166		AT4G02980	GO:0005488		AT1G08130	GO:0003824		AT5G52550
AT1G15030	AT4G11630		AT3G21250	GO:0000166		AT2G03850	GO:0005488		AT1G52410	GO:0003824		AT1G15030
AT1G31010	AT1G01730		AT3G16340	GO:0000166		AT2G01918	GO:0005488		AT1G03780	GO:0003824		AT1G31010
AT1G63720	AT3G23255		AT3G33530	GO:0000166		AT4G10465	GO:0005488		AT1G29340	GO:0003824		AT1G63720
AT1G79110	AT1G61760		AT3G08850	GO:0000166		AT4G23450	GO:0005488		AT1G55420	GO:0003824		AT1G79110
AT4G12150	AT2G13720		AT3G04340	GO:0000166		AT2G43640	GO:0005488		AT1G77590	GO:0003824		AT4G12150
AT5G38680	AT3G01860		AT3G23670	GO:0000166		AT3G23780	GO:0005488		AT1G60190	GO:0003824		AT5G38680
AT1G68800	AT1G20050		AT3G17850	GO:0000166		AT3G02890	GO:0005488		AT1G55390	GO:0003824		AT1G68800
AT3G26350	AT3G54826		AT3G44050	GO:0000166		AT3G20630	GO:0005488		AT1G49430	GO:0003824		AT3G26350
AT2G38500	AT5G27580		AT3G54670	GO:0000166		AT3G06510	GO:0005488		AT1G64400	GO:0003824		AT2G38500
AT4G30580	AT3G56250		AT3G51570	GO:0000166		AT3G54010	GO:0005488		AT1G55380	GO:0003824		AT4G30580
AT4G33540	AT4G33130		AT3G46920	GO:0000166		AT3G02280	GO:0005488		AT1G55440	GO:0003824		AT4G33540
AT3G02125	AT4G03298		AT3G19960	GO:0000166		AT3G14520	GO:0005488		AT1G16030	GO:0003824		AT3G02125
AT1G31080	AT5G10480		AT3G24340	GO:0000166		AT3G29410	GO:0005488		AT1G56410	GO:0003824		AT1G31080
AT3G02150	AT2G46150		AT3G24320	GO:0000166		AT3G14540	GO:0005488		AT1G31950	GO:0003824		AT3G02150
AT1G72680	AT5G49010		AT3G20150	GO:0000166		AT3G14490	GO:0005488		AT1G44030	GO:0003824		AT1G72680
AT4G35640	AT5G05330		AT3G16620	GO:0000166		AT3G55340	GO:0005488		AT1G61680	GO:0003824		AT4G35640
AT5G44150	AT1G78380		AT3G48110	GO:0000166		AT3G11950	GO:0005488		AT1G48520	GO:0003824		AT5G44150
AT2G26550	AT4G11430		AT3G45850	GO:0000166		AT3G02090	GO:0005488		AT1G75260	GO:0003824		AT2G26550
AT5G27740	AT3G26510		AT3G50240	GO:0000166		AT3G04050	GO:0005488		AT1G77510	GO:0003824		AT5G27740
AT2G25200	AT5G63300		AT3G44530	GO:0000166		AT3G17240	GO:0005488		AT1G64900	GO:0003824		AT2G25200
AT3G55370	AT2G36920		AT3G57330	GO:0000166		AT3G12340	GO:0005488		AT1G13080	GO:0003824		AT3G55370
AT3G22370	AT5G27440		AT3G56690	GO:0000166		AT3G16480	GO:0005488		AT1G21750	GO:0003824		AT3G22370
AT1G55370	AT4G17440		AT3G45780	GO:0000166		AT3G06850	GO:0005488		AT1G74920	GO:0003824		AT1G55370
AT3G17910	AT2G30860		AT3G19700	GO:0000166		AT3G04460	GO:0005488		AT1G11680	GO:0003824		AT3G17910
AT5G11270	AT2G45250		AT3G12020	GO:0000166		AT3G04520	GO:0005488		AT1G23310	GO:0003824		AT5G11270
AT5G03000	AT5G06690		AT3G48870	GO:0000166		AT3G22370	GO:0005488		AT1G33590	GO:0003824		AT5G03000
AT1G24090	AT1G72980		AT3G10690	GO:0000166		AT3G09820	GO:0005488		AT1G12130	GO:0003824		AT1G24090
AT1G19960	AT3G06870		AT3G05790	GO:0000166		AT3G09200	GO:0005488		AT1G47128	GO:0003824		AT1G19960
AT2G32140	AT1G45170		AT3G54870	GO:0000166		AT3G19980	GO:0005488		AT1G62560	GO:0003824		AT2G32140
AT2G38240	AT5G42960		AT3G25840	GO:0000166		AT3G20970	GO:0005488		AT1G62570	GO:0003824		AT2G38240
AT1G54930	AT4G02520		AT3G04260	GO:0000166		AT3G54826	GO:0005488		AT1G62600	GO:0003824		AT1G54930
AT5G58730	AT2G20616		AT3G16290	GO:0000166		AT3G46630	GO:0005488		AT1G60960	GO:0003824		AT5G58730
AT3G17860	AT1G10480		AT3G15354	GO:0000166		AT3G52300	GO:0005488		AT1G08980	GO:0003824		AT3G17860
AT2G25520	AT3G54680		AT3G02060	GO:0000166		AT3G15680	GO:0005488		AT1G63340	GO:0003824		AT2G25520
AT4G32390	AT4G37450		AT3G01610	GO:0000166		AT3G46560	GO:0005488		AT1G13230	GO:0003824		AT4G32390
AT5G11230	AT5G55940		AT3G09840	GO:0000166		AT5G04560	GO:0005488		AT1G10970	GO:0003824		AT5G11230
AT5G25400	AT5G01790		AT3G47060	GO:0000166		AT5G35210	GO:0005488		AT1G44090	GO:0003824		AT5G25400
AT5G26260	AT5G60840		AT3G24190	GO:0000166		AT5G27970	GO:0005488		AT1G56000	GO:0003824		AT5G26260
AT3G48070	AT5G66550		AT3G52310	GO:0000166		AT5G17890	GO:0005488		AT1G76920	GO:0003824		AT3G48070
AT5G62910	AT3G44780		AT3G06980	GO:0000166		AT5G47690	GO:0005488		AT1G72680	GO:0003824		AT5G62910
AT3G54290	AT3G46630		AT3G19720	GO:0000166		AT5G49930	GO:0005488		AT1G55370	GO:0003824		AT3G54290
AT5G50960	AT1G24270		AT3G03780	GO:0000166		AT5G37630	GO:0005488		AT1G66660	GO:0003824		AT5G50960
AT4G18830	AT1G06280		AT3G17700	GO:0000166		AT5G23720	GO:0005488		AT1G77060	GO:0003824		AT4G18830
AT4G27520	AT4G05350		AT3G17690	GO:0000166		AT5G63920	GO:0005488		AT1G21440	GO:0003824		AT4G27520
AT4G02310	AT1G54850		AT3G14050	GO:0000166		AT5G01310	GO:0005488		AT1G54870	GO:0003824		AT4G02310
AT1G66660	AT5G48920		AT3G03940	GO:0000166		AT5G65620	GO:0005488		AT1G15410	GO:0003824		AT1G66660
AT1G14180	AT5G65080		AT3G18810	GO:0000166		AT5G49740	GO:0005488		AT1G66650	GO:0003824		AT1G14180
AT5G18560	AT1G47770		AT3G10420	GO:0000166		AT5G51540	GO:0005488		AT1G28030	GO:0003824		AT5G18560
AT3G11810	AT1G20000		AT3G48560	GO:0000166		AT5G10540	GO:0005488		AT1G20990	GO:0003824		AT3G11810
AT2G46110	AT4G22745		AT3G12080	GO:0000166		AT5G42280	GO:0005488		AT1G67730	GO:0003824		AT2G46110
AT1G27420	AT4G16610		AT3G13070	GO:0000166		AT5G56930	GO:0005488		AT1G12350	GO:0003824		AT1G27420
AT5G55330	AT5G59300		AT3G24560	GO:0000166		AT5G12440	GO:0005488		AT1G35720	GO:0003824		AT5G55330
AT1G61790	AT5G62440		AT3G57180	GO:0000166		AT5G27540	GO:0005488		AT1G52990	GO:0003824		AT1G61790
AT4G31400	AT4G37220		AT3G24550	GO:0000166		AT5G48110	GO:0005488		AT1G79870	GO:0003824		AT4G31400
AT4G00238	AT1G11700		AT3G58570	GO:0000166		AT5G23190	GO:0005488		AT1G07420	GO:0003824		AT4G00238
AT4G00250	AT3G23610		AT3G10660	GO:0000166		AT5G62530	GO:0005488		AT1G29410	GO:0003824		AT4G00250
AT5G16080	AT1G80190		AT3G18890	GO:0000166		AT5G25980	GO:0005488		AT1G73655	GO:0003824		AT5G16080
AT4G08870	AT4G02980		AT3G01085	GO:0000166		AT5G07340	GO:0005488		AT1G49200	GO:0003824		AT4G08870
AT4G08900	AT5G15200		AT3G49240	GO:0000166		AT5G06905	GO:0005488		AT1G20050	GO:0003824		AT4G08900
AT3G09820	AT3G33494		AT3G03060	GO:0000166		AT5G34870	GO:0005488		AT1G78380	GO:0003824		AT3G09820
AT5G37850	AT4G05632		AT3G16950	GO:0000166		AT5G25900	GO:0005488		AT1G10230	GO:0003824		AT5G37850
AT1G25290	AT5G48530		AT3G02280	GO:0000166		AT5G25120	GO:0005488		AT1G03680	GO:0003824		AT1G25290
AT4G17070	AT1G33140		AT3G02450	GO:0000166		AT5G63890	GO:0005488		AT1G32470	GO:0003824		AT4G17070
AT4G35450	AT1G19080		AT3G55400	GO:0000166		AT5G32613	GO:0005488		AT1G03850	GO:0003824		AT4G35450
AT4G11250	AT1G33120		AT3G11980	GO:0000166		AT5G22130	GO:0005488		AT1G15220	GO:0003824		AT4G11250
AT5G65330	AT1G09180		AT3G58510	GO:0000166		AT5G09740	GO:0005488		AT1G76060	GO:0003824		AT5G65330
AT3G49340	AT4G32900		AT3G06350	GO:0000166		AT5G64610	GO:0005488		AT1G04635	GO:0003824		AT3G49340
AT2G30080	AT3G14190		AT3G13490	GO:0000166		AT5G61120	GO:0005488		AT1G26340	GO:0003824		AT2G30080
AT4G39470	AT4G15120		AT3G50530	GO:0000166		AT5G24670	GO:0005488		AT1G32710	GO:0003824		AT4G39470
AT1G35560	AT1G20070		AT3G47390	GO:0000166		AT5G20220	GO:0005488		AT2G28830	GO:0003824		AT1G35560
AT5G26230	AT3G22160		AT3G19100	GO:0000166		AT5G24760	GO:0005488		AT4G11230	GO:0003824		AT5G26230
AT5G66050	AT2G18290		AT3G55340	GO:0000166		AT5G13570	GO:0005488		AT4G16660	GO:0003824		AT5G66050
AT4G06599	AT2G01580		AT3G13470	GO:0000166		AT5G50960	GO:0005488		AT4G25160	GO:0003824		AT4G06599
AT1G07640	AT5G27370		AT3G22960	GO:0000166		AT5G18260	GO:0005488		AT2G45910	GO:0003824		AT1G07640
AT2G28810	AT2G03850		AT3G55510	GO:0000166		AT5G65020	GO:0005488		AT4G15090	GO:0003824		AT2G28810
AT1G21440	AT4G00895		AT3G05050	GO:0000166		AT5G62460	GO:0005488		AT4G02780	GO:0003824		AT1G21440
AT1G77060	AT2G14890		AT3G58610	GO:0000166		AT5G61470	GO:0005488		AT4G13130	GO:0003824		AT1G77060
AT1G21690	AT1G52200		AT3G19480	GO:0000166		AT5G42640	GO:0005488		AT2G04350	GO:0003824		AT1G21690
AT5G14370	AT4G00420		AT3G47340	GO:0000166		AT5G27880	GO:0005488		AT2G27660	GO:0003824		AT5G14370
AT1G70480	AT2G03740		AT3G27580	GO:0000166		AT5G54360	GO:0005488		AT2G23100	GO:0003824		AT1G70480
AT1G04930	AT3G50570		AT3G12690	GO:0000166		AT5G60230	GO:0005488		AT2G32950	GO:0003824		AT1G04930
AT2G32840	AT5G38310		AT3G23920	GO:0000166		AT5G62440	GO:0005488		AT4G11030	GO:0003824		AT2G32840
AT3G21740	AT2G44340		AT3G54660	GO:0000166		AT5G45040	GO:0005488		AT4G23850	GO:0003824		AT3G21740
AT5G42750	AT3G24535		AT3G47450	GO:0000166		AT5G15690	GO:0005488		AT2G47240	GO:0003824		AT5G42750
AT4G09870	AT2G01918		AT3G02810	GO:0000166		AT5G14010	GO:0005488		AT4G24390	GO:0003824		AT4G09870
AT1G55650	AT5G27090		AT3G08760	GO:0000166		AT5G43540	GO:0005488		AT2G23230	GO:0003824		AT1G55650
AT3G63110	AT5G43770		AT3G20410	GO:0000166		AT5G53560	GO:0005488		AT4G20200	GO:0003824		AT3G63110
AT5G19040	AT5G56230		AT3G48000	GO:0000166		AT1G67120	GO:0005515		AT4G20210	GO:0003824		AT5G19040
AT1G18600	AT1G22510		AT3G25660	GO:0000166		AT1G48090	GO:0005515		AT4G15870	GO:0003824		AT1G18600
AT1G74130	AT2G18390		AT3G18190	GO:0000166		AT1G79280	GO:0005515		AT2G24210	GO:0003824		AT1G74130
AT1G74140	AT1G76180		AT3G27640	GO:0000166		AT1G01040	GO:0005515		AT2G17600	GO:0003824		AT1G74140
AT5G06710	AT1G67620		AT3G24430	GO:0000166		AT1G24300	GO:0005515		AT2G44490	GO:0003824		AT5G06710
AT3G05100	AT5G67000		AT3G56700	GO:0000166		AT1G14850	GO:0005515		AT4G10180	GO:0003824		AT3G05100
AT1G50960	AT4G10465		AT3G17830	GO:0000166		AT1G13980	GO:0005515		AT4G20820	GO:0003824		AT1G50960
AT5G11410	AT5G66800		AT3G61710	GO:0000166		AT1G75310	GO:0005515		AT2G33340	GO:0003824		AT5G11410
AT4G36950	AT2G22170		AT3G02660	GO:0000166		AT1G27170	GO:0005515		AT4G36220	GO:0003824		AT4G36950
AT2G38550	AT1G07476		AT3G46780	GO:0000166		AT1G79350	GO:0005515		AT2G17760	GO:0003824		AT2G38550
AT1G54870	AT5G05220		AT3G30200	GO:0000166		AT1G26130	GO:0005515		AT4G12610	GO:0003824		AT1G54870
AT3G12500	AT3G46580		AT3G17240	GO:0000166		AT1G05380	GO:0005515		AT4G20240	GO:0003824		AT3G12500
AT5G44350	AT1G48175		AT3G02065	GO:0000166		AT1G63750	GO:0005515		AT2G24850	GO:0003824		AT5G44350
AT3G09490	AT4G32020		AT3G20040	GO:0000166		AT1G65850	GO:0005515		AT4G31770	GO:0003824		AT3G09490
AT1G47510	AT1G32000		AT3G09880	GO:0000166		AT1G63870	GO:0005515		AT2G41330	GO:0003824		AT1G47510
AT5G44450	AT1G21475		AT3G16480	GO:0000166		AT1G80260	GO:0005515		AT4G15440	GO:0003824		AT5G44450
AT1G68140	AT2G13550		AT3G57610	GO:0000166		AT1G74180	GO:0005515		AT4G14220	GO:0003824		AT1G68140
AT4G35510	AT4G39730		AT3G27820	GO:0000166		AT1G15440	GO:0005515		AT2G26550	GO:0003824		AT4G35510
AT1G53660	AT4G19350		AT3G46100	GO:0000166		AT1G09770	GO:0005515		AT2G38240	GO:0003824		AT1G53660
AT3G56810	AT3G52550		AT3G27190	GO:0000166		AT1G19870	GO:0005515		AT4G17070	GO:0003824		AT3G56810
AT1G72370	AT1G15260		AT3G12780	GO:0000166		AT1G52410	GO:0005515		AT2G30080	GO:0003824		AT1G72370
AT3G04770	AT3G44570		AT3G59830	GO:0000166		AT1G03780	GO:0005515		AT4G13010	GO:0003824		AT3G04770
AT5G59280	AT5G27860		AT3G49830	GO:0000166		AT1G62390	GO:0005515		AT4G32320	GO:0003824		AT5G59280
AT5G60110	AT5G53260		AT3G52750	GO:0000166		AT1G02980	GO:0005515		AT2G01180	GO:0003824		AT5G60110
AT5G60180	AT1G70990		AT3G08720	GO:0000166		AT1G29340	GO:0005515		AT4G23430	GO:0003824		AT5G60180
AT3G14750	AT1G44608		AT3G25620	GO:0000166		AT1G19520	GO:0005515		AT4G05490	GO:0003824		AT3G14750
AT3G51690	AT1G18290		AT3G59300	GO:0000166		AT1G02580	GO:0005515		AT4G33580	GO:0003824		AT3G51690
AT5G44310	AT4G16460		AT3G44610	GO:0000166		AT1G60190	GO:0005515		AT4G05460	GO:0003824		AT5G44310
AT5G22150	AT5G20370		AT3G04680	GO:0000166		AT1G22530	GO:0005515		AT4G25600	GO:0003824		AT5G22150
AT1G15410	AT1G48530		AT3G59760	GO:0000166		AT1G14380	GO:0005515		AT2G33270	GO:0003824		AT1G15410
AT3G54170	AT5G45040		AT3G26940	GO:0000166		AT1G55440	GO:0005515		AT4G20990	GO:0003824		AT3G54170
AT3G58210	AT2G01590		AT3G58140	GO:0000166		AT1G78900	GO:0005515		AT4G05497	GO:0003824		AT3G58210
AT3G06160	AT1G36925		AT3G23000	GO:0000166		AT1G80270	GO:0005515		AT2G13720	GO:0003824		AT3G06160
AT4G13010	AT4G17990		AT3G50670	GO:0000166		AT1G06145	GO:0005515		AT2G30860	GO:0003824		AT4G13010
AT5G55610	AT1G71910		AT3G63320	GO:0000166		AT1G72150	GO:0005515		AT2G35010	GO:0003824		AT5G55610
AT4G24770	AT1G04445		AT3G63510	GO:0000166		AT1G04950	GO:0005515		AT4G03520	GO:0003824		AT4G24770
AT5G50250	AT5G19030		AT3G09830	GO:0000166		AT1G62680	GO:0005515		AT2G20270	GO:0003824		AT5G50250
AT1G66650	AT4G33800		AT3G51930	GO:0000166		AT1G26760	GO:0005515		AT2G35370	GO:0003824		AT1G66650
AT3G52380	AT1G06923		AT3G10350	GO:0000166		AT1G51040	GO:0005515		AT4G32915	GO:0003824		AT3G52380
AT4G32320	AT3G60690		AT3G21110	GO:0000166		AT1G77510	GO:0005515		AT2G40790	GO:0003824		AT4G32320
AT2G15740	AT2G10550		AT3G20830	GO:0000166		AT1G05600	GO:0005515		AT4G23450	GO:0003824		AT2G15740
AT5G42640	AT5G15690		AT3G63140	GO:0000166		AT1G21750	GO:0005515		AT4G12170	GO:0003824		AT5G42640
AT1G22090	AT5G22180		AT3G47520	GO:0000166		AT1G17790	GO:0005515		AT2G42870	GO:0003824		AT1G22090
AT2G38570	AT5G52840		AT3G52190	GO:0000166		AT1G33590	GO:0005515		AT4G30390	GO:0003824		AT2G38570
AT1G12980	AT2G48090		AT3G26650	GO:0000166		AT1G24610	GO:0005515		AT3G23890	GO:0003824		AT1G12980
AT1G17590	AT3G43153		AT3G55010	GO:0000166		AT1G31814	GO:0005515		AT3G21250	GO:0003824		AT1G17590
AT4G00610	AT3G28940		AT3G55450	GO:0000166		AT1G05560	GO:0005515		AT3G57330	GO:0003824		AT4G00610
AT1G32730	AT3G52300		AT3G21140	GO:0000166		AT1G29320	GO:0005515		AT3G54010	GO:0003824		AT1G32730
AT1G48550	AT5G56600		AT3G08580	GO:0000166		AT1G27340	GO:0005515		AT3G02280	GO:0003824		AT1G48550
AT5G02590	AT5G55210		AT3G45670	GO:0000166		AT1G47128	GO:0005515		AT3G14520	GO:0003824		AT5G02590
AT1G64350	AT3G16640		AT3G01200	GO:0000166		AT1G47340	GO:0005515		AT3G29410	GO:0003824		AT1G64350
AT2G33720	AT2G11910		AT3G45770	GO:0000166		AT1G05530	GO:0005515		AT3G14540	GO:0003824		AT2G33720
AT4G01260	AT4G08691		AT3G09810	GO:0000166		AT1G07920	GO:0005515		AT3G14490	GO:0003824		AT4G01260
AT2G33040	AT3G29033		AT3G20930	GO:0000166		AT1G14280	GO:0005515		AT3G25810	GO:0003824		AT2G33040
AT1G69690	AT1G76405		AT3G20740	GO:0000166		AT1G72890	GO:0005515		AT3G66658	GO:0003824		AT1G69690
AT4G35720	AT1G32470		AT3G14420	GO:0000166		AT1G13200	GO:0005515		AT3G12670	GO:0003824		AT4G35720
AT5G45980	AT3G50640		AT3G24790	GO:0000166		AT1G66090	GO:0005515		AT3G11370	GO:0003824		AT5G45980
AT1G28310	AT2G35370		AT3G51990	GO:0000166		AT1G56340	GO:0005515		AT3G54960	GO:0003824		AT1G28310
AT1G68550	AT5G37050		AT3G59890	GO:0000166		AT1G12870	GO:0005515		AT3G56700	GO:0003824		AT1G68550
AT3G60410	AT2G30930		AT3G21220	GO:0000166		AT1G65390	GO:0005515		AT3G61710	GO:0003824		AT3G60410
AT4G23430	AT3G15680		AT3G09820	GO:0000166		AT1G61870	GO:0005515		AT3G17240	GO:0003824		AT4G23430
AT2G30920	AT2G04790		AT3G53460	GO:0000166		AT1G11860	GO:0005515		AT3G48170	GO:0003824		AT2G30920
AT1G03360	AT1G09590		AT3G46440	GO:0000166		AT1G60400	GO:0005515		AT3G12340	GO:0003824		AT1G03360
AT1G28030	AT1G59675		AT3G19590	GO:0000166		AT1G47730	GO:0005515		AT3G27820	GO:0003824		AT1G28030
AT5G66650	AT4G22160		AT3G21215	GO:0000166		AT1G32150	GO:0005515		AT3G06850	GO:0003824		AT5G66650
AT4G18320	AT1G22590		AT3G10670	GO:0000166		AT1G49240	GO:0005515		AT3G57070	GO:0003824		AT4G18320
AT5G42860	AT2G19310		AT3G63110	GO:0000166		AT1G11810	GO:0005515		AT3G52940	GO:0003824		AT5G42860
AT1G53120	AT5G06240		AT3G19160	GO:0000166		AT1G76920	GO:0005515		AT3G14420	GO:0003824		AT1G53120
AT5G18260	AT5G02640		AT3G52380	GO:0000166		AT1G05290	GO:0005515		AT3G20820	GO:0003824		AT5G18260
AT2G27770	AT5G14010		AT3G03890	GO:0000166		AT1G66660	GO:0005515		AT3G02600	GO:0003824		AT2G27770
AT3G09200	AT1G01810		AT3G21200	GO:0000166		AT1G27420	GO:0005515		AT3G48425	GO:0003824		AT3G09200
AT3G01360	AT3G48930		AT3G49660	GO:0000166		AT1G66650	GO:0005515		AT3G22370	GO:0003824		AT3G01360
AT3G56530	AT5G09770		AT3G17170	GO:0000166		AT1G12980	GO:0005515		AT3G49340	GO:0003824		AT3G56530
AT5G02600	AT4G19430		AT3G53900	GO:0000166		AT1G64350	GO:0005515		AT3G09200	GO:0003824		AT5G02600
AT1G20990	AT3G57870		AT3G48750	GO:0000166		AT1G35720	GO:0005515		AT3G48680	GO:0003824		AT1G20990
AT1G67730	AT1G03850		AT3G06230	GO:0000166		AT1G49770	GO:0005515		AT3G51260	GO:0003824		AT1G67730
AT5G61620	AT2G06555		AT3G21700	GO:0000166		AT1G24590	GO:0005515		AT3G15150	GO:0003824		AT5G61620
AT2G26530	AT1G15220		AT3G46170	GO:0000166		AT1G32420	GO:0005515		AT3G66654	GO:0003824		AT2G26530
AT3G57810	AT1G70890		AT3G20970	GO:0000166		AT1G65150	GO:0005515		AT3G48890	GO:0003824		AT3G57810
AT1G12350	AT1G66890		AT3G55290	GO:0000166		AT1G67623	GO:0005515		AT3G57870	GO:0003824		AT1G12350
AT1G35720	AT4G30180		AT3G26900	GO:0000166		AT1G69650	GO:0005515		AT3G12260	GO:0003824		AT1G35720
AT5G65020	AT5G40070		AT3G55310	GO:0000166		AT1G50880	GO:0005515		AT3G58850	GO:0003824		AT5G65020
AT4G13110	AT1G76060		AT3G04000	GO:0000166		AT1G72450	GO:0005515		AT3G62810	GO:0003824		AT4G13110
AT1G35340	AT2G01870		AT3G50560	GO:0000166		AT1G02090	GO:0005515		AT3G24640	GO:0003824		AT1G35340
AT1G74220	AT4G22650		AT3G03980	GO:0000166		AT1G49850	GO:0005515		AT5G05560	GO:0003824		AT1G74220
AT5G65590	AT1G35210		AT3G02520	GO:0000166		AT1G66600	GO:0005515		AT5G07280	GO:0003824		AT5G65590
AT5G42150	AT4G26960		AT3G13570	GO:0000166		AT1G71200	GO:0005515		AT5G23720	GO:0003824		AT5G42150
AT1G03970	AT5G06280		AT3G52150	GO:0000166		AT1G65050	GO:0005515		AT5G49740	GO:0003824		AT1G03970
AT5G44080	AT3G52860		AT3G04500	GO:0000166		AT1G49200	GO:0005515		AT5G65683	GO:0003824		AT5G44080
AT2G18500	AT1G13930		AT3G55030	GO:0000166		AT1G78380	GO:0005515		AT5G42280	GO:0003824		AT2G18500
AT4G24910	AT1G54050		AT3G54840	GO:0000166		AT1G20000	GO:0005515		AT5G28540	GO:0003824		AT4G24910
AT1G31817	AT2G25250		AT3G46580	GO:0000166		AT1G09180	GO:0005515		AT5G02500	GO:0003824		AT1G31817
AT1G22230	AT1G70470		AT3G20060	GO:0000166		AT1G22510	GO:0005515		AT5G54510	GO:0003824		AT1G22230
AT4G00650	AT2G40790		AT3G57870	GO:0000166		AT1G76180	GO:0005515		AT5G60640	GO:0003824		AT4G00650
AT5G06590	AT2G19850		AT3G08000	GO:0000166		AT1G59675	GO:0005515		AT5G48110	GO:0003824		AT5G06590
AT4G27330	AT5G65480		AT3G23830	GO:0000166		AT1G22590	GO:0005515		AT5G56680	GO:0003824		AT4G27330
AT1G79870	AT4G11845		AT3G58850	GO:0000166		AT1G03850	GO:0005515		AT5G05980	GO:0003824		AT1G79870
AT1G52990	AT4G23450		AT5G53460	GO:0000166		AT1G15220	GO:0005515		AT5G23190	GO:0003824		AT1G52990
AT5G63790	AT3G46880		AT5G61140	GO:0000166		AT1G13930	GO:0005515		AT5G62530	GO:0003824		AT5G63790
AT5G21140	AT4G02040		AT5G10370	GO:0000166		AT1G02140	GO:0005515		AT5G41480	GO:0003824		AT5G21140
AT1G62760	AT3G56710		AT5G17890	GO:0000166		AT1G68880	GO:0005515		AT5G05260	GO:0003824		AT1G62760
AT4G25180	AT2G39855		AT5G13630	GO:0000166		AT1G20280	GO:0005515		AT5G06905	GO:0003824		AT4G25180
AT5G12980	AT1G04635		AT5G18700	GO:0000166		AT1G61200	GO:0005515		AT5G61520	GO:0003824		AT5G12980
AT3G24860	AT1G11470		AT5G17680	GO:0000166		AT4G12020	GO:0005515		AT5G16890	GO:0003824		AT3G24860
AT5G48840	AT5G07160		AT5G43530	GO:0000166		AT4G31160	GO:0005515		AT5G50950	GO:0003824		AT5G48840
AT2G02540	AT3G43682		AT5G10470	GO:0000166		AT4G35800	GO:0005515		AT5G25900	GO:0003824		AT2G02540
AT1G66810	AT2G36160		AT5G65460	GO:0000166		AT4G36520	GO:0005515		AT5G14220	GO:0003824		AT1G66810
AT3G14020	AT1G02140		AT5G45200	GO:0000166		AT4G16920	GO:0005515		AT5G25120	GO:0003824		AT3G14020
AT1G49770	AT5G65300		AT5G48600	GO:0000166		AT4G09680	GO:0005515		AT5G24060	GO:0003824		AT1G49770
AT1G76240	AT2G28900		AT5G13010	GO:0000166		AT4G14180	GO:0005515		AT5G63890	GO:0003824		AT1G76240
AT5G66380	AT4G23110		AT5G54280	GO:0000166		AT2G27170	GO:0005515		AT5G60570	GO:0003824		AT5G66380
AT1G21620	AT1G16510		AT5G18370	GO:0000166		AT4G36150	GO:0005515		AT5G24760	GO:0003824		AT1G21620
AT1G68200	AT1G22470		AT5G26570	GO:0000166		AT4G19530	GO:0005515		AT5G42150	GO:0003824		AT1G68200
AT1G13990	AT2G01400		AT5G07280	GO:0000166		AT4G16860	GO:0005515		AT5G48840	GO:0003824		AT1G13990
AT5G62460	AT2G09990		AT5G11250	GO:0000166		AT2G01980	GO:0005515		AT5G44520	GO:0003824		AT5G62460
AT1G18960	AT3G04230		AT5G44510	GO:0000166		AT2G02150	GO:0005515		AT5G02750	GO:0003824		AT1G18960
AT4G05460	AT3G52230		AT5G62410	GO:0000166		AT4G14920	GO:0005515		AT5G27880	GO:0003824		AT4G05460
AT4G05490	AT5G49450		AT5G48940	GO:0000166		AT4G16960	GO:0005515		AT5G16010	GO:0003824		AT4G05490
AT4G05497	AT1G16790		AT5G08470	GO:0000166		AT4G16900	GO:0005515		AT5G60230	GO:0003824		AT4G05497
AT5G41380	AT1G74055		AT5G46470	GO:0000166		AT4G03430	GO:0005515		AT5G66140	GO:0003824		AT5G41380
AT5G04840	AT2G34330		AT5G46450	GO:0000166		AT2G28540	GO:0005515		AT5G10480	GO:0003824		AT5G04840
AT2G16070	AT3G15357		AT5G41740	GO:0000166		AT2G25470	GO:0005515		AT5G01860	GO:0003824		AT2G16070
AT5G59800	AT3G15900		AT5G35840	GO:0000166		AT4G21430	GO:0005515		AT5G06690	GO:0003824		AT5G59800
AT3G54110	AT2G22905		AT5G49030	GO:0000166		AT2G20580	GO:0005515		AT5G59300	GO:0003824		AT3G54110
AT4G24175	AT5G08535		AT5G46070	GO:0000166		AT4G18750	GO:0005515		AT5G08410	GO:0003824		AT4G24175
AT3G17550	AT2G42530		AT5G61460	GO:0000166		AT2G38020	GO:0005515		AT5G23440	GO:0003824		AT3G17550
AT5G54210	AT2G41180		AT5G57610	GO:0000166		AT4G25160	GO:0005515		AT5G52840	GO:0003824		AT5G54210
AT1G24590	AT5G15060		AT5G15920	GO:0000166		AT4G15090	GO:0005515		AT5G38750	GO:0003824		AT1G24590
AT1G69210	AT4G04730		AT5G40100	GO:0000166		AT4G24190	GO:0005515		AT5G53560	GO:0003824		AT1G69210
AT1G80130	AT4G04780		AT5G57710	GO:0000166		AT4G13130	GO:0005515		AT5G42980	GO:0003824		AT1G80130
AT4G35987	AT2G42540		AT5G06670	GO:0000166		AT2G37230	GO:0005515		AT5G47890	GO:0003824		AT4G35987
AT4G09040	AT1G68880		AT5G22800	GO:0000166		AT4G02570	GO:0005515		AT1G01040	GO:0004518		AT4G09040
AT5G61470	AT4G20690		AT5G16715	GO:0000166		AT4G02060	GO:0005515		AT1G75660	GO:0004518		AT5G61470
AT3G19980	AT1G33810		AT5G56220	GO:0000166		AT4G01090	GO:0005515		AT1G53800	GO:0004518		AT3G19980
AT5G40700	AT5G43540		AT5G15450	GO:0000166		AT2G23100	GO:0005515		AT1G31500	GO:0004518		AT5G40700
AT4G00270	AT2G47930		AT5G35970	GO:0000166		AT4G10760	GO:0005515		AT1G24090	GO:0004518		AT4G00270
AT4G33580	AT3G21570		AT5G22010	GO:0000166		AT4G03470	GO:0005515		AT1G03360	GO:0004518		AT4G33580
AT1G35830	AT3G57110		AT5G04810	GO:0000166		AT2G32950	GO:0005515		AT1G04635	GO:0004518		AT1G35830
AT5G03990	AT4G10910		AT5G51070	GO:0000166		AT4G13460	GO:0005515		AT2G17510	GO:0004518		AT5G03990
AT2G33980	AT1G26340		AT5G26860	GO:0000166		AT2G02790	GO:0005515		AT4G31770	GO:0004518		AT2G33980
AT1G32420	AT5G38750		AT5G23720	GO:0000166		AT4G22760	GO:0005515		AT2G33880	GO:0004518		AT1G32420
AT1G05860	AT2G18920		AT5G50920	GO:0000166		AT2G01390	GO:0005515		AT3G24320	GO:0004518		AT1G05860
AT2G31600	AT5G56940		AT5G58140	GO:0000166		AT4G10180	GO:0005515		AT3G20420	GO:0004518		AT2G31600
AT3G53860	AT1G79130		AT5G18360	GO:0000166		AT4G14900	GO:0005515		AT3G48425	GO:0004518		AT3G53860
AT2G20725	AT5G53560		AT5G21930	GO:0000166		AT2G33340	GO:0005515		AT5G22130	GO:0004518		AT2G20725
AT5G13620	AT1G32710		AT5G16750	GO:0000166		AT2G47620	GO:0005515		AT5G66050	GO:0004518		AT5G13620
AT1G69523	AT4G09170		AT5G05400	GO:0000166		AT4G24150	GO:0005515		AT5G60230	GO:0004518		AT1G69523
AT2G20060	AT3G12260		AT5G64580	GO:0000166		AT4G29730	GO:0005515		AT1G24706	GO:0004871		AT2G20060
AT5G48720	AT5G47600		AT5G08610	GO:0000166		AT4G36480	GO:0005515		AT1G67890	GO:0004871		AT5G48720
AT5G65250	AT1G52550		AT5G57590	GO:0000166		AT4G02740	GO:0005515		AT1G26150	GO:0004871		AT5G65250
AT3G06020	AT5G28295		AT5G04040	GO:0000166		AT2G44190	GO:0005515		AT1G50600	GO:0004871		AT3G06020
AT1G79760	AT1G75190		AT5G50780	GO:0000166		AT4G29420	GO:0005515		AT4G12020	GO:0004871		AT1G79760
AT2G41350	AT5G05965		AT5G43745	GO:0000166		AT2G16450	GO:0005515		AT4G08480	GO:0004871		AT2G41350
AT2G33250	AT4G22370		AT5G02940	GO:0000166		AT4G22430	GO:0005515		AT2G37080	GO:0004871		AT2G33250
AT4G35170	AT1G71740		AT5G53170	GO:0000166		AT2G38590	GO:0005515		AT3G16857	GO:0004871		AT4G35170
AT5G22370	AT5G53895		AT5G58870	GO:0000166		AT4G00870	GO:0005515		AT5G61460	GO:0004871		AT5G22370
AT4G25840	AT5G27720		AT5G54090	GO:0000166		AT2G43260	GO:0005515		AT5G67385	GO:0004871		AT4G25840
AT5G38860	AT4G04030		AT5G20300	GO:0000166		AT2G35530	GO:0005515		AT1G56410	GO:0004872		AT5G38860
AT5G19760	AT5G49590		AT5G54670	GO:0000166		AT4G39590	GO:0005515		AT1G07460	GO:0004872		AT5G19760
AT3G03660	AT4G12170		AT5G26742	GO:0000166		AT4G19870	GO:0005515		AT2G16640	GO:0004872		AT3G03660
AT5G17810	AT1G35255		AT5G49740	GO:0000166		AT4G39570	GO:0005515		AT4G02980	GO:0004872		AT5G17810
AT1G48405	AT4G09030		AT5G36880	GO:0000166		AT4G19865	GO:0005515		AT4G02482	GO:0004872		AT1G48405
AT2G37100	AT3G42390		AT5G58270	GO:0000166		AT4G39550	GO:0005515		AT3G16620	GO:0004872		AT2G37100
AT1G67623	AT3G29791		AT5G43930	GO:0000166		AT4G39753	GO:0005515		AT5G07280	GO:0004872		AT1G67623
AT1G65050	AT3G14060		AT5G26710	GO:0000166		AT2G41360	GO:0005515		AT5G11210	GO:0004872		AT1G65050
AT1G65150	AT1G07473		AT5G49910	GO:0000166		AT2G44030	GO:0005515		AT5G46790	GO:0004872		AT1G65150
AT5G39310	AT3G06360		AT5G57940	GO:0000166		AT2G19330	GO:0005515		AT2G28830	GO:0005102		AT5G39310
AT4G39040	AT4G14450		AT5G66850	GO:0000166		AT4G14905	GO:0005515		AT3G24770	GO:0005102		AT4G39040
AT2G39100	AT2G16360		AT5G26830	GO:0000166		AT2G44630	GO:0005515		AT1G14850	GO:0005198		AT2G39100
AT5G44520	AT1G54120		AT5G42270	GO:0000166		AT4G39760	GO:0005515		AT1G19520	GO:0005198		AT5G44520
AT2G06850	AT5G13825		AT5G45210	GO:0000166		AT2G44700	GO:0005515		AT1G20130	GO:0005198		AT2G06850
AT3G50870	AT5G40500		AT5G64840	GO:0000166		AT2G37560	GO:0005515		AT1G04820	GO:0005198		AT3G50870
AT1G66260	AT4G37710		AT5G65110	GO:0000166		AT4G12150	GO:0005515		AT1G21310	GO:0005198		AT1G66260
AT5G37720	AT1G54070		AT5G20930	GO:0000166		AT2G32140	GO:0005515		AT1G80620	GO:0005198		AT5G37720
AT1G69650	AT2G07713		AT5G15250	GO:0000166		AT4G02310	GO:0005515		AT1G49240	GO:0005198		AT1G69650
AT1G79960	AT5G06043		AT5G09590	GO:0000166		AT2G20380	GO:0005515		AT1G77470	GO:0005198		AT1G79960
AT2G12900	AT1G17510		AT5G38560	GO:0000166		AT4G09870	GO:0005515		AT1G31817	GO:0005198		AT2G12900
AT2G12940	AT1G35617		AT5G18570	GO:0000166		AT4G36950	GO:0005515		AT1G72370	GO:0005198		AT2G12940
AT2G13150	AT2G43640		AT5G08650	GO:0000166		AT4G11250	GO:0005515		AT1G58380	GO:0005198		AT2G13150
AT3G48750	AT1G72240		AT5G09930	GO:0000166		AT2G01180	GO:0005515		AT1G22110	GO:0005198		AT3G48750
AT3G59490	AT3G29560		AT5G13650	GO:0000166		AT4G23430	GO:0005515		AT1G51390	GO:0005198		AT3G59490
AT3G06230	AT4G31960		AT5G53450	GO:0000166		AT4G27330	GO:0005515		AT1G18540	GO:0005198		AT3G06230
AT5G03060	AT2G25735		AT5G48780	GO:0000166		AT4G30510	GO:0005515		AT1G24240	GO:0005198		AT5G03060
AT5G03510	AT2G41730		AT5G28540	GO:0000166		AT2G31150	GO:0005515		AT1G33140	GO:0005198		AT5G03510
AT5G60030	AT5G56070		AT5G45800	GO:0000166		AT4G05490	GO:0005515		AT1G33120	GO:0005198		AT5G60030
AT2G22180	AT3G20220		AT5G51770	GO:0000166		AT2G23160	GO:0005515		AT1G09590	GO:0005198		AT2G22180
AT4G39745	AT5G42980		AT5G02500	GO:0000166		AT2G16070	GO:0005515		AT1G77750	GO:0005198		AT4G39745
AT4G25600	AT5G33390		AT5G12440	GO:0000166		AT4G05460	GO:0005515		AT4G36150	GO:0005198		AT4G25600
AT2G10940	AT3G15780		AT5G27540	GO:0000166		AT2G39100	GO:0005515		AT4G19530	GO:0005198		AT2G10940
AT5G20190	AT5G50910		AT5G16930	GO:0000166		AT2G12940	GO:0005515		AT2G28830	GO:0005198		AT5G20190
AT4G03210	AT2G07774		AT5G44290	GO:0000166		AT4G19920	GO:0005515		AT2G42980	GO:0005198		AT4G03210
AT2G41440	AT3G47100		AT5G39420	GO:0000166		AT2G18465	GO:0005515		AT2G20060	GO:0005198		AT2G41440
AT5G26950	AT1G64800		AT5G34930	GO:0000166		AT4G20990	GO:0005515		AT2G17360	GO:0005198		AT5G26950
AT5G27070	AT1G27610		AT5G03910	GO:0000166		AT4G39560	GO:0005515		AT2G18020	GO:0005198		AT5G27070
AT5G27090	AT5G44300		AT5G02370	GO:0000166		AT2G12900	GO:0005515		AT2G40060	GO:0005198		AT5G27090
AT5G27580	AT2G22880		AT5G19410	GO:0000166		AT2G33990	GO:0005515		AT4G31700	GO:0005198		AT5G27580
AT3G27025	AT4G34620		AT5G67570	GO:0000166		AT2G47730	GO:0005515		AT2G31610	GO:0005198		AT3G27025
AT1G26180	AT1G16025		AT5G42080	GO:0000166		AT2G13150	GO:0005515		AT2G44120	GO:0005198		AT1G26180
AT4G01650	AT5G51390		AT5G49840	GO:0000166		AT2G17360	GO:0005515		AT2G01250	GO:0005198		AT4G01650
AT2G34540	AT2G30410		AT5G56500	GO:0000166		AT2G41130	GO:0005515		AT4G11630	GO:0005198		AT2G34540
AT1G62610	AT5G55135		AT5G13110	GO:0000166		AT4G33690	GO:0005515		AT2G44065	GO:0005198		AT1G62610
AT3G46170	AT2G27775		AT5G60790	GO:0000166		AT2G17730	GO:0005515		AT2G36620	GO:0005198		AT3G46170
AT3G55290	AT5G59060		AT5G52860	GO:0000166		AT2G45740	GO:0005515		AT2G36160	GO:0005198		AT3G55290
AT3G55310	AT3G56500		AT5G35170	GO:0000166		AT4G07990	GO:0005515		AT2G09990	GO:0005198		AT3G55310
AT2G32470	AT2G32765		AT5G11670	GO:0000166		AT4G20260	GO:0005515		AT2G16360	GO:0005198		AT2G32470
AT4G35660	AT5G67490		AT5G47750	GO:0000166		AT2G30860	GO:0005515		AT4G34620	GO:0005198		AT4G35660
AT2G30120	AT2G07724		AT5G65010	GO:0000166		AT4G02520	GO:0005515		AT2G27535	GO:0005198		AT2G30120
AT3G54550	AT1G07490		AT5G57670	GO:0000166		AT2G18290	GO:0005515		AT3G51570	GO:0005198		AT3G54550
AT4G15510	AT5G06010		AT5G35790	GO:0000166		AT2G22170	GO:0005515		AT3G60830	GO:0005198		AT4G15510
AT4G36060	AT4G18400		AT5G18820	GO:0000166		AT4G39730	GO:0005515		AT3G04770	GO:0005198		AT4G36060
AT3G50920	AT5G52547		AT5G56680	GO:0000166		AT4G23450	GO:0005515		AT3G09200	GO:0005198		AT3G50920
AT5G66450	AT3G62810		AT5G05980	GO:0000166		AT2G28900	GO:0005515		AT3G20970	GO:0005198		AT5G66450
AT2G28200	AT3G60890		AT5G64050	GO:0000166		AT4G23110	GO:0005515		AT3G07390	GO:0005198		AT2G28200
AT1G03860	AT2G24617		AT5G06580	GO:0000166		AT2G41180	GO:0005515		AT3G04840	GO:0005198		AT1G03860
AT3G27280	AT2G26120		AT5G03940	GO:0000166		AT4G04780	GO:0005515		AT3G13580	GO:0005198		AT3G27280
AT1G51080	AT4G29660		AT5G08680	GO:0000166		AT2G30410	GO:0005515		AT3G26070	GO:0005198		AT1G51080
AT1G06460	AT5G27170		AT5G08670	GO:0000166		AT2G32765	GO:0005515		AT3G22300	GO:0005198		AT1G06460
AT4G35900	AT3G20400		AT5G08690	GO:0000166		AT4G01060	GO:0005515		AT3G26080	GO:0005198		AT4G35900
AT4G35690	AT2G47270		AT5G37790	GO:0000166		AT3G06530	GO:0005515		AT3G11940	GO:0005198		AT4G35690
AT4G35710	AT5G44710		AT5G52520	GO:0000166		AT3G12810	GO:0005515		AT3G05590	GO:0005198		AT4G35710
AT4G03320	AT5G25990		AT5G57960	GO:0000166		AT3G25510	GO:0005515		AT3G06040	GO:0005198		AT4G03320
AT1G58380	AT1G38950		AT5G27380	GO:0000166		AT3G08850	GO:0005515		AT3G48930	GO:0005198		AT1G58380
AT1G51390	AT3G43583		AT5G35360	GO:0000166		AT3G10650	GO:0005515		AT3G04230	GO:0005198		AT1G51390
AT3G20970	AT5G43580		AT5G12480	GO:0000166		AT3G60740	GO:0005515		AT5G46470	GO:0005198		AT3G20970
AT5G02750	AT2G28625		AT5G41480	GO:0000166		AT3G51570	GO:0005515		AT5G46450	GO:0005198		AT5G02750
AT3G21865	AT3G07425		AT5G61580	GO:0000166		AT3G55200	GO:0005515		AT5G10360	GO:0005198		AT3G21865
AT4G26490	AT1G54410		AT5G49970	GO:0000166		AT3G23780	GO:0005515		AT5G11750	GO:0005198		AT4G26490
AT5G56050	AT5G47890		AT5G24850	GO:0000166		AT3G46920	GO:0005515		AT5G63300	GO:0005198		AT5G56050
AT5G03110	AT1G24390		AT5G58950	GO:0000166		AT3G17740	GO:0005515		AT5G15200	GO:0005198		AT5G03110
AT2G36050	AT5G64905		AT5G66210	GO:0000166		AT3G44530	GO:0005515		AT5G15760	GO:0005198		AT2G36050
AT3G52540	AT4G30390		AT5G48300	GO:0000166		AT3G02890	GO:0005515		AT5G09770	GO:0005198		AT3G52540
AT3G20070	AT4G33560		AT5G08740	GO:0000166		AT3G23110	GO:0005515		AT5G56940	GO:0005198		AT3G20070
AT3G51410	AT3G05935		AT5G62220	GO:0000166		AT3G20630	GO:0005515		AT1G14850	GO:0005215		AT3G51410
AT2G20495	AT1G69050		AT5G18610	GO:0000166		AT3G19720	GO:0005515		AT1G13980	GO:0005215		AT2G20495
AT1G22110	AT3G46560		AT5G18910	GO:0000166		AT3G14590	GO:0005515		AT1G01790	GO:0005215		AT1G22110
AT5G25470	AT2G07779		AT5G40030	GO:0000166		AT3G49740	GO:0005515		AT1G26130	GO:0005215		AT5G25470
AT5G25475	AT5G60400		AT5G55910	GO:0000166		AT3G16000	GO:0005515		AT1G26170	GO:0005215		AT5G25475
AT1G67400	AT2G20150		AT5G01920	GO:0000166		AT3G54350	GO:0005515		AT1G27770	GO:0005215		AT1G67400
AT3G56130	AT3G11745		AT5G40870	GO:0000166		AT3G16857	GO:0005515		AT1G05580	GO:0005215		AT3G56130
AT5G23350	AT2G47200		AT5G14590	GO:0000166		AT3G10800	GO:0005515		AT1G60160	GO:0005215		AT5G23350
AT2G25920	AT5G22608		AT5G24060	GO:0000166		AT3G54010	GO:0005515		AT1G22530	GO:0005215		AT2G25920
AT1G36390	AT2G05185		AT5G62790	GO:0000166		AT3G02280	GO:0005515		AT1G71960	GO:0005215		AT1G36390
AT2G24490	AT4G23493		AT5G19210	GO:0000166		AT3G11950	GO:0005515		AT1G78900	GO:0005215		AT2G24490
AT1G50880	AT4G08485		AT5G67630	GO:0000166		AT3G13150	GO:0005515		AT1G72150	GO:0005215		AT1G50880
AT3G02920	AT5G09990		AT5G63890	GO:0000166		AT3G26100	GO:0005515		AT1G58340	GO:0005215		AT3G02920
AT1G29770	AT1G52618		AT5G26030	GO:0000166		AT3G11330	GO:0005515		AT1G08890	GO:0005215		AT1G29770
AT5G27880	AT5G02090		AT5G22330	GO:0000166		AT3G14860	GO:0005515		AT1G80770	GO:0005215		AT5G27880
AT1G06510	AT1G32928		AT5G39410	GO:0000166		AT3G60790	GO:0005515		AT1G79050	GO:0005215		AT1G06510
AT5G41470	AT1G30250		AT5G58330	GO:0000166		AT3G03360	GO:0005515		AT1G60960	GO:0005215		AT5G41470
AT1G71760	AT2G27535		AT5G55280	GO:0000166		AT3G51530	GO:0005515		AT1G10970	GO:0005215		AT1G71760
AT5G67500	AT3G22231		AT5G47620	GO:0000166		AT3G60000	GO:0005515		AT1G19770	GO:0005215		AT5G67500
AT3G01280	AT1G51030		AT5G35630	GO:0000166		AT3G04680	GO:0005515		AT1G48230	GO:0005215		AT3G01280
AT5G15090	AT3G04540		AT5G60940	GO:0000166		AT3G61140	GO:0005515		AT1G12500	GO:0005215		AT5G15090
AT2G17540	AT5G49525		AT5G66470	GO:0000166		AT3G54160	GO:0005515		AT1G72680	GO:0005215		AT2G17540
AT5G53740	AT4G33666		AT5G03320	GO:0000166		AT3G57580	GO:0005515		AT1G61790	GO:0005215		AT5G53740
AT5G03350	AT3G32100		AT5G16810	GO:0000166		AT3G57590	GO:0005515		AT1G53660	GO:0005215		AT5G03350
AT4G19920	AT1G53635		AT5G45930	GO:0000166		AT3G04460	GO:0005515		AT1G66770	GO:0005215		AT4G19920
AT4G31115	AT2G28570		AT5G18660	GO:0000166		AT3G06570	GO:0005515		AT1G45170	GO:0005215		AT4G31115
AT2G43630	AT2G23090		AT5G47070	GO:0000166		AT3G18650	GO:0005515		AT1G76405	GO:0005215		AT2G43630
AT3G59640	AT2G14247		AT5G01020	GO:0000166		AT3G49980	GO:0005515		AT1G32710	GO:0005215		AT3G59640
AT4G19390	AT4G07868		AT5G14200	GO:0000166		AT3G22720	GO:0005515		AT1G43310	GO:0005215		AT4G19390
AT5G11620	AT3G56390		AT5G61510	GO:0000166		AT3G22350	GO:0005515		AT4G00630	GO:0005215		AT5G11620
AT3G07390	AT3G42380		AT5G54190	GO:0000166		AT3G13830	GO:0005515		AT2G01980	GO:0005215		AT3G07390
AT2G33270	AT4G01060		AT5G40610	GO:0000166		AT3G46050	GO:0005515		AT2G31910	GO:0005215		AT2G33270
AT1G68160	AT5G02550		AT5G42250	GO:0000166		AT3G28220	GO:0005515		AT2G21410	GO:0005215		AT1G68160
AT3G63060	AT3G24640		AT5G02290	GO:0000166		AT3G20820	GO:0005515		AT2G07698	GO:0005215		AT3G63060
AT1G76070	AT1G58235		AT5G52250	GO:0000166		AT3G44326	GO:0005515		AT4G09160	GO:0005215		AT1G76070
AT1G20280	AT3G45730		AT5G13490	GO:0000166		AT3G02150	GO:0005515		AT4G16370	GO:0005215		AT1G20280
AT1G61200	AT2G47720		AT5G14780	GO:0000166		AT3G17860	GO:0005515		AT4G18790	GO:0005215		AT1G61200
AT3G01470	AT1G20280		AT5G24760	GO:0000166		AT3G22700	GO:0005515		AT4G27970	GO:0005215		AT3G01470
AT5G44020	AT1G61200		AT5G02800	GO:0000166		AT3G09490	GO:0005515		AT4G04750	GO:0005215		AT5G44020
AT5G53280	AT5G24570		AT5G03290	GO:0000166		AT3G54170	GO:0005515		AT4G04760	GO:0005215		AT5G53280
AT5G12840	AT4G27652		AT5G11010	GO:0000166		AT3G58210	GO:0005515		AT2G40420	GO:0005215		AT5G12840
AT5G59440	AT3G63160		AT5G19150	GO:0000166		AT3G09200	GO:0005515		AT2G43235	GO:0005215		AT5G59440
AT1G53260	AT3G03020		AT5G15940	GO:0000166		AT3G17550	GO:0005515		AT2G16450	GO:0005215		AT1G53260
AT2G17180	AT2G41650		AT5G09660	GO:0000166		AT3G06230	GO:0005515		AT2G03520	GO:0005215		AT2G17180
AT5G54360	AT2G16835		AT5G66190	GO:0000166		AT3G49560	GO:0005515		AT2G07741	GO:0005215		AT5G54360
AT4G00026	AT3G52420		AT5G59290	GO:0000166		AT3G15050	GO:0005515		AT4G32390	GO:0005215		AT4G00026
AT1G72450	AT1G19960		AT5G27740	GO:0000166		AT3G48680	GO:0005515		AT2G25520	GO:0005215		AT1G72450
AT5G13090	AT5G36925		AT5G50960	GO:0000166		AT3G12890	GO:0005515		AT2G30080	GO:0005215		AT5G13090
AT1G36675	AT4G12735		AT5G04900	GO:0000166		AT3G51260	GO:0005515		AT2G33040	GO:0005215		AT1G36675
AT5G16010	AT3G53232		AT5G08300	GO:0000166		AT3G15150	GO:0005515		AT2G31150	GO:0005215		AT5G16010
AT3G13850	AT1G28135		AT5G11410	GO:0000166		AT3G47640	GO:0005515		AT4G20990	GO:0005215		AT3G13850
AT2G18465			AT5G19040	GO:0000166		AT3G26510	GO:0005515		AT2G36830	GO:0005215		AT2G18465
AT2G45990			AT5G17710	GO:0000166		AT3G23610	GO:0005515		AT4G17340	GO:0005215		AT2G45990
AT3G01800			AT5G52810	GO:0000166		AT3G46580	GO:0005515		AT4G00895	GO:0005215		AT3G01800
AT4G20990			AT5G11480	GO:0000166		AT3G16640	GO:0005515		AT4G14870	GO:0005215		AT4G20990
AT1G10220			AT5G05000	GO:0000166		AT3G57870	GO:0005515		AT2G21030	GO:0005215		AT1G10220
AT5G02050			AT5G48840	GO:0000166		AT3G56710	GO:0005515		AT2G28900	GO:0005215		AT5G02050
AT3G03220			AT5G67520	GO:0000166		AT3G60890	GO:0005515		AT2G16835	GO:0005215		AT3G03220
AT1G07420			AT5G59800	GO:0000166		AT3G46560	GO:0005515		AT3G21250	GO:0005215		AT1G07420
AT1G20680			AT5G55200	GO:0000166		AT5G40480	GO:0005515		AT3G54670	GO:0005215		AT1G20680
AT2G28660			AT5G52100	GO:0000166		AT5G35210	GO:0005515		AT3G57330	GO:0005215		AT2G28660
AT1G74840			AT5G22370	GO:0000166		AT5G17890	GO:0005515		AT3G17650	GO:0005215		AT1G74840
AT3G56540			AT5G50250	GO:0000166		AT5G41790	GO:0005515		AT3G45060	GO:0005215		AT3G56540
AT5G21940			AT5G37720	GO:0000166		AT5G04020	GO:0005515		AT3G21690	GO:0005215		AT5G21940
AT1G67050			AT5G47840	GO:0000166		AT5G39500	GO:0005515		AT3G17430	GO:0005215		AT1G67050
AT1G23670			AT5G23070	GO:0000166		AT5G18700	GO:0005515		AT3G10290	GO:0005215		AT1G23670
AT3G63210			AT5G14100	GO:0000166		AT5G17680	GO:0005515		AT3G54110	GO:0005215		AT3G63210
AT2G33990			AT5G13050	GO:0000166		AT5G45200	GO:0005515		AT3G01280	GO:0005215		AT2G33990
AT1G25370			AT5G14800	GO:0000166		AT5G07280	GO:0005515		AT3G49560	GO:0005215		AT1G25370
AT2G17070			AT5G59440	GO:0000166		AT5G11250	GO:0005515		AT3G16240	GO:0005215		AT2G17070
AT2G17080			AT5G16050	GO:0000166		AT5G62410	GO:0005515		AT3G52300	GO:0005215		AT2G17080
AT4G35200			AT5G20720	GO:0000166		AT5G08470	GO:0005515		AT3G46560	GO:0005215		AT4G35200
AT4G35210			AT5G10360	GO:0000166		AT5G46470	GO:0005515		AT5G39500	GO:0005215		AT4G35210
AT2G47730			AT5G65430	GO:0000166		AT5G40100	GO:0005515		AT5G62410	GO:0005215		AT2G47730
AT4G02520			AT5G10450	GO:0000166		AT5G09950	GO:0005515		AT5G11210	GO:0005215		AT4G02520
AT2G31670			AT5G59950	GO:0000166		AT5G62370	GO:0005515		AT5G13400	GO:0005215		AT2G31670
AT3G45960			AT5G18810	GO:0000166		AT5G23720	GO:0005515		AT5G02180	GO:0005215		AT3G45960
AT2G42080			AT5G63310	GO:0000166		AT5G01310	GO:0005515		AT5G01760	GO:0005215		AT2G42080
AT3G04840			AT5G02740	GO:0000166		AT5G59900	GO:0005515		AT5G61520	GO:0005215		AT3G04840
AT4G22300			AT5G04600	GO:0000166		AT5G18360	GO:0005515		AT5G16890	GO:0005215		AT4G22300
AT2G41070			AT5G59300	GO:0000166		AT5G52850	GO:0005515		AT5G14570	GO:0005215		AT2G41070
AT5G54350			AT5G19030	GO:0000166		AT5G16750	GO:0005515		AT5G03560	GO:0005215		AT5G54350
AT1G47720			AT5G42990	GO:0000166		AT5G05400	GO:0005515		AT5G11230	GO:0005215		AT1G47720
AT2G17360			AT5G54580	GO:0000166		AT5G54730	GO:0005515		AT5G25400	GO:0005215		AT2G17360
AT3G49560			AT5G10625	GO:0000166		AT5G23880	GO:0005515		AT5G04160	GO:0005215		AT3G49560
AT5G24650			AT1G03780	GO:0003674		AT5G39680	GO:0005515		AT5G66380	GO:0005215		AT5G24650
AT2G22200			AT1G31800	GO:0003674		AT5G45210	GO:0005515		AT5G19760	GO:0005215		AT2G22200
AT1G66770			AT1G06820	GO:0003674		AT5G42280	GO:0005515		AT5G67500	GO:0005215		AT1G66770
AT5G59340			AT1G77510	GO:0003674		AT5G27110	GO:0005515		AT5G15090	GO:0005215		AT5G59340
AT1G02090			AT1G64900	GO:0003674		AT5G48780	GO:0005515		AT5G24650	GO:0005215		AT1G02090
AT1G09520			AT1G13080	GO:0003674		AT5G45800	GO:0005515		AT5G42960	GO:0005215		AT1G09520
AT1G15430			AT1G21750	GO:0003674		AT5G44230	GO:0005515		AT5G59040	GO:0005215		AT1G15430
AT1G35460			AT1G62580	GO:0003674		AT5G04780	GO:0005515		AT1G08260	GO:0005488		AT1G35460
AT2G22050			AT1G63940	GO:0003674		AT5G67570	GO:0005515		AT1G36160	GO:0005488		AT2G22050
AT3G15050			AT1G11680	GO:0003674		AT5G24830	GO:0005515		AT1G21580	GO:0005488		AT3G15050
AT1G67810			AT1G74550	GO:0003674		AT5G26920	GO:0005515		AT1G01040	GO:0005488		AT1G67810
AT2G39790			AT1G63340	GO:0003674		AT5G11710	GO:0005515		AT1G55970	GO:0005488		AT2G39790
AT2G39795			AT1G17050	GO:0003674		AT5G02990	GO:0005515		AT1G26130	GO:0005488		AT2G39795
AT3G55605			AT1G78510	GO:0003674		AT5G07340	GO:0005515		AT1G05380	GO:0005488		AT3G55605
AT1G21390			AT1G09340	GO:0003674		AT5G08130	GO:0005515		AT1G26170	GO:0005488		AT1G21390
AT1G76980			AT1G20020	GO:0003674		AT5G64430	GO:0005515		AT1G27770	GO:0005488		AT1G76980
AT2G18020			AT1G15410	GO:0003674		AT5G50950	GO:0005515		AT1G75660	GO:0005488		AT2G18020
AT2G40060			AT1G32760	GO:0003674		AT5G16220	GO:0005515		AT1G04860	GO:0005488		AT2G40060
AT2G21160			AT1G52990	GO:0003674		AT5G63110	GO:0005515		AT1G62310	GO:0005488		AT2G21160
AT1G07460			AT1G76080	GO:0003674		AT5G03040	GO:0005515		AT1G77550	GO:0005488		AT1G07460
AT4G26310			AT1G21350	GO:0003674		AT5G22330	GO:0005515		AT1G07510	GO:0005488		AT4G26310
AT1G24851			AT1G07700	GO:0003674		AT5G22130	GO:0005515		AT1G52570	GO:0005488		AT1G24851
AT1G25025			AT1G32550	GO:0003674		AT5G22660	GO:0005515		AT1G13160	GO:0005488		AT1G25025
AT1G25112			AT1G14150	GO:0003674		AT5G22670	GO:0005515		AT1G52410	GO:0005488		AT1G25112
AT1G25180			AT1G50320	GO:0003674		AT5G08710	GO:0005515		AT1G55420	GO:0005488		AT1G25180
AT5G02260			AT1G03680	GO:0003674		AT5G38740	GO:0005515		AT1G16160	GO:0005488		AT5G02260
AT4G00140			AT1G76760	GO:0003674		AT5G07610	GO:0005515		AT1G60190	GO:0005488		AT4G00140
AT2G40600			AT1G76100	GO:0003674		AT5G12280	GO:0005515		AT1G55390	GO:0005488		AT2G40600
AT2G03460			AT1G20340	GO:0003674		AT5G40050	GO:0005515		AT1G55380	GO:0005488		AT2G03460
AT1G76220			AT1G43560	GO:0003674		AT5G62070	GO:0005515		AT1G13900	GO:0005488		AT1G76220
AT3G48680			AT1G03850	GO:0003674		AT5G41500	GO:0005515		AT1G55440	GO:0005488		AT3G48680
AT4G28180			AT1G10960	GO:0003674		AT5G41510	GO:0005515		AT1G75210	GO:0005488		AT4G28180
AT3G60490			AT1G60950	GO:0003674		AT5G42970	GO:0005515		AT1G27210	GO:0005488		AT3G60490
AT2G02060			AT4G11230	GO:0003674		AT5G20220	GO:0005515		AT1G56410	GO:0005488		AT2G02060
AT5G60230			AT2G21410	GO:0003674		AT5G45080	GO:0005515		AT1G31950	GO:0005488		AT5G60230
AT1G27385			AT2G13440	GO:0003674		AT5G40120	GO:0005515		AT1G20110	GO:0005488		AT1G27385
AT1G73440			AT2G43400	GO:0003674		AT5G13570	GO:0005515		AT1G48950	GO:0005488		AT1G73440
AT1G60670			AT4G16155	GO:0003674		AT5G48990	GO:0005515		AT1G61680	GO:0005488		AT1G60670
AT1G19180			AT4G15110	GO:0003674		AT5G52550	GO:0005515		AT1G26560	GO:0005488		AT1G19180
AT2G41130			AT4G25650	GO:0003674		AT5G38680	GO:0005515		AT1G64900	GO:0005488		AT2G41130
AT3G11690			AT4G22690	GO:0003674		AT5G39750	GO:0005515		AT1G51980	GO:0005488		AT3G11690
AT5G06380			AT4G20820	GO:0003674		AT5G45070	GO:0005515		AT1G13080	GO:0005488		AT5G06380
AT1G51730			AT4G36220	GO:0003674		AT5G03000	GO:0005515		AT1G11680	GO:0005488		AT1G51730
AT2G36830			AT4G37340	GO:0003674		AT5G26260	GO:0005515		AT1G74550	GO:0005488		AT2G36830
AT3G16240			AT4G20240	GO:0003674		AT5G50960	GO:0005515		AT1G23310	GO:0005488		AT3G16240
AT4G17340			AT2G34630	GO:0003674		AT5G65330	GO:0005515		AT1G14580	GO:0005488		AT4G17340
AT3G12890			AT4G29890	GO:0003674		AT5G41200	GO:0005515		AT1G48570	GO:0005488		AT3G12890
AT3G51260			AT2G41330	GO:0003674		AT5G39810	GO:0005515		AT1G56340	GO:0005488		AT3G51260
AT5G66140			AT4G15440	GO:0003674		AT5G40220	GO:0005515		AT1G63340	GO:0005488		AT5G66140
AT1G49850			AT4G27520	GO:0003674		AT5G18260	GO:0005515		AT1G25440	GO:0005488		AT1G49850
AT4G31700			AT2G42750	GO:0003674		AT5G48840	GO:0005515		AT1G03790	GO:0005488		AT4G31700
AT5G10360			AT4G10000	GO:0003674		AT5G41380	GO:0005515		AT1G44090	GO:0005488		AT5G10360
AT2G31610			AT4G17040	GO:0003674		AT5G59800	GO:0005515		AT1G49240	GO:0005488		AT2G31610
AT5G19830			AT2G38270	GO:0003674		AT5G54210	GO:0005515		AT1G73760	GO:0005488		AT5G19830
AT5G38290			AT2G33270	GO:0003674		AT5G48720	GO:0005515		AT1G79110	GO:0005488		AT5G38290
AT4G09970			AT4G37200	GO:0003674		AT5G38670	GO:0005515		AT1G72680	GO:0005488		AT4G09970
AT3G63095			AT2G37240	GO:0003674		AT5G26950	GO:0005515		AT1G54930	GO:0005488		AT3G63095
AT3G15150			AT4G29670	GO:0003674		AT5G27070	GO:0005515		AT1G14180	GO:0005488		AT3G15150
AT2G31180			AT4G03280	GO:0003674		AT5G24650	GO:0005515		AT1G66660	GO:0005488		AT2G31180
AT2G32820			AT4G26160	GO:0003674		AT5G66140	GO:0005515		AT1G25290	GO:0005488		AT2G32820
AT1G66560			AT2G35010	GO:0003674		AT5G27580	GO:0005515		AT1G77060	GO:0005488		AT1G66560
AT1G66600			AT2G01918	GO:0003674		AT5G65080	GO:0005515		AT1G07640	GO:0005488		AT1G66600
AT1G80590			AT4G03520	GO:0003674		AT5G27090	GO:0005515		AT1G21440	GO:0005488		AT1G80590
AT1G09760			AT4G32590	GO:0003674		AT5G56600	GO:0005515		AT1G68140	GO:0005488		AT1G09760
AT4G13690			AT2G20270	GO:0003674		AT5G37050	GO:0005515		AT1G15410	GO:0005488		AT4G13690
AT2G10965			AT4G28730	GO:0003674		AT5G40070	GO:0005515		AT1G66650	GO:0005488		AT2G10965
AT3G53530			AT2G15570	GO:0003674		AT5G07160	GO:0005515		AT1G28310	GO:0005488		AT3G53530
AT1G68725			AT2G27510	GO:0003674		AT5G49450	GO:0005515		AT1G20990	GO:0005488		AT1G68725
AT2G01250			AT4G14890	GO:0003674		AT1G24706	GO:0005575		AT1G35720	GO:0005488		AT2G01250
AT2G44120			AT2G40790	GO:0003674		AT1G15220	GO:0005575		AT1G66810	GO:0005488		AT2G44120
AT3G13580			AT2G05620	GO:0003674		AT2G16640	GO:0005575		AT1G68200	GO:0005488		AT3G13580
AT4G38000			AT4G12170	GO:0003674		AT3G16620	GO:0005575		AT1G36390	GO:0005488		AT4G38000
AT4G33690			AT2G32765	GO:0003674		AT3G44160	GO:0005575		AT1G51390	GO:0005488		AT4G33690
AT2G07215			AT3G19960	GO:0003674		AT5G61460	GO:0005575		AT1G53260	GO:0005488		AT2G07215
AT5G48657			AT3G16950	GO:0003674		AT1G08260	GO:0005576		AT1G07420	GO:0005488		AT5G48657
AT5G07500			AT3G54960	GO:0003674		AT1G68560	GO:0005576		AT1G73440	GO:0005488		AT5G07500
AT1G29410			AT3G54660	GO:0003674		AT1G77550	GO:0005576		AT1G49850	GO:0005488		AT1G29410
AT1G09157			AT3G53130	GO:0003674		AT1G55420	GO:0005576		AT1G73655	GO:0005488		AT1G09157
AT5G39650			AT3G17240	GO:0003674		AT1G30360	GO:0005576		AT1G49200	GO:0005488		AT5G39650
AT2G38340			AT3G48320	GO:0003674		AT1G55390	GO:0005576		AT1G78380	GO:0005488		AT2G38340
AT1G21910			AT3G48270	GO:0003674		AT1G22530	GO:0005576		AT1G10480	GO:0005488		AT1G21910
AT1G77640			AT3G27820	GO:0003674		AT1G55380	GO:0005576		AT1G67740	GO:0005488		AT1G77640
AT1G72080			AT3G48300	GO:0003674		AT1G13900	GO:0005576		AT1G22510	GO:0005488		AT1G72080
AT4G23080			AT3G28850	GO:0003674		AT1G55440	GO:0005576		AT1G76180	GO:0005488		AT4G23080
AT3G27420			AT3G57070	GO:0003674		AT1G78900	GO:0005576		AT1G48175	GO:0005488		AT3G27420
AT2G31230			AT3G01440	GO:0003674		AT1G72150	GO:0005576		AT1G76650	GO:0005488		AT2G31230
AT5G08070			AT3G16250	GO:0003674		AT1G20130	GO:0005576		AT1G04445	GO:0005488		AT5G08070
AT3G26070			AT3G15360	GO:0003674		AT1G51450	GO:0005576		AT1G68730	GO:0005488		AT3G26070
AT3G26080			AT3G06730	GO:0003674		AT1G13080	GO:0005576		AT1G26340	GO:0005488		AT3G26080
AT3G57440			AT3G02730	GO:0003674		AT1G11680	GO:0005576		AT2G03150	GO:0005488		AT3G57440
AT2G17730			AT3G54900	GO:0003674		AT1G33590	GO:0005576		AT4G21710	GO:0005488		AT2G17730
AT5G23420			AT3G07480	GO:0003674		AT1G47128	GO:0005576		AT4G20160	GO:0005488		AT5G23420
AT3G22300			AT5G37510	GO:0003674		AT1G09750	GO:0005576		AT4G14920	GO:0005488		AT3G22300
AT3G43520			AT5G49740	GO:0003674		AT1G56340	GO:0005576		AT4G20060	GO:0005488		AT3G43520
AT3G11650			AT5G58270	GO:0003674		AT1G11860	GO:0005576		AT2G27980	GO:0005488		AT3G11650
AT3G47640			AT5G14760	GO:0003674		AT1G09390	GO:0005576		AT4G34430	GO:0005488		AT3G47640
AT1G79970			AT5G60640	GO:0003674		AT1G29670	GO:0005576		AT2G28540	GO:0005488		AT1G79970
AT1G20310			AT5G23190	GO:0003674		AT1G61790	GO:0005576		AT2G40840	GO:0005488		AT1G20310
AT5G39520			AT5G05260	GO:0003674		AT1G74130	GO:0005576		AT4G11230	GO:0005488		AT5G39520
AT5G39530			AT5G06905	GO:0003674		AT1G74140	GO:0005576		AT4G21430	GO:0005488		AT5G39530
AT1G43970			AT5G08740	GO:0003674		AT1G35720	GO:0005576		AT4G00990	GO:0005488		AT1G43970
AT5G61920			AT5G42650	GO:0003674		AT1G78380	GO:0005576		AT2G27950	GO:0005488		AT5G61920
AT1G21970			AT5G25900	GO:0003674		AT1G09180	GO:0005576		AT4G15090	GO:0005488		AT1G21970
AT4G32340			AT5G25120	GO:0003674		AT4G18250	GO:0005576		AT2G35800	GO:0005488		AT4G32340
AT2G35790			AT5G39865	GO:0003674		AT4G24190	GO:0005576		AT2G29080	GO:0005488		AT2G35790
AT3G66654			AT5G66190	GO:0003674		AT2G28220	GO:0005576		AT4G02780	GO:0005488		AT3G66654
AT3G16280			AT5G03880	GO:0003674		AT2G23100	GO:0005576		AT2G07698	GO:0005488		AT3G16280
AT2G45740			AT5G42150	GO:0003674		AT2G25270	GO:0005576		AT4G13130	GO:0005488		AT2G45740
AT4G31930			AT5G27880	GO:0003674		AT2G42980	GO:0005576		AT2G35670	GO:0005488		AT4G31930
AT3G27210			AT5G65840	GO:0003674		AT4G13940	GO:0005576		AT2G27660	GO:0005488		AT3G27210
AT1G73655			AT5G13810	GO:0003674		AT2G23945	GO:0005576		AT2G23100	GO:0005488		AT1G73655
AT3G06760			AT5G58530	GO:0003674		AT4G30040	GO:0005576		AT2G32950	GO:0005488		AT3G06760
AT1G71200			AT5G61440	GO:0003674		AT4G30030	GO:0005576		AT4G13460	GO:0005488		AT1G71200
AT3G48890			AT5G01860	GO:0003674		AT2G13360	GO:0005576		AT4G24390	GO:0005488		AT3G48890
AT1G37140			AT5G06690	GO:0003674		AT2G28010	GO:0005576		AT2G23230	GO:0005488		AT1G37140
AT1G18540			AT5G04260	GO:0003674		AT4G34930	GO:0005576		AT4G20200	GO:0005488		AT1G18540
AT3G56360			AT5G16400	GO:0003674		AT4G12920	GO:0005576		AT2G02070	GO:0005488		AT3G56360
AT5G63440			AT5G45040	GO:0003674		AT4G27520	GO:0005576		AT4G20210	GO:0005488		AT5G63440
AT1G52560			AT5G10000	GO:0003674		AT2G01180	GO:0005576		AT4G15870	GO:0005488		AT1G52560
AT3G56830			AT5G11930	GO:0003674		AT2G06850	GO:0005576		AT2G24210	GO:0005488		AT3G56830
AT3G17100			AT5G39950	GO:0003674		AT4G25600	GO:0005576		AT2G33210	GO:0005488		AT3G17100
AT3G13200			AT5G42980	GO:0003674		AT4G03210	GO:0005576		AT2G44490	GO:0005488		AT3G13200
AT5G23710			AT1G20960	GO:0003676		AT2G21160	GO:0005576		AT4G36220	GO:0005488		AT5G23710
AT4G07990			AT1G21580	GO:0003676		AT4G23080	GO:0005576		AT2G17760	GO:0005488		AT4G07990
AT1G49940			AT1G58060	GO:0003676		AT2G30370	GO:0005576		AT4G29730	GO:0005488		AT1G49940
AT1G52460			AT1G58050	GO:0003676		AT2G30860	GO:0005576		AT4G13940	GO:0005488		AT1G52460
AT1G24240			AT1G70070	GO:0003676		AT4G02520	GO:0005576		AT4G36480	GO:0005488		AT1G24240
AT4G11630			AT1G27750	GO:0003676		AT4G10465	GO:0005576		AT4G30400	GO:0005488		AT4G11630
AT5G11750			AT1G32490	GO:0003676		AT2G22170	GO:0005576		AT4G20240	GO:0005488		AT5G11750
AT3G19800			AT1G75660	GO:0003676		AT4G39730	GO:0005576		AT2G24850	GO:0005488		AT3G19800
AT5G02740			AT1G50200	GO:0003676		AT4G22650	GO:0005576		AT2G20830	GO:0005488		AT5G02740
AT1G52330			AT1G27880	GO:0003676		AT4G04730	GO:0005576		AT4G39140	GO:0005488		AT1G52330
AT2G35980			AT1G60200	GO:0003676		AT4G08485	GO:0005576		AT2G18650	GO:0005488		AT2G35980
AT3G57280			AT1G55040	GO:0003676		AT3G05660	GO:0005576		AT4G31770	GO:0005488		AT3G57280
AT1G05420			AT1G26370	GO:0003676		AT3G14590	GO:0005576		AT2G13360	GO:0005488		AT1G05420
AT4G20260			AT1G55870	GO:0003676		AT3G59080	GO:0005576		AT2G45240	GO:0005488		AT4G20260
AT3G43833			AT1G59990	GO:0003676		AT3G17240	GO:0005576		AT2G26360	GO:0005488		AT3G43833
AT1G65360			AT1G12770	GO:0003676		AT3G14860	GO:0005576		AT4G15440	GO:0005488		AT1G65360
AT1G49200			AT1G70200	GO:0003676		AT3G12700	GO:0005576		AT2G43360	GO:0005488		AT1G49200
AT2G43940			AT1G34370	GO:0003676		AT3G25700	GO:0005576		AT4G14220	GO:0005488		AT2G43940
AT1G22680			AT1G14580	GO:0003676		AT3G42550	GO:0005576		AT4G12240	GO:0005488		AT1G22680
AT1G71970			AT1G03790	GO:0003676		AT3G54400	GO:0005576		AT4G12150	GO:0005488		AT1G71970
AT1G01730			AT1G30480	GO:0003676		AT3G14210	GO:0005576		AT2G26550	GO:0005488		AT1G01730
AT3G23255			AT1G54930	GO:0003676		AT3G14420	GO:0005576		AT4G27520	GO:0005488		AT3G23255
AT1G61760			AT1G24090	GO:0003676		AT3G20820	GO:0005576		AT2G46110	GO:0005488		AT1G61760
AT3G54826			AT1G08290	GO:0003676		AT3G09820	GO:0005576		AT4G08870	GO:0005488		AT3G54826
AT1G20050			AT1G52990	GO:0003676		AT3G49340	GO:0005576		AT4G08900	GO:0005488		AT1G20050
AT3G01860			AT1G66810	GO:0003676		AT3G12500	GO:0005576		AT2G28810	GO:0005488		AT3G01860
AT1G54680			AT1G68200	GO:0003676		AT3G09200	GO:0005576		AT4G13010	GO:0005488		AT1G54680
AT2G13720			AT1G66260	GO:0003676		AT3G03220	GO:0005576		AT2G15740	GO:0005488		AT2G13720
AT3G56250			AT1G75560	GO:0003676		AT3G45960	GO:0005576		AT4G32320	GO:0005488		AT3G56250
AT4G33130			AT1G09760	GO:0003676		AT3G50570	GO:0005576		AT2G01180	GO:0005488		AT4G33130
AT3G06590			AT1G10480	GO:0003676		AT3G16640	GO:0005576		AT2G33040	GO:0005488		AT3G06590
AT3G04890			AT1G18680	GO:0003676		AT3G04540	GO:0005576		AT4G33580	GO:0005488		AT3G04890
AT2G46150			AT1G04445	GO:0003676		AT5G63840	GO:0005576		AT2G39100	GO:0005488		AT2G46150
AT1G02470			AT2G47680	GO:0003676		AT5G65620	GO:0005576		AT4G25600	GO:0005488		AT1G02470
AT5G10480			AT2G01440	GO:0003676		AT5G10540	GO:0005576		AT4G15510	GO:0005488		AT5G10480
AT4G03298			AT4G09980	GO:0003676		AT5G42280	GO:0005576		AT2G28200	GO:0005488		AT4G03298
AT5G46790			AT2G28540	GO:0003676		AT5G60640	GO:0005576		AT2G17180	GO:0005488		AT5G46790
AT5G49010			AT2G33730	GO:0003676		AT5G25980	GO:0005576		AT4G20990	GO:0005488		AT5G49010
AT5G05330			AT2G47250	GO:0003676		AT5G07530	GO:0005576		AT2G28660	GO:0005488		AT5G05330
AT5G50080			AT4G33760	GO:0003676		AT5G65180	GO:0005576		AT2G47730	GO:0005488		AT5G50080
AT1G78380			AT2G42520	GO:0003676		AT5G66680	GO:0005576		AT4G00140	GO:0005488		AT1G78380
AT4G11430			AT2G02070	GO:0003676		AT5G37970	GO:0005576		AT4G38000	GO:0005488		AT4G11430
AT1G51150			AT4G17300	GO:0003676		AT5G24820	GO:0005576		AT2G17730	GO:0005488		AT1G51150
AT3G26510			AT4G31180	GO:0003676		AT5G26260	GO:0005576		AT4G20260	GO:0005488		AT3G26510
AT3G58190			AT2G41500	GO:0003676		AT5G18260	GO:0005576		AT2G30860	GO:0005488		AT3G58190
AT5G63300			AT2G02080	GO:0003676		AT5G65020	GO:0005576		AT4G02520	GO:0005488		AT5G63300
AT5G41960			AT4G05410	GO:0003676		AT5G39310	GO:0005576		AT4G05350	GO:0005488		AT5G41960
AT5G27440			AT4G21130	GO:0003676		AT5G44020	GO:0005576		AT4G22745	GO:0005488		AT5G27440
AT2G36920			AT2G01650	GO:0003676		AT5G02260	GO:0005576		AT4G16610	GO:0005488		AT2G36920
AT2G45250			AT4G02670	GO:0003676		AT5G60230	GO:0005576		AT4G02980	GO:0005488		AT2G45250
AT2G30860			AT4G12240	GO:0003676		AT5G42980	GO:0005576		AT2G03850	GO:0005488		AT2G30860
AT4G17440			AT2G15740	GO:0003676		AT5G43580	GO:0005576		AT2G01918	GO:0005488		AT4G17440
AT5G01860			AT2G42240	GO:0003676		AT5G36925	GO:0005576		AT4G10465	GO:0005488		AT5G01860
AT3G49930			AT2G28200	GO:0003676		AT3G07390	GO:0005578		AT4G23450	GO:0005488		AT3G49930
AT5G06690			AT4G35280	GO:0003676		AT4G30610	GO:0005615		AT4G27280	GO:0005488		AT5G06690
AT1G72980			AT2G24490	GO:0003676		AT4G23110	GO:0005615		AT2G43640	GO:0005488		AT1G72980
AT3G06870			AT2G17180	GO:0003676		AT1G68560	GO:0005618		AT2G42870	GO:0005488		AT3G06870
AT4G31510			AT4G35785	GO:0003676		AT1G78900	GO:0005618		AT3G12980	GO:0005488		AT4G31510
AT2G44065			AT4G16610	GO:0003676		AT1G20130	GO:0005618		AT3G23780	GO:0005488		AT2G44065
AT1G45170			AT4G35770	GO:0003676		AT1G77510	GO:0005618		AT3G57330	GO:0005488		AT1G45170
AT5G42960			AT3G11960	GO:0003676		AT1G21750	GO:0005618		AT3G02890	GO:0005488		AT5G42960
AT1G10480			AT3G55200	GO:0003676		AT1G74920	GO:0005618		AT3G15730	GO:0005488		AT1G10480
AT1G59590			AT3G02890	GO:0003676		AT1G33590	GO:0005618		AT3G14890	GO:0005488		AT1G59590
AT3G54680			AT3G06980	GO:0003676		AT1G09750	GO:0005618		AT3G06510	GO:0005488		AT3G54680
AT3G05800			AT3G09850	GO:0003676		AT1G21310	GO:0005618		AT3G54010	GO:0005488		AT3G05800
AT5G67110			AT3G58570	GO:0003676		AT1G29670	GO:0005618		AT3G02280	GO:0005488		AT5G67110
AT2G21530			AT3G25430	GO:0003676		AT1G35720	GO:0005618		AT3G14520	GO:0005488		AT2G21530
AT1G08770			AT3G58510	GO:0003676		AT1G03860	GO:0005618		AT3G29410	GO:0005488		AT1G08770
AT1G73000			AT3G13490	GO:0003676		AT1G58380	GO:0005618		AT3G14540	GO:0005488		AT1G73000
AT5G06790			AT3G50700	GO:0003676		AT1G54120	GO:0005618		AT3G14490	GO:0005488		AT5G06790
AT4G37450			AT3G10470	GO:0003676		AT2G07698	GO:0005618		AT3G25810	GO:0005488		AT4G37450
AT5G20110			AT3G57670	GO:0003676		AT2G33340	GO:0005618		AT3G55340	GO:0005488		AT5G20110
AT4G11655			AT3G15140	GO:0003676		AT4G24150	GO:0005618		AT3G11950	GO:0005488		AT4G11655
AT5G01790			AT3G02820	GO:0003676		AT2G01720	GO:0005618		AT3G02090	GO:0005488		AT5G01790
AT5G55940			AT3G02920	GO:0003676		AT4G32720	GO:0005618		AT3G04050	GO:0005488		AT5G55940
AT3G11940			AT3G15080	GO:0003676		AT2G01180	GO:0005618		AT3G17240	GO:0005488		AT3G11940
AT1G09250			AT3G47490	GO:0003676		AT2G33040	GO:0005618		AT3G12340	GO:0005488		AT1G09250
AT5G60840			AT3G49930	GO:0003676		AT2G06850	GO:0005618		AT3G16480	GO:0005488		AT5G60840
AT5G66550			AT3G04620	GO:0003676		AT4G03210	GO:0005618		AT3G06850	GO:0005488		AT5G66550
AT3G44780			AT5G61140	GO:0003676		AT2G30860	GO:0005618		AT3G10470	GO:0005488		AT3G44780
AT3G46630			AT5G13010	GO:0003676		AT2G09990	GO:0005618		AT3G04460	GO:0005488		AT3G46630
AT1G07980			AT5G49930	GO:0003676		AT4G12170	GO:0005618		AT3G55370	GO:0005488		AT1G07980
AT1G54850			AT5G04810	GO:0003676		AT3G12810	GO:0005618		AT3G22370	GO:0005488		AT1G54850
AT4G05350			AT5G56930	GO:0003676		AT3G02090	GO:0005618		AT3G48070	GO:0005488		AT4G05350
AT1G06280			AT5G61090	GO:0003676		AT3G48170	GO:0005618		AT3G09820	GO:0005488		AT1G06280
AT1G24270			AT5G12440	GO:0003676		AT3G54400	GO:0005618		AT3G09200	GO:0005488		AT1G24270
AT2G04039			AT5G56680	GO:0003676		AT3G14210	GO:0005618		AT3G19980	GO:0005488		AT2G04039
AT1G47770			AT5G34870	GO:0003676		AT3G20820	GO:0005618		AT3G50870	GO:0005488		AT1G47770
AT5G65080			AT5G44160	GO:0003676		AT3G27280	GO:0005618		AT3G20970	GO:0005488		AT5G65080
AT5G48920			AT5G32613	GO:0003676		AT3G45960	GO:0005618		AT3G53530	GO:0005488		AT5G48920
AT1G20000			AT5G09740	GO:0003676		AT3G04840	GO:0005618		AT3G48890	GO:0005488		AT1G20000
AT4G16610			AT5G64610	GO:0003676		AT3G16240	GO:0005618		AT3G54826	GO:0005488		AT4G16610
AT4G22745			AT5G63260	GO:0003676		AT3G48930	GO:0005618		AT3G49930	GO:0005488		AT4G22745
AT3G22620			AT5G52010	GO:0003676		AT3G04230	GO:0005618		AT3G46630	GO:0005488		AT3G22620
AT5G59300			AT5G20220	GO:0003676		AT3G14060	GO:0005618		AT3G52300	GO:0005488		AT5G59300
AT5G20130			AT5G06420	GO:0003676		AT5G25980	GO:0005618		AT3G15680	GO:0005488		AT5G20130
AT5G62440			AT5G64150	GO:0003676		AT5G07340	GO:0005618		AT3G17668	GO:0005488		AT5G62440
AT5G22390			AT5G26940	GO:0003676		AT5G66680	GO:0005618		AT3G58850	GO:0005488		AT5G22390
AT4G37220			AT5G61470	GO:0003676		AT5G19760	GO:0005618		AT3G46560	GO:0005488		AT4G37220
AT1G80190			AT5G42640	GO:0003676		AT5G67500	GO:0005618		AT5G35210	GO:0005488		AT1G80190
AT1G11700			AT5G03510	GO:0003676		AT5G44020	GO:0005618		AT5G27970	GO:0005488		AT1G11700
AT3G23610			AT5G37720	GO:0003676		AT5G60230	GO:0005618		AT5G17890	GO:0005488		AT3G23610
AT2G30695			AT5G27880	GO:0003676		AT5G15200	GO:0005618		AT5G47690	GO:0005488		AT2G30695
AT3G33494			AT5G60230	GO:0003676		AT5G42980	GO:0005618		AT5G43530	GO:0005488		AT3G33494
AT4G02980			AT5G07500	GO:0003676		AT1G04860	GO:0005622		AT5G49930	GO:0005488		AT4G02980
AT5G15200			AT5G59950	GO:0003676		AT1G15440	GO:0005622		AT5G37630	GO:0005488		AT5G15200
AT4G05632			AT5G01860	GO:0003676		AT1G09770	GO:0005622		AT5G23720	GO:0005488		AT4G05632
AT1G49000			AT5G14010	GO:0003676		AT1G52410	GO:0005622		AT5G65620	GO:0005488		AT1G49000
AT3G18560			AT5G57520	GO:0003676		AT1G02980	GO:0005622		AT5G49740	GO:0005488		AT3G18560
AT1G06923			AT5G08535	GO:0003676		AT1G29340	GO:0005622		AT5G65683	GO:0005488		AT1G06923
AT2G30395			AT5G43540	GO:0003676		AT1G19520	GO:0005622		AT5G51540	GO:0005488		AT2G30395
AT5G48530			AT1G08260	GO:0003677		AT1G60190	GO:0005622		AT5G10540	GO:0005488		AT5G48530
AT1G33120			AT1G01040	GO:0003677		AT1G78900	GO:0005622		AT5G42280	GO:0005488		AT1G33120
AT1G33140			AT1G66730	GO:0003677		AT1G67630	GO:0005622		AT5G56930	GO:0005488		AT1G33140
AT2G35010			AT1G79350	GO:0003677		AT1G48520	GO:0005622		AT5G12440	GO:0005488		AT2G35010
AT1G19080			AT1G08840	GO:0003677		AT1G51450	GO:0005622		AT5G27540	GO:0005488		AT1G19080
AT4G32900			AT1G20750	GO:0003677		AT1G48620	GO:0005622		AT5G48110	GO:0005488		AT4G32900
AT3G14190			AT1G05380	GO:0003677		AT1G29320	GO:0005622		AT5G23190	GO:0005488		AT3G14190
AT2G20080			AT1G14460	GO:0003677		AT1G67320	GO:0005622		AT5G62530	GO:0005488		AT2G20080
AT4G28840			AT1G19220	GO:0003677		AT1G19770	GO:0005622		AT5G25980	GO:0005488		AT4G28840
AT3G03880			AT1G50840	GO:0003677		AT1G77470	GO:0005622		AT5G45290	GO:0005488		AT3G03880
AT4G15120			AT1G17210	GO:0003677		AT1G21690	GO:0005622		AT5G26000	GO:0005488		AT4G15120
AT1G09180			AT1G44900	GO:0003677		AT1G03360	GO:0005622		AT5G07340	GO:0005488		AT1G09180
AT4G38100			AT1G30330	GO:0003677		AT1G31817	GO:0005622		AT5G05260	GO:0005488		AT4G38100
AT1G20070			AT1G26680	GO:0003677		AT1G18960	GO:0005622		AT5G06905	GO:0005488		AT1G20070
AT1G69935			AT1G19850	GO:0003677		AT1G72370	GO:0005622		AT5G34870	GO:0005488		AT1G69935
AT5G28690			AT1G43850	GO:0003677		AT1G09760	GO:0005622		AT5G25900	GO:0005488		AT5G28690
AT1G73885			AT1G03750	GO:0003677		AT1G52460	GO:0005622		AT5G25120	GO:0005488		AT1G73885
AT1G72530			AT1G65070	GO:0003677		AT1G04445	GO:0005622		AT5G63890	GO:0005488		AT1G72530
AT3G22160			AT1G09770	GO:0003677		AT1G13930	GO:0005622		AT5G32613	GO:0005488		AT3G22160
AT2G18290			AT1G25540	GO:0003677		AT1G04635	GO:0005622		AT5G22130	GO:0005488		AT2G18290
AT1G01250			AT1G64100	GO:0003677		AT1G16510	GO:0005622		AT5G09740	GO:0005488		AT1G01250
AT2G14890			AT1G08130	GO:0003677		AT1G32710	GO:0005622		AT5G64610	GO:0005488		AT2G14890
AT4G00895			AT1G79840	GO:0003677		AT4G31160	GO:0005622		AT5G63260	GO:0005488		AT4G00895
AT2G03740			AT1G19520	GO:0003677		AT4G09680	GO:0005622		AT5G61120	GO:0005488		AT2G03740
AT2G03850			AT1G02580	GO:0003677		AT2G27170	GO:0005622		AT5G24670	GO:0005488		AT2G03850
AT5G27370			AT1G17440	GO:0003677		AT4G18820	GO:0005622		AT5G20220	GO:0005488		AT5G27370
AT2G01580			AT1G55930	GO:0003677		AT4G36630	GO:0005622		AT5G67480	GO:0005488		AT2G01580
AT3G07510			AT1G27510	GO:0003677		AT2G20580	GO:0005622		AT5G24760	GO:0005488		AT3G07510
AT1G30475			AT1G61040	GO:0003677		AT4G25160	GO:0005622		AT5G13570	GO:0005488		AT1G30475
AT4G00420			AT1G67630	GO:0003677		AT2G45910	GO:0005622		AT5G50960	GO:0005488		AT4G00420
AT1G52200			AT1G80270	GO:0003677		AT4G02570	GO:0005622		AT5G62910	GO:0005488		AT1G52200
AT3G50570			AT1G08540	GO:0003677		AT2G32950	GO:0005622		AT5G18260	GO:0005488		AT3G50570
AT3G24810			AT1G51190	GO:0003677		AT2G33340	GO:0005622		AT5G02600	GO:0005488		AT3G24810
AT1G67740			AT1G04950	GO:0003677		AT2G47620	GO:0005622		AT5G61620	GO:0005488		AT1G67740
AT3G13710			AT1G51040	GO:0003677		AT4G29730	GO:0005622		AT5G65020	GO:0005488		AT3G13710
AT1G35250			AT1G22310	GO:0003677		AT2G36340	GO:0005622		AT5G65590	GO:0005488		AT1G35250
AT1G68280			AT1G13960	GO:0003677		AT2G07741	GO:0005622		AT5G62460	GO:0005488		AT1G68280
AT3G24535			AT1G30320	GO:0003677		AT2G33040	GO:0005622		AT5G61470	GO:0005488		AT3G24535
AT2G37000			AT1G51450	GO:0003677		AT2G40600	GO:0005622		AT5G42640	GO:0005488		AT2G37000
AT2G44340			AT1G64860	GO:0003677		AT2G02060	GO:0005622		AT5G03510	GO:0005488		AT2G44340
AT5G38310			AT1G17790	GO:0003677		AT2G13720	GO:0005622		AT5G02750	GO:0005488		AT5G38310
AT3G05590			AT1G55600	GO:0003677		AT4G00895	GO:0005622		AT5G27880	GO:0005488		AT3G05590
AT2G01918			AT1G08320	GO:0003677		AT2G44340	GO:0005622		AT5G11620	GO:0005488		AT2G01918
AT5G43770			AT1G48620	GO:0003677		AT2G01590	GO:0005622		AT5G54360	GO:0005488		AT5G43770
AT4G31060			AT1G19490	GO:0003677		AT4G01060	GO:0005622		AT5G60230	GO:0005488		AT4G31060
AT3G06040			AT1G73150	GO:0003677		AT3G12810	GO:0005622		AT5G07500	GO:0005488		AT3G06040
AT1G03680			AT1G80600	GO:0003677		AT3G23890	GO:0005622		AT5G01860	GO:0005488		AT1G03680
AT4G03520			AT1G73805	GO:0003677		AT3G08850	GO:0005622		AT5G62440	GO:0005488		AT4G03520
AT5G56230			AT1G12860	GO:0003677		AT3G54670	GO:0005622		AT5G42380	GO:0005488		AT5G56230
AT2G36145			AT1G25580	GO:0003677		AT3G18100	GO:0005622		AT5G08410	GO:0005488		AT2G36145
AT4G13200			AT1G79050	GO:0003677		AT3G16857	GO:0005622		AT5G23440	GO:0005488		AT4G13200
AT5G51545			AT1G06070	GO:0003677		AT3G49830	GO:0005622		AT5G45040	GO:0005488		AT5G51545
AT1G76650			AT1G47870	GO:0003677		AT3G04770	GO:0005622		AT5G15690	GO:0005488		AT1G76650
AT5G42380			AT1G12260	GO:0003677		AT3G19980	GO:0005622		AT5G14010	GO:0005488		AT5G42380
AT1G22510			AT1G61660	GO:0003677		AT3G51260	GO:0005622		AT5G51010	GO:0005488		AT1G22510
AT2G18390			AT1G32150	GO:0003677		AT3G15150	GO:0005622		AT5G10000	GO:0005488		AT2G18390
AT1G76180			AT1G32240	GO:0003677		AT3G46580	GO:0005622		AT5G43540	GO:0005488		AT1G76180
AT4G16410			AT1G05900	GO:0003677		AT3G15680	GO:0005622		AT5G53560	GO:0005488		AT4G16410
AT1G67620			AT1G54060	GO:0003677		AT5G17680	GO:0005622		AT5G26930	GO:0005488		AT1G67620
AT5G67000			AT1G62360	GO:0003677		AT5G44510	GO:0005622		AT1G67120	GO:0005515		AT5G67000
AT5G08410			AT1G58110	GO:0003677		AT5G62410	GO:0005622		AT1G48090	GO:0005515		AT5G08410
AT5G23440			AT1G77470	GO:0003677		AT5G61460	GO:0005622		AT1G79280	GO:0005515		AT5G23440
AT5G50760			AT1G21710	GO:0003677		AT5G37630	GO:0005622		AT1G01040	GO:0005515		AT5G50760
AT5G15760			AT1G28300	GO:0003677		AT5G63920	GO:0005622		AT1G24300	GO:0005515		AT5G15760
AT4G10465			AT1G05805	GO:0003677		AT5G16750	GO:0005622		AT1G14850	GO:0005515		AT4G10465
AT1G10230			AT1G25560	GO:0003677		AT5G67630	GO:0005622		AT1G55970	GO:0005515		AT1G10230
AT5G66800			AT1G31010	GO:0003677		AT5G22330	GO:0005622		AT1G13980	GO:0005515		AT5G66800
AT2G22170			AT1G19350	GO:0003677		AT5G08710	GO:0005622		AT1G75310	GO:0005515		AT2G22170
AT4G39730			AT1G67660	GO:0003677		AT5G50960	GO:0005622		AT1G27170	GO:0005515		AT4G39730
AT5G05220			AT1G68840	GO:0003677		AT5G21140	GO:0005622		AT1G26130	GO:0005515		AT5G05220
AT4G12490			AT1G34380	GO:0003677		AT5G59800	GO:0005622		AT1G05380	GO:0005515		AT4G12490
AT1G07473			AT1G60690	GO:0003677		AT5G66140	GO:0005622		AT1G63750	GO:0005515		AT1G07473
AT1G07476			AT1G13260	GO:0003677		AT5G27720	GO:0005622		AT1G19220	GO:0005515		AT1G07476
AT1G48175			AT1G07640	GO:0003677		AT1G13900	GO:0005623		AT1G62130	GO:0005515		AT1G48175
AT3G46580			AT1G21690	GO:0003677		AT4G36150	GO:0005623		AT1G65850	GO:0005515		AT3G46580
AT4G14860			AT1G06850	GO:0003677		AT4G19530	GO:0005623		AT1G63870	GO:0005515		AT4G14860
AT3G50350			AT1G55650	GO:0003677		AT4G33500	GO:0005623		AT1G27770	GO:0005515		AT3G50350
AT2G25250			AT1G75080	GO:0003677		AT4G31770	GO:0005623		AT1G80260	GO:0005515		AT2G25250
AT4G32020			AT1G63160	GO:0003677		AT2G01180	GO:0005623		AT1G74180	GO:0005515		AT4G32020
AT1G73530			AT1G19660	GO:0003677		AT4G01060	GO:0005623		AT1G19850	GO:0005515		AT1G73530
AT5G64040			AT1G12980	GO:0003677		AT3G51570	GO:0005623		AT1G62310	GO:0005515		AT5G64040
AT1G21475			AT1G17590	GO:0003677		AT3G63320	GO:0005623		AT1G22260	GO:0005515		AT1G21475
AT2G13550			AT1G28310	GO:0003677		AT3G17550	GO:0005623		AT1G09770	GO:0005515		AT2G13550
AT4G19350			AT1G75380	GO:0003677		AT5G45200	GO:0005623		AT1G52620	GO:0005515		AT4G19350
AT2G20270			AT1G68550	GO:0003677		AT5G65020	GO:0005623		AT1G52570	GO:0005515		AT2G20270
AT1G15260			AT1G31817	GO:0003677		AT5G54210	GO:0005623		AT1G19870	GO:0005515		AT1G15260
AT3G52550			AT1G79700	GO:0003677		AT5G53560	GO:0005623		AT1G52410	GO:0005515		AT3G52550
AT5G27860			AT1G49770	GO:0003677		AT1G08260	GO:0005634		AT1G03780	GO:0005515		AT5G27860
AT4G14870			AT1G18960	GO:0003677		AT1G21580	GO:0005634		AT1G62390	GO:0005515		AT4G14870
AT5G17560			AT1G24590	GO:0003677		AT1G24706	GO:0005634		AT1G71420	GO:0005515		AT5G17560
AT3G44570			AT1G01520	GO:0003677		AT1G24300	GO:0005634		AT1G02980	GO:0005515		AT3G44570
AT1G33265			AT1G03970	GO:0003677		AT1G61850	GO:0005634		AT1G75010	GO:0005515		AT1G33265
AT4G16460			AT1G74840	GO:0003677		AT1G79350	GO:0005634		AT1G29340	GO:0005515		AT4G16460
AT1G18290			AT1G14410	GO:0003677		AT1G05380	GO:0005634		AT1G19520	GO:0005515		AT1G18290
AT1G44608			AT1G47720	GO:0003677		AT1G63750	GO:0005634		AT1G02580	GO:0005515		AT1G44608
AT1G13390			AT1G35460	GO:0003677		AT1G65850	GO:0005634		AT1G60190	GO:0005515		AT1G13390
AT1G70990			AT1G46480	GO:0003677		AT1G63870	GO:0005634		AT1G22530	GO:0005515		AT1G70990
AT5G53260			AT1G66560	GO:0003677		AT1G75660	GO:0005634		AT1G14380	GO:0005515		AT5G53260
AT2G46990			AT1G77640	GO:0003677		AT1G63880	GO:0005634		AT1G55440	GO:0005515		AT2G46990
AT3G62100			AT1G66600	GO:0003677		AT1G04860	GO:0005634		AT1G78900	GO:0005515		AT3G62100
AT5G20370			AT1G71260	GO:0003677		AT1G61080	GO:0005634		AT1G56410	GO:0005515		AT5G20370
AT5G25890			AT1G21970	GO:0003677		AT1G15440	GO:0005634		AT1G80270	GO:0005515		AT5G25890
AT1G48530			AT1G80590	GO:0003677		AT1G80410	GO:0005634		AT1G61560	GO:0005515		AT1G48530
AT5G45040			AT1G71200	GO:0003677		AT1G16630	GO:0005634		AT1G14750	GO:0005515		AT5G45040
AT4G17990			AT1G21910	GO:0003677		AT1G32010	GO:0005634		AT1G06145	GO:0005515		AT4G17990
AT1G36925			AT1G65360	GO:0003677		AT1G60160	GO:0005634		AT1G72150	GO:0005515		AT1G36925
AT2G01590			AT1G44830	GO:0003677		AT1G50750	GO:0005634		AT1G04950	GO:0005515		AT2G01590
AT1G71910			AT1G70920	GO:0003677		AT1G13160	GO:0005634		AT1G62680	GO:0005515		AT1G71910
AT1G04445			AT1G07980	GO:0003677		AT1G19870	GO:0005634		AT1G26760	GO:0005515		AT1G04445
AT5G19030			AT1G20000	GO:0003677		AT1G52410	GO:0005634		AT1G78120	GO:0005515		AT5G19030
AT2G47520			AT1G01250	GO:0003677		AT1G03780	GO:0005634		AT1G65080	GO:0005515		AT2G47520
AT3G60690			AT1G32540	GO:0003677		AT1G02980	GO:0005634		AT1G51040	GO:0005515		AT3G60690
AT2G10550			AT1G01370	GO:0003677		AT1G34550	GO:0005634		AT1G21660	GO:0005515		AT2G10550
AT1G68730			AT1G75390	GO:0003677		AT1G55420	GO:0005634		AT1G77510	GO:0005515		AT1G68730
AT4G33800			AT1G22590	GO:0003677		AT1G02580	GO:0005634		AT1G05600	GO:0005515		AT4G33800
AT5G15690			AT1G07790	GO:0003677		AT1G60190	GO:0005634		AT1G21750	GO:0005515		AT5G15690
AT3G28940			AT1G20696	GO:0003677		AT1G55390	GO:0005634		AT1G17790	GO:0005515		AT3G28940
AT2G29180			AT1G20693	GO:0003677		AT1G22530	GO:0005634		AT1G30270	GO:0005515		AT2G29180
AT5G22180			AT1G54690	GO:0003677		AT1G49430	GO:0005634		AT1G33590	GO:0005515		AT5G22180
AT3G43153			AT1G08880	GO:0003677		AT1G64400	GO:0005634		AT1G24610	GO:0005515		AT3G43153
AT2G48090			AT1G68880	GO:0003677		AT1G14380	GO:0005634		AT1G31814	GO:0005515		AT2G48090
AT5G52840			AT1G19890	GO:0003677		AT1G19100	GO:0005634		AT1G19490	GO:0005515		AT5G52840
AT3G52300			AT1G13370	GO:0003677		AT1G55380	GO:0005634		AT1G05560	GO:0005515		AT3G52300
AT5G56600			AT1G75600	GO:0003677		AT1G55440	GO:0005634		AT1G29320	GO:0005515		AT5G56600
AT5G55210			AT1G09200	GO:0003677		AT1G50770	GO:0005634		AT1G27340	GO:0005515		AT5G55210
AT3G16640			AT1G02680	GO:0003677		AT1G67960	GO:0005634		AT1G47128	GO:0005515		AT3G16640
AT5G52780			AT1G31170	GO:0003677		AT1G67630	GO:0005634		AT1G73150	GO:0005515		AT5G52780
AT2G11910			AT1G64800	GO:0003677		AT1G20110	GO:0005634		AT1G47340	GO:0005515		AT2G11910
AT4G08691			AT1G07660	GO:0003677		AT1G44030	GO:0005634		AT1G05530	GO:0005515		AT4G08691
AT3G29033			AT1G74660	GO:0003677		AT1G72150	GO:0005634		AT1G73805	GO:0005515		AT3G29033
AT1G76405			AT1G19510	GO:0003677		AT1G01920	GO:0005634		AT1G04820	GO:0005515		AT1G76405
AT1G32470			AT1G74500	GO:0003677		AT1G04950	GO:0005634		AT1G14280	GO:0005515		AT1G32470
AT2G35370			AT1G61570	GO:0003677		AT1G50820	GO:0005634		AT1G72890	GO:0005515		AT2G35370
AT3G50640			AT2G46020	GO:0003677		AT1G67770	GO:0005634		AT1G13200	GO:0005515		AT3G50640
AT5G37050			AT4G12020	GO:0003677		AT1G22310	GO:0005634		AT1G66090	GO:0005515		AT5G37050
AT4G28485			AT4G35800	GO:0003677		AT1G09320	GO:0005634		AT1G60960	GO:0005515		AT4G28485
AT5G38800			AT4G02070	GO:0003677		AT1G17790	GO:0005634		AT1G56340	GO:0005515		AT5G38800
AT1G59675			AT4G31210	GO:0003677		AT1G60170	GO:0005634		AT1G25440	GO:0005515		AT1G59675
AT2G36620			AT2G02480	GO:0003677		AT1G67390	GO:0005634		AT1G12870	GO:0005515		AT2G36620
AT1G09590			AT4G21710	GO:0003677		AT1G70950	GO:0005634		AT1G65390	GO:0005515		AT1G09590
AT2G04790			AT4G25120	GO:0003677		AT1G31814	GO:0005634		AT1G61870	GO:0005515		AT2G04790
AT3G15680			AT4G14920	GO:0003677		AT1G27340	GO:0005634		AT1G11860	GO:0005515		AT3G15680
AT2G30930			AT2G47980	GO:0003677		AT1G47340	GO:0005634		AT1G10970	GO:0005515		AT2G30930
AT5G42070			AT4G18820	GO:0003677		AT1G05894	GO:0005634		AT1G60400	GO:0005515		AT5G42070
AT1G22590			AT4G25540	GO:0003677		AT1G65710	GO:0005634		AT1G06190	GO:0005515		AT1G22590
AT5G16200			AT2G24120	GO:0003677		AT1G48580	GO:0005634		AT1G47870	GO:0005515		AT5G16200
AT4G22160			AT4G34430	GO:0003677		AT1G80770	GO:0005634		AT1G61660	GO:0005515		AT4G22160
AT2G19310			AT2G31320	GO:0003677		AT1G13200	GO:0005634		AT1G47730	GO:0005515		AT2G19310
AT5G06240			AT4G02460	GO:0003677		AT1G66090	GO:0005634		AT1G55280	GO:0005515		AT5G06240
AT5G64400			AT2G31400	GO:0003677		AT1G40390	GO:0005634		AT1G32150	GO:0005515		AT5G64400
AT5G14010			AT2G16440	GO:0003677		AT1G16290	GO:0005634		AT1G49240	GO:0005515		AT5G14010
AT2G17880			AT4G12620	GO:0003677		AT1G31500	GO:0005634		AT1G11810	GO:0005515		AT2G17880
AT4G36040			AT4G14700	GO:0003677		AT1G12870	GO:0005634		AT1G76920	GO:0005515		AT4G36040
AT5G02640			AT2G34880	GO:0003677		AT1G27540	GO:0005634		AT1G58110	GO:0005515		AT5G02640
AT3G48930			AT4G21270	GO:0003677		AT1G64080	GO:0005634		AT1G17480	GO:0005515		AT3G48930
AT5G09770			AT4G05190	GO:0003677		AT1G60400	GO:0005634		AT1G05290	GO:0005515		AT5G09770
AT4G19430			AT4G08480	GO:0003677		AT1G69090	GO:0005634		AT1G05805	GO:0005515		AT4G19430
AT3G57870			AT2G02090	GO:0003677		AT1G47730	GO:0005634		AT1G79110	GO:0005515		AT3G57870
AT1G55805			AT2G24050	GO:0003677		AT1G76870	GO:0005634		AT1G14180	GO:0005515		AT1G55805
AT1G01810			AT2G32370	GO:0003677		AT1G47765	GO:0005634		AT1G66660	GO:0005515		AT1G01810
AT1G03850			AT2G27100	GO:0003677		AT1G56000	GO:0005634		AT1G27420	GO:0005515		AT1G03850
AT2G06555			AT4G02060	GO:0003677		AT1G49240	GO:0005634		AT1G66650	GO:0005515		AT2G06555
AT3G44020			AT2G25330	GO:0003677		AT1G76920	GO:0005634		AT1G12980	GO:0005515		AT3G44020
AT1G78995			AT4G33630	GO:0003677		AT1G77470	GO:0005634		AT1G64350	GO:0005515		AT1G78995
AT1G15220			AT4G39680	GO:0003677		AT1G23060	GO:0005634		AT1G69690	GO:0005515		AT1G15220
AT2G21030			AT4G12740	GO:0003677		AT1G29670	GO:0005634		AT1G20990	GO:0005515		AT2G21030
AT1G66890			AT2G26280	GO:0003677		AT1G15030	GO:0005634		AT1G35720	GO:0005515		AT1G66890
AT1G70890			AT4G04770	GO:0003677		AT1G31080	GO:0005634		AT1G49770	GO:0005515		AT1G70890
AT4G30180			AT4G26640	GO:0003677		AT1G54930	GO:0005634		AT1G24590	GO:0005515		AT4G30180
AT1G76060			AT4G38900	GO:0003677		AT1G66660	GO:0005634		AT1G80130	GO:0005515		AT1G76060
AT2G01870			AT2G36990	GO:0003677		AT1G70480	GO:0005634		AT1G32420	GO:0005515		AT2G01870
AT4G22650			AT2G42980	GO:0003677		AT1G04930	GO:0005634		AT1G65150	GO:0005515		AT4G22650
AT1G35210			AT2G21230	GO:0003677		AT1G66650	GO:0005634		AT1G67623	GO:0005515		AT1G35210
AT5G39210			AT2G19450	GO:0003677		AT1G22090	GO:0005634		AT1G69650	GO:0005515		AT5G39210
AT4G26960			AT2G38470	GO:0003677		AT1G48550	GO:0005634		AT1G36390	GO:0005515		AT4G26960
AT5G06280			AT2G36010	GO:0003677		AT1G12350	GO:0005634		AT1G50880	GO:0005515		AT5G06280
AT1G15010			AT2G47620	GO:0003677		AT1G35720	GO:0005634		AT1G29770	GO:0005515		AT1G15010
AT2G01300			AT4G12610	GO:0003677		AT1G74220	GO:0005634		AT1G53260	GO:0005515		AT2G01300
AT1G52220			AT4G36650	GO:0003677		AT1G22230	GO:0005634		AT1G03970	GO:0005515		AT1G52220
AT3G52860			AT4G31620	GO:0003677		AT1G52990	GO:0005634		AT1G72450	GO:0005515		AT3G52860
AT5G43070			AT2G33610	GO:0003677		AT1G35830	GO:0005634		AT1G02090	GO:0005515		AT5G43070
AT4G32915			AT4G31690	GO:0003677		AT1G72370	GO:0005634		AT1G35460	GO:0005515		AT4G32915
AT1G54050			AT4G23800	GO:0003677		AT1G65150	GO:0005634		AT1G19180	GO:0005515		AT1G54050
[truncated: 43,253 more rows]

## Sheet: Grapevine
			All Grapevine			USEARCH4040			UCLUST50
[truncated: 15,816 more rows]

[truncated: 4 more sheets: Peach, Poplar (Black Cottonwood), Woodland Strawberry, Tomato]
