# Supplementary material for: Comparative Analysis of Predicted Plastid-Targeted Proteomes of Sequenced Higher Plant Genomes
Source: PLoS One. 2014 Nov 13;9(11):e112870. doi: 10.1371/journal.pone.0112870 (PMC4231079; doi:10.1371/journal.pone.0112870)
Supplement: File S3 — Header information for predicted plastid-targeted proteins from the investigated seven species. Excel file containing identifiers of predicted plastid-targeted protein sequences generated through with TargetP analysis. (XLSX) [file pone.0112870.s003.xlsx]

## Sheet: Apple
		UCLUST50 Headers
		MDP0000129396_1
		MDP0000131032_1
		MDP0000169071_1
		MDP0000236153_1
		MDP0000285110_1
		MDP0000289028_1
		MDP0000215279_1
		MDP0000217497_1
		MDP0000174437_1
		MDP0000321472_1
		MDP0000165255_1
		MDP0000311488_1
		MDP0000315993_1
		MDP0000249183_1
		MDP0000308808_1
		MDP0000703059_1
		MDP0000199591_1
		MDP0000213975_1
		MDP0000221904_1
		MDP0000630692_1
		MDP0000185029_1
		MDP0000297820_1
		MDP0000744003_1
		MDP0000869200_1
		MDP0000296958_1
		MDP0000128986_1
		MDP0000135291_1
		MDP0000147439_1
		MDP0000163580_1
		MDP0000176825_1
		MDP0000185671_1
		MDP0000215899_1
		MDP0000223444_1
		MDP0000225443_1
		MDP0000259840_1
		MDP0000278028_1
		MDP0000278580_1
		MDP0000287799_1
		MDP0000319934_1
		MDP0000530377_1
		MDP0000766669_1
		MDP0000775390_1
		MDP0000883367_1
		MDP0000088105_1
		MDP0000153523_1
		MDP0000934357_1
		MDP0000934360_1
		MDP0000939377_1
		MDP0000186903_1
		MDP0000231672_1
		MDP0000074417_1
		MDP0000247378_1
		MDP0000259149_1
		MDP0000144084_1
		MDP0000165453_1
		MDP0000122554_1
		MDP0000294661_1
		MDP0000195381_1
		MDP0000215990_1
		MDP0000215991_1
		MDP0000223430_1
		MDP0000314916_1
		MDP0000129661_1
		MDP0000202358_1
		MDP0000263817_1
		MDP0000279573_1
		MDP0000305783_1
		MDP0000761391_1
		MDP0000283465_1
		MDP0000559877_1
		MDP0000195929_1
		MDP0000269985_1
		MDP0000803259_1
		MDP0000250923_1
		MDP0000622393_1
		MDP0000723265_1
		MDP0000304608_1
		MDP0000184049_1
		MDP0000221714_1
		MDP0000715239_1
		MDP0000160376_1
		MDP0000199767_1
		MDP0000175610_1
		MDP0000296541_1
		MDP0000770759_1
		MDP0000221477_1
		MDP0000320717_1
		MDP0000236506_1
		MDP0000236557_1
		MDP0000292260_1
		MDP0000316680_1
		MDP0000119406_1
		MDP0000139181_1
		MDP0000234942_1
		MDP0000250722_1
		MDP0000254017_1
		MDP0000286457_1
		MDP0000291621_1
		MDP0000262910_1
		MDP0000259792_1
		MDP0000799658_1
		MDP0000248777_1
		MDP0000302753_1
		MDP0000149108_1
		MDP0000180806_1
		MDP0000233137_1
		MDP0000319890_1
		MDP0000548838_1
		MDP0000805014_1
		MDP0000273688_1
		MDP0000606040_1
		MDP0000652341_1
		MDP0000147175_1
		MDP0000158294_1
		MDP0000182948_1
		MDP0000687060_1
		MDP0000157412_1
		MDP0000250967_1
		MDP0000169133_1
		MDP0000174663_1
		MDP0000484420_1
		MDP0000140914_1
		MDP0000859326_1
		MDP0000218903_1
		MDP0000825978_1
		MDP0000182252_1
		MDP0000188396_1
		MDP0000330925_1
		MDP0000871177_1
		MDP0000154727_1
		MDP0000141217_1
		MDP0000242357_1
		MDP0000300649_1
		MDP0000128518_1
		MDP0000129346_1
		MDP0000145828_1
		MDP0000125469_1
		MDP0000140798_1
		MDP0000168167_1
		MDP0000171170_1
		MDP0000428049_1
		MDP0000951203_1
		MDP0000175173_1
		MDP0000198205_1
		MDP0000139910_1
		MDP0000140817_1
		MDP0000150528_1
		MDP0000281626_1
		MDP0000306738_1
		MDP0000176409_1
		MDP0000202690_1
		MDP0000135837_1
		MDP0000265728_1
		MDP0000799020_1
		MDP0000856196_1
		MDP0000049091_1
		MDP0000067021_1
		MDP0000146746_1
		MDP0000201027_1
		MDP0000473491_1
		MDP0000841830_1
		MDP0000118814_1
		MDP0000152707_1
		MDP0000255472_1
		MDP0000327390_1
		MDP0000233296_1
		MDP0000152719_1
		MDP0000168962_1
		MDP0000181878_1
		MDP0000314843_1
		MDP0000118922_1
		MDP0000154175_1
		MDP0000155674_1
		MDP0000235261_1
		MDP0000287451_1
		MDP0000217659_1
		MDP0000891639_1
		MDP0000292934_1
		MDP0000172225_1
		MDP0000322149_1
		MDP0000669016_1
		MDP0000145529_1
		MDP0000260623_1
		MDP0000135877_1
		MDP0000163242_1
		MDP0000218503_1
		MDP0000258353_1
		MDP0000275922_1
		MDP0000318553_1
		MDP0000620480_1
		MDP0000270854_1
		MDP0000284139_1
		MDP0000123923_1
		MDP0000305112_1
		MDP0000170221_1
		MDP0000258100_1
		MDP0000674418_1
		MDP0000292645_1
		MDP0000123045_1
		MDP0000276176_1
		MDP0000848732_1
		MDP0000190552_1
		MDP0000470052_1
		MDP0000706778_1
		MDP0000120762_1
		MDP0000302295_1
		MDP0000297818_1
		MDP0000485243_1
		MDP0000522218_1
		MDP0000524438_1
		MDP0000809360_1
		MDP0000273839_1
		MDP0000204168_1
		MDP0000262073_1
		MDP0000241227_1
		MDP0000259687_1
		MDP0000319244_1
		MDP0000130932_1
		MDP0000217973_1
		MDP0000249310_1
		MDP0000166073_1
		MDP0000457380_1
		MDP0000121177_1
		MDP0000267411_1
		MDP0000121633_1
		MDP0000157382_1
		MDP0000320631_1
		MDP0000120430_1
		MDP0000159044_1
		MDP0000164582_1
		MDP0000186231_1
		MDP0000273180_1
		MDP0000311924_1
		MDP0000315273_1
		MDP0000629143_1
		MDP0000130807_1
		MDP0000165895_1
		MDP0000288333_1
		MDP0000401512_1
		MDP0000543789_1
		MDP0000215662_1
		MDP0000752265_1
		MDP0000822077_1
		MDP0000529682_1
		MDP0000821787_1
		MDP0000136877_1
		MDP0000141450_1
		MDP0000208913_1
		MDP0000472380_1
		MDP0000191986_1
		MDP0000299701_1
		MDP0000379429_1
		MDP0000805520_1
		MDP0000269413_1
		MDP0000129573_1
		MDP0000205969_1
		MDP0000251585_1
		MDP0000235209_1
		MDP0000268172_1
		MDP0000293363_1
		MDP0000310646_1
		MDP0000281065_1
		MDP0000320080_1
		MDP0000130388_1
		MDP0000278601_1
		MDP0000131646_1
		MDP0000137399_1
		MDP0000267331_1
		MDP0000700267_1
		MDP0000164429_1
		MDP0000296576_1
		MDP0000251174_1
		MDP0000204896_1
		MDP0000621545_1
		MDP0000715451_1
		MDP0000189570_1
		MDP0000233115_1
		MDP0000284215_1
		MDP0000160541_1
		MDP0000241481_1
		MDP0000336864_1
		MDP0000133423_1
		MDP0000166059_1
		MDP0000231748_1
		MDP0000318457_1
		MDP0000250605_1
		MDP0000313757_1
		MDP0000532878_1
		MDP0000228070_1
		MDP0000386460_1
		MDP0000813805_1
		MDP0000929213_1
		MDP0000181139_1
		MDP0000866748_1
		MDP0000232101_1
		MDP0000125687_1
		MDP0000209947_1
		MDP0000254197_1
		MDP0000197409_1
		MDP0000177378_1
		MDP0000179769_1
		MDP0000180637_1
		MDP0000184653_1
		MDP0000653877_1
		MDP0000128263_1
		MDP0000121129_1
		MDP0000146850_1
		MDP0000157594_1
		MDP0000253620_1
		MDP0000280382_1
		MDP0000154475_1
		MDP0000202726_1
		MDP0000223905_1
		MDP0000276133_1
		MDP0000321244_1
		MDP0000944409_1
		MDP0000095637_1
		MDP0000199149_1
		MDP0000310374_1
		MDP0000260824_1
		MDP0000261034_1
		MDP0000286005_1
		MDP0000849339_1
		MDP0000138249_1
		MDP0000163490_1
		MDP0000164023_1
		MDP0000187454_1
		MDP0000422558_1
		MDP0000800945_1
		MDP0000264409_1
		MDP0000138073_1
		MDP0000267169_1
		MDP0000277811_1
		MDP0000330474_1
		MDP0000509428_1
		MDP0000265468_1
		MDP0000290291_1
		MDP0000293776_1
		MDP0000222039_1
		MDP0000377232_1
		MDP0000789845_1
		MDP0000122421_1
		MDP0000277122_1
		MDP0000614851_1
		MDP0000631455_1
		MDP0000147114_1
		MDP0000455079_1
		MDP0000207761_1
		MDP0000182395_1
		MDP0000188698_1
		MDP0000132757_1
		MDP0000218942_1
		MDP0000219163_1
		MDP0000223072_1
		MDP0000204383_1
		MDP0000892408_1
		MDP0000149863_1
		MDP0000199532_1
		MDP0000221147_1
		MDP0000269740_1
		MDP0000288741_1
		MDP0000309051_1
		MDP0000635701_1
		MDP0000152304_1
		MDP0000177321_1
		MDP0000260268_1
		MDP0000297963_1
		MDP0000514418_1
		MDP0000320198_1
		MDP0000816260_1
		MDP0000306900_1
		MDP0000165351_1
		MDP0000256619_1
		MDP0000884993_1
		MDP0000142398_1
		MDP0000232001_1
		MDP0000920355_1
		MDP0000142087_1
		MDP0000175853_1
		MDP0000275919_1
		MDP0000293025_1
		MDP0000125422_1
		MDP0000236849_1
		MDP0000263413_1
		MDP0000286937_1
		MDP0000775934_1
		MDP0000841618_1
		MDP0000920921_1
		MDP0000195027_1
		MDP0000226202_1
		MDP0000248140_1
		MDP0000350579_1
		MDP0000440721_1
		MDP0000542368_1
		MDP0000312601_1
		MDP0000426374_1
		MDP0000787216_1
		MDP0000941000_1
		MDP0000176217_1
		MDP0000203071_1
		MDP0000215789_1
		MDP0000302467_1
		MDP0000312242_1
		MDP0000225501_1
		MDP0000424398_1
		MDP0000910857_1
		MDP0000286595_1
		MDP0000198332_1
		MDP0000289999_1
		MDP0000293343_1
		MDP0000894176_1
		MDP0000118954_1
		MDP0000227333_1
		MDP0000790649_1
		MDP0000231411_1
		MDP0000203314_1
		MDP0000806475_1
		MDP0000846265_1
		MDP0000880187_1
		MDP0000831937_1
		MDP0000269104_1
		MDP0000272403_1
		MDP0000278198_1
		MDP0000302082_1
		MDP0000744301_1
		MDP0000125782_1
		MDP0000204015_1
		MDP0000240622_1
		MDP0000373256_1
		MDP0000121656_1
		MDP0000190266_1
		MDP0000165534_1
		MDP0000198482_1
		MDP0000175191_1
		MDP0000189018_1
		MDP0000837435_1
		MDP0000188286_1
		MDP0000232724_1
		MDP0000044099_1
		MDP0000207110_1
		MDP0000261922_1
		MDP0000131763_1
		MDP0000491872_1
		MDP0000159873_1
		MDP0000771633_1
		MDP0000851102_1
		MDP0000821000_1
		MDP0000143779_1
		MDP0000217423_1
		MDP0000253631_1
		MDP0000286417_1
		MDP0000303782_1
		MDP0000157864_1
		MDP0000127630_1
		MDP0000156530_1
		MDP0000233356_1
		MDP0000293182_1
		MDP0000136249_1
		MDP0000174659_1
		MDP0000179390_1
		MDP0000215664_1
		MDP0000222896_1
		MDP0000284723_1
		MDP0000299987_1
		MDP0000717680_1
		MDP0000148102_1
		MDP0000166468_1
		MDP0000167510_1
		MDP0000233546_1
		MDP0000253638_1
		MDP0000362033_1
		MDP0000362929_1
		MDP0000527995_1
		MDP0000835914_1
		MDP0000209568_1
		MDP0000214071_1
		MDP0000230533_1
		MDP0000239067_1
		MDP0000241183_1
		MDP0000244469_1
		MDP0000593675_1
		MDP0000249765_1
		MDP0000131302_1
		MDP0000165526_1
		MDP0000243861_1
		MDP0000260352_1
		MDP0000269193_1
		MDP0000746889_1
		MDP0000939857_1
		MDP0000948929_1
		MDP0000200810_1
		MDP0000320612_1
		MDP0000633462_1
		MDP0000023020_1
		MDP0000139493_1
		MDP0000199042_1
		MDP0000862316_1
		MDP0000141635_1
		MDP0000639265_1
		MDP0000639820_1
		MDP0000166574_1
		MDP0000233588_1
		MDP0000827219_1
		MDP0000203818_1
		MDP0000270237_1
		MDP0000628976_1
		MDP0000883465_1
		MDP0000951278_1
		MDP0000128924_1
		MDP0000939633_1
		MDP0000624350_1
		MDP0000700880_1
		MDP0000252036_1
		MDP0000184567_1
		MDP0000308027_1
		MDP0000141199_1
		MDP0000159872_1
		MDP0000334963_1
		MDP0000426029_1
		MDP0000290884_1
		MDP0000832628_1
		MDP0000249215_1
		MDP0000288458_1
		MDP0000371608_1
		MDP0000479586_1
		MDP0000124900_1
		MDP0000128925_1
		MDP0000136728_1
		MDP0000180005_1
		MDP0000182496_1
		MDP0000171200_1
		MDP0000294430_1
		MDP0000177778_1
		MDP0000643216_1
		MDP0000171795_1
		MDP0000325356_1
		MDP0000831656_1
		MDP0000212188_1
		MDP0000269628_1
		MDP0000270629_1
		MDP0000364293_1
		MDP0000595966_1
		MDP0000145847_1
		MDP0000850393_1
		MDP0000185340_1
		MDP0000469046_1
		MDP0000191996_1
		MDP0000290457_1
		MDP0000162427_1
		MDP0000182019_1
		MDP0000634964_1
		MDP0000650449_1
		MDP0000730959_1
		MDP0000164104_1
		MDP0000178104_1
		MDP0000776161_1
		MDP0000802513_1
		MDP0000149008_1
		MDP0000159961_1
		MDP0000216553_1
		MDP0000800788_1
		MDP0000233778_1
		MDP0000242051_1
		MDP0000314082_1
		MDP0000628094_1
		MDP0000128030_1
		MDP0000213223_1
		MDP0000469526_1
		MDP0000254198_1
		MDP0000292435_1
		MDP0000302686_1
		MDP0000786569_1
		MDP0000925883_1
		MDP0000150068_1
		MDP0000337585_1
		MDP0000198078_1
		MDP0000811918_1
		MDP0000189454_1
		MDP0000807177_1
		MDP0000843137_1
		MDP0000136104_1
		MDP0000656663_1
		MDP0000332506_1
		MDP0000273016_1
		MDP0000291748_1
		MDP0000377422_1
		MDP0000555468_1
		MDP0000123107_1
		MDP0000133698_1
		MDP0000134936_1
		MDP0000178326_1
		MDP0000306302_1
		MDP0000555457_1
		MDP0000138032_1
		MDP0000215288_1
		MDP0000230446_1
		MDP0000709727_1
		MDP0000134492_1
		MDP0000143085_1
		MDP0000139113_1
		MDP0000149416_1
		MDP0000197386_1
		MDP0000202291_1
		MDP0000225539_1
		MDP0000235597_1
		MDP0000294168_1
		MDP0000477371_1
		MDP0000125819_1
		MDP0000148212_1
		MDP0000289279_1
		MDP0000311943_1
		MDP0000486799_1
		MDP0000644621_1
		MDP0000761906_1
		MDP0000225609_1
		MDP0000125576_1
		MDP0000137234_1
		MDP0000276466_1
		MDP0000245740_1
		MDP0000322543_1
		MDP0000196555_1
		MDP0000750535_1
		MDP0000303078_1
		MDP0000233921_1
		MDP0000943426_1
		MDP0000703640_1
		MDP0000779747_1
		MDP0000182265_1
		MDP0000196762_1
		MDP0000204678_1
		MDP0000217215_1
		MDP0000235175_1
		MDP0000262192_1
		MDP0000293051_1
		MDP0000293052_1
		MDP0000309425_1
		MDP0000417927_1
		MDP0000417929_1
		MDP0000468881_1
		MDP0000601491_1
		MDP0000656152_1
		MDP0000656154_1
		MDP0000708928_1
		MDP0000784451_1
		MDP0000875642_1
		MDP0000547690_1
		MDP0000549989_1
		MDP0000582469_1
		MDP0000126808_1
		MDP0000144785_1
		MDP0000188574_1
		MDP0000230925_1
		MDP0000262914_1
		MDP0000311291_1
		MDP0000346576_1
		MDP0000361338_1
		MDP0000419318_1
		MDP0000468506_1
		MDP0000514755_1
		MDP0000736369_1
		MDP0000925092_1
		MDP0000120732_1
		MDP0000166937_1
		MDP0000327940_1
		MDP0000160767_1
		MDP0000301186_1
		MDP0000336533_1
		MDP0000336534_1
		MDP0000336535_1
		MDP0000203627_1
		MDP0000874065_1
		MDP0000817831_1
		MDP0000906703_1
		MDP0000139992_1
		MDP0000327886_1
		MDP0000150162_1
		MDP0000685137_1
		MDP0000704217_1
		MDP0000180004_1
		MDP0000239834_1
		MDP0000299876_1
		MDP0000469813_1
		MDP0000752143_1
		MDP0000899281_1
		MDP0000926492_1
		MDP0000147512_1
		MDP0000543279_1
		MDP0000383311_1
		MDP0000710804_1
		MDP0000797824_1
		MDP0000128730_1
		MDP0000252634_1
		MDP0000153663_1
		MDP0000193128_1
		MDP0000952041_1
		MDP0000764147_1
		MDP0000132424_1
		MDP0000274141_1
		MDP0000715912_1
		MDP0000194903_1
		MDP0000323884_1
		MDP0000626628_1
		MDP0000157497_1
		MDP0000164161_1
		MDP0000170410_1
		MDP0000202202_1
		MDP0000232809_1
		MDP0000299718_1
		MDP0000221145_1
		MDP0000241363_1
		MDP0000123013_1
		MDP0000151784_1
		MDP0000218986_1
		MDP0000318244_1
		MDP0000319331_1
		MDP0000822986_1
		MDP0000879799_1
		MDP0000264514_1
		MDP0000466073_1
		MDP0000586302_1
		MDP0000194460_1
		MDP0000213327_1
		MDP0000319969_1
		MDP0000243608_1
		MDP0000161230_1
		MDP0000178582_1
		MDP0000222633_1
		MDP0000223630_1
		MDP0000258816_1
		MDP0000267662_1
		MDP0000283879_1
		MDP0000315404_1
		MDP0000332388_1
		MDP0000364547_1
		MDP0000432128_1
		MDP0000446777_1
		MDP0000460658_1
		MDP0000581822_1
		MDP0000184046_1
		MDP0000247659_1
		MDP0000451604_1
		MDP0000646401_1
		MDP0000917723_1
		MDP0000899206_1
		MDP0000906067_1
		MDP0000205210_1
		MDP0000150032_1
		MDP0000276664_1
		MDP0000210616_1
		MDP0000325346_1
		MDP0000138593_1
		MDP0000736365_1
		MDP0000128789_1
		MDP0000452016_1
		MDP0000913740_1
		MDP0000514389_1
		MDP0000296782_1
		MDP0000740648_1
		MDP0000150929_1
		MDP0000164957_1
		MDP0000259057_1
		MDP0000369596_1
		MDP0000759996_1
		MDP0000188253_1
		MDP0000335890_1
		MDP0000671095_1
		MDP0000909197_1
		MDP0000129196_1
		MDP0000322680_1
		MDP0000800352_1
		MDP0000767901_1
		MDP0000796276_1
		MDP0000820081_1

## Sheet: Arabidopsis
			All Arabidopsis			USEARCH4040			UCLUST50
UCLUST50 Headers	USEARCH4040 Headers		Header	GO term		Header	GO term		Header	GO term
AT3G17850	AT1G01250		AT1G50030	GO:0000003		AT1G80070	GO:0000003		AT1G80070	GO:0000003
AT1G09570	AT1G01370		AT1G80070	GO:0000003		AT1G79560	GO:0000003		AT1G79560	GO:0000003
AT2G18790	AT1G01950		AT1G08260	GO:0000003		AT1G63700	GO:0000003		AT1G63700	GO:0000003
AT4G16250	AT1G02560		AT1G36160	GO:0000003		AT1G23540	GO:0000003		AT1G78390	GO:0000003
AT5G35840	AT1G02730		AT1G20960	GO:0000003		AT1G70460	GO:0000003		AT1G30100	GO:0000003
AT1G80070	AT1G02890		AT1G55350	GO:0000003		AT1G78390	GO:0000003		AT1G14030	GO:0000003
AT1G80070	AT1G02910		AT1G01040	GO:0000003		AT1G30100	GO:0000003		AT1G32500	GO:0000003
AT1G06490	AT1G03130		AT1G16710	GO:0000003		AT1G74960	GO:0000003		AT1G48850	GO:0000003
AT2G13680	AT1G03600		AT1G79000	GO:0000003		AT1G14030	GO:0000003		AT1G61800	GO:0000003
AT3G59100	AT1G03630		AT1G55970	GO:0000003		AT1G32500	GO:0000003		AT1G76370	GO:0000003
AT1G06430	AT1G03680		AT1G13980	GO:0000003		AT1G48850	GO:0000003		AT1G25560	GO:0000003
AT2G30950	AT1G06410		AT1G61850	GO:0000003		AT1G61800	GO:0000003		AT1G68840	GO:0000003
AT2G30950	AT1G06430		AT1G79350	GO:0000003		AT1G76370	GO:0000003		AT1G13260	GO:0000003
AT5G15250	AT1G06490		AT1G08840	GO:0000003		AT1G25560	GO:0000003		AT1G13440	GO:0000003
AT2G25320	AT1G06680		AT1G58210	GO:0000003		AT1G68840	GO:0000003		AT1G35680	GO:0000003
AT2G25330	AT1G06800		AT1G70070	GO:0000003		AT1G13260	GO:0000003		AT1G19890	GO:0000003
AT5G51070	AT1G06950		AT1G14460	GO:0000003		AT1G13440	GO:0000003		AT4G29060	GO:0000003
AT1G11800	AT1G07120		AT1G14610	GO:0000003		AT1G35680	GO:0000003		AT2G14120	GO:0000003
AT1G62180	AT1G07270		AT1G32490	GO:0000003		AT1G01370	GO:0000003		AT4G33650	GO:0000003
AT4G04610	AT1G07280		AT1G79560	GO:0000003		AT1G19890	GO:0000003		AT2G28000	GO:0000003
AT4G21990	AT1G07570		AT1G30610	GO:0000003		AT4G29060	GO:0000003		AT4G18350	GO:0000003
AT4G15530	AT1G07900		AT1G80260	GO:0000003		AT2G14120	GO:0000003		AT2G26700	GO:0000003
AT1G21730	AT1G08050		AT1G78580	GO:0000003		AT4G33650	GO:0000003		AT4G14680	GO:0000003
AT3G44050	AT1G08250		AT1G10270	GO:0000003		AT2G28000	GO:0000003		AT4G03950	GO:0000003
AT1G18170	AT1G08380		AT1G03160	GO:0000003		AT4G18350	GO:0000003		AT4G17560	GO:0000003
AT1G15210	AT1G08510		AT1G19850	GO:0000003		AT2G26700	GO:0000003		AT4G39250	GO:0000003
AT1G15520	AT1G08720		AT1G80410	GO:0000003		AT4G22910	GO:0000003		AT3G18390	GO:0000003
AT1G59870	AT1G08880		AT1G63700	GO:0000003		AT4G11920	GO:0000003		AT3G13490	GO:0000003
AT1G66950	AT1G09200		AT1G67490	GO:0000003		AT2G33610	GO:0000003		AT3G22960	GO:0000003
AT3G16340	AT1G09420		AT1G79490	GO:0000003		AT2G34650	GO:0000003		AT3G22890	GO:0000003
AT1G64860	AT1G09600		AT1G62750	GO:0000003		AT2G33880	GO:0000003		AT3G28460	GO:0000003
AT1G64880	AT1G09840		AT1G02980	GO:0000003		AT2G24060	GO:0000003		AT5G18820	GO:0000003
AT5G17520	AT1G10410		AT1G34550	GO:0000003		AT2G22870	GO:0000003		AT5G48300	GO:0000003
AT4G29790	AT1G10700		AT1G23540	GO:0000003		AT4G30690	GO:0000003		AT5G13840	GO:0000003
AT5G46290	AT1G10960		AT1G70460	GO:0000003		AT4G03950	GO:0000003		AT5G43780	GO:0000003
AT4G25540	AT1G11790		AT1G24340	GO:0000003		AT2G40300	GO:0000003		AT5G58230	GO:0000003
AT3G23670	AT1G11840		AT1G02580	GO:0000003		AT4G17560	GO:0000003		AT5G54800	GO:0000003
AT4G14150	AT1G12000		AT1G78390	GO:0000003		AT4G27990	GO:0000003		AT5G17710	GO:0000003
AT3G12590	AT1G12330		AT1G61040	GO:0000003		AT4G16750	GO:0000003		AT5G61410	GO:0000003
AT1G02890	AT1G12410		AT1G10510	GO:0000003		AT3G61780	GO:0000003		AT5G47190	GO:0000003
AT4G02480	AT1G12430		AT1G14840	GO:0000003		AT3G18390	GO:0000003		AT5G52970	GO:0000003
AT2G41830	AT1G12900		AT1G44030	GO:0000003		AT3G13490	GO:0000003		AT1G59870	GO:0000166
AT5G21080	AT1G13170		AT1G80270	GO:0000003		AT3G50530	GO:0000003		AT1G66950	GO:0000166
AT1G27510	AT1G13260		AT1G30100	GO:0000003		AT3G22960	GO:0000003		AT1G15210	GO:0000166
AT5G62840	AT1G13270		AT1G55870	GO:0000003		AT3G47450	GO:0000003		AT1G15520	GO:0000166
AT5G11490	AT1G13280		AT1G01920	GO:0000003		AT3G50700	GO:0000003		AT1G02890	GO:0000166
AT1G02730	AT1G13370		AT1G12770	GO:0000003		AT3G28460	GO:0000003		AT1G09570	GO:0000166
AT2G33100	AT1G13440		AT1G04950	GO:0000003		AT3G48750	GO:0000003		AT1G79560	GO:0000166
AT3G03050	AT1G13460		AT1G74960	GO:0000003		AT3G56090	GO:0000003		AT1G18370	GO:0000166
AT4G38190	AT1G13960		AT1G71440	GO:0000003		AT3G07430	GO:0000003		AT1G08720	GO:0000166
AT5G16910	AT1G14030		AT1G11870	GO:0000003		AT5G18820	GO:0000003		AT1G12430	GO:0000166
AT1G03910	AT1G14370		AT1G51450	GO:0000003		AT5G57390	GO:0000003		AT1G01950	GO:0000166
AT3G18630	AT1G14580		AT1G77510	GO:0000003		AT5G48300	GO:0000003		AT1G21730	GO:0000166
AT3G19895	AT1G14970		AT1G21750	GO:0000003		AT5G13840	GO:0000003		AT1G63700	GO:0000166
AT3G19900	AT1G15210		AT1G20630	GO:0000003		AT5G44160	GO:0000003		AT1G09600	GO:0000166
AT1G19740	AT1G15520		AT1G11680	GO:0000003		AT5G51760	GO:0000003		AT1G53050	GO:0000166
AT1G75460	AT1G15730		AT1G20200	GO:0000003		AT5G54800	GO:0000003		AT1G06430	GO:0000166
AT3G07100	AT1G15820		AT1G60170	GO:0000003		AT5G17710	GO:0000003		AT1G67840	GO:0000166
AT3G44340	AT1G15850		AT1G55600	GO:0000003		AT5G45980	GO:0000003		AT1G26230	GO:0000166
AT4G32640	AT1G15980		AT1G43710	GO:0000003		AT5G61410	GO:0000003		AT1G55490	GO:0000166
AT5G12150	AT1G16300		AT1G14030	GO:0000003		AT5G47190	GO:0000003		AT1G24280	GO:0000166
AT5G19390	AT1G16440		AT1G32500	GO:0000003		AT5G52970	GO:0000003		AT1G12000	GO:0000166
AT2G30390	AT1G16610		AT1G31814	GO:0000003		AT1G59870	GO:0000166		AT1G74470	GO:0000166
AT3G20150	AT1G16880		AT1G53330	GO:0000003		AT1G58060	GO:0000166		AT1G42970	GO:0000166
AT2G33450	AT1G17420		AT1G34430	GO:0000003		AT1G66950	GO:0000166		AT1G14370	GO:0000166
AT5G13390	AT1G17440		AT1G32200	GO:0000003		AT1G15210	GO:0000166		AT1G61590	GO:0000166
AT1G23730	AT1G18170		AT1G48580	GO:0000003		AT1G15520	GO:0000166		AT1G79530	GO:0000166
AT1G70410	AT1G18370		AT1G12860	GO:0000003		AT1G58050	GO:0000166		AT1G09840	GO:0000166
AT3G01500	AT1G18440		AT1G18450	GO:0000003		AT1G02890	GO:0000166		AT1G16300	GO:0000166
AT3G01510	AT1G18490		AT1G48850	GO:0000003		AT1G62130	GO:0000166		AT1G57870	GO:0000166
AT5G14740	AT1G18890		AT1G67440	GO:0000003		AT1G79560	GO:0000166		AT1G24530	GO:0000166
AT2G17220	AT1G19150		AT1G66330	GO:0000003		AT1G18370	GO:0000166		AT1G07570	GO:0000166
AT4G35600	AT1G19510		AT1G71920	GO:0000003		AT1G08720	GO:0000166		AT1G03630	GO:0000166
AT1G65280	AT1G19890		AT1G80620	GO:0000003		AT1G12430	GO:0000166		AT1G32380	GO:0000166
AT3G23940	AT1G20020		AT1G06190	GO:0000003		AT1G01950	GO:0000166		AT1G12900	GO:0000166
AT5G24000	AT1G20340		AT1G12260	GO:0000003		AT1G21730	GO:0000166		AT1G76370	GO:0000166
AT5G52540	AT1G21730		AT1G43170	GO:0000003		AT1G63700	GO:0000166		AT1G20020	GO:0000166
AT5G26030	AT1G22020		AT1G32240	GO:0000003		AT1G26150	GO:0000166		AT1G51660	GO:0000166
AT1G13460	AT1G23190		AT1G61800	GO:0000003		AT1G23540	GO:0000166		AT1G66200	GO:0000166
AT3G09880	AT1G23400		AT1G30480	GO:0000003		AT1G50250	GO:0000166		AT1G13440	GO:0000166
AT3G26020	AT1G23540		AT1G54060	GO:0000003		AT1G09600	GO:0000166		AT1G24360	GO:0000166
AT3G54930	AT1G23730		AT1G76370	GO:0000003		AT1G70460	GO:0000166		AT1G60000	GO:0000166
AT2G01140	AT1G24280		AT1G79230	GO:0000003		AT1G49270	GO:0000166		AT1G75440	GO:0000166
AT2G01140	AT1G24360		AT1G09340	GO:0000003		AT1G53050	GO:0000166		AT1G45050	GO:0000166
AT2G21330	AT1G24490		AT1G55900	GO:0000003		AT1G06430	GO:0000166		AT4G14150	GO:0000166
AT4G38970	AT1G24530		AT1G69380	GO:0000003		AT1G73170	GO:0000166		AT4G02480	GO:0000166
AT1G05610	AT1G25560		AT1G77470	GO:0000003		AT1G71530	GO:0000166		AT2G18790	GO:0000166
AT2G44050	AT1G26150		AT1G05690	GO:0000003		AT1G09420	GO:0000166		AT4G16250	GO:0000166
AT1G25500	AT1G26160		AT1G28300	GO:0000003		AT1G26230	GO:0000166		AT2G28620	GO:0000166
AT3G12250	AT1G26230		AT1G25560	GO:0000003		AT1G55490	GO:0000166		AT2G25140	GO:0000166
AT4G29060	AT1G26945		AT1G19350	GO:0000003		AT1G24280	GO:0000166		AT4G15530	GO:0000166
AT4G29060	AT1G26970		AT1G68840	GO:0000003		AT1G32440	GO:0000166		AT4G14330	GO:0000166
AT2G28620	AT1G27680		AT1G13260	GO:0000003		AT1G12000	GO:0000166		AT2G14120	GO:0000166
AT3G45850	AT1G29910		AT1G21690	GO:0000003		AT1G76040	GO:0000166		AT4G33650	GO:0000166
AT1G06950	AT1G29920		AT1G13440	GO:0000003		AT1G18890	GO:0000166		AT2G30950	GO:0000166
AT1G06950	AT1G29930		AT1G75080	GO:0000003		AT1G27680	GO:0000166		AT2G42520	GO:0000166
AT1G09840	AT1G30100		AT1G65260	GO:0000003		AT1G52290	GO:0000166		AT2G28000	GO:0000166
AT1G57870	AT1G30120		AT1G22090	GO:0000003		AT1G07270	GO:0000166		AT2G17890	GO:0000166
AT1G79560	AT1G30510		AT1G12980	GO:0000003		AT1G16440	GO:0000166		AT4G04770	GO:0000166
AT4G29750	AT1G31220		AT1G48550	GO:0000003		AT1G47840	GO:0000166		AT4G21940	GO:0000166
AT3G02060	AT1G31800		AT1G69690	GO:0000003		AT1G76360	GO:0000166		AT4G36070	GO:0000166
AT3G29320	AT1G32160		AT1G24590	GO:0000003		AT1G74470	GO:0000166		AT4G23650	GO:0000166
AT3G08960	AT1G32380		AT1G69210	GO:0000003		AT1G72540	GO:0000166		AT2G26700	GO:0000166
AT2G25140	AT1G32440		AT1G53580	GO:0000003		AT1G42970	GO:0000166		AT4G23100	GO:0000166
AT5G15450	AT1G32500		AT1G01520	GO:0000003		AT1G14370	GO:0000166		AT4G33030	GO:0000166
AT5G15450	AT1G32550		AT1G03860	GO:0000003		AT1G61590	GO:0000166		AT4G20360	GO:0000166
AT4G14330	AT1G32730		AT1G36390	GO:0000003		AT1G79530	GO:0000166		AT2G39730	GO:0000166
AT1G01950	AT1G32900		AT1G64520	GO:0000003		AT1G09840	GO:0000166		AT2G05940	GO:0000166
AT1G12430	AT1G33290		AT1G76980	GO:0000003		AT1G16300	GO:0000166		AT4G02930	GO:0000166
AT1G61800	AT1G35510		AT1G46480	GO:0000003		AT1G57870	GO:0000166		AT2G02800	GO:0000166
AT4G03950	AT1G35680		AT1G07890	GO:0000003		AT1G24530	GO:0000166		AT4G18480	GO:0000166
AT5G54800	AT1G35910		AT1G21390	GO:0000003		AT1G16610	GO:0000166		AT2G28930	GO:0000166
AT1G08720	AT1G36370		AT1G09157	GO:0000003		AT1G26970	GO:0000166		AT4G35600	GO:0000166
AT1G06410	AT1G38065		AT1G78630	GO:0000003		AT1G10700	GO:0000166		AT2G17220	GO:0000166
AT1G68020	AT1G38131		AT1G49510	GO:0000003		AT1G07570	GO:0000166		AT2G35390	GO:0000166
AT4G17770	AT1G42960		AT1G21970	GO:0000003		AT1G03630	GO:0000166		AT4G27440	GO:0000166
AT1G18370	AT1G42970		AT1G11430	GO:0000003		AT1G32380	GO:0000166		AT2G39660	GO:0000166
AT1G09600	AT1G43310		AT1G65360	GO:0000003		AT1G74490	GO:0000166		AT2G44530	GO:0000166
AT1G53050	AT1G43560		AT1G05190	GO:0000003		AT1G12900	GO:0000166		AT2G06050	GO:0000166
AT5G44290	AT1G43800		AT1G35680	GO:0000003		AT1G69790	GO:0000166		AT2G45770	GO:0000166
AT5G17170	AT1G44000		AT1G02780	GO:0000003		AT1G30510	GO:0000166		AT2G21280	GO:0000166
AT3G04260	AT1G44110		AT1G19080	GO:0000003		AT1G76370	GO:0000166		AT2G28760	GO:0000166
AT3G04260	AT1G44446		AT1G30475	GO:0000003		AT1G33290	GO:0000166		AT2G21940	GO:0000166
AT3G22690	AT1G45050		AT1G48175	GO:0000003		AT1G20020	GO:0000166		AT3G16340	GO:0000166
AT1G63700	AT1G45474		AT1G01370	GO:0000003		AT1G51660	GO:0000166		AT3G23670	GO:0000166
AT2G14120	AT1G45688		AT1G56200	GO:0000003		AT1G66200	GO:0000166		AT3G17850	GO:0000166
AT4G33650	AT1G47670		AT1G04635	GO:0000003		AT1G80670	GO:0000166		AT3G44050	GO:0000166
AT4G02260	AT1G47840		AT1G02140	GO:0000003		AT1G13440	GO:0000166		AT3G20150	GO:0000166
AT3G56040	AT1G48450		AT1G75350	GO:0000003		AT1G24360	GO:0000166		AT3G45850	GO:0000166
AT1G67930	AT1G48850		AT1G19890	GO:0000003		AT1G60000	GO:0000166		AT3G04260	GO:0000166
AT2G29650	AT1G48860		AT1G32370	GO:0000003		AT1G75440	GO:0000166		AT3G02060	GO:0000166
AT4G00370	AT1G49270		AT1G49400	GO:0000003		AT1G45050	GO:0000166		AT3G48560	GO:0000166
AT5G38560	AT1G49890		AT1G20280	GO:0000003		AT1G15850	GO:0000166		AT3G24550	GO:0000166
AT5G20930	AT1G49970		AT1G61200	GO:0000003		AT4G14150	GO:0000166		AT3G58570	GO:0000166
AT5G13030	AT1G50250		AT4G27010	GO:0000003		AT4G24450	GO:0000166		AT3G55400	GO:0000166
AT5G13800	AT1G50260		AT2G26890	GO:0000003		AT4G02480	GO:0000166		AT3G58510	GO:0000166
AT5G43210	AT1G50900		AT4G22970	GO:0000003		AT4G24860	GO:0000166		AT3G13490	GO:0000166
AT5G66090	AT1G51190		AT2G25660	GO:0000003		AT2G21380	GO:0000166		AT3G13470	GO:0000166
AT5G02830	AT1G51440		AT4G38600	GO:0000003		AT4G39050	GO:0000166		AT3G22960	GO:0000166
AT4G32770	AT1G51660		AT4G31160	GO:0000003		AT2G28620	GO:0000166		AT3G20410	GO:0000166
AT3G18390	AT1G52220		AT4G35800	GO:0000003		AT2G37420	GO:0000166		AT3G46780	GO:0000166
AT2G18940	AT1G52230		AT4G14970	GO:0000003		AT2G25140	GO:0000166		AT3G09880	GO:0000166
AT1G13170	AT1G52290		AT2G03150	GO:0000003		AT4G14330	GO:0000166		AT3G47520	GO:0000166
AT1G77730	AT1G52420		AT2G34780	GO:0000003		AT2G14120	GO:0000166		AT3G26650	GO:0000166
AT2G31020	AT1G53050		AT2G05120	GO:0000003		AT4G33650	GO:0000166		AT3G55450	GO:0000166
AT4G08180	AT1G54580		AT2G02480	GO:0000003		AT2G30950	GO:0000166		AT3G24790	GO:0000166
AT3G21650	AT1G54630		AT4G21710	GO:0000003		AT4G34440	GO:0000166		AT3G21220	GO:0000166
AT4G15415	AT1G54690		AT4G20160	GO:0000003		AT2G18470	GO:0000166		AT3G46440	GO:0000166
AT2G24050	AT1G54780		AT4G25120	GO:0000003		AT2G42520	GO:0000166		AT3G03890	GO:0000166
AT5G57870	AT1G55490		AT4G20060	GO:0000003		AT2G28000	GO:0000166		AT5G35840	GO:0000166
AT1G14970	AT1G57770		AT4G23250	GO:0000003		AT2G38910	GO:0000166		AT5G15450	GO:0000166
AT1G35510	AT1G57870		AT4G36630	GO:0000003		AT2G31500	GO:0000166		AT5G51070	GO:0000166
AT2G01480	AT1G58050		AT4G04350	GO:0000003		AT2G17890	GO:0000166		AT5G20930	GO:0000166
AT1G52420	AT1G58060		AT4G09980	GO:0000003		AT4G04770	GO:0000166		AT5G15250	GO:0000166
AT3G15940	AT1G59650		AT4G29060	GO:0000003		AT4G21940	GO:0000166		AT5G38560	GO:0000166
AT2G20020	AT1G59870		AT4G11230	GO:0000003		AT2G29680	GO:0000166		AT5G44290	GO:0000166
AT1G32380	AT1G60000		AT2G39810	GO:0000003		AT4G36070	GO:0000166		AT5G56500	GO:0000166
AT2G35390	AT1G60950		AT4G02460	GO:0000003		AT4G23650	GO:0000166		AT5G13110	GO:0000166
AT2G44530	AT1G61590		AT2G28880	GO:0000003		AT2G26700	GO:0000166		AT5G35790	GO:0000166
AT5G58230	AT1G61800		AT2G45460	GO:0000003		AT4G23100	GO:0000166		AT5G18820	GO:0000166
AT5G58230	AT1G62130		AT4G14510	GO:0000003		AT2G19860	GO:0000166		AT5G03940	GO:0000166
AT4G33630	AT1G62640		AT2G23380	GO:0000003		AT4G29130	GO:0000166		AT5G66210	GO:0000166
AT1G69526	AT1G63610		AT4G31880	GO:0000003		AT4G33030	GO:0000166		AT5G48300	GO:0000166
AT3G09650	AT1G63700		AT2G38020	GO:0000003		AT4G20360	GO:0000166		AT5G18610	GO:0000166
AT3G22960	AT1G65620		AT4G11830	GO:0000003		AT2G39730	GO:0000166		AT5G26030	GO:0000166
AT3G13490	AT1G66200		AT2G38280	GO:0000003		AT2G05940	GO:0000166		AT5G58330	GO:0000166
AT2G06050	AT1G66950		AT4G33990	GO:0000003		AT4G02930	GO:0000166		AT5G35630	GO:0000166
AT2G42520	AT1G67080		AT2G41720	GO:0000003		AT2G34650	GO:0000166		AT5G45930	GO:0000166
AT3G58510	AT1G67090		AT4G24270	GO:0000003		AT2G02800	GO:0000166		AT5G47070	GO:0000166
AT3G58570	AT1G67280		AT4G12620	GO:0000003		AT4G18480	GO:0000166		AT5G01020	GO:0000166
AT1G44446	AT1G67560		AT4G14700	GO:0000003		AT2G28930	GO:0000166		AT5G54190	GO:0000166
AT5G01830	AT1G67810		AT2G14120	GO:0000003		AT4G35600	GO:0000166		AT5G02290	GO:0000166
AT3G19420	AT1G67820		AT4G33650	GO:0000003		AT2G17220	GO:0000166		AT5G02800	GO:0000166
AT5G13550	AT1G67930		AT2G34880	GO:0000003		AT2G35390	GO:0000166		AT5G09660	GO:0000166
AT2G17890	AT1G68020		AT4G21270	GO:0000003		AT4G27440	GO:0000166		AT5G66190	GO:0000166
AT4G36070	AT1G68490		AT4G05190	GO:0000003		AT2G39660	GO:0000166		AT5G59290	GO:0000166
AT5G66210	AT1G68730		AT2G04030	GO:0000003		AT2G44530	GO:0000166		AT5G17710	GO:0000166
AT1G26230	AT1G68840		AT4G13130	GO:0000003		AT2G06050	GO:0000166		AT5G52100	GO:0000166
AT1G55490	AT1G69523		AT2G34220	GO:0000003		AT4G05390	GO:0000166		AT5G20720	GO:0000166
AT3G13470	AT1G69526		AT4G11160	GO:0000003		AT2G45770	GO:0000166		AT5G42990	GO:0000166
AT5G56500	AT1G69790		AT4G02570	GO:0000003		AT2G21280	GO:0000166		AT1G20020	GO:0003674
AT2G46090	AT1G70410		AT2G47250	GO:0000003		AT2G28760	GO:0000166		AT1G32550	GO:0003674
AT2G46100	AT1G70460		AT2G32370	GO:0000003		AT4G24770	GO:0000166		AT1G76100	GO:0003674
AT1G78090	AT1G71530		AT2G16500	GO:0000003		AT2G21940	GO:0000166		AT1G20340	GO:0003674
AT4G12430	AT1G72520		AT2G21470	GO:0000003		AT2G22870	GO:0000166		AT4G03280	GO:0003674
AT4G22590	AT1G72540		AT4G10760	GO:0000003		AT2G37220	GO:0000166		AT3G15360	GO:0003674
AT5G51460	AT1G73170		AT2G32950	GO:0000003		AT3G16340	GO:0000166		AT5G42650	GO:0003674
AT5G65140	AT1G74470		AT4G20090	GO:0000003		AT3G23670	GO:0000166		AT5G66190	GO:0003674
AT1G24280	AT1G74490		AT2G04842	GO:0000003		AT3G17850	GO:0000166		AT2G42520	GO:0003676
AT5G13110	AT1G74500		AT4G26300	GO:0000003		AT3G44050	GO:0000166		AT3G58570	GO:0003676
AT5G35790	AT1G74960		AT4G36390	GO:0000003		AT3G20150	GO:0000166		AT3G58510	GO:0003676
AT3G11590	AT1G75330		AT2G21710	GO:0000003		AT3G45850	GO:0000166		AT3G13490	GO:0003676
AT5G48130	AT1G75440		AT2G18330	GO:0000003		AT3G12020	GO:0000166		AT1G27510	GO:0003677
AT2G22450	AT1G75600		AT4G36580	GO:0000003		AT3G48870	GO:0000166		AT1G51190	GO:0003677
AT5G59750	AT1G76040		AT2G01420	GO:0000003		AT3G54870	GO:0000166		AT1G13960	GO:0003677
AT5G64300	AT1G76100		AT2G40700	GO:0000003		AT3G04260	GO:0000166		AT1G64860	GO:0003677
AT1G48860	AT1G76360		AT2G28000	GO:0000003		AT3G18810	GO:0000166		AT1G25560	GO:0003677
AT2G45300	AT1G76370		AT4G18350	GO:0000003		AT3G10420	GO:0000166		AT1G68840	GO:0003677
AT5G03940	AT1G76570		AT2G31530	GO:0000003		AT3G48560	GO:0000166		AT1G13260	GO:0003677
AT3G48560	AT1G76760		AT4G31430	GO:0000003		AT3G24550	GO:0000166		AT1G79700	GO:0003677
AT5G08415	AT1G77390		AT2G16570	GO:0000003		AT3G58570	GO:0000166		AT1G54690	GO:0003677
AT5G08540	AT1G77730		AT4G39620	GO:0000003		AT3G10660	GO:0000166		AT1G08880	GO:0003677
AT3G24550	AT1G77750		AT4G34740	GO:0000003		AT3G01085	GO:0000166		AT1G19890	GO:0003677
AT1G79700	AT1G78090		AT2G44490	GO:0000003		AT3G55400	GO:0000166		AT1G13370	GO:0003677
AT1G49890	AT1G78140		AT2G31340	GO:0000003		AT3G58510	GO:0000166		AT1G75600	GO:0003677
AT3G19570	AT1G78390		AT4G31180	GO:0000003		AT3G13490	GO:0000166		AT1G09200	GO:0003677
AT1G30100	AT1G79040		AT2G41500	GO:0000003		AT3G50530	GO:0000166		AT1G19510	GO:0003677
AT1G78390	AT1G79530		AT4G10180	GO:0000003		AT3G19100	GO:0000166		AT4G25540	GO:0003677
AT3G14440	AT1G79560		AT4G00490	GO:0000003		AT3G13470	GO:0000166		AT2G24050	GO:0003677
AT4G18350	AT1G79700		AT2G26700	GO:0000003		AT3G22960	GO:0000166		AT2G25330	GO:0003677
AT1G23190	AT1G80070		AT2G19450	GO:0000003		AT3G05050	GO:0000166		AT4G33630	GO:0003677
AT5G51820	AT1G80480		AT2G47620	GO:0000003		AT3G27580	GO:0000166		AT4G04770	GO:0003677
AT1G12330	AT1G80670		AT4G14590	GO:0000003		AT3G12690	GO:0000166		AT2G36990	GO:0003677
AT3G55400	AT2G01140		AT4G05410	GO:0000003		AT3G23920	GO:0000166		AT2G01940	GO:0003677
AT2G44990	AT2G01480		AT4G35090	GO:0000003		AT3G47450	GO:0000166		AT2G42380	GO:0003677
AT4G18570	AT2G01940		AT4G13940	GO:0000003		AT3G02810	GO:0000166		AT2G46820	GO:0003677
AT4G02930	AT2G02070		AT4G22910	GO:0000003		AT3G20410	GO:0000166		AT4G40030	GO:0003677
AT4G20360	AT2G02080		AT4G21130	GO:0000003		AT3G46780	GO:0000166		AT4G40040	GO:0003677
AT1G67840	AT2G02800		AT2G22250	GO:0000003		AT3G09880	GO:0000166		AT2G38810	GO:0003677
AT3G27740	AT2G04360		AT4G11920	GO:0000003		AT3G44610	GO:0000166		AT4G39250	GO:0003677
AT2G39730	AT2G05070		AT2G44190	GO:0000003		AT3G26940	GO:0000166		AT3G04260	GO:0003677
AT1G32900	AT2G05100		AT4G30400	GO:0000003		AT3G09830	GO:0000166		AT3G02060	GO:0003677
AT3G12930	AT2G05940		AT2G33610	GO:0000003		AT3G47520	GO:0000166		AT3G12250	GO:0003677
AT5G01330	AT2G06050		AT4G14680	GO:0000003		AT3G26650	GO:0000166		AT3G25730	GO:0003677
AT3G14900	AT2G06520		AT2G03200	GO:0000003		AT3G55450	GO:0000166		AT3G58120	GO:0003677
AT3G14900	AT2G13680		AT4G31690	GO:0000003		AT3G24790	GO:0000166		AT3G27360	GO:0003677
AT3G55800	AT2G14120		AT2G34650	GO:0000003		AT3G21220	GO:0000166		AT5G57870	GO:0003677
AT2G21280	AT2G14880		AT4G32720	GO:0000003		AT3G53460	GO:0000166		AT5G24120	GO:0003677
AT1G12000	AT2G17220		AT2G18650	GO:0000003		AT3G46440	GO:0000166		AT5G44316	GO:0003677
AT4G26900	AT2G17890		AT2G25840	GO:0000003		AT3G03890	GO:0000166		AT5G11260	GO:0003677
AT4G26900	AT2G18470		AT4G21210	GO:0000003		AT3G48750	GO:0000166		AT5G65350	GO:0003677
AT5G48730	AT2G18940		AT2G35230	GO:0000003		AT5G53460	GO:0000166		AT5G65360	GO:0003677
AT2G36990	AT2G19860		AT4G32400	GO:0000003		AT5G06670	GO:0000166		AT5G10390	GO:0003677
AT2G28000	AT2G20020		AT4G29860	GO:0000003		AT5G15450	GO:0000166		AT5G10400	GO:0003677
AT2G28000	AT2G20260		AT2G26350	GO:0000003		AT5G04810	GO:0000166		AT5G10980	GO:0003677
AT5G18820	AT2G21280		AT2G33880	GO:0000003		AT5G50920	GO:0000166		AT1G19510	GO:0003682
AT1G07280	AT2G21330		AT2G17420	GO:0000003		AT5G42270	GO:0000166		AT4G39250	GO:0003682
AT2G29670	AT2G21380		AT4G35460	GO:0000003		AT5G20930	GO:0000166		AT1G51190	GO:0003700
AT3G47080	AT2G21590		AT2G26830	GO:0000003		AT5G15250	GO:0000166		AT1G13960	GO:0003700
AT1G38065	AT2G21940		AT4G26500	GO:0000003		AT5G44290	GO:0000166		AT1G64860	GO:0003700
AT1G38131	AT2G21990		AT4G11300	GO:0000003		AT5G39420	GO:0000166		AT1G25560	GO:0003700
AT1G51190	AT2G22230		AT2G18510	GO:0000003		AT5G56500	GO:0000166		AT1G68840	GO:0003700
AT5G13260	AT2G22870		AT4G30580	GO:0000003		AT5G13110	GO:0000166		AT1G13260	GO:0003700
AT1G02910	AT2G24020		AT2G26060	GO:0000003		AT5G35170	GO:0000166		AT1G79700	GO:0003700
AT2G36500	AT2G24060		AT4G28210	GO:0000003		AT5G47750	GO:0000166		AT1G19510	GO:0003700
AT3G52950	AT2G24490		AT4G35450	GO:0000003		AT5G35790	GO:0000166		AT4G04770	GO:0003700
AT5G50530	AT2G25080		AT2G01110	GO:0000003		AT5G18820	GO:0000166		AT2G36990	GO:0003700
AT5G50640	AT2G25140		AT4G36950	GO:0000003		AT5G03940	GO:0000166		AT2G01940	GO:0003700
AT5G63490	AT2G25320		AT2G43430	GO:0000003		AT5G12480	GO:0000166		AT2G42380	GO:0003700
AT3G48420	AT2G25330		AT2G30920	GO:0000003		AT5G66210	GO:0000166		AT4G39250	GO:0003700
AT4G04770	AT2G25605		AT4G09000	GO:0000003		AT5G48300	GO:0000166		AT3G12250	GO:0003700
AT5G44316	AT2G25620		AT2G21170	GO:0000003		AT5G18610	GO:0000166		AT3G25730	GO:0003700
AT2G32040	AT2G26100		AT4G00650	GO:0000003		AT5G40030	GO:0000166		AT3G58120	GO:0003700
AT2G26100	AT2G26700		AT2G24060	GO:0000003		AT5G55910	GO:0000166		AT5G24120	GO:0003700
AT5G48300	AT2G26920		AT2G31150	GO:0000003		AT5G26030	GO:0000166		AT5G44316	GO:0003700
AT3G20410	AT2G27510		AT4G21190	GO:0000003		AT5G58330	GO:0000166		AT5G11260	GO:0003700
AT4G21940	AT2G27680		AT4G01280	GO:0000003		AT5G35630	GO:0000166		AT1G64880	GO:0003723
AT4G23650	AT2G27820		AT2G22870	GO:0000003		AT5G03320	GO:0000166		AT1G20020	GO:0003723
AT4G23100	AT2G28000		AT2G39290	GO:0000003		AT5G45930	GO:0000166		AT1G06680	GO:0003723
AT4G23100	AT2G28500		AT2G12940	GO:0000003		AT5G18660	GO:0000166		AT1G60000	GO:0003723
AT1G45050	AT2G28620		AT4G39940	GO:0000003		AT5G47070	GO:0000166		AT1G35680	GO:0003723
AT1G75440	AT2G28760		AT2G45330	GO:0000003		AT5G01020	GO:0000166		AT4G29750	GO:0003723
AT5G42990	AT2G28800		AT2G28200	GO:0000003		AT5G54190	GO:0000166		AT2G24050	GO:0003723
AT4G16820	AT2G28930		AT4G35900	GO:0000003		AT5G02290	GO:0000166		AT2G20020	GO:0003723
AT1G61590	AT2G29650		AT4G35280	GO:0000003		AT5G02800	GO:0000166		AT4G15415	GO:0003723
AT2G05940	AT2G29670		AT2G03050	GO:0000003		AT5G09660	GO:0000166		AT4G17560	GO:0003723
AT3G55450	AT2G29680		AT4G17460	GO:0000003		AT5G66190	GO:0000166		AT2G30790	GO:0003723
AT5G01020	AT2G30390		AT4G30690	GO:0000003		AT5G59290	GO:0000166		AT3G18390	GO:0003723
AT1G47670	AT2G30550		AT4G03950	GO:0000003		AT5G17710	GO:0000166		AT3G09650	GO:0003723
AT1G11840	AT2G30790		AT2G14750	GO:0000003		AT5G11480	GO:0000166		AT3G21650	GO:0003723
AT1G67280	AT2G30950		AT4G33460	GO:0000003		AT5G52100	GO:0000166		AT3G63490	GO:0003723
AT3G63130	AT2G31020		AT2G17180	GO:0000003		AT5G50250	GO:0000166		AT3G15190	GO:0003723
AT5G19320	AT2G31500		AT2G12900	GO:0000003		AT5G37720	GO:0000166		AT3G13120	GO:0003723
AT5G42650	AT2G32040		AT2G33990	GO:0000003		AT5G47840	GO:0000166		AT5G03940	GO:0003723
AT5G55220	AT2G32190		AT2G13150	GO:0000003		AT5G20720	GO:0000166		AT5G66190	GO:0003723
AT1G06800	AT2G33100		AT2G40300	GO:0000003		AT5G59950	GO:0000166		AT5G47190	GO:0003723
AT1G51440	AT2G33270		AT2G18020	GO:0000003		AT5G42990	GO:0000166		AT5G14320	GO:0003723
AT2G30550	AT2G33450		AT2G37920	GO:0000003		AT1G31800	GO:0003674		AT1G18370	GO:0003774
AT5G13840	AT2G33610		AT4G31700	GO:0000003		AT1G20020	GO:0003674		AT1G12430	GO:0003774
AT2G27680	AT2G33880		AT2G39795	GO:0000003		AT1G32550	GO:0003674		AT1G01950	GO:0003774
AT3G02750	AT2G34420		AT2G39790	GO:0000003		AT1G03680	GO:0003674		AT1G21730	GO:0003774
AT5G36250	AT2G34430		AT4G11150	GO:0000003		AT1G76760	GO:0003674		AT4G14150	GO:0003774
AT2G37680	AT2G34590		AT4G17560	GO:0000003		AT1G76100	GO:0003674		AT2G28620	GO:0003774
AT2G26700	AT2G34650		AT4G27990	GO:0000003		AT1G20340	GO:0003674		AT4G14330	GO:0003774
AT3G46780	AT2G35390		AT4G34730	GO:0000003		AT1G43560	GO:0003674		AT3G23670	GO:0003774
AT5G24120	AT2G36500		AT2G15890	GO:0000003		AT1G10960	GO:0003674		AT3G44050	GO:0003774
AT5G24120	AT2G36680		AT2G18290	GO:0000003		AT1G60950	GO:0003674		AT3G20150	GO:0003774
AT1G14030	AT2G36990		AT2G03850	GO:0000003		AT2G33270	GO:0003674		AT3G45850	GO:0003774
AT5G58330	AT2G37220		AT2G03740	GO:0000003		AT4G03280	GO:0003674		AT1G59870	GO:0003824
AT1G13960	AT2G37420		AT2G37000	GO:0000003		AT4G03520	GO:0003674		AT1G78390	GO:0003824
AT1G76370	AT2G37680		AT4G03240	GO:0000003		AT2G27510	GO:0003674		AT1G24280	GO:0003824
AT3G24790	AT2G37980		AT2G18390	GO:0000003		AT3G53130	GO:0003674		AT1G30100	GO:0003824
AT5G02800	AT2G38140		AT2G33740	GO:0000003		AT3G15360	GO:0003674		AT1G23190	GO:0003824
AT5G18610	AT2G38470		AT4G31380	GO:0000003		AT3G02730	GO:0003674		AT1G44446	GO:0003824
AT1G19920	AT2G38630		AT4G19350	GO:0000003		AT5G42650	GO:0003674		AT1G74470	GO:0003824
AT3G22890	AT2G38810		AT4G16750	GO:0000003		AT5G66190	GO:0003674		AT1G62180	GO:0003824
AT4G14680	AT2G38910		AT2G46990	GO:0000003		AT5G61440	GO:0003674		AT1G42970	GO:0003824
AT5G43780	AT2G39470		AT2G42870	GO:0000003		AT5G16400	GO:0003674		AT1G48850	GO:0003824
AT2G01940	AT2G39660		AT4G34620	GO:0000003		AT5G10000	GO:0003674		AT1G79530	GO:0003824
AT1G13440	AT2G39730		AT4G29660	GO:0000003		AT1G58060	GO:0003676		AT1G16300	GO:0003824
AT1G16300	AT2G40300		AT4G39250	GO:0000003		AT1G58050	GO:0003676		AT1G30120	GO:0003824
AT1G79530	AT2G40490		AT4G01060	GO:0000003		AT1G14580	GO:0003676		AT1G03630	GO:0003824
AT4G16490	AT2G41040		AT3G48190	GO:0000003		AT2G42520	GO:0003676		AT1G12900	GO:0003824
AT1G32500	AT2G41410		AT3G05680	GO:0000003		AT2G02070	GO:0003676		AT1G43800	GO:0003824
AT4G33030	AT2G41830		AT3G12810	GO:0000003		AT2G02080	GO:0003676		AT1G20020	GO:0003824
AT2G38630	AT2G42380		AT3G27670	GO:0000003		AT4G02670	GO:0003676		AT1G66200	GO:0003824
AT3G54190	AT2G42520		AT3G12980	GO:0000003		AT2G24490	GO:0003676		AT1G67280	GO:0003824
AT1G24530	AT2G43710		AT3G18110	GO:0000003		AT4G35770	GO:0003676		AT1G13440	GO:0003824
AT1G74470	AT2G43950		AT3G11960	GO:0000003		AT3G58570	GO:0003676		AT1G11840	GO:0003824
AT1G15980	AT2G44530		AT3G08850	GO:0000003		AT3G58510	GO:0003676		AT1G70410	GO:0003824
AT5G47070	AT2G44810		AT3G04340	GO:0000003		AT3G13490	GO:0003676		AT1G06680	GO:0003824
AT1G15730	AT2G44990		AT3G60740	GO:0000003		AT3G50700	GO:0003676		AT1G23730	GO:0003824
AT1G80480	AT2G45300		AT3G18290	GO:0000003		AT5G04810	GO:0003676		AT1G13280	GO:0003824
AT3G01060	AT2G45770		AT3G61780	GO:0000003		AT5G44160	GO:0003676		AT1G18170	GO:0003824
AT3G11170	AT2G46220		AT3G48110	GO:0000003		AT5G37720	GO:0003676		AT1G75440	GO:0003824
AT5G05580	AT2G46820		AT3G48470	GO:0000003		AT5G59950	GO:0003676		AT1G45050	GO:0003824
AT1G62640	AT3G01015		AT3G19700	GO:0000003		AT1G17440	GO:0003677		AT4G15530	GO:0003824
AT1G43800	AT3G01060		AT3G05790	GO:0000003		AT1G51190	GO:0003677		AT2G44990	GO:0003824
AT2G43710	AT3G01085		AT3G10390	GO:0000003		AT1G13960	GO:0003677		AT4G26900	GO:0003824
AT3G02610	AT3G01500		AT3G23070	GO:0000003		AT1G25560	GO:0003677		AT4G18350	GO:0003824
AT3G02620	AT3G01550		AT3G16290	GO:0000003		AT1G68840	GO:0003677		AT2G36500	GO:0003824
AT3G02630	AT3G02610		AT3G20440	GO:0000003		AT1G13260	GO:0003677		AT4G23100	GO:0003824
AT5G16230	AT3G02620		AT3G49170	GO:0000003		AT1G79700	GO:0003677		AT2G30390	GO:0003824
AT5G16240	AT3G02630		AT3G18390	GO:0000003		AT1G01250	GO:0003677		AT4G32770	GO:0003824
AT1G12900	AT3G02730		AT3G15354	GO:0000003		AT1G01370	GO:0003677		AT2G22450	GO:0003824
AT1G42970	AT3G02750		AT3G01610	GO:0000003		AT1G54690	GO:0003677		AT4G16490	GO:0003824
AT3G26650	AT3G02810		AT3G20630	GO:0000003		AT1G08880	GO:0003677		AT4G04610	GO:0003824
AT1G45688	AT3G02900		AT3G06980	GO:0000003		AT1G19890	GO:0003677		AT4G21990	GO:0003824
AT1G48850	AT3G03050		AT3G53700	GO:0000003		AT1G13370	GO:0003677		AT4G18480	GO:0003824
AT1G48850	AT3G03740		AT3G55610	GO:0000003		AT1G75600	GO:0003677		AT2G34590	GO:0003824
AT2G45770	AT3G03760		AT3G54350	GO:0000003		AT1G09200	GO:0003677		AT4G27440	GO:0003824
AT1G07570	AT3G03890		AT3G07060	GO:0000003		AT1G19510	GO:0003677		AT2G43710	GO:0003824
AT1G14370	AT3G04260		AT3G12080	GO:0000003		AT1G74500	GO:0003677		AT2G21330	GO:0003824
AT2G02800	AT3G04510		AT3G24560	GO:0000003		AT4G25540	GO:0003677		AT4G38970	GO:0003824
AT2G28930	AT3G05020		AT3G07020	GO:0000003		AT2G25330	GO:0003677		AT2G40490	GO:0003824
AT2G39660	AT3G05050		AT3G49240	GO:0000003		AT4G33630	GO:0003677		AT2G06050	GO:0003824
AT5G02290	AT3G05640		AT3G02280	GO:0000003		AT4G04770	GO:0003677		AT2G01140	GO:0003824
AT2G33180	AT3G07100		AT3G48250	GO:0000003		AT2G36990	GO:0003677		AT2G27680	GO:0003824
AT3G11630	AT3G07430		AT3G06350	GO:0000003		AT2G38470	GO:0003677		AT4G35760	GO:0003824
AT5G06290	AT3G07630		AT3G13490	GO:0000003		AT2G33610	GO:0003677		AT2G21280	GO:0003824
AT1G66200	AT3G07700		AT3G24440	GO:0000003		AT2G01940	GO:0003677		AT2G28760	GO:0003824
AT5G35630	AT3G08960		AT3G50530	GO:0000003		AT2G42380	GO:0003677		AT4G25700	GO:0003824
AT5G12040	AT3G09210		AT3G22960	GO:0000003		AT4G16750	GO:0003677		AT2G25080	GO:0003824
AT4G18480	AT3G09650		AT3G55510	GO:0000003		AT2G46820	GO:0003677		AT4G31870	GO:0003824
AT4G18480	AT3G09830		AT3G54650	GO:0000003		AT4G40030	GO:0003677		AT4G03280	GO:0003824
AT5G45930	AT3G09880		AT3G12670	GO:0000003		AT4G34590	GO:0003677		AT2G44050	GO:0003824
AT3G12710	AT3G10190		AT3G07780	GO:0000003		AT4G40040	GO:0003677		AT2G22230	GO:0003824
AT5G44680	AT3G10420		AT3G47450	GO:0000003		AT2G38810	GO:0003677		AT2G30790	GO:0003824
AT3G11410	AT3G10660		AT3G29290	GO:0000003		AT3G48870	GO:0003677		AT3G16340	GO:0003824
AT5G59220	AT3G11050		AT3G44880	GO:0000003		AT3G04260	GO:0003677		AT3G18390	GO:0003824
AT1G08510	AT3G11090		AT3G61710	GO:0000003		AT3G54320	GO:0003677		AT3G48560	GO:0003824
AT1G13260	AT3G11170		AT3G02660	GO:0000003		AT3G25730	GO:0003677		AT3G55400	GO:0003824
AT1G25560	AT3G11410		AT3G12340	GO:0000003		AT3G58120	GO:0003677		AT3G19420	GO:0003824
AT1G68840	AT3G11590		AT3G55870	GO:0000003		AT3G60490	GO:0003677		AT3G23940	GO:0003824
AT3G25730	AT3G11630		AT3G06430	GO:0000003		AT3G17609	GO:0003677		AT3G13490	GO:0003824
AT1G03130	AT3G12020		AT3G54090	GO:0000003		AT3G23230	GO:0003677		AT3G14440	GO:0003824
AT4G02770	AT3G12690		AT3G22890	GO:0000003		AT3G27360	GO:0003677		AT3G52950	GO:0003824
AT1G30120	AT3G12710		AT3G22990	GO:0000003		AT3G28857	GO:0003677		AT3G11170	GO:0003824
AT2G34590	AT3G13120		AT3G09300	GO:0000003		AT3G47710	GO:0003677		AT3G27740	GO:0003824
AT3G01550	AT3G13470		AT3G51530	GO:0000003		AT5G50920	GO:0003677		AT3G02610	GO:0003824
AT5G33320	AT3G13490		AT3G50700	GO:0000003		AT5G57390	GO:0003677		AT3G47520	GO:0003824
AT3G47520	AT3G14440		AT3G60000	GO:0000003		AT5G24120	GO:0003677		AT3G02620	GO:0003824
AT5G09660	AT3G14570		AT3G04680	GO:0000003		AT5G44316	GO:0003677		AT3G02630	GO:0003824
AT1G75330	AT3G14900		AT3G61140	GO:0000003		AT5G45980	GO:0003677		AT3G26650	GO:0003824
AT5G52100	AT3G14930		AT3G29185	GO:0000003		AT5G51990	GO:0003677		AT3G01500	GO:0003824
AT1G13270	AT3G15190		AT3G50790	GO:0000003		AT5G11260	GO:0003677		AT3G46440	GO:0003824
AT3G25740	AT3G15352		AT3G54380	GO:0000003		AT5G65350	GO:0003677		AT3G03890	GO:0003824
AT4G37040	AT3G15360		AT3G01200	GO:0000003		AT5G65360	GO:0003677		AT3G62030	GO:0003824
AT1G24360	AT3G15940		AT3G52940	GO:0000003		AT5G10390	GO:0003677		AT3G11630	GO:0003824
AT1G63610	AT3G16140		AT3G07310	GO:0000003		AT5G10400	GO:0003677		AT3G25780	GO:0003824
AT1G03630	AT3G16340		AT3G60830	GO:0000003		AT5G10980	GO:0003677		AT3G25760	GO:0003824
AT4G27440	AT3G17609		AT3G26350	GO:0000003		AT5G15160	GO:0003677		AT3G25770	GO:0003824
AT5G54190	AT3G17800		AT3G18680	GO:0000003		AT5G39860	GO:0003677		AT3G26060	GO:0003824
AT2G40490	AT3G17850		AT3G10670	GO:0000003		AT1G19510	GO:0003682		AT3G15360	GO:0003824
AT1G49970	AT3G18390		AT3G14750	GO:0000003		AT2G33610	GO:0003682		AT5G20930	GO:0003824
AT1G50900	AT3G18810		AT3G52380	GO:0000003		AT1G51190	GO:0003700		AT5G01830	GO:0003824
AT1G51660	AT3G19100		AT3G49660	GO:0000003		AT1G13960	GO:0003700		AT5G51820	GO:0003824
AT3G21220	AT3G19420		AT3G28460	GO:0000003		AT1G14580	GO:0003700		AT5G13110	GO:0003824
AT3G03890	AT3G19570		AT3G17170	GO:0000003		AT1G25560	GO:0003700		AT5G01330	GO:0003824
AT3G63490	AT3G19830		AT3G20550	GO:0000003		AT1G68840	GO:0003700		AT5G35790	GO:0003824
AT3G63490	AT3G20150		AT3G26790	GO:0000003		AT1G13260	GO:0003700		AT5G50530	GO:0003824
AT1G32550	AT3G20410		AT3G14020	GO:0000003		AT1G79700	GO:0003700		AT5G50640	GO:0003824
AT3G28460	AT3G21220		AT3G19980	GO:0000003		AT1G01250	GO:0003700		AT5G55220	GO:0003824
AT5G52970	AT3G21650		AT3G09600	GO:0000003		AT1G19510	GO:0003700		AT5G63490	GO:0003824
AT4G35760	AT3G22690		AT3G48750	GO:0000003		AT1G74500	GO:0003700		AT5G64300	GO:0003824
AT5G17710	AT3G22960		AT3G20070	GO:0000003		AT2G02070	GO:0003700		AT5G42650	GO:0003824
AT4G36530	AT3G23230		AT3G02820	GO:0000003		AT4G04770	GO:0003700		AT5G59750	GO:0003824
AT2G28760	AT3G23670		AT3G51140	GO:0000003		AT2G36990	GO:0003700		AT5G26030	GO:0003824
AT3G46440	AT3G23920		AT3G50750	GO:0000003		AT2G38470	GO:0003700		AT5G58330	GO:0003824
AT5G59290	AT3G24220		AT3G63060	GO:0000003		AT2G02080	GO:0003700		AT5G05580	GO:0003824
AT1G19150	AT3G24550		AT3G01470	GO:0000003		AT2G01940	GO:0003700		AT5G35630	GO:0003824
AT3G61470	AT3G24790		AT3G63210	GO:0000003		AT4G29100	GO:0003700		AT5G45930	GO:0003824
AT5G28450	AT3G25730		AT3G45960	GO:0000003		AT4G02670	GO:0003700		AT5G54190	GO:0003824
AT1G20020	AT3G25740		AT3G56090	GO:0000003		AT2G33880	GO:0003700		AT5G16230	GO:0003824
AT5G66190	AT3G25760		AT3G55605	GO:0000003		AT2G42380	GO:0003700		AT5G16240	GO:0003824
AT4G05060	AT3G25770		AT3G48680	GO:0000003		AT4G17600	GO:0003700		AT5G09660	GO:0003824
AT4G21450	AT3G25780		AT3G55620	GO:0000003		AT4G16750	GO:0003700		AT5G66190	GO:0003824
AT5G54110	AT3G25920		AT3G08740	GO:0000003		AT4G34590	GO:0003700		AT5G59290	GO:0003824
AT1G60000	AT3G26020		AT3G55030	GO:0000003		AT3G50700	GO:0003700		AT5G14740	GO:0003824
AT5G27560	AT3G26060		AT3G07430	GO:0000003		AT3G54320	GO:0003700		AT5G17710	GO:0003824
AT3G09210	AT3G26650		AT3G10110	GO:0000003		AT3G25730	GO:0003700		AT5G52570	GO:0003824
AT4G02800	AT3G26940		AT3G62100	GO:0000003		AT3G58120	GO:0003700		AT5G52100	GO:0003824
AT2G42380	AT3G27360		AT3G04620	GO:0000003		AT3G60490	GO:0003700		AT5G62840	GO:0003824
AT3G58120	AT3G27580		AT3G48930	GO:0000003		AT3G17609	GO:0003700		AT5G61410	GO:0003824
AT1G12410	AT3G27690		AT3G57870	GO:0000003		AT3G23230	GO:0003700		AT5G06290	GO:0003824
AT1G12410	AT3G27740		AT3G04400	GO:0000003		AT3G28857	GO:0003700		AT5G13120	GO:0003824
AT1G80040	AT3G27830		AT3G52590	GO:0000003		AT3G47710	GO:0003700		AT5G10160	GO:0003824
AT5G32440	AT3G27840		AT3G58850	GO:0000003		AT5G57390	GO:0003700		AT5G42990	GO:0003824
AT2G41040	AT3G27850		AT3G20400	GO:0000003		AT5G24120	GO:0003700		AT1G27510	GO:0004518
AT4G11960	AT3G28460		AT3G24770	GO:0000003		AT5G44316	GO:0003700		AT4G33630	GO:0004518
AT4G22890	AT3G28857		AT3G46560	GO:0000003		AT5G44160	GO:0003700		AT5G43210	GO:0004518
AT1G02560	AT3G29180		AT5G04560	GO:0000003		AT5G65670	GO:0003700		AT1G09570	GO:0004871
AT1G02560	AT3G29320		AT5G40480	GO:0000003		AT5G45980	GO:0003700		AT1G08720	GO:0004871
AT4G25700	AT3G43700		AT5G58410	GO:0000003		AT5G47110	GO:0003700		AT1G67840	GO:0004871
AT5G52570	AT3G43980		AT5G15540	GO:0000003		AT5G51990	GO:0003700		AT1G76370	GO:0004871
AT1G11360	AT3G44010		AT5G05560	GO:0000003		AT5G11260	GO:0003700		AT2G18790	GO:0004871
AT2G04360	AT3G44020		AT5G49160	GO:0000003		AT5G15160	GO:0003700		AT4G16250	GO:0004871
AT2G46220	AT3G44050		AT5G39500	GO:0000003		AT5G39860	GO:0003700		AT5G35840	GO:0004871
AT5G61410	AT3G44340		AT5G18700	GO:0000003		AT1G23400	GO:0003723		AT5G38560	GO:0004871
AT5G61410	AT3G44610		AT5G42390	GO:0000003		AT1G16610	GO:0003723		AT5G48130	GO:0004871
AT4G11910	AT3G44720		AT5G13010	GO:0000003		AT1G20020	GO:0003723		AT5G13840	GO:0004871
AT4G22920	AT3G45140		AT5G12430	GO:0000003		AT1G06680	GO:0003723		AT1G09570	GO:0004872
AT4G09650	AT3G45850		AT5G19820	GO:0000003		AT1G60000	GO:0003723		AT1G12430	GO:0004872
AT4G09650	AT3G46440		AT5G44750	GO:0000003		AT1G35680	GO:0003723		AT1G01950	GO:0004872
AT2G21940	AT3G46780		AT5G49030	GO:0000003		AT1G77750	GO:0003723		AT2G18790	GO:0004872
AT4G10340	AT3G47080		AT5G49930	GO:0000003		AT4G29750	GO:0003723		AT4G16250	GO:0004872
AT3G62030	AT3G47450		AT5G37630	GO:0000003		AT2G20020	GO:0003723		AT5G35840	GO:0004872
AT5G13120	AT3G47470		AT5G22800	GO:0000003		AT4G15415	GO:0003723		AT1G64880	GO:0005198
AT1G29910	AT3G47520		AT5G16715	GO:0000003		AT4G37930	GO:0003723		AT1G35680	GO:0005198
AT1G29920	AT3G47650		AT5G26860	GO:0000003		AT2G33880	GO:0003723		AT4G21450	GO:0005198
AT1G29930	AT3G47710		AT5G63420	GO:0000003		AT4G24770	GO:0003723		AT4G05060	GO:0005198
AT2G05070	AT3G48420		AT5G03800	GO:0000003		AT2G37220	GO:0003723		AT4G25910	GO:0005198
AT2G05100	AT3G48560		AT5G16750	GO:0000003		AT4G17560	GO:0003723		AT4G17560	GO:0005198
AT2G34420	AT3G48750		AT5G22640	GO:0000003		AT2G30790	GO:0003723		AT2G33450	GO:0005198
AT2G34430	AT3G48870		AT5G62000	GO:0000003		AT3G18390	GO:0003723		AT2G38140	GO:0005198
AT3G27690	AT3G50530		AT5G51430	GO:0000003		AT3G09650	GO:0003723		AT4G33865	GO:0005198
AT5G54270	AT3G50700		AT5G04040	GO:0000003		AT3G21650	GO:0003723		AT3G63490	GO:0005198
AT1G54780	AT3G50770		AT5G02250	GO:0000003		AT3G63490	GO:0003723		AT3G25920	GO:0005198
AT1G67080	AT3G51470		AT5G46210	GO:0000003		AT3G53460	GO:0003723		AT3G15190	GO:0005198
AT2G25080	AT3G52930		AT5G23450	GO:0000003		AT3G15190	GO:0003723		AT3G13120	GO:0005198
AT4G31870	AT3G52950		AT5G54670	GO:0000003		AT3G13120	GO:0003723		AT3G44010	GO:0005198
AT1G06680	AT3G53120		AT5G13270	GO:0000003		AT5G03940	GO:0003723		AT3G43980	GO:0005198
AT2G30790	AT3G53130		AT5G26742	GO:0000003		AT5G66190	GO:0003723		AT5G38560	GO:0005198
AT3G25920	AT3G53460		AT5G37510	GO:0000003		AT5G50250	GO:0003723		AT5G54110	GO:0005198
AT3G56650	AT3G54190		AT5G39710	GO:0000003		AT5G47190	GO:0003723		AT5G54270	GO:0005198
AT1G15820	AT3G54320		AT5G23880	GO:0000003		AT5G14320	GO:0003723		AT5G49940	GO:0005198
AT1G35680	AT3G54870		AT5G19620	GO:0000003		AT1G18370	GO:0003774		AT5G47190	GO:0005198
AT2G39470	AT3G54890		AT5G50280	GO:0000003		AT1G12430	GO:0003774		AT5G14320	GO:0005198
AT2G36680	AT3G54930		AT5G46580	GO:0000003		AT1G01950	GO:0003774		AT1G59870	GO:0005215
AT3G53120	AT3G55150		AT5G39680	GO:0000003		AT1G21730	GO:0003774		AT1G66950	GO:0005215
AT3G59400	AT3G55330		AT5G19020	GO:0000003		AT4G14150	GO:0003774		AT1G15210	GO:0005215
AT4G17560	AT3G55400		AT5G18570	GO:0000003		AT2G21380	GO:0003774		AT1G15520	GO:0005215
AT5G47190	AT3G55450		AT5G56930	GO:0000003		AT4G39050	GO:0003774		AT1G47670	GO:0005215
AT5G20720	AT3G55800		AT5G45800	GO:0000003		AT2G28620	GO:0003774		AT1G32500	GO:0005215
AT1G13280	AT3G56040		AT5G27540	GO:0000003		AT2G37420	GO:0003774		AT1G08510	GO:0005215
AT3G25760	AT3G56090		AT5G13480	GO:0000003		AT4G14330	GO:0003774		AT1G61800	GO:0005215
AT3G25770	AT3G56650		AT5G13820	GO:0000003		AT3G23670	GO:0003774		AT4G32640	GO:0005215
AT3G25780	AT3G58120		AT5G22510	GO:0000003		AT3G44050	GO:0003774		AT2G32040	GO:0005215
AT5G19140	AT3G58510		AT5G67570	GO:0000003		AT3G20150	GO:0003774		AT4G04770	GO:0005215
AT3G43980	AT3G58570		AT5G42080	GO:0000003		AT3G45850	GO:0003774		AT4G00370	GO:0005215
AT3G44010	AT3G59100		AT5G12290	GO:0000003		AT3G12020	GO:0003774		AT2G29650	GO:0005215
AT4G33865	AT3G59400		AT5G05730	GO:0000003		AT3G54870	GO:0003774		AT4G03950	GO:0005215
AT2G24020	AT3G60490		AT5G52920	GO:0000003		AT5G06670	GO:0003774		AT4G09650	GO:0005215
AT4G30620	AT3G61470		AT5G18820	GO:0000003		AT1G59870	GO:0003824		AT4G03280	GO:0005215
AT3G47470	AT3G61780		AT5G48160	GO:0000003		AT1G72520	GO:0003824		AT3G16340	GO:0005215
AT4G25910	AT3G62030		AT5G56680	GO:0000003		AT1G17420	GO:0003824		AT3G44340	GO:0005215
AT5G49940	AT3G62260		AT5G57390	GO:0000003		AT1G67560	GO:0003824		AT3G07100	GO:0005215
AT3G55330	AT3G63130		AT5G05740	GO:0000003		AT1G78390	GO:0003824		AT3G08960	GO:0005215
AT4G05180	AT3G63490		AT5G07530	GO:0000003		AT1G08050	GO:0003824		AT3G01550	GO:0005215
AT4G21280	AT4G00220		AT5G52520	GO:0000003		AT1G09420	GO:0003824		AT5G11490	GO:0005215
AT3G15360	AT4G00370		AT5G41480	GO:0000003		AT1G24280	GO:0003824		AT5G13550	GO:0005215
AT2G22230	AT4G02480		AT5G08130	GO:0000003		AT1G31800	GO:0003824		AT5G44316	GO:0005215
AT5G10160	AT4G02670		AT5G49020	GO:0000003		AT1G30100	GO:0003824		AT5G17520	GO:0005215
AT4G24930	AT4G02725		AT5G48300	GO:0000003		AT1G23190	GO:0003824		AT5G33320	GO:0005215
AT1G07900	AT4G02770		AT5G14220	GO:0000003		AT1G57770	GO:0003824		AT5G54800	GO:0005215
AT2G28500	AT4G02800		AT5G62990	GO:0000003		AT1G44446	GO:0003824		AT1G06430	GO:0005488
AT5G11260	AT4G02930		AT5G23940	GO:0000003		AT1G74470	GO:0003824		AT1G23190	GO:0005488
AT4G03280	AT4G03280		AT5G13840	GO:0000003		AT1G42970	GO:0003824		AT1G44446	GO:0005488
AT4G03280	AT4G03415		AT5G16820	GO:0000003		AT1G48850	GO:0003824		AT1G13460	GO:0005488
AT2G25605	AT4G03520		AT5G63110	GO:0000003		AT1G79530	GO:0003824		AT1G11800	GO:0005488
AT1G09200	AT4G03950		AT5G43780	GO:0000003		AT1G16300	GO:0003824		AT1G79530	GO:0005488
AT1G13370	AT4G04480		AT5G44160	GO:0000003		AT1G08250	GO:0003824		AT1G16300	GO:0005488
AT1G19890	AT4G04770		AT5G22330	GO:0000003		AT1G30120	GO:0003824		AT1G30120	GO:0005488
AT1G75600	AT4G05060		AT5G02100	GO:0000003		AT1G03630	GO:0003824		AT1G32380	GO:0005488
AT3G27360	AT4G05180		AT5G02190	GO:0000003		AT1G12900	GO:0003824		AT1G43800	GO:0005488
AT4G40030	AT4G05390		AT5G57930	GO:0000003		AT1G11790	GO:0003824		AT1G75330	GO:0005488
AT4G40040	AT4G08180		AT5G09900	GO:0000003		AT1G43800	GO:0003824		AT1G13270	GO:0005488
AT5G10390	AT4G08630		AT5G65180	GO:0000003		AT1G30510	GO:0003824		AT1G66200	GO:0005488
AT5G10400	AT4G09650		AT5G66055	GO:0000003		AT1G20020	GO:0003824		AT1G67280	GO:0005488
AT5G10980	AT4G10265		AT5G66470	GO:0000003		AT1G66200	GO:0003824		AT1G13440	GO:0005488
AT5G65350	AT4G10340		AT5G38740	GO:0000003		AT1G67280	GO:0003824		AT1G24360	GO:0005488
AT5G65360	AT4G11600		AT5G58230	GO:0000003		AT1G13440	GO:0003824		AT1G11840	GO:0005488
AT4G12800	AT4G11910		AT5G53860	GO:0000003		AT1G11840	GO:0003824		AT1G70410	GO:0005488
AT3G26060	AT4G11920		AT5G10330	GO:0000003		AT1G18490	GO:0003824		AT1G19150	GO:0005488
AT3G13120	AT4G11960		AT5G51760	GO:0000003		AT1G70410	GO:0003824		AT1G29910	GO:0005488
AT1G03600	AT4G12430		AT5G63980	GO:0000003		AT1G06680	GO:0003824		AT1G29920	GO:0005488
AT3G15190	AT4G12800		AT5G48230	GO:0000003		AT1G23730	GO:0003824		AT1G29930	GO:0005488
AT4G13220	AT4G13200		AT5G10950	GO:0000003		AT1G13280	GO:0003824		AT1G06680	GO:0005488
AT2G46820	AT4G14150		AT5G54800	GO:0000003		AT1G18170	GO:0003824		AT1G15820	GO:0005488
AT1G68490	AT4G14330		AT5G08170	GO:0000003		AT1G67090	GO:0003824		AT1G23730	GO:0005488
AT2G20260	AT4G15415		AT5G13570	GO:0000003		AT1G03680	GO:0003824		AT1G18170	GO:0005488
AT4G28750	AT4G16490		AT5G19150	GO:0000003		AT1G76760	GO:0003824		AT1G32550	GO:0005488
AT4G02725	AT4G16750		AT5G39750	GO:0000003		AT1G43560	GO:0003824		AT1G76100	GO:0005488
AT5G52960	AT4G16820		AT5G27740	GO:0000003		AT1G75440	GO:0003824		AT1G20340	GO:0005488
AT1G20340	AT4G17090		AT5G63050	GO:0000003		AT1G45050	GO:0003824		AT2G13680	GO:0005488
AT1G76100	AT4G17310		AT5G48590	GO:0000003		AT2G44990	GO:0003824		AT4G38190	GO:0005488
AT5G14320	AT4G17560		AT5G13710	GO:0000003		AT4G26900	GO:0003824		AT4G32640	GO:0005488
AT5G14320	AT4G17600		AT5G44310	GO:0000003		AT4G18350	GO:0003824		AT2G41830	GO:0005488
AT1G08880	AT4G17770		AT5G41200	GO:0000003		AT2G36500	GO:0003824		AT4G15530	GO:0005488
AT1G54690	AT4G18350		AT5G39810	GO:0000003		AT4G23100	GO:0003824		AT4G02260	GO:0005488
AT2G38810	AT4G18480		AT5G17710	GO:0000003		AT2G30390	GO:0003824		AT2G30950	GO:0005488
AT3G02900	AT4G18570		AT5G45980	GO:0000003		AT4G32770	GO:0003824		AT4G18350	GO:0005488
AT5G16660	AT4G18610		AT5G24400	GO:0000003		AT4G16490	GO:0003824		AT2G17890	GO:0005488
AT1G19510	AT4G20360		AT5G40220	GO:0000003		AT4G18480	GO:0003824		AT4G21940	GO:0005488
AT4G39250	AT4G21280		AT5G40160	GO:0000003		AT2G27820	GO:0003824		AT4G36070	GO:0005488
AT1G52230	AT4G21450		AT5G21140	GO:0000003		AT2G34590	GO:0003824		AT4G23650	GO:0005488
AT3G16140	AT4G21940		AT5G48840	GO:0000003		AT4G27440	GO:0003824		AT4G33030	GO:0005488
AT1G79040	AT4G22030		AT5G67520	GO:0000003		AT2G43710	GO:0003824		AT4G02930	GO:0005488
AT2G38140	AT4G22590		AT5G58560	GO:0000003		AT2G21330	GO:0003824		AT2G01940	GO:0005488
	AT4G22890		AT5G53400	GO:0000003		AT4G38970	GO:0003824		AT2G34590	GO:0005488
	AT4G22910		AT5G22370	GO:0000003		AT2G40490	GO:0003824		AT2G35390	GO:0005488
	AT4G22920		AT5G47370	GO:0000003		AT2G06050	GO:0003824		AT2G43710	GO:0005488
	AT4G23100		AT5G61410	GO:0000003		AT2G01140	GO:0003824		AT2G44530	GO:0005488
	AT4G23650		AT5G12840	GO:0000003		AT2G27680	GO:0003824		AT4G37040	GO:0005488
	AT4G24450		AT5G16050	GO:0000003		AT4G05390	GO:0003824		AT2G21280	GO:0005488
	AT4G24770		AT5G20920	GO:0000003		AT4G35760	GO:0003824		AT2G28760	GO:0005488
	AT4G24860		AT5G59340	GO:0000003		AT4G26530	GO:0003824		AT4G25700	GO:0005488
	AT4G24930		AT5G60540	GO:0000003		AT2G21280	GO:0003824		AT4G10340	GO:0005488
	AT4G25050		AT5G10360	GO:0000003		AT2G28760	GO:0003824		AT2G34430	GO:0005488
	AT4G25070		AT5G07500	GO:0000003		AT4G32320	GO:0003824		AT2G34420	GO:0005488
	AT4G25540		AT5G39650	GO:0000003		AT4G25700	GO:0003824		AT2G05070	GO:0005488
	AT4G25700		AT5G08070	GO:0000003		AT2G33270	GO:0003824		AT2G05100	GO:0005488
	AT4G25910		AT5G18810	GO:0000003		AT2G40300	GO:0003824		AT2G39470	GO:0005488
	AT4G25990		AT5G47190	GO:0000003		AT2G25080	GO:0003824		AT4G25910	GO:0005488
	AT4G26530		AT5G52970	GO:0000003		AT4G31870	GO:0003824		AT4G05180	GO:0005488
	AT4G26900		AT5G67110	GO:0000003		AT4G11600	GO:0003824		AT4G03280	GO:0005488
	AT4G27440		AT5G55940	GO:0000003		AT4G03280	GO:0003824		AT4G21280	GO:0005488
	AT4G27990		AT5G62440	GO:0000003		AT2G22230	GO:0003824		AT2G33180	GO:0005488
	AT4G28750		AT5G28690	GO:0000003		AT4G03520	GO:0003824		AT2G30790	GO:0005488
	AT4G29060		AT5G61230	GO:0000003		AT2G30790	GO:0003824		AT4G33865	GO:0005488
	AT4G29100		AT5G06240	GO:0000003		AT3G16340	GO:0003824		AT3G44340	GO:0005488
	AT4G29130		AT5G59040	GO:0000003		AT3G45140	GO:0003824		AT3G07100	GO:0005488
	AT4G29750		AT5G27720	GO:0000003		AT3G18390	GO:0003824		AT3G08960	GO:0005488
	AT4G30620		AT5G10625	GO:0000003		AT3G48560	GO:0003824		AT3G29320	GO:0005488
	AT4G30690		AT5G53820	GO:0000003		AT3G55400	GO:0003824		AT3G18390	GO:0005488
	AT4G31870		AT5G38760	GO:0000003		AT3G19420	GO:0003824		AT3G48560	GO:0005488
	AT4G32320		AT1G67120	GO:0000166		AT3G13490	GO:0003824		AT3G55400	GO:0005488
	AT4G32410		AT1G08260	GO:0000166		AT3G14440	GO:0003824		AT3G19420	GO:0005488
	AT4G32520		AT1G36160	GO:0000166		AT3G24220	GO:0003824		AT3G23940	GO:0005488
	AT4G32640		AT1G20960	GO:0000166		AT3G47450	GO:0003824		AT3G13490	GO:0005488
	AT4G32770		AT1G01040	GO:0000166		AT3G52950	GO:0003824		AT3G22960	GO:0005488
	AT4G33030		AT1G59870	GO:0000166		AT3G53130	GO:0003824		AT3G20410	GO:0005488
	AT4G33630		AT1G58060	GO:0000166		AT3G11170	GO:0003824		AT3G26020	GO:0005488
	AT4G33650		AT1G34260	GO:0000166		AT3G54320	GO:0003824		AT3G54930	GO:0005488
	AT4G33865		AT1G66950	GO:0000166		AT3G27740	GO:0003824		AT3G02610	GO:0005488
	AT4G34120		AT1G15210	GO:0000166		AT3G44720	GO:0003824		AT3G02620	GO:0005488
	AT4G34290		AT1G15520	GO:0000166		AT3G14930	GO:0003824		AT3G02630	GO:0005488
	AT4G34440		AT1G58050	GO:0000166		AT3G02610	GO:0003824		AT3G01500	GO:0005488
	AT4G34590		AT1G74260	GO:0000166		AT3G47520	GO:0003824		AT3G25740	GO:0005488
	AT4G35600		AT1G10760	GO:0000166		AT3G02620	GO:0003824		AT3G46440	GO:0005488
	AT4G35760		AT1G66730	GO:0000166		AT3G02630	GO:0003824		AT3G27690	GO:0005488
	AT4G35770		AT1G27170	GO:0000166		AT3G26650	GO:0003824		AT3G59400	GO:0005488
	AT4G36040		AT1G08840	GO:0000166		AT3G07630	GO:0003824		AT3G56650	GO:0005488
	AT4G36070		AT1G02890	GO:0000166		AT3G52930	GO:0003824		AT3G61470	GO:0005488
	AT4G36530		AT1G48650	GO:0000166		AT3G01500	GO:0003824		AT3G47470	GO:0005488
	AT4G36910		AT1G01790	GO:0000166		AT3G46440	GO:0003824		AT3G55330	GO:0005488
	AT4G37040		AT1G29900	GO:0000166		AT3G03890	GO:0003824		AT3G44010	GO:0005488
	AT4G37930		AT1G26130	GO:0000166		AT3G62030	GO:0003824		AT3G43980	GO:0005488
	AT4G38190		AT1G70070	GO:0000166		AT3G11630	GO:0003824		AT5G20930	GO:0005488
	AT4G38970		AT1G20750	GO:0000166		AT3G56090	GO:0003824		AT5G15250	GO:0005488
	AT4G39050		AT1G63750	GO:0000166		AT3G25780	GO:0003824		AT5G51820	GO:0005488
	AT4G39210		AT1G09570	GO:0000166		AT3G25760	GO:0003824		AT5G01330	GO:0005488
	AT4G39610		AT1G14460	GO:0000166		AT3G25770	GO:0003824		AT5G03940	GO:0005488
	AT4G40030		AT1G14610	GO:0000166		AT3G11050	GO:0003824		AT5G66210	GO:0005488
	AT4G40040		AT1G07910	GO:0000166		AT3G26060	GO:0003824		AT5G42650	GO:0005488
	AT5G01020		AT1G21650	GO:0000166		AT3G15360	GO:0003824		AT5G16230	GO:0005488
	AT5G01100		AT1G32490	GO:0000166		AT3G02730	GO:0003824		AT5G08415	GO:0005488
	AT5G01330		AT1G62130	GO:0000166		AT5G53460	GO:0003824		AT5G16240	GO:0005488
	AT5G01600		AT1G65850	GO:0000166		AT5G04140	GO:0003824		AT5G12040	GO:0005488
	AT5G01830		AT1G63870	GO:0000166		AT5G20930	GO:0003824		AT5G59290	GO:0005488
	AT5G02020		AT1G17220	GO:0000166		AT5G01830	GO:0003824		AT5G14740	GO:0005488
	AT5G02290		AT1G73860	GO:0000166		AT5G51820	GO:0003824		AT5G17710	GO:0005488
	AT5G02800		AT1G27770	GO:0000166		AT5G13110	GO:0003824		AT5G52570	GO:0005488
	AT5G02830		AT1G63880	GO:0000166		AT5G40200	GO:0003824		AT5G61410	GO:0005488
	AT5G03320		AT1G79560	GO:0000166		AT5G01330	GO:0003824		AT5G17170	GO:0005488
	AT5G03940		AT1G50200	GO:0000166		AT5G35790	GO:0003824		AT5G54270	GO:0005488
	AT5G04140		AT1G21640	GO:0000166		AT5G50530	GO:0003824		AT5G20720	GO:0005488
	AT5G04740		AT1G18370	GO:0000166		AT5G50640	GO:0003824		AT5G49940	GO:0005488
	AT5G04810		AT1G20060	GO:0000166		AT5G55220	GO:0003824		AT5G28450	GO:0005488
	AT5G05580		AT1G17260	GO:0000166		AT5G63490	GO:0003824		AT5G11260	GO:0005488
	AT5G06290		AT1G44900	GO:0000166		AT5G42650	GO:0003824		AT1G80070	GO:0005515
	AT5G06670		AT1G08720	GO:0000166		AT5G26030	GO:0003824		AT1G02890	GO:0005515
	AT5G06990		AT1G12430	GO:0000166		AT5G58330	GO:0003824		AT1G09570	GO:0005515
	AT5G07950		AT1G01950	GO:0000166		AT5G05580	GO:0003824		AT1G06950	GO:0005515
	AT5G08540		AT1G03160	GO:0000166		AT5G35630	GO:0003824		AT1G12430	GO:0005515
	AT5G09660		AT1G27880	GO:0000166		AT5G22630	GO:0003824		AT1G01950	GO:0005515
	AT5G10000		AT1G31230	GO:0000166		AT5G45930	GO:0003824		AT1G13170	GO:0005515
	AT5G10100		AT1G15440	GO:0000166		AT5G18660	GO:0003824		AT1G03910	GO:0005515
	AT5G10160		AT1G60200	GO:0000166		AT5G54190	GO:0003824		AT1G27510	GO:0005515
	AT5G10390		AT1G21730	GO:0000166		AT5G16230	GO:0003824		AT1G32900	GO:0005515
	AT5G10400		AT1G63700	GO:0000166		AT5G16240	GO:0003824		AT1G55490	GO:0005515
	AT5G10980		AT1G03750	GO:0000166		AT5G09660	GO:0003824		AT1G24280	GO:0005515
	AT5G11260		AT1G65070	GO:0000166		AT5G66190	GO:0003824		AT1G65280	GO:0005515
	AT5G11480		AT1G53140	GO:0000166		AT5G59290	GO:0003824		AT1G07280	GO:0005515
	AT5G11490		AT1G07510	GO:0000166		AT5G14740	GO:0003824		AT1G64860	GO:0005515
	AT5G12040		AT1G04140	GO:0000166		AT5G17710	GO:0003824		AT1G14030	GO:0005515
	AT5G12150		AT1G08130	GO:0000166		AT5G52570	GO:0003824		AT1G32500	GO:0005515
	AT5G12480		AT1G62750	GO:0000166		AT5G52100	GO:0003824		AT1G74470	GO:0005515
	AT5G13030		AT1G77720	GO:0000166		AT5G61410	GO:0003824		AT1G24530	GO:0005515
	AT5G13110		AT1G63680	GO:0000166		AT5G16390	GO:0003824		AT1G12900	GO:0005515
	AT5G13120		AT1G67890	GO:0000166		AT5G06290	GO:0003824		AT1G20020	GO:0005515
	AT5G13260		AT1G26150	GO:0000166		AT5G13120	GO:0003824		AT1G66200	GO:0005515
	AT5G13550		AT1G13350	GO:0000166		AT5G15530	GO:0003824		AT1G77730	GO:0005515
	AT5G13840		AT1G08520	GO:0000166		AT5G01600	GO:0003824		AT1G80040	GO:0005515
	AT5G14320		AT1G19780	GO:0000166		AT5G61440	GO:0003824		AT1G50900	GO:0005515
	AT5G14740		AT1G75010	GO:0000166		AT5G10160	GO:0003824		AT1G54690	GO:0005515
	AT5G15160		AT1G23540	GO:0000166		AT5G38410	GO:0003824		AT1G08880	GO:0005515
	AT5G15250		AT1G26370	GO:0000166		AT5G16400	GO:0003824		AT1G79040	GO:0005515
	AT5G15450		AT1G50250	GO:0000166		AT5G38430	GO:0003824		AT1G19890	GO:0005515
	AT5G15510		AT1G54130	GO:0000166		AT5G38420	GO:0003824		AT1G13370	GO:0005515
	AT5G15530		AT1G09600	GO:0000166		AT5G42990	GO:0003824		AT1G75600	GO:0005515
	AT5G16230		AT1G79600	GO:0000166		AT4G33630	GO:0004518		AT1G09200	GO:0005515
	AT5G16240		AT1G16160	GO:0000166		AT2G33880	GO:0004518		AT2G25320	GO:0005515
	AT5G16390		AT1G70460	GO:0000166		AT4G35770	GO:0004518		AT4G02480	GO:0005515
	AT5G16400		AT1G30680	GO:0000166		AT3G48870	GO:0004518		AT2G18790	GO:0005515
	AT5G16660		AT1G54350	GO:0000166		AT5G50920	GO:0004518		AT4G16250	GO:0005515
	AT5G16910		AT1G70610	GO:0000166		AT1G08720	GO:0004871		AT4G25540	GO:0005515
	AT5G17170		AT1G49270	GO:0000166		AT1G26150	GO:0004871		AT4G32640	GO:0005515
	AT5G17630		AT1G53050	GO:0000166		AT1G52290	GO:0004871		AT4G29060	GO:0005515
	AT5G17640		AT1G71810	GO:0000166		AT1G76360	GO:0004871		AT2G18940	GO:0005515
	AT5G17710		AT1G06430	GO:0000166		AT1G76370	GO:0004871		AT2G14120	GO:0005515
	AT5G18610		AT1G06310	GO:0000166		AT4G22910	GO:0004871		AT4G33650	GO:0005515
	AT5G18660		AT1G60500	GO:0000166		AT4G11920	GO:0004871		AT2G31020	GO:0005515
	AT5G18820		AT1G73170	GO:0000166		AT5G48130	GO:0004871		AT2G24050	GO:0005515
	AT5G19000		AT1G19100	GO:0000166		AT5G13840	GO:0004871		AT2G25330	GO:0005515
	AT5G19140		AT1G71960	GO:0000166		AT1G12430	GO:0004872		AT4G33630	GO:0005515
	AT5G19220		AT1G22760	GO:0000166		AT1G01950	GO:0004872		AT4G04770	GO:0005515
	AT5G19320		AT1G71530	GO:0000166		AT3G23920	GO:0005102		AT4G21940	GO:0005515
	AT5G19390		AT1G55930	GO:0000166		AT1G35680	GO:0005198		AT2G36990	GO:0005515
	AT5G19830		AT1G51940	GO:0000166		AT1G77750	GO:0005198		AT2G36500	GO:0005515
	AT5G20190		AT1G16030	GO:0000166		AT4G21450	GO:0005198		AT2G29670	GO:0005515
	AT5G20720		AT1G79750	GO:0000166		AT4G05060	GO:0005198		AT4G23650	GO:0005515
	AT5G20930		AT1G76490	GO:0000166		AT4G25910	GO:0005198		AT2G26700	GO:0005515
	AT5G21080		AT1G69910	GO:0000166		AT4G17560	GO:0005198		AT2G30390	GO:0005515
	AT5G22630		AT1G09420	GO:0000166		AT2G33450	GO:0005198		AT4G20360	GO:0005515
	AT5G23530		AT1G80300	GO:0000166		AT2G38140	GO:0005198		AT4G16490	GO:0005515
	AT5G23700		AT1G17745	GO:0000166		AT4G33865	GO:0005198		AT2G38630	GO:0005515
	AT5G24120		AT1G78900	GO:0000166		AT3G63490	GO:0005198		AT2G01940	GO:0005515
	AT5G25380		AT1G15500	GO:0000166		AT3G25920	GO:0005198		AT4G35600	GO:0005515
	AT5G25510		AT1G56410	GO:0000166		AT3G15190	GO:0005198		AT2G45770	GO:0005515
	AT5G26030		AT1G14830	GO:0000166		AT3G27840	GO:0005198		AT2G42380	GO:0005515
	AT5G27200		AT1G67840	GO:0000166		AT3G27830	GO:0005198		AT4G11910	GO:0005515
	AT5G27560		AT1G26230	GO:0000166		AT3G13120	GO:0005198		AT4G22920	GO:0005515
	AT5G28150		AT1G55490	GO:0000166		AT3G27850	GO:0005198		AT4G03280	GO:0005515
	AT5G28450		AT1G24280	GO:0000166		AT3G44010	GO:0005198		AT2G36680	GO:0005515
	AT5G28750		AT1G16720	GO:0000166		AT3G43980	GO:0005198		AT4G02770	GO:0005515
	AT5G32440		AT1G18150	GO:0000166		AT5G54110	GO:0005198		AT4G40030	GO:0005515
	AT5G33320		AT1G67520	GO:0000166		AT5G54270	GO:0005198		AT4G40040	GO:0005515
	AT5G35170		AT1G59990	GO:0000166		AT5G49940	GO:0005198		AT2G38810	GO:0005515
	AT5G35570		AT1G72040	GO:0000166		AT5G47190	GO:0005198		AT3G44340	GO:0005515
	AT5G35630		AT1G32440	GO:0000166		AT5G14320	GO:0005198		AT3G29320	GO:0005515
	AT5G35790		AT1G12000	GO:0000166		AT1G59870	GO:0005215		AT3G22690	GO:0005515
	AT5G36250		AT1G68830	GO:0000166		AT1G66950	GO:0005215		AT3G19420	GO:0005515
	AT5G37720		AT1G76040	GO:0000166		AT1G15210	GO:0005215		AT3G13470	GO:0005515
	AT5G38410		AT1G12770	GO:0000166		AT1G15520	GO:0005215		AT3G01510	GO:0005515
	AT5G38420		AT1G48520	GO:0000166		AT1G47670	GO:0005215		AT3G52950	GO:0005515
	AT5G38430		AT1G18890	GO:0000166		AT1G32500	GO:0005215		AT3G63130	GO:0005515
	AT5G39220		AT1G17290	GO:0000166		AT1G08510	GO:0005215		AT3G54190	GO:0005515
	AT5G39420		AT1G58290	GO:0000166		AT1G61800	GO:0005215		AT3G11410	GO:0005515
	AT5G39860		AT1G72330	GO:0000166		AT1G54630	GO:0005215		AT3G26650	GO:0005515
	AT5G40030		AT1G70200	GO:0000166		AT1G54580	GO:0005215		AT3G12250	GO:0005515
	AT5G40200		AT1G09830	GO:0000166		AT1G43310	GO:0005215		AT3G58120	GO:0005515
	AT5G41960		AT1G09940	GO:0000166		AT4G32640	GO:0005215		AT3G62030	GO:0005515
	AT5G42270		AT1G67770	GO:0000166		AT2G32040	GO:0005215		AT3G11630	GO:0005515
	AT5G42650		AT1G22310	GO:0000166		AT4G04770	GO:0005215		AT3G59400	GO:0005515
	AT5G42860		AT1G29230	GO:0000166		AT4G00370	GO:0005215		AT3G56650	GO:0005515
	AT5G42990		AT1G27680	GO:0000166		AT2G29650	GO:0005215		AT3G53120	GO:0005515
	AT5G44160		AT1G11870	GO:0000166		AT2G28800	GO:0005215		AT3G26060	GO:0005515
	AT5G44290		AT1G52290	GO:0000166		AT2G43950	GO:0005215		AT3G27360	GO:0005515
	AT5G44316		AT1G50990	GO:0000166		AT4G03950	GO:0005215		AT5G35840	GO:0005515
	AT5G44680		AT1G07270	GO:0000166		AT4G09650	GO:0005215		AT5G51070	GO:0005515
	AT5G45930		AT1G51980	GO:0000166		AT4G03280	GO:0005215		AT5G19390	GO:0005515
	AT5G45980		AT1G80030	GO:0000166		AT4G27990	GO:0005215		AT5G02830	GO:0005515
	AT5G46290		AT1G07150	GO:0000166		AT4G25050	GO:0005215		AT5G11490	GO:0005515
	AT5G47070		AT1G16440	GO:0000166		AT3G16340	GO:0005215		AT5G57870	GO:0005515
	AT5G47110		AT1G50460	GO:0000166		AT3G44340	GO:0005215		AT5G20930	GO:0005515
	AT5G47190		AT1G62580	GO:0000166		AT3G07100	GO:0005215		AT5G01830	GO:0005515
	AT5G47750		AT1G63940	GO:0000166		AT3G08960	GO:0005215		AT5G48130	GO:0005515
	AT5G47840		AT1G47840	GO:0000166		AT3G01550	GO:0005215		AT5G56500	GO:0005515
	AT5G48130		AT1G20260	GO:0000166		AT3G07430	GO:0005215		AT5G13110	GO:0005515
	AT5G48300		AT1G64190	GO:0000166		AT3G05020	GO:0005215		AT5G35790	GO:0005515
	AT5G48730		AT1G76030	GO:0000166		AT5G53460	GO:0005215		AT5G03940	GO:0005515
	AT5G49940		AT1G76360	GO:0000166		AT5G11490	GO:0005215		AT5G50530	GO:0005515
	AT5G50250		AT1G30270	GO:0000166		AT5G64940	GO:0005215		AT5G50640	GO:0005515
	AT5G50530		AT1G56190	GO:0000166		AT5G13550	GO:0005215		AT5G63490	GO:0005515
	AT5G50640		AT1G28390	GO:0000166		AT5G44316	GO:0005215		AT5G48730	GO:0005515
	AT5G50920		AT1G12130	GO:0000166		AT5G17630	GO:0005215		AT5G13800	GO:0005515
	AT5G51460		AT1G29320	GO:0000166		AT5G33320	GO:0005215		AT5G13840	GO:0005515
	AT5G51760		AT1G74470	GO:0000166		AT5G54800	GO:0005215		AT5G44316	GO:0005515
	AT5G51820		AT1G62560	GO:0000166		AT5G52440	GO:0005215		AT5G26030	GO:0005515
	AT5G51990		AT1G62570	GO:0000166		AT5G28750	GO:0005215		AT5G36250	GO:0005515
	AT5G52100		AT1G80380	GO:0000166		AT5G27200	GO:0005215		AT5G58230	GO:0005515
	AT5G52440		AT1G26090	GO:0000166		AT1G72520	GO:0005488		AT5G66190	GO:0005515
	AT5G52570		AT1G62600	GO:0000166		AT1G17420	GO:0005488		AT5G17710	GO:0005515
	AT5G52960		AT1G80770	GO:0000166		AT1G67560	GO:0005488		AT5G06290	GO:0005515
	AT5G52970		AT1G27840	GO:0000166		AT1G50250	GO:0005488		AT5G32440	GO:0005515
	AT5G53460		AT1G72540	GO:0000166		AT1G06430	GO:0005488		AT5G13120	GO:0005515
	AT5G54110		AT1G63370	GO:0000166		AT1G08050	GO:0005488		AT5G20720	GO:0005515
	AT5G54190		AT1G19750	GO:0000166		AT1G22020	GO:0005488		AT5G11260	GO:0005515
	AT5G54270		AT1G62620	GO:0000166		AT1G36370	GO:0005488		AT5G65350	GO:0005515
	AT5G54800		AT1G04820	GO:0000166		AT1G31800	GO:0005488		AT5G65360	GO:0005515
	AT5G55220		AT1G07920	GO:0000166		AT1G23190	GO:0005488		AT5G10390	GO:0005515
	AT5G55910		AT1G20010	GO:0000166		AT1G32440	GO:0005488		AT5G10400	GO:0005515
	AT5G56500		AT1G42970	GO:0000166		AT1G76040	GO:0005488		AT5G10980	GO:0005515
	AT5G57180		AT1G49600	GO:0000166		AT1G18890	GO:0005488		AT1G09570	GO:0005575
	AT5G57390		AT1G14280	GO:0000166		AT1G44446	GO:0005488		AT1G06950	GO:0005575
	AT5G57970		AT1G79050	GO:0000166		AT1G16440	GO:0005488		AT1G67840	GO:0005575
	AT5G58330		AT1G72890	GO:0000166		AT1G13460	GO:0005488		AT1G12000	GO:0005575
	AT5G58500		AT1G67440	GO:0000166		AT1G14580	GO:0005488		AT2G18790	GO:0005575
	AT5G59220		AT1G73110	GO:0000166		AT1G79530	GO:0005488		AT4G16250	GO:0005575
	AT5G59290		AT1G66090	GO:0000166		AT1G16300	GO:0005488		AT5G35840	GO:0005575
	AT5G59950		AT1G50450	GO:0000166		AT1G10700	GO:0005488		AT1G55490	GO:0005576
	AT5G61410		AT1G14370	GO:0000166		AT1G30120	GO:0005488		AT1G23190	GO:0005576
	AT5G61440		AT1G63340	GO:0000166		AT1G32380	GO:0005488		AT1G42970	GO:0005576
	AT5G62910		AT1G61590	GO:0000166		AT1G11790	GO:0005488		AT1G12900	GO:0005576
	AT5G63090		AT1G79530	GO:0000166		AT1G43800	GO:0005488		AT1G20020	GO:0005576
	AT5G63490		AT1G56050	GO:0000166		AT1G30510	GO:0005488		AT1G66200	GO:0005576
	AT5G64090		AT1G09840	GO:0000166		AT1G75330	GO:0005488		AT1G13440	GO:0005576
	AT5G64940		AT1G16300	GO:0000166		AT1G13270	GO:0005488		AT1G29910	GO:0005576
	AT5G65140		AT1G57870	GO:0000166		AT1G66200	GO:0005488		AT1G29920	GO:0005576
	AT5G65350		AT1G24530	GO:0000166		AT1G67280	GO:0005488		AT1G29930	GO:0005576
	AT5G65360		AT1G24130	GO:0000166		AT1G13440	GO:0005488		AT1G06680	GO:0005576
	AT5G65670		AT1G16610	GO:0000166		AT1G76570	GO:0005488		AT2G28000	GO:0005576
	AT5G66040		AT1G26970	GO:0000166		AT1G24360	GO:0005488		AT4G20360	GO:0005576
	AT5G66090		AT1G10700	GO:0000166		AT1G11840	GO:0005488		AT2G39730	GO:0005576
	AT5G66190		AT1G07570	GO:0000166		AT1G70410	GO:0005488		AT4G14680	GO:0005576
	AT5G66210		AT1G32790	GO:0000166		AT1G19150	GO:0005488		AT2G21330	GO:0005576
			AT1G80560	GO:0000166		AT1G29910	GO:0005488		AT4G38970	GO:0005576
			AT1G31180	GO:0000166		AT1G29920	GO:0005488		AT2G34430	GO:0005576
			AT1G51170	GO:0000166		AT1G29930	GO:0005488		AT2G34420	GO:0005576
			AT1G03630	GO:0000166		AT1G06680	GO:0005488		AT4G05180	GO:0005576
			AT1G79550	GO:0000166		AT1G15820	GO:0005488		AT4G21280	GO:0005576
			AT1G32380	GO:0000166		AT1G23730	GO:0005488		AT2G30790	GO:0005576
			AT1G74490	GO:0000166		AT1G26160	GO:0005488		AT3G13470	GO:0005576
			AT1G12900	GO:0000166		AT1G45474	GO:0005488		AT3G22890	GO:0005576
			AT1G32060	GO:0000166		AT1G18170	GO:0005488		AT3G47520	GO:0005576
			AT1G51560	GO:0000166		AT1G32550	GO:0005488		AT3G26650	GO:0005576
			AT1G43170	GO:0000166		AT1G67090	GO:0005488		AT3G55800	GO:0005576
			AT1G30480	GO:0000166		AT1G76100	GO:0005488		AT3G01500	GO:0005576
			AT1G69790	GO:0000166		AT1G68730	GO:0005488		AT3G03890	GO:0005576
			AT1G23740	GO:0000166		AT1G20340	GO:0005488		AT3G62030	GO:0005576
			AT1G07350	GO:0000166		AT1G10960	GO:0005488		AT3G11630	GO:0005576
			AT1G30510	GO:0000166		AT1G60950	GO:0005488		AT5G51820	GO:0005576
			AT1G76370	GO:0000166		AT1G54630	GO:0005488		AT5G56500	GO:0005576
			AT1G17615	GO:0000166		AT1G54580	GO:0005488		AT5G18820	GO:0005576
			AT1G33290	GO:0000166		AT2G13680	GO:0005488		AT5G48300	GO:0005576
			AT1G09340	GO:0000166		AT4G38190	GO:0005488		AT5G43780	GO:0005576
			AT1G49240	GO:0000166		AT4G32410	GO:0005488		AT5G58330	GO:0005576
			AT1G14810	GO:0000166		AT4G32640	GO:0005488		AT5G35630	GO:0005576
			AT1G20020	GO:0000166		AT2G21380	GO:0005488		AT5G09660	GO:0005576
			AT1G77470	GO:0000166		AT4G39050	GO:0005488		AT5G66190	GO:0005576
			AT1G51660	GO:0000166		AT2G41830	GO:0005488		AT5G14740	GO:0005576
			AT1G17650	GO:0000166		AT2G30950	GO:0005488		AT5G61410	GO:0005576
			AT1G15710	GO:0000166		AT2G02070	GO:0005488		AT5G06290	GO:0005576
			AT1G68460	GO:0000166		AT4G18350	GO:0005488		AT5G20720	GO:0005576
			AT1G66200	GO:0000166		AT2G38910	GO:0005488		AT1G80070	GO:0005618
			AT1G72680	GO:0000166		AT2G31500	GO:0005488		AT1G12000	GO:0005618
			AT1G76730	GO:0000166		AT2G17890	GO:0005488		AT1G66200	GO:0005618
			AT1G34200	GO:0000166		AT4G21940	GO:0005488		AT1G13440	GO:0005618
			AT1G19690	GO:0000166		AT4G17090	GO:0005488		AT2G39730	GO:0005618
			AT1G19800	GO:0000166		AT4G36070	GO:0005488		AT4G02930	GO:0005618
			AT1G80670	GO:0000166		AT4G23650	GO:0005488		AT4G18480	GO:0005618
			AT1G65410	GO:0000166		AT4G32520	GO:0005488		AT2G27680	GO:0005618
			AT1G25410	GO:0000166		AT4G37930	GO:0005488		AT2G22230	GO:0005618
			AT1G21690	GO:0000166		AT2G02080	GO:0005488		AT3G15360	GO:0005618
			AT1G13440	GO:0000166		AT2G19860	GO:0005488		AT5G38560	GO:0005618
			AT1G54870	GO:0000166		AT4G29130	GO:0005488		AT5G45930	GO:0005618
			AT1G63160	GO:0000166		AT4G33030	GO:0005488		AT5G10160	GO:0005618
			AT1G04410	GO:0000166		AT4G02930	GO:0005488		AT1G13460	GO:0005622
			AT1G64350	GO:0000166		AT2G01940	GO:0005488		AT1G15980	GO:0005622
			AT1G24360	GO:0000166		AT2G34590	GO:0005488		AT1G19150	GO:0005622
			AT1G67730	GO:0000166		AT2G35390	GO:0005488		AT1G29910	GO:0005622
			AT1G35720	GO:0000166		AT4G02670	GO:0005488		AT1G29920	GO:0005622
			AT1G79870	GO:0000166		AT2G43710	GO:0005488		AT1G29930	GO:0005622
			AT1G72640	GO:0000166		AT2G44530	GO:0005488		AT1G60000	GO:0005622
			AT1G03030	GO:0000166		AT2G25620	GO:0005488		AT1G54690	GO:0005622
			AT1G02280	GO:0000166		AT4G05390	GO:0005488		AT1G08880	GO:0005622
			AT1G32220	GO:0000166		AT4G37040	GO:0005488		AT1G19890	GO:0005622
			AT1G66260	GO:0000166		AT2G21280	GO:0005488		AT1G13370	GO:0005622
			AT1G01080	GO:0000166		AT2G28760	GO:0005488		AT1G75600	GO:0005622
			AT1G55310	GO:0000166		AT4G32320	GO:0005488		AT1G09200	GO:0005622
			AT1G36390	GO:0000166		AT4G25700	GO:0005488		AT1G19510	GO:0005622
			AT1G62610	GO:0000166		AT4G10340	GO:0005488		AT4G25540	GO:0005622
			AT1G51390	GO:0000166		AT2G34430	GO:0005488		AT2G20020	GO:0005622
			AT1G02880	GO:0000166		AT2G34420	GO:0005488		AT4G15415	GO:0005622
			AT1G05810	GO:0000166		AT2G05070	GO:0005488		AT4G20360	GO:0005622
			AT1G07460	GO:0000166		AT2G05100	GO:0005488		AT2G34430	GO:0005622
			AT1G60000	GO:0000166		AT2G40300	GO:0005488		AT2G34420	GO:0005622
			AT1G22300	GO:0000166		AT2G39470	GO:0005488		AT2G05070	GO:0005622
			AT1G10310	GO:0000166		AT4G25910	GO:0005488		AT2G05100	GO:0005622
			AT1G04760	GO:0000166		AT4G05180	GO:0005488		AT4G09650	GO:0005622
			AT1G29040	GO:0000166		AT4G03280	GO:0005488		AT4G40030	GO:0005622
			AT1G09180	GO:0000166		AT4G21280	GO:0005488		AT4G40040	GO:0005622
			AT1G49880	GO:0000166		AT2G41410	GO:0005488		AT2G38810	GO:0005622
			AT1G73530	GO:0000166		AT2G27510	GO:0005488		AT4G39250	GO:0005622
			AT1G50490	GO:0000166		AT4G25050	GO:0005488		AT3G21650	GO:0005622
			AT1G57630	GO:0000166		AT2G30790	GO:0005488		AT3G26020	GO:0005622
			AT1G75440	GO:0000166		AT4G33865	GO:0005488		AT3G09880	GO:0005622
			AT1G45050	GO:0000166		AT3G44340	GO:0005488		AT3G54930	GO:0005622
			AT1G15850	GO:0000166		AT3G07100	GO:0005488		AT3G27690	GO:0005622
			AT1G80555	GO:0000166		AT3G08960	GO:0005488		AT3G61470	GO:0005622
			AT1G23100	GO:0000166		AT3G29320	GO:0005488		AT3G47470	GO:0005622
			AT4G13750	GO:0000166		AT3G45140	GO:0005488		AT3G27360	GO:0005622
			AT2G46020	GO:0000166		AT3G18390	GO:0005488		AT5G01830	GO:0005622
			AT4G12020	GO:0000166		AT3G48560	GO:0005488		AT5G58230	GO:0005622
			AT4G31160	GO:0000166		AT3G10660	GO:0005488		AT5G54270	GO:0005622
			AT4G01020	GO:0000166		AT3G55400	GO:0005488		AT5G28450	GO:0005622
			AT4G02510	GO:0000166		AT3G19420	GO:0005488		AT5G65350	GO:0005622
			AT4G02070	GO:0000166		AT3G13490	GO:0005488		AT5G65360	GO:0005622
			AT4G16920	GO:0000166		AT3G50530	GO:0005488		AT5G10390	GO:0005622
			AT4G14150	GO:0000166		AT3G19100	GO:0005488		AT5G10400	GO:0005622
			AT4G24450	GO:0000166		AT3G22960	GO:0005488		AT5G10980	GO:0005622
			AT4G02480	GO:0000166		AT3G12690	GO:0005488		AT2G44050	GO:0005623
			AT4G23160	GO:0000166		AT3G23920	GO:0005488		AT3G63130	GO:0005623
			AT2G26610	GO:0000166		AT3G20410	GO:0005488		AT3G02750	GO:0005623
			AT2G02480	GO:0000166		AT3G53130	GO:0005488		AT3G11410	GO:0005623
			AT2G16640	GO:0000166		AT3G26020	GO:0005488		AT5G36250	GO:0005623
			AT2G27170	GO:0000166		AT3G54930	GO:0005488		AT5G59220	GO:0005623
			AT4G36150	GO:0000166		AT3G50700	GO:0005488		AT1G80070	GO:0005634
			AT4G00630	GO:0000166		AT3G02610	GO:0005488		AT1G08720	GO:0005634
			AT2G18790	GO:0000166		AT3G02620	GO:0005488		AT1G06410	GO:0005634
			AT4G19530	GO:0000166		AT3G02630	GO:0005488		AT1G13170	GO:0005634
			AT4G16250	GO:0000166		AT3G07630	GO:0005488		AT1G09600	GO:0005634
			AT4G25120	GO:0000166		AT3G51470	GO:0005488		AT1G53050	GO:0005634
			AT4G16860	GO:0000166		AT3G52930	GO:0005488		AT1G03910	GO:0005634
			AT4G27370	GO:0000166		AT3G01500	GO:0005488		AT1G49890	GO:0005634
			AT4G24860	GO:0000166		AT3G25740	GO:0005488		AT1G65280	GO:0005634
			AT4G18820	GO:0000166		AT3G46440	GO:0005488		AT1G23190	GO:0005634
			AT2G21380	GO:0000166		AT3G27690	GO:0005488		AT1G13460	GO:0005634
			AT4G39050	GO:0000166		AT3G59400	GO:0005488		AT1G11800	GO:0005634
			AT2G26080	GO:0000166		AT3G56650	GO:0005488		AT1G14370	GO:0005634
			AT2G28620	GO:0000166		AT3G56090	GO:0005488		AT1G09840	GO:0005634
			AT4G16960	GO:0000166		AT3G61470	GO:0005488		AT1G57870	GO:0005634
			AT4G16900	GO:0000166		AT3G11050	GO:0005488		AT1G78090	GO:0005634
			AT2G37420	GO:0000166		AT3G47470	GO:0005488		AT1G51660	GO:0005634
			AT4G33010	GO:0000166		AT3G54890	GO:0005488		AT1G45688	GO:0005634
			AT4G01800	GO:0000166		AT3G55330	GO:0005488		AT1G80040	GO:0005634
			AT2G47680	GO:0000166		AT3G10190	GO:0005488		AT1G11360	GO:0005634
			AT4G23250	GO:0000166		AT3G50770	GO:0005488		AT1G35680	GO:0005634
			AT4G26970	GO:0000166		AT3G05020	GO:0005488		AT1G07900	GO:0005634
			AT2G05710	GO:0000166		AT3G15352	GO:0005488		AT1G68490	GO:0005634
			AT2G31320	GO:0000166		AT3G44010	GO:0005488		AT1G75440	GO:0005634
			AT4G04350	GO:0000166		AT3G43980	GO:0005488		AT1G45050	GO:0005634
			AT2G01440	GO:0000166		AT5G53460	GO:0005488		AT1G19890	GO:0005634
			AT2G25140	GO:0000166		AT5G04140	GO:0005488		AT1G13370	GO:0005634
			AT4G23440	GO:0000166		AT5G42270	GO:0005488		AT1G75600	GO:0005634
			AT4G15530	GO:0000166		AT5G20930	GO:0005488		AT4G29790	GO:0005634
			AT2G28540	GO:0000166		AT5G15250	GO:0005488		AT2G18790	GO:0005634
			AT4G33520	GO:0000166		AT5G51820	GO:0005488		AT4G16250	GO:0005634
			AT4G23940	GO:0000166		AT5G01330	GO:0005488		AT4G25540	GO:0005634
			AT4G11230	GO:0000166		AT5G03940	GO:0005488		AT4G15530	GO:0005634
			AT4G02460	GO:0000166		AT5G12480	GO:0005488		AT4G08180	GO:0005634
			AT4G15810	GO:0000166		AT5G66210	GO:0005488		AT2G31020	GO:0005634
			AT4G19710	GO:0000166		AT5G42650	GO:0005488		AT2G24050	GO:0005634
			AT2G40130	GO:0000166		AT5G44160	GO:0005488		AT2G17890	GO:0005634
			AT4G14330	GO:0000166		AT5G16230	GO:0005488		AT4G21940	GO:0005634
			AT4G16660	GO:0000166		AT5G16240	GO:0005488		AT4G36070	GO:0005634
			AT2G26650	GO:0000166		AT5G12040	GO:0005488		AT2G26700	GO:0005634
			AT4G18250	GO:0000166		AT5G59290	GO:0005488		AT4G15415	GO:0005634
			AT2G16440	GO:0000166		AT5G14740	GO:0005488		AT2G30390	GO:0005634
			AT2G07750	GO:0000166		AT5G62910	GO:0005488		AT2G39730	GO:0005634
			AT2G42890	GO:0000166		AT5G17710	GO:0005488		AT2G02800	GO:0005634
			AT4G25160	GO:0000166		AT5G52570	GO:0005488		AT4G02800	GO:0005634
			AT2G45910	GO:0000166		AT5G04740	GO:0005488		AT4G21450	GO:0005634
			AT4G15090	GO:0000166		AT5G61410	GO:0005488		AT4G05060	GO:0005634
			AT4G24190	GO:0000166		AT5G16390	GO:0005488		AT2G28500	GO:0005634
			AT4G37270	GO:0000166		AT5G17170	GO:0005488		AT2G36680	GO:0005634
			AT4G24270	GO:0000166		AT5G54270	GO:0005488		AT2G37680	GO:0005634
			AT2G39190	GO:0000166		AT5G15530	GO:0005488		AT4G40030	GO:0005634
			AT4G12620	GO:0000166		AT5G01600	GO:0005488		AT4G40040	GO:0005634
			AT2G29080	GO:0000166		AT5G20720	GO:0005488		AT3G17850	GO:0005634
			AT4G14700	GO:0000166		AT5G49940	GO:0005488		AT3G04260	GO:0005634
			AT2G14120	GO:0000166		AT5G38410	GO:0005488		AT3G02060	GO:0005634
			AT4G33650	GO:0000166		AT5G38430	GO:0005488		AT3G19570	GO:0005634
			AT4G21270	GO:0000166		AT5G38420	GO:0005488		AT3G19895	GO:0005634
			AT4G05190	GO:0000166		AT5G28450	GO:0005488		AT3G21650	GO:0005634
			AT2G39930	GO:0000166		AT5G11260	GO:0005488		AT3G20410	GO:0005634
			AT2G04030	GO:0000166		AT5G10000	GO:0005488		AT3G26020	GO:0005634
			AT2G07698	GO:0000166		AT5G27200	GO:0005488		AT3G47080	GO:0005634
			AT4G08480	GO:0000166		AT1G80070	GO:0005515		AT3G09880	GO:0005634
			AT2G02090	GO:0000166		AT1G02890	GO:0005515		AT3G54930	GO:0005634
			AT4G11160	GO:0000166		AT1G62130	GO:0005515		AT3G21220	GO:0005634
			AT2G33730	GO:0000166		AT1G06950	GO:0005515		AT3G63490	GO:0005634
			AT4G18120	GO:0000166		AT1G12430	GO:0005515		AT3G53120	GO:0005634
			AT2G28070	GO:0000166		AT1G67560	GO:0005515		AT5G11490	GO:0005634
			AT2G47250	GO:0000166		AT1G01950	GO:0005515		AT5G57870	GO:0005634
			AT2G13440	GO:0000166		AT1G13170	GO:0005515		AT5G20930	GO:0005634
			AT4G29010	GO:0000166		AT1G50250	GO:0005515		AT5G44290	GO:0005634
			AT4G24280	GO:0000166		AT1G17440	GO:0005515		AT5G13840	GO:0005634
			AT4G02060	GO:0000166		AT1G08050	GO:0005515		AT5G26030	GO:0005634
			AT4G25450	GO:0000166		AT1G32900	GO:0005515		AT5G36250	GO:0005634
			AT4G30210	GO:0000166		AT1G55490	GO:0005515		AT5G58230	GO:0005634
			AT4G30720	GO:0000166		AT1G24280	GO:0005515		AT5G59220	GO:0005634
			AT2G21470	GO:0000166		AT1G07280	GO:0005515		AT5G51460	GO:0005634
			AT2G30950	GO:0000166		AT1G18890	GO:0005515		AT5G65140	GO:0005634
			AT4G31390	GO:0000166		AT1G07270	GO:0005515		AT5G44680	GO:0005634
			AT2G25760	GO:0000166		AT1G16440	GO:0005515		AT5G32440	GO:0005634
			AT4G34440	GO:0000166		AT1G14030	GO:0005515		AT5G43210	GO:0005634
			AT2G31060	GO:0000166		AT1G32500	GO:0005515		AT5G42990	GO:0005634
			AT4G33760	GO:0000166		AT1G74470	GO:0005515		AT5G10980	GO:0005634
			AT2G23350	GO:0000166		AT1G44110	GO:0005515		AT3G08960	GO:0005635
			AT4G32650	GO:0000166		AT1G77390	GO:0005515		AT3G63130	GO:0005635
			AT2G04842	GO:0000166		AT1G24530	GO:0005515		AT5G19320	GO:0005635
			AT2G37690	GO:0000166		AT1G16610	GO:0005515		AT1G09570	GO:0005654
			AT4G26300	GO:0000166		AT1G12900	GO:0005515		AT1G51190	GO:0005654
			AT2G18330	GO:0000166		AT1G20020	GO:0005515		AT1G13960	GO:0005654
			AT2G18470	GO:0000166		AT1G66200	GO:0005515		AT1G64860	GO:0005654
			AT2G42520	GO:0000166		AT1G80670	GO:0005515		AT1G25560	GO:0005654
			AT4G36580	GO:0000166		AT1G77730	GO:0005515		AT1G68840	GO:0005654
			AT4G16155	GO:0000166		AT1G65620	GO:0005515		AT1G13260	GO:0005654
			AT2G13560	GO:0000166		AT1G01370	GO:0005515		AT1G79700	GO:0005654
			AT4G09730	GO:0000166		AT1G50900	GO:0005515		AT1G19510	GO:0005654
			AT2G44590	GO:0000166		AT1G54690	GO:0005515		AT4G04770	GO:0005654
			AT2G40700	GO:0000166		AT1G08880	GO:0005515		AT2G36990	GO:0005654
			AT2G36660	GO:0000166		AT1G15850	GO:0005515		AT2G01940	GO:0005654
			AT4G00570	GO:0000166		AT1G79040	GO:0005515		AT2G42380	GO:0005654
			AT4G34200	GO:0000166		AT1G19890	GO:0005515		AT4G39250	GO:0005654
			AT4G10620	GO:0000166		AT1G13370	GO:0005515		AT3G12250	GO:0005654
			AT4G18810	GO:0000166		AT1G75600	GO:0005515		AT3G25730	GO:0005654
			AT2G28000	GO:0000166		AT1G09200	GO:0005515		AT3G58120	GO:0005654
			AT2G33210	GO:0000166		AT1G26945	GO:0005515		AT5G24120	GO:0005654
			AT2G38910	GO:0000166		AT1G74500	GO:0005515		AT5G44316	GO:0005654
			AT2G31500	GO:0000166		AT2G25320	GO:0005515		AT5G58230	GO:0005654
			AT2G41140	GO:0000166		AT4G24450	GO:0005515		AT5G11260	GO:0005654
			AT2G17890	GO:0000166		AT4G02480	GO:0005515		AT1G55490	GO:0005730
			AT2G26280	GO:0000166		AT4G25540	GO:0005515		AT1G64860	GO:0005730
			AT4G17300	GO:0000166		AT4G32640	GO:0005515		AT1G48850	GO:0005730
			AT2G31170	GO:0000166		AT2G21380	GO:0005515		AT1G13440	GO:0005730
			AT4G31180	GO:0000166		AT4G39050	GO:0005515		AT1G54690	GO:0005730
			AT4G04770	GO:0000166		AT4G29060	GO:0005515		AT1G08880	GO:0005730
			AT4G21940	GO:0000166		AT2G18940	GO:0005515		AT1G09200	GO:0005730
			AT2G41500	GO:0000166		AT2G14120	GO:0005515		AT2G42520	GO:0005730
			AT2G30630	GO:0000166		AT4G33650	GO:0005515		AT4G04770	GO:0005730
			AT2G43970	GO:0000166		AT2G31020	GO:0005515		AT2G36990	GO:0005730
			AT4G00490	GO:0000166		AT2G25330	GO:0005515		AT4G20360	GO:0005730
			AT2G29680	GO:0000166		AT4G33630	GO:0005515		AT2G39660	GO:0005730
			AT4G01690	GO:0000166		AT2G26920	GO:0005515		AT2G38810	GO:0005730
			AT2G22480	GO:0000166		AT4G22030	GO:0005515		AT3G58570	GO:0005730
			AT4G36070	GO:0000166		AT4G04770	GO:0005515		AT3G58510	GO:0005730
			AT4G20820	GO:0000166		AT4G21940	GO:0005515		AT3G13470	GO:0005730
			AT2G41680	GO:0000166		AT2G36990	GO:0005515		AT3G55450	GO:0005730
			AT4G23650	GO:0000166		AT2G29680	GO:0005515		AT3G27360	GO:0005730
			AT2G33340	GO:0000166		AT2G36500	GO:0005515		AT5G56500	GO:0005730
			AT2G26700	GO:0000166		AT2G29670	GO:0005515		AT5G24120	GO:0005730
			AT2G31250	GO:0000166		AT4G23650	GO:0005515		AT5G44316	GO:0005730
			AT4G23100	GO:0000166		AT2G26700	GO:0005515		AT5G65350	GO:0005730
			AT4G05410	GO:0000166		AT2G38470	GO:0005515		AT5G65360	GO:0005730
			AT2G19860	GO:0000166		AT4G37930	GO:0005515		AT5G10390	GO:0005730
			AT2G34180	GO:0000166		AT2G30390	GO:0005515		AT5G10400	GO:0005730
			AT4G29130	GO:0000166		AT2G19860	GO:0005515		AT1G18370	GO:0005737
			AT4G24830	GO:0000166		AT4G29130	GO:0005515		AT1G12430	GO:0005737
			AT4G24150	GO:0000166		AT4G22910	GO:0005515		AT1G63700	GO:0005737
			AT4G37840	GO:0000166		AT4G20360	GO:0005515		AT1G08510	GO:0005737
			AT2G45500	GO:0000166		AT4G11920	GO:0005515		AT1G62640	GO:0005737
			AT4G38510	GO:0000166		AT4G16490	GO:0005515		AT1G75330	GO:0005737
			AT4G13940	GO:0000166		AT2G33610	GO:0005515		AT1G78090	GO:0005737
			AT4G21130	GO:0000166		AT2G38630	GO:0005515		AT1G24360	GO:0005737
			AT2G26000	GO:0000166		AT2G28800	GO:0005515		AT4G14150	GO:0005737
			AT2G43850	GO:0000166		AT2G01940	GO:0005515		AT4G14330	GO:0005737
			AT2G36250	GO:0000166		AT2G34650	GO:0005515		AT4G26900	GO:0005737
			AT4G33030	GO:0000166		AT4G35600	GO:0005515		AT4G23100	GO:0005737
			AT4G20360	GO:0000166		AT4G25990	GO:0005515		AT4G14680	GO:0005737
			AT2G31800	GO:0000166		AT4G29100	GO:0005515		AT4G22590	GO:0005737
			AT2G39730	GO:0000166		AT2G45770	GO:0005515		AT4G12430	GO:0005737
			AT2G17090	GO:0000166		AT2G43950	GO:0005515		AT2G45770	GO:0005737
			AT2G30040	GO:0000166		AT2G42380	GO:0005515		AT3G23670	GO:0005737
			AT2G05940	GO:0000166		AT2G24490	GO:0005515		AT3G44050	GO:0005737
			AT4G02930	GO:0000166		AT2G33270	GO:0005515		AT3G08960	GO:0005737
			AT4G39960	GO:0000166		AT4G11910	GO:0005515		AT3G48560	GO:0005737
			AT4G26890	GO:0000166		AT4G22920	GO:0005515		AT3G63130	GO:0005737
			AT2G22360	GO:0000166		AT4G34120	GO:0005515		AT3G22890	GO:0005737
			AT2G34650	GO:0000166		AT4G03280	GO:0005515		AT3G27740	GO:0005737
			AT4G32720	GO:0000166		AT2G36680	GO:0005515		AT3G11410	GO:0005737
			AT2G23070	GO:0000166		AT4G02770	GO:0005515		AT3G12250	GO:0005737
			AT2G33230	GO:0000166		AT4G40030	GO:0005515		AT5G11490	GO:0005737
			AT2G02800	GO:0000166		AT4G36040	GO:0005515		AT5G03940	GO:0005737
			AT4G18480	GO:0000166		AT4G34590	GO:0005515		AT5G48300	GO:0005737
			AT2G28930	GO:0000166		AT2G14880	GO:0005515		AT5G46290	GO:0005737
			AT4G35600	GO:0000166		AT4G40040	GO:0005515		AT5G43780	GO:0005737
			AT2G17220	GO:0000166		AT2G38810	GO:0005515		AT5G19140	GO:0005737
			AT2G25840	GO:0000166		AT3G44340	GO:0005515		AT1G59870	GO:0005739
			AT4G21210	GO:0000166		AT3G29320	GO:0005515		AT1G15210	GO:0005739
			AT2G35390	GO:0000166		AT3G48870	GO:0005515		AT1G09570	GO:0005739
			AT4G27440	GO:0000166		AT3G54870	GO:0005515		AT1G79560	GO:0005739
			AT2G19940	GO:0000166		AT3G22690	GO:0005515		AT1G21730	GO:0005739
			AT2G39660	GO:0000166		AT3G45140	GO:0005515		AT1G68020	GO:0005739
			AT4G35250	GO:0000166		AT3G19830	GO:0005515		AT1G06430	GO:0005739
			AT2G44530	GO:0000166		AT3G19420	GO:0005515		AT1G55490	GO:0005739
			AT2G43750	GO:0000166		AT3G50530	GO:0005515		AT1G35510	GO:0005739
			AT2G06050	GO:0000166		AT3G13470	GO:0005515		AT1G64880	GO:0005739
			AT2G05990	GO:0000166		AT3G05050	GO:0005515		AT1G38065	GO:0005739
			AT2G35500	GO:0000166		AT3G12690	GO:0005515		AT1G13270	GO:0005739
			AT4G29860	GO:0000166		AT3G23920	GO:0005515		AT1G51660	GO:0005739
			AT2G33840	GO:0000166		AT3G52950	GO:0005515		AT1G67280	GO:0005739
			AT2G26930	GO:0000166		AT3G63130	GO:0005515		AT1G63610	GO:0005739
			AT4G21800	GO:0000166		AT3G54190	GO:0005515		AT1G13440	GO:0005739
			AT4G05390	GO:0000166		AT3G03740	GO:0005515		AT1G69526	GO:0005739
			AT2G17420	GO:0000166		AT3G50700	GO:0005515		AT1G11840	GO:0005739
			AT4G35460	GO:0000166		AT3G43700	GO:0005515		AT1G29910	GO:0005739
			AT4G02790	GO:0000166		AT3G11410	GO:0005515		AT1G29920	GO:0005739
			AT2G17265	GO:0000166		AT3G26650	GO:0005515		AT1G29930	GO:0005739
			AT4G35650	GO:0000166		AT3G58120	GO:0005515		AT1G60000	GO:0005739
			AT2G17130	GO:0000166		AT3G62030	GO:0005515		AT1G07900	GO:0005739
			AT2G45770	GO:0000166		AT3G48750	GO:0005515		AT2G25140	GO:0005739
			AT2G18510	GO:0000166		AT3G11630	GO:0005515		AT2G18940	GO:0005739
			AT4G00620	GO:0000166		AT3G59400	GO:0005515		AT2G14120	GO:0005739
			AT4G17260	GO:0000166		AT3G56650	GO:0005515		AT4G33650	GO:0005739
			AT2G26060	GO:0000166		AT3G53120	GO:0005515		AT2G30950	GO:0005739
			AT2G39080	GO:0000166		AT3G26060	GO:0005515		AT2G28000	GO:0005739
			AT2G44040	GO:0000166		AT3G17609	GO:0005515		AT4G04770	GO:0005739
			AT2G21280	GO:0000166		AT3G47650	GO:0005515		AT4G15415	GO:0005739
			AT4G20930	GO:0000166		AT3G27360	GO:0005515		AT2G38630	GO:0005739
			AT2G43770	GO:0000166		AT3G28857	GO:0005515		AT4G14680	GO:0005739
			AT2G28760	GO:0000166		AT3G47710	GO:0005515		AT4G02930	GO:0005739
			AT4G36950	GO:0000166		AT5G04140	GO:0005515		AT2G01140	GO:0005739
			AT4G10610	GO:0000166		AT5G50920	GO:0005515		AT2G46090	GO:0005739
			AT4G02730	GO:0000166		AT5G19390	GO:0005515		AT4G37040	GO:0005739
			AT4G24770	GO:0000166		AT5G02830	GO:0005515		AT2G21280	GO:0005739
			AT4G13010	GO:0000166		AT5G11490	GO:0005515		AT2G34430	GO:0005739
			AT2G37660	GO:0000166		AT5G42270	GO:0005515		AT2G34420	GO:0005739
			AT4G31530	GO:0000166		AT5G20930	GO:0005515		AT4G09650	GO:0005739
			AT4G23430	GO:0000166		AT5G01830	GO:0005515		AT2G28500	GO:0005739
			AT2G29260	GO:0000166		AT5G48130	GO:0005515		AT3G16340	GO:0005739
			AT4G09000	GO:0000166		AT5G56500	GO:0005515		AT3G09650	GO:0005739
			AT4G00600	GO:0000166		AT5G13110	GO:0005515		AT3G55400	GO:0005739
			AT2G31150	GO:0000166		AT5G40200	GO:0005515		AT3G13490	GO:0005739
			AT2G35410	GO:0000166		AT5G47750	GO:0005515		AT3G13470	GO:0005739
			AT2G21940	GO:0000166		AT5G35790	GO:0005515		AT3G21650	GO:0005739
			AT4G09040	GO:0000166		AT5G03940	GO:0005515		AT3G02750	GO:0005739
			AT2G42240	GO:0000166		AT5G50530	GO:0005515		AT3G54190	GO:0005739
			AT2G22870	GO:0000166		AT5G50640	GO:0005515		AT3G47520	GO:0005739
			AT2G39290	GO:0000166		AT5G63490	GO:0005515		AT3G21220	GO:0005739
			AT2G39270	GO:0000166		AT5G48730	GO:0005515		AT3G25740	GO:0005739
			AT4G39940	GO:0000166		AT5G40030	GO:0005515		AT3G18630	GO:0005739
			AT2G37220	GO:0000166		AT5G55910	GO:0005515		AT3G62030	GO:0005739
			AT2G37250	GO:0000166		AT5G13840	GO:0005515		AT3G11630	GO:0005739
			AT2G34460	GO:0000166		AT5G44316	GO:0005515		AT3G12930	GO:0005739
			AT2G14750	GO:0000166		AT5G44160	GO:0005515		AT5G21080	GO:0005739
			AT2G42590	GO:0000166		AT5G26030	GO:0005515		AT5G02830	GO:0005739
			AT4G33460	GO:0000166		AT5G36250	GO:0005515		AT5G13030	GO:0005739
			AT4G20990	GO:0000166		AT5G25380	GO:0005515		AT5G51820	GO:0005739
			AT4G31700	GO:0000166		AT5G57180	GO:0005515		AT5G56500	GO:0005739
			AT4G25280	GO:0000166		AT5G19000	GO:0005515		AT5G18820	GO:0005739
			AT4G12060	GO:0000166		AT5G66190	GO:0005515		AT5G42650	GO:0005739
			AT4G35785	GO:0000166		AT5G65670	GO:0005515		AT5G24120	GO:0005739
			AT4G11010	GO:0000166		AT5G62910	GO:0005515		AT5G44316	GO:0005739
			AT4G25370	GO:0000166		AT5G17710	GO:0005515		AT5G43780	GO:0005739
			AT4G23900	GO:0000166		AT5G20190	GO:0005515		AT5G26030	GO:0005739
			AT2G13720	GO:0000166		AT5G06290	GO:0005515		AT5G36250	GO:0005739
			AT4G32260	GO:0000166		AT5G32440	GO:0005515		AT5G58330	GO:0005739
			AT4G22745	GO:0000166		AT5G52440	GO:0005515		AT5G35630	GO:0005739
			AT4G01900	GO:0000166		AT5G13120	GO:0005515		AT5G33320	GO:0005739
			AT2G18390	GO:0000166		AT5G20720	GO:0005515		AT5G17710	GO:0005739
			AT4G31380	GO:0000166		AT5G11260	GO:0005515		AT5G06290	GO:0005739
			AT4G39260	GO:0000166		AT5G28750	GO:0005515		AT5G13120	GO:0005739
			AT2G05140	GO:0000166		AT5G65350	GO:0005515		AT5G20720	GO:0005739
			AT4G32915	GO:0000166		AT5G65360	GO:0005515		AT1G08720	GO:0005768
			AT4G20030	GO:0000166		AT5G10390	GO:0005515		AT1G64880	GO:0005768
			AT4G34190	GO:0000166		AT5G10400	GO:0005515		AT2G36680	GO:0005768
			AT2G37510	GO:0000166		AT5G10980	GO:0005515		AT3G03050	GO:0005768
			AT4G02482	GO:0000166		AT5G15160	GO:0005515		AT3G53120	GO:0005768
			AT3G48190	GO:0000166		AT5G39860	GO:0005515		AT5G16910	GO:0005768
			AT3G12810	GO:0000166		AT1G06950	GO:0005575		AT1G59870	GO:0005773
			AT3G25510	GO:0000166		AT1G12000	GO:0005575		AT1G12430	GO:0005773
			AT3G48770	GO:0000166		AT1G08050	GO:0005576		AT1G61800	GO:0005773
			AT3G23890	GO:0000166		AT1G55490	GO:0005576		AT1G66200	GO:0005773
			AT3G21250	GO:0000166		AT1G23190	GO:0005576		AT1G13440	GO:0005773
			AT3G16340	GO:0000166		AT1G42970	GO:0005576		AT1G11840	GO:0005773
			AT3G33530	GO:0000166		AT1G12900	GO:0005576		AT1G13280	GO:0005773
			AT3G08850	GO:0000166		AT1G20020	GO:0005576		AT4G23650	GO:0005773
			AT3G04340	GO:0000166		AT1G66200	GO:0005576		AT4G03950	GO:0005773
			AT3G23670	GO:0000166		AT1G13440	GO:0005576		AT2G05070	GO:0005773
			AT3G17850	GO:0000166		AT1G29910	GO:0005576		AT2G05100	GO:0005773
			AT3G44050	GO:0000166		AT1G29920	GO:0005576		AT3G16340	GO:0005773
			AT3G54670	GO:0000166		AT1G29930	GO:0005576		AT3G47520	GO:0005773
			AT3G51570	GO:0000166		AT1G06680	GO:0005576		AT3G27690	GO:0005773
			AT3G46920	GO:0000166		AT1G67090	GO:0005576		AT3G25780	GO:0005773
			AT3G19960	GO:0000166		AT1G03680	GO:0005576		AT3G25760	GO:0005773
			AT3G24340	GO:0000166		AT2G28000	GO:0005576		AT3G25770	GO:0005773
			AT3G24320	GO:0000166		AT4G37930	GO:0005576		AT5G19320	GO:0005773
			AT3G20150	GO:0000166		AT4G20360	GO:0005576		AT5G54800	GO:0005773
			AT3G16620	GO:0000166		AT2G39730	GO:0005576		AT5G09660	GO:0005773
			AT3G48110	GO:0000166		AT2G21330	GO:0005576		AT1G49890	GO:0005777
			AT3G45850	GO:0000166		AT4G38970	GO:0005576		AT1G13460	GO:0005777
			AT3G50240	GO:0000166		AT4G32320	GO:0005576		AT1G11840	GO:0005777
			AT3G44530	GO:0000166		AT2G34430	GO:0005576		AT2G14120	GO:0005777
			AT3G57330	GO:0000166		AT2G34420	GO:0005576		AT4G33650	GO:0005777
			AT3G56690	GO:0000166		AT4G11600	GO:0005576		AT2G42520	GO:0005777
			AT3G45780	GO:0000166		AT4G05180	GO:0005576		AT2G06050	GO:0005777
			AT3G19700	GO:0000166		AT4G21280	GO:0005576		AT3G58570	GO:0005777
			AT3G12020	GO:0000166		AT4G03520	GO:0005576		AT3G19570	GO:0005777
			AT3G48870	GO:0000166		AT2G30790	GO:0005576		AT3G58510	GO:0005777
			AT3G10690	GO:0000166		AT3G13470	GO:0005576		AT3G19420	GO:0005777
			AT3G05790	GO:0000166		AT3G47520	GO:0005576		AT3G26020	GO:0005777
			AT3G54870	GO:0000166		AT3G26650	GO:0005576		AT5G09660	GO:0005777
			AT3G25840	GO:0000166		AT3G55800	GO:0005576		AT1G08720	GO:0005783
			AT3G04260	GO:0000166		AT3G52930	GO:0005576		AT3G03050	GO:0005783
			AT3G16290	GO:0000166		AT3G01500	GO:0005576		AT5G16910	GO:0005783
			AT3G15354	GO:0000166		AT3G03890	GO:0005576		AT5G19320	GO:0005783
			AT3G02060	GO:0000166		AT3G62030	GO:0005576		AT1G02730	GO:0005794
			AT3G01610	GO:0000166		AT3G11630	GO:0005576		AT1G08720	GO:0005794
			AT3G09840	GO:0000166		AT5G04140	GO:0005576		AT1G52420	GO:0005794
			AT3G47060	GO:0000166		AT5G51820	GO:0005576		AT1G55490	GO:0005794
			AT3G24190	GO:0000166		AT5G56500	GO:0005576		AT1G38131	GO:0005794
			AT3G52310	GO:0000166		AT5G18820	GO:0005576		AT1G35510	GO:0005794
			AT3G06980	GO:0000166		AT5G48300	GO:0005576		AT1G14970	GO:0005794
			AT3G19720	GO:0000166		AT5G58330	GO:0005576		AT1G64880	GO:0005794
			AT3G03780	GO:0000166		AT5G35630	GO:0005576		AT1G38065	GO:0005794
			AT3G17700	GO:0000166		AT5G09660	GO:0005576		AT1G13440	GO:0005794
			AT3G17690	GO:0000166		AT5G66190	GO:0005576		AT1G29910	GO:0005794
			AT3G14050	GO:0000166		AT5G14740	GO:0005576		AT1G29920	GO:0005794
			AT3G03940	GO:0000166		AT5G61410	GO:0005576		AT1G29930	GO:0005794
			AT3G18810	GO:0000166		AT5G06290	GO:0005576		AT4G38190	GO:0005794
			AT3G10420	GO:0000166		AT5G20720	GO:0005576		AT4G32640	GO:0005794
			AT3G48560	GO:0000166		AT5G38410	GO:0005576		AT2G33100	GO:0005794
			AT3G12080	GO:0000166		AT5G38430	GO:0005576		AT2G01480	GO:0005794
			AT3G13070	GO:0000166		AT5G38420	GO:0005576		AT2G26100	GO:0005794
			AT3G24560	GO:0000166		AT1G80070	GO:0005618		AT2G34430	GO:0005794
			AT3G57180	GO:0000166		AT1G12000	GO:0005618		AT2G34420	GO:0005794
			AT3G24550	GO:0000166		AT1G66200	GO:0005618		AT2G05070	GO:0005794
			AT3G58570	GO:0000166		AT1G13440	GO:0005618		AT2G05100	GO:0005794
			AT3G10660	GO:0000166		AT1G67090	GO:0005618		AT3G03050	GO:0005794
			AT3G18890	GO:0000166		AT2G39730	GO:0005618		AT3G44340	GO:0005794
			AT3G01085	GO:0000166		AT4G02930	GO:0005618		AT3G07100	GO:0005794
			AT3G49240	GO:0000166		AT4G18480	GO:0005618		AT3G15940	GO:0005794
			AT3G03060	GO:0000166		AT2G27680	GO:0005618		AT3G13470	GO:0005794
			AT3G16950	GO:0000166		AT2G24060	GO:0005618		AT3G27690	GO:0005794
			AT3G02280	GO:0000166		AT4G30690	GO:0005618		AT5G16910	GO:0005794
			AT3G02450	GO:0000166		AT2G22230	GO:0005618		AT5G56500	GO:0005794
			AT3G55400	GO:0000166		AT3G48870	GO:0005618		AT5G59220	GO:0005794
			AT3G11980	GO:0000166		AT3G52930	GO:0005618		AT1G80070	GO:0005829
			AT3G58510	GO:0000166		AT3G15360	GO:0005618		AT1G59870	GO:0005829
			AT3G06350	GO:0000166		AT5G50920	GO:0005618		AT1G08720	GO:0005829
			AT3G13490	GO:0000166		AT5G45930	GO:0005618		AT1G01950	GO:0005829
			AT3G50530	GO:0000166		AT5G10160	GO:0005618		AT1G06410	GO:0005829
			AT3G47390	GO:0000166		AT5G38410	GO:0005618		AT1G67930	GO:0005829
			AT3G19100	GO:0000166		AT5G38430	GO:0005618		AT1G23190	GO:0005829
			AT3G55340	GO:0000166		AT5G38420	GO:0005618		AT1G12000	GO:0005829
			AT3G13470	GO:0000166		AT1G13460	GO:0005622		AT1G48860	GO:0005829
			AT3G22960	GO:0000166		AT1G15980	GO:0005622		AT1G13460	GO:0005829
			AT3G55510	GO:0000166		AT1G80670	GO:0005622		AT1G05610	GO:0005829
			AT3G05050	GO:0000166		AT1G76570	GO:0005622		AT1G19920	GO:0005829
			AT3G58610	GO:0000166		AT1G19150	GO:0005622		AT1G42970	GO:0005829
			AT3G19480	GO:0000166		AT1G29910	GO:0005622		AT1G09840	GO:0005829
			AT3G47340	GO:0000166		AT1G29920	GO:0005622		AT1G57870	GO:0005829
			AT3G27580	GO:0000166		AT1G29930	GO:0005622		AT1G12900	GO:0005829
			AT3G12690	GO:0000166		AT1G60000	GO:0005622		AT1G75330	GO:0005829
			AT3G23920	GO:0000166		AT1G45474	GO:0005622		AT1G20020	GO:0005829
			AT3G54660	GO:0000166		AT1G01370	GO:0005622		AT1G13440	GO:0005829
			AT3G47450	GO:0000166		AT1G54690	GO:0005622		AT1G11840	GO:0005829
			AT3G02810	GO:0000166		AT1G08880	GO:0005622		AT1G70410	GO:0005829
			AT3G08760	GO:0000166		AT1G15850	GO:0005622		AT1G23730	GO:0005829
			AT3G20410	GO:0000166		AT1G19890	GO:0005622		AT1G11360	GO:0005829
			AT3G48000	GO:0000166		AT1G13370	GO:0005622		AT4G32640	GO:0005829
			AT3G25660	GO:0000166		AT1G75600	GO:0005622		AT4G15530	GO:0005829
			AT3G18190	GO:0000166		AT1G09200	GO:0005622		AT2G14120	GO:0005829
			AT3G27640	GO:0000166		AT1G19510	GO:0005622		AT4G33650	GO:0005829
			AT3G24430	GO:0000166		AT4G25540	GO:0005622		AT2G24050	GO:0005829
			AT3G56700	GO:0000166		AT2G20020	GO:0005622		AT2G42520	GO:0005829
			AT3G17830	GO:0000166		AT2G21590	GO:0005622		AT4G23650	GO:0005829
			AT3G61710	GO:0000166		AT4G15415	GO:0005622		AT2G45300	GO:0005829
			AT3G02660	GO:0000166		AT4G39210	GO:0005622		AT4G20360	GO:0005829
			AT3G46780	GO:0000166		AT4G20360	GO:0005622		AT4G14680	GO:0005829
			AT3G30200	GO:0000166		AT2G33610	GO:0005622		AT4G02930	GO:0005829
			AT3G17240	GO:0000166		AT4G24770	GO:0005622		AT2G28760	GO:0005829
			AT3G02065	GO:0000166		AT2G37220	GO:0005622		AT4G33865	GO:0005829
			AT3G20040	GO:0000166		AT2G34430	GO:0005622		AT3G16340	GO:0005829
			AT3G09880	GO:0000166		AT2G34420	GO:0005622		AT3G17850	GO:0005829
			AT3G16480	GO:0000166		AT2G05070	GO:0005622		AT3G44340	GO:0005829
			AT3G57610	GO:0000166		AT2G05100	GO:0005622		AT3G07100	GO:0005829
			AT3G27820	GO:0000166		AT4G09650	GO:0005622		AT3G29320	GO:0005829
			AT3G46100	GO:0000166		AT4G40030	GO:0005622		AT3G58570	GO:0005829
			AT3G27190	GO:0000166		AT4G40040	GO:0005622		AT3G58510	GO:0005829
			AT3G12780	GO:0000166		AT2G38810	GO:0005622		AT3G19420	GO:0005829
			AT3G59830	GO:0000166		AT3G21650	GO:0005622		AT3G23940	GO:0005829
			AT3G49830	GO:0000166		AT3G26020	GO:0005622		AT3G22960	GO:0005829
			AT3G52750	GO:0000166		AT3G09880	GO:0005622		AT3G26020	GO:0005829
			AT3G08720	GO:0000166		AT3G54930	GO:0005622		AT3G22890	GO:0005829
			AT3G25620	GO:0000166		AT3G53460	GO:0005622		AT3G27740	GO:0005829
			AT3G59300	GO:0000166		AT3G27690	GO:0005622		AT3G26650	GO:0005829
			AT3G44610	GO:0000166		AT3G61470	GO:0005622		AT3G01500	GO:0005829
			AT3G04680	GO:0000166		AT3G47470	GO:0005622		AT3G46440	GO:0005829
			AT3G59760	GO:0000166		AT3G54890	GO:0005622		AT3G11630	GO:0005829
			AT3G26940	GO:0000166		AT3G27840	GO:0005622		AT3G44010	GO:0005829
			AT3G58140	GO:0000166		AT3G27830	GO:0005622		AT3G43980	GO:0005829
			AT3G23000	GO:0000166		AT3G27850	GO:0005622		AT5G57870	GO:0005829
			AT3G50670	GO:0000166		AT3G27360	GO:0005622		AT5G13030	GO:0005829
			AT3G63320	GO:0000166		AT5G01830	GO:0005622		AT5G51820	GO:0005829
			AT3G63510	GO:0000166		AT5G25510	GO:0005622		AT5G01330	GO:0005829
			AT3G09830	GO:0000166		AT5G54270	GO:0005622		AT5G43780	GO:0005829
			AT3G51930	GO:0000166		AT5G28450	GO:0005622		AT5G12040	GO:0005829
			AT3G10350	GO:0000166		AT5G65350	GO:0005622		AT5G59290	GO:0005829
			AT3G21110	GO:0000166		AT5G65360	GO:0005622		AT5G14740	GO:0005829
			AT3G20830	GO:0000166		AT5G10390	GO:0005622		AT5G06290	GO:0005829
			AT3G63140	GO:0000166		AT5G10400	GO:0005622		AT5G20720	GO:0005829
			AT3G47520	GO:0000166		AT5G10980	GO:0005622		AT1G55490	GO:0005840
			AT3G52190	GO:0000166		AT1G67820	GO:0005623		AT1G64880	GO:0005840
			AT3G26650	GO:0000166		AT4G03415	GO:0005623		AT1G66200	GO:0005840
			AT3G55010	GO:0000166		AT2G34650	GO:0005623		AT1G35680	GO:0005840
			AT3G55450	GO:0000166		AT2G25620	GO:0005623		AT4G29060	GO:0005840
			AT3G21140	GO:0000166		AT3G50530	GO:0005623		AT2G28000	GO:0005840
			AT3G08580	GO:0000166		AT3G19100	GO:0005623		AT4G20360	GO:0005840
			AT3G45670	GO:0000166		AT3G63130	GO:0005623		AT4G02930	GO:0005840
			AT3G01200	GO:0000166		AT3G02750	GO:0005623		AT2G21330	GO:0005840
			AT3G45770	GO:0000166		AT3G11410	GO:0005623		AT4G38970	GO:0005840
			AT3G09810	GO:0000166		AT3G62260	GO:0005623		AT4G17560	GO:0005840
			AT3G20930	GO:0000166		AT3G51470	GO:0005623		AT2G33450	GO:0005840
			AT3G20740	GO:0000166		AT3G05640	GO:0005623		AT2G38140	GO:0005840
			AT3G14420	GO:0000166		AT5G36250	GO:0005623		AT4G33865	GO:0005840
			AT3G24790	GO:0000166		AT5G51760	GO:0005623		AT3G13470	GO:0005840
			AT3G51990	GO:0000166		AT5G59220	GO:0005623		AT3G63490	GO:0005840
			AT3G59890	GO:0000166		AT1G80070	GO:0005634		AT3G62030	GO:0005840
			AT3G21220	GO:0000166		AT1G08720	GO:0005634		AT3G25920	GO:0005840
			AT3G09820	GO:0000166		AT1G06410	GO:0005634		AT3G15190	GO:0005840
			AT3G53460	GO:0000166		AT1G13170	GO:0005634		AT3G13120	GO:0005840
			AT3G46440	GO:0000166		AT1G09600	GO:0005634		AT3G44010	GO:0005840
			AT3G19590	GO:0000166		AT1G53050	GO:0005634		AT3G43980	GO:0005840
			AT3G21215	GO:0000166		AT1G49890	GO:0005634		AT5G57870	GO:0005840
			AT3G10670	GO:0000166		AT1G71530	GO:0005634		AT5G56500	GO:0005840
			AT3G63110	GO:0000166		AT1G23190	GO:0005634		AT5G18820	GO:0005840
			AT3G19160	GO:0000166		AT1G76040	GO:0005634		AT5G35630	GO:0005840
			AT3G52380	GO:0000166		AT1G18890	GO:0005634		AT5G47190	GO:0005840
			AT3G03890	GO:0000166		AT1G07270	GO:0005634		AT5G14320	GO:0005840
			AT3G21200	GO:0000166		AT1G13460	GO:0005634		AT1G18370	GO:0005856
			AT3G49660	GO:0000166		AT1G59650	GO:0005634		AT1G12430	GO:0005856
			AT3G17170	GO:0000166		AT1G10410	GO:0005634		AT1G01950	GO:0005856
			AT3G53900	GO:0000166		AT1G44110	GO:0005634		AT1G21730	GO:0005856
			AT3G48750	GO:0000166		AT1G77390	GO:0005634		AT4G14150	GO:0005856
			AT3G06230	GO:0000166		AT1G14370	GO:0005634		AT2G28620	GO:0005856
			AT3G21700	GO:0000166		AT1G48450	GO:0005634		AT4G14330	GO:0005856
			AT3G46170	GO:0000166		AT1G09840	GO:0005634		AT3G23670	GO:0005856
			AT3G20970	GO:0000166		AT1G57870	GO:0005634		AT3G44050	GO:0005856
			AT3G55290	GO:0000166		AT1G26970	GO:0005634		AT3G20150	GO:0005856
			AT3G26900	GO:0000166		AT1G32160	GO:0005634		AT3G45850	GO:0005856
			AT3G55310	GO:0000166		AT1G74490	GO:0005634		AT1G06490	GO:0005886
			AT3G04000	GO:0000166		AT1G69790	GO:0005634		AT1G59870	GO:0005886
			AT3G50560	GO:0000166		AT1G78090	GO:0005634		AT1G66950	GO:0005886
			AT3G03980	GO:0000166		AT1G51660	GO:0005634		AT1G15210	GO:0005886
			AT3G02520	GO:0000166		AT1G45688	GO:0005634		AT1G15520	GO:0005886
			AT3G13570	GO:0000166		AT1G35680	GO:0005634		AT1G79560	GO:0005886
			AT3G52150	GO:0000166		AT1G07900	GO:0005634		AT1G12430	GO:0005886
			AT3G04500	GO:0000166		AT1G68490	GO:0005634		AT1G01950	GO:0005886
			AT3G55030	GO:0000166		AT1G01370	GO:0005634		AT1G21730	GO:0005886
			AT3G54840	GO:0000166		AT1G75440	GO:0005634		AT1G09600	GO:0005886
			AT3G46580	GO:0000166		AT1G45050	GO:0005634		AT1G53050	GO:0005886
			AT3G20060	GO:0000166		AT1G19890	GO:0005634		AT1G55490	GO:0005886
			AT3G57870	GO:0000166		AT1G13370	GO:0005634		AT1G23190	GO:0005886
			AT3G08000	GO:0000166		AT1G75600	GO:0005634		AT1G47670	GO:0005886
			AT3G23830	GO:0000166		AT1G26945	GO:0005634		AT1G25500	GO:0005886
			AT3G58850	GO:0000166		AT4G25540	GO:0005634		AT1G14370	GO:0005886
			AT5G53460	GO:0000166		AT2G37420	GO:0005634		AT1G09840	GO:0005886
			AT5G61140	GO:0000166		AT4G08630	GO:0005634		AT1G57870	GO:0005886
			AT5G10370	GO:0000166		AT4G08180	GO:0005634		AT1G24530	GO:0005886
			AT5G17890	GO:0000166		AT2G31020	GO:0005634		AT1G07570	GO:0005886
			AT5G13630	GO:0000166		AT2G26920	GO:0005634		AT1G76370	GO:0005886
			AT5G18700	GO:0000166		AT2G17890	GO:0005634		AT1G66200	GO:0005886
			AT5G17680	GO:0000166		AT4G21940	GO:0005634		AT1G45688	GO:0005886
			AT5G43530	GO:0000166		AT2G29680	GO:0005634		AT1G13440	GO:0005886
			AT5G10470	GO:0000166		AT4G36070	GO:0005634		AT1G11840	GO:0005886
			AT5G65460	GO:0000166		AT2G26700	GO:0005634		AT1G70410	GO:0005886
			AT5G45200	GO:0000166		AT4G15415	GO:0005634		AT1G23730	GO:0005886
			AT5G48600	GO:0000166		AT4G37930	GO:0005634		AT1G13280	GO:0005886
			AT5G13010	GO:0000166		AT2G30390	GO:0005634		AT1G11360	GO:0005886
			AT5G54280	GO:0000166		AT2G19860	GO:0005634		AT2G13680	GO:0005886
			AT5G18370	GO:0000166		AT4G29130	GO:0005634		AT2G18790	GO:0005886
			AT5G26570	GO:0000166		AT4G22910	GO:0005634		AT2G28620	GO:0005886
			AT5G07280	GO:0000166		AT4G11920	GO:0005634		AT2G41830	GO:0005886
			AT5G11250	GO:0000166		AT2G39730	GO:0005634		AT2G14120	GO:0005886
			AT5G44510	GO:0000166		AT2G33610	GO:0005634		AT4G33650	GO:0005886
			AT5G62410	GO:0000166		AT4G03415	GO:0005634		AT2G42520	GO:0005886
			AT5G48940	GO:0000166		AT2G34650	GO:0005634		AT2G17890	GO:0005886
			AT5G08470	GO:0000166		AT2G02800	GO:0005634		AT4G21940	GO:0005886
			AT5G46470	GO:0000166		AT4G25990	GO:0005634		AT4G36070	GO:0005886
			AT5G46450	GO:0000166		AT2G43950	GO:0005634		AT4G23650	GO:0005886
			AT5G41740	GO:0000166		AT4G02800	GO:0005634		AT4G14680	GO:0005886
			AT5G35840	GO:0000166		AT4G21450	GO:0005634		AT2G05940	GO:0005886
			AT5G49030	GO:0000166		AT4G05060	GO:0005634		AT2G02800	GO:0005886
			AT5G46070	GO:0000166		AT2G24490	GO:0005634		AT2G28930	GO:0005886
			AT5G61460	GO:0000166		AT4G39610	GO:0005634		AT4G35600	GO:0005886
			AT5G57610	GO:0000166		AT2G21990	GO:0005634		AT2G17220	GO:0005886
			AT5G15920	GO:0000166		AT2G28500	GO:0005634		AT2G39660	GO:0005886
			AT5G40100	GO:0000166		AT4G00220	GO:0005634		AT2G28760	GO:0005886
			AT5G57710	GO:0000166		AT2G36680	GO:0005634		AT4G21450	GO:0005886
			AT5G06670	GO:0000166		AT2G37680	GO:0005634		AT4G05060	GO:0005886
			AT5G22800	GO:0000166		AT4G18610	GO:0005634		AT2G05070	GO:0005886
			AT5G16715	GO:0000166		AT4G35770	GO:0005634		AT2G05100	GO:0005886
			AT5G56220	GO:0000166		AT4G40030	GO:0005634		AT4G03280	GO:0005886
			AT5G15450	GO:0000166		AT4G36040	GO:0005634		AT3G59100	GO:0005886
			AT5G35970	GO:0000166		AT4G34290	GO:0005634		AT3G16340	GO:0005886
			AT5G22010	GO:0000166		AT2G14880	GO:0005634		AT3G17850	GO:0005886
			AT5G04810	GO:0000166		AT4G40040	GO:0005634		AT3G03050	GO:0005886
			AT5G51070	GO:0000166		AT4G10265	GO:0005634		AT3G45850	GO:0005886
			AT5G26860	GO:0000166		AT2G32190	GO:0005634		AT3G24550	GO:0005886
			AT5G23720	GO:0000166		AT3G17850	GO:0005634		AT3G58570	GO:0005886
			AT5G50920	GO:0000166		AT3G61780	GO:0005634		AT3G11590	GO:0005886
			AT5G58140	GO:0000166		AT3G04260	GO:0005634		AT3G58510	GO:0005886
			AT5G18360	GO:0000166		AT3G19570	GO:0005634		AT3G13470	GO:0005886
			AT5G21930	GO:0000166		AT3G55150	GO:0005634		AT3G20410	GO:0005886
			AT5G16750	GO:0000166		AT3G01085	GO:0005634		AT3G63130	GO:0005886
			AT5G05400	GO:0000166		AT3G05050	GO:0005634		AT3G22890	GO:0005886
			AT5G64580	GO:0000166		AT3G12690	GO:0005634		AT3G55450	GO:0005886
			AT5G08610	GO:0000166		AT3G23920	GO:0005634		AT3G24790	GO:0005886
			AT5G57590	GO:0000166		AT3G21650	GO:0005634		AT3G46440	GO:0005886
			AT5G04040	GO:0000166		AT3G20410	GO:0005634		AT3G27690	GO:0005886
			AT5G50780	GO:0000166		AT3G26020	GO:0005634		AT3G25780	GO:0005886
			AT5G43745	GO:0000166		AT3G47080	GO:0005634		AT3G25760	GO:0005886
			AT5G02940	GO:0000166		AT3G09880	GO:0005634		AT3G25770	GO:0005886
			AT5G53170	GO:0000166		AT3G54930	GO:0005634		AT5G16910	GO:0005886
			AT5G58870	GO:0000166		AT3G01015	GO:0005634		AT5G19390	GO:0005886
			AT5G54090	GO:0000166		AT3G03740	GO:0005634		AT5G12150	GO:0005886
			AT5G20300	GO:0000166		AT3G44610	GO:0005634		AT5G38560	GO:0005886
			AT5G54670	GO:0000166		AT3G17800	GO:0005634		AT5G44290	GO:0005886
			AT5G26742	GO:0000166		AT3G43700	GO:0005634		AT5G48130	GO:0005886
			AT5G49740	GO:0000166		AT3G51470	GO:0005634		AT5G56500	GO:0005886
			AT5G36880	GO:0000166		AT3G21220	GO:0005634		AT5G66210	GO:0005886
			AT5G58270	GO:0000166		AT3G63490	GO:0005634		AT5G18610	GO:0005886
			AT5G43930	GO:0000166		AT3G48750	GO:0005634		AT5G13840	GO:0005886
			AT5G26710	GO:0000166		AT3G03760	GO:0005634		AT5G43780	GO:0005886
			AT5G49910	GO:0000166		AT3G53120	GO:0005634		AT5G36250	GO:0005886
			AT5G57940	GO:0000166		AT3G04510	GO:0005634		AT5G59220	GO:0005886
			AT5G66850	GO:0000166		AT3G11090	GO:0005634		AT5G47070	GO:0005886
			AT5G26830	GO:0000166		AT5G11490	GO:0005634		AT5G01020	GO:0005886
			AT5G42270	GO:0000166		AT5G20930	GO:0005634		AT5G02290	GO:0005886
			AT5G45210	GO:0000166		AT5G44290	GO:0005634		AT5G02800	GO:0005886
			AT5G64840	GO:0000166		AT5G39420	GO:0005634		AT5G59290	GO:0005886
			AT5G65110	GO:0000166		AT5G12480	GO:0005634		AT5G54110	GO:0005886
			AT5G20930	GO:0000166		AT5G40030	GO:0005634		AT5G19140	GO:0005886
			AT5G15250	GO:0000166		AT5G55910	GO:0005634		AT1G80070	GO:0005975
			AT5G09590	GO:0000166		AT5G15510	GO:0005634		AT1G06490	GO:0005975
			AT5G38560	GO:0000166		AT5G13840	GO:0005634		AT1G59870	GO:0005975
			AT5G18570	GO:0000166		AT5G26030	GO:0005634		AT1G15210	GO:0005975
			AT5G08650	GO:0000166		AT5G36250	GO:0005634		AT1G02890	GO:0005975
			AT5G09930	GO:0000166		AT5G25380	GO:0005634		AT1G02730	GO:0005975
			AT5G13650	GO:0000166		AT5G57180	GO:0005634		AT1G08720	GO:0005975
			AT5G53450	GO:0000166		AT5G51760	GO:0005634		AT1G68020	GO:0005975
			AT5G48780	GO:0000166		AT5G59220	GO:0005634		AT1G06410	GO:0005975
			AT5G28540	GO:0000166		AT5G19000	GO:0005634		AT1G06430	GO:0005975
			AT5G45800	GO:0000166		AT5G51460	GO:0005634		AT1G26230	GO:0005975
			AT5G51770	GO:0000166		AT5G65140	GO:0005634		AT1G32900	GO:0005975
			AT5G02500	GO:0000166		AT5G10100	GO:0005634		AT1G24280	GO:0005975
			AT5G12440	GO:0000166		AT5G44680	GO:0005634		AT1G23190	GO:0005975
			AT5G27540	GO:0000166		AT5G57970	GO:0005634		AT1G12000	GO:0005975
			AT5G16930	GO:0000166		AT5G23530	GO:0005634		AT1G07280	GO:0005975
			AT5G44290	GO:0000166		AT5G39220	GO:0005634		AT1G64860	GO:0005975
			AT5G39420	GO:0000166		AT5G62910	GO:0005634		AT1G14030	GO:0005975
			AT5G34930	GO:0000166		AT5G42860	GO:0005634		AT1G05610	GO:0005975
			AT5G03910	GO:0000166		AT5G28150	GO:0005634		AT1G19920	GO:0005975
			AT5G02370	GO:0000166		AT5G47840	GO:0005634		AT1G15980	GO:0005975
			AT5G19410	GO:0000166		AT5G32440	GO:0005634		AT1G42970	GO:0005975
			AT5G67570	GO:0000166		AT5G59950	GO:0005634		AT1G61590	GO:0005975
			AT5G42080	GO:0000166		AT5G63090	GO:0005634		AT1G79530	GO:0005975
			AT5G49840	GO:0000166		AT5G58500	GO:0005634		AT1G16300	GO:0005975
			AT5G56500	GO:0000166		AT5G42990	GO:0005634		AT1G30120	GO:0005975
			AT5G13110	GO:0000166		AT5G02020	GO:0005634		AT1G03630	GO:0005975
			AT5G60790	GO:0000166		AT5G10980	GO:0005634		AT1G32380	GO:0005975
			AT5G52860	GO:0000166		AT1G80670	GO:0005635		AT1G12900	GO:0005975
			AT5G35170	GO:0000166		AT1G15850	GO:0005635		AT1G78090	GO:0005975
			AT5G11670	GO:0000166		AT3G08960	GO:0005635		AT1G20020	GO:0005975
			AT5G47750	GO:0000166		AT3G63130	GO:0005635		AT1G66200	GO:0005975
			AT5G65010	GO:0000166		AT5G19320	GO:0005635		AT1G67280	GO:0005975
			AT5G57670	GO:0000166		AT1G17440	GO:0005654		AT1G13440	GO:0005975
			AT5G35790	GO:0000166		AT1G51190	GO:0005654		AT1G02560	GO:0005975
			AT5G18820	GO:0000166		AT1G13960	GO:0005654		AT1G54780	GO:0005975
			AT5G56680	GO:0000166		AT1G14580	GO:0005654		AT1G11840	GO:0005975
			AT5G05980	GO:0000166		AT1G16610	GO:0005654		AT1G19150	GO:0005975
			AT5G64050	GO:0000166		AT1G25560	GO:0005654		AT1G32550	GO:0005975
			AT5G06580	GO:0000166		AT1G68840	GO:0005654		AT1G50900	GO:0005975
			AT5G03940	GO:0000166		AT1G13260	GO:0005654		AT1G76100	GO:0005975
			AT5G08680	GO:0000166		AT1G79700	GO:0005654		AT1G20340	GO:0005975
			AT5G08670	GO:0000166		AT1G65620	GO:0005654		AT1G19890	GO:0005975
			AT5G08690	GO:0000166		AT1G01250	GO:0005654		AT1G13370	GO:0005975
			AT5G37790	GO:0000166		AT1G19510	GO:0005654		AT1G75600	GO:0005975
			AT5G52520	GO:0000166		AT1G74500	GO:0005654		AT2G13680	GO:0005975
			AT5G57960	GO:0000166		AT2G02070	GO:0005654		AT4G02480	GO:0005975
			AT5G27380	GO:0000166		AT4G04770	GO:0005654		AT4G38190	GO:0005975
			AT5G35360	GO:0000166		AT2G36990	GO:0005654		AT2G33100	GO:0005975
			AT5G12480	GO:0000166		AT2G38470	GO:0005654		AT4G29060	GO:0005975
			AT5G41480	GO:0000166		AT2G02080	GO:0005654		AT4G17770	GO:0005975
			AT5G61580	GO:0000166		AT2G01940	GO:0005654		AT2G30950	GO:0005975
			AT5G49970	GO:0000166		AT4G29100	GO:0005654		AT4G04770	GO:0005975
			AT5G24850	GO:0000166		AT4G02670	GO:0005654		AT2G36990	GO:0005975
			AT5G58950	GO:0000166		AT2G33880	GO:0005654		AT4G00370	GO:0005975
			AT5G66210	GO:0000166		AT2G42380	GO:0005654		AT2G29670	GO:0005975
			AT5G48300	GO:0000166		AT4G17600	GO:0005654		AT4G23100	GO:0005975
			AT5G08740	GO:0000166		AT4G16750	GO:0005654		AT2G30390	GO:0005975
			AT5G62220	GO:0000166		AT4G34590	GO:0005654		AT4G32770	GO:0005975
			AT5G18610	GO:0000166		AT3G50700	GO:0005654		AT2G38630	GO:0005975
			AT5G18910	GO:0000166		AT3G54320	GO:0005654		AT4G04610	GO:0005975
			AT5G40030	GO:0000166		AT3G25730	GO:0005654		AT4G14680	GO:0005975
			AT5G55910	GO:0000166		AT3G58120	GO:0005654		AT4G21990	GO:0005975
			AT5G01920	GO:0000166		AT3G60490	GO:0005654		AT4G18480	GO:0005975
			AT5G40870	GO:0000166		AT3G17609	GO:0005654		AT2G34590	GO:0005975
			AT5G14590	GO:0000166		AT3G23230	GO:0005654		AT2G35390	GO:0005975
			AT5G24060	GO:0000166		AT3G28857	GO:0005654		AT4G27440	GO:0005975
			AT5G62790	GO:0000166		AT3G47710	GO:0005654		AT2G43710	GO:0005975
			AT5G19210	GO:0000166		AT5G57390	GO:0005654		AT2G21330	GO:0005975
			AT5G67630	GO:0000166		AT5G24120	GO:0005654		AT4G38970	GO:0005975
			AT5G63890	GO:0000166		AT5G44316	GO:0005654		AT2G44530	GO:0005975
			AT5G26030	GO:0000166		AT5G44160	GO:0005654		AT2G01140	GO:0005975
			AT5G22330	GO:0000166		AT5G65670	GO:0005654		AT2G27680	GO:0005975
			AT5G39410	GO:0000166		AT5G45980	GO:0005654		AT4G36530	GO:0005975
			AT5G58330	GO:0000166		AT5G47110	GO:0005654		AT4G22590	GO:0005975
			AT5G55280	GO:0000166		AT5G51990	GO:0005654		AT4G35760	GO:0005975
			AT5G47620	GO:0000166		AT5G11260	GO:0005654		AT2G26100	GO:0005975
			AT5G35630	GO:0000166		AT5G15160	GO:0005654		AT4G12430	GO:0005975
			AT5G60940	GO:0000166		AT5G39860	GO:0005654		AT2G45770	GO:0005975
			AT5G66470	GO:0000166		AT1G55490	GO:0005730		AT2G21280	GO:0005975
			AT5G03320	GO:0000166		AT1G48850	GO:0005730		AT2G28760	GO:0005975
			AT5G16810	GO:0000166		AT1G16610	GO:0005730		AT4G22890	GO:0005975
			AT5G45930	GO:0000166		AT1G13440	GO:0005730		AT4G11960	GO:0005975
			AT5G18660	GO:0000166		AT1G54690	GO:0005730		AT4G03950	GO:0005975
			AT5G47070	GO:0000166		AT1G08880	GO:0005730		AT4G09650	GO:0005975
			AT5G01020	GO:0000166		AT1G09200	GO:0005730		AT4G03280	GO:0005975
			AT5G14200	GO:0000166		AT2G42520	GO:0005730		AT2G44050	GO:0005975
			AT5G61510	GO:0000166		AT4G04770	GO:0005730		AT4G17560	GO:0005975
			AT5G54190	GO:0000166		AT2G36990	GO:0005730		AT4G24930	GO:0005975
			AT5G40610	GO:0000166		AT4G20360	GO:0005730		AT2G22230	GO:0005975
			AT5G42250	GO:0000166		AT2G39660	GO:0005730		AT2G46820	GO:0005975
			AT5G02290	GO:0000166		AT2G38810	GO:0005730		AT2G33180	GO:0005975
			AT5G52250	GO:0000166		AT3G58570	GO:0005730		AT4G40030	GO:0005975
			AT5G13490	GO:0000166		AT3G58510	GO:0005730		AT2G33450	GO:0005975
			AT5G14780	GO:0000166		AT3G13470	GO:0005730		AT4G40040	GO:0005975
			AT5G24760	GO:0000166		AT3G55450	GO:0005730		AT3G59100	GO:0005975
			AT5G02800	GO:0000166		AT3G52930	GO:0005730		AT3G16340	GO:0005975
			AT5G03290	GO:0000166		AT3G27360	GO:0005730		AT3G03050	GO:0005975
			AT5G11010	GO:0000166		AT5G56500	GO:0005730		AT3G07100	GO:0005975
			AT5G19150	GO:0000166		AT5G40200	GO:0005730		AT3G29320	GO:0005975
			AT5G15940	GO:0000166		AT5G47750	GO:0005730		AT3G18390	GO:0005975
			AT5G09660	GO:0000166		AT5G24120	GO:0005730		AT3G09650	GO:0005975
			AT5G66190	GO:0000166		AT5G44316	GO:0005730		AT3G48560	GO:0005975
			AT5G59290	GO:0000166		AT5G37720	GO:0005730		AT3G24550	GO:0005975
			AT5G27740	GO:0000166		AT5G65350	GO:0005730		AT3G19420	GO:0005975
			AT5G50960	GO:0000166		AT5G65360	GO:0005730		AT3G22960	GO:0005975
			AT5G04900	GO:0000166		AT5G10390	GO:0005730		AT3G01510	GO:0005975
			AT5G08300	GO:0000166		AT5G10400	GO:0005730		AT3G02750	GO:0005975
			AT5G11410	GO:0000166		AT1G58060	GO:0005737		AT3G47080	GO:0005975
			AT5G19040	GO:0000166		AT1G58050	GO:0005737		AT3G46780	GO:0005975
			AT5G17710	GO:0000166		AT1G18370	GO:0005737		AT3G54190	GO:0005975
			AT5G52810	GO:0000166		AT1G12430	GO:0005737		AT3G22890	GO:0005975
			AT5G11480	GO:0000166		AT1G63700	GO:0005737		AT3G01060	GO:0005975
			AT5G05000	GO:0000166		AT1G22020	GO:0005737		AT3G47520	GO:0005975
			AT5G48840	GO:0000166		AT1G36370	GO:0005737		AT3G26650	GO:0005975
			AT5G67520	GO:0000166		AT1G76040	GO:0005737		AT3G55800	GO:0005975
			AT5G59800	GO:0000166		AT1G74960	GO:0005737		AT3G01500	GO:0005975
			AT5G55200	GO:0000166		AT1G44110	GO:0005737		AT3G63490	GO:0005975
			AT5G52100	GO:0000166		AT1G77390	GO:0005737		AT3G46440	GO:0005975
			AT5G22370	GO:0000166		AT1G08510	GO:0005737		AT3G09210	GO:0005975
			AT5G50250	GO:0000166		AT1G62640	GO:0005737		AT3G48420	GO:0005975
			AT5G37720	GO:0000166		AT1G75330	GO:0005737		AT3G62030	GO:0005975
			AT5G47840	GO:0000166		AT1G78090	GO:0005737		AT3G11630	GO:0005975
			AT5G23070	GO:0000166		AT1G35910	GO:0005737		AT3G59400	GO:0005975
			AT5G14100	GO:0000166		AT1G24360	GO:0005737		AT3G12930	GO:0005975
			AT5G13050	GO:0000166		AT1G74500	GO:0005737		AT3G55330	GO:0005975
			AT5G14800	GO:0000166		AT4G14150	GO:0005737		AT3G26060	GO:0005975
			AT5G59440	GO:0000166		AT4G24860	GO:0005737		AT3G15360	GO:0005975
			AT5G16050	GO:0000166		AT4G14330	GO:0005737		AT3G13120	GO:0005975
			AT5G20720	GO:0000166		AT4G26900	GO:0005737		AT5G16910	GO:0005975
			AT5G10360	GO:0000166		AT4G23100	GO:0005737		AT5G19390	GO:0005975
			AT5G65430	GO:0000166		AT4G22910	GO:0005737		AT5G11490	GO:0005975
			AT5G10450	GO:0000166		AT4G11920	GO:0005737		AT5G12150	GO:0005975
			AT5G59950	GO:0000166		AT2G25620	GO:0005737		AT5G51820	GO:0005975
			AT5G18810	GO:0000166		AT2G33880	GO:0005737		AT5G13110	GO:0005975
			AT5G63310	GO:0000166		AT4G22590	GO:0005737		AT5G01330	GO:0005975
			AT5G02740	GO:0000166		AT4G12430	GO:0005737		AT5G35790	GO:0005975
			AT5G04600	GO:0000166		AT2G45770	GO:0005737		AT5G03940	GO:0005975
			AT5G59300	GO:0000166		AT2G32190	GO:0005737		AT5G55220	GO:0005975
			AT5G19030	GO:0000166		AT3G23670	GO:0005737		AT5G48300	GO:0005975
			AT5G42990	GO:0000166		AT3G44050	GO:0005737		AT5G42650	GO:0005975
			AT5G54580	GO:0000166		AT3G08960	GO:0005737		AT5G24120	GO:0005975
			AT5G10625	GO:0000166		AT3G48560	GO:0005737		AT5G44316	GO:0005975
			AT1G03780	GO:0003674		AT3G55150	GO:0005737		AT5G43780	GO:0005975
			AT1G31800	GO:0003674		AT3G50530	GO:0005737		AT5G36250	GO:0005975
			AT1G06820	GO:0003674		AT3G63130	GO:0005737		AT5G58330	GO:0005975
			AT1G77510	GO:0003674		AT3G27740	GO:0005737		AT5G35630	GO:0005975
			AT1G64900	GO:0003674		AT3G11410	GO:0005737		AT5G45930	GO:0005975
			AT1G13080	GO:0003674		AT3G05640	GO:0005737		AT5G17520	GO:0005975
			AT1G21750	GO:0003674		AT3G48750	GO:0005737		AT5G54190	GO:0005975
			AT1G62580	GO:0003674		AT3G47710	GO:0005737		AT5G54800	GO:0005975
			AT1G63940	GO:0003674		AT5G11490	GO:0005737		AT5G51460	GO:0005975
			AT1G11680	GO:0003674		AT5G47750	GO:0005737		AT5G65140	GO:0005975
			AT1G74550	GO:0003674		AT5G03940	GO:0005737		AT5G09660	GO:0005975
			AT1G63340	GO:0003674		AT5G48300	GO:0005737		AT5G66190	GO:0005975
			AT1G17050	GO:0003674		AT5G46290	GO:0005737		AT5G59290	GO:0005975
			AT1G78510	GO:0003674		AT5G16390	GO:0005737		AT5G27560	GO:0005975
			AT1G09340	GO:0003674		AT5G15530	GO:0005737		AT5G14740	GO:0005975
			AT1G20020	GO:0003674		AT5G19140	GO:0005737		AT5G61410	GO:0005975
			AT1G15410	GO:0003674		AT1G59870	GO:0005739		AT5G06290	GO:0005975
			AT1G32760	GO:0003674		AT1G15210	GO:0005739		AT5G17170	GO:0005975
			AT1G52990	GO:0003674		AT1G79560	GO:0005739		AT5G20720	GO:0005975
			AT1G76080	GO:0003674		AT1G21730	GO:0005739		AT5G47190	GO:0005975
			AT1G21350	GO:0003674		AT1G68020	GO:0005739		AT5G52970	GO:0005975
			AT1G07700	GO:0003674		AT1G06430	GO:0005739		AT5G10160	GO:0005975
			AT1G32550	GO:0003674		AT1G73170	GO:0005739		AT5G14320	GO:0005975
			AT1G14150	GO:0003674		AT1G55490	GO:0005739		AT5G10980	GO:0005975
			AT1G50320	GO:0003674		AT1G57770	GO:0005739		AT1G06430	GO:0006091
			AT1G03680	GO:0003674		AT1G35510	GO:0005739		AT1G23190	GO:0006091
			AT1G76760	GO:0003674		AT1G07270	GO:0005739		AT1G12000	GO:0006091
			AT1G76100	GO:0003674		AT1G38065	GO:0005739		AT1G05610	GO:0006091
			AT1G20340	GO:0003674		AT1G10700	GO:0005739		AT1G19920	GO:0006091
			AT1G43560	GO:0003674		AT1G13270	GO:0005739		AT1G32500	GO:0006091
			AT1G03850	GO:0003674		AT1G51660	GO:0005739		AT1G74470	GO:0006091
			AT1G10960	GO:0003674		AT1G78140	GO:0005739		AT1G15980	GO:0006091
			AT1G60950	GO:0003674		AT1G67280	GO:0005739		AT1G02910	GO:0006091
			AT4G11230	GO:0003674		AT1G63610	GO:0005739		AT1G42970	GO:0006091
			AT2G21410	GO:0003674		AT1G13440	GO:0005739		AT1G79530	GO:0006091
			AT2G13440	GO:0003674		AT1G69526	GO:0005739		AT1G16300	GO:0006091
			AT2G43400	GO:0003674		AT1G69523	GO:0005739		AT1G30120	GO:0006091
			AT4G16155	GO:0003674		AT1G18440	GO:0005739		AT1G03630	GO:0006091
			AT4G15110	GO:0003674		AT1G11840	GO:0005739		AT1G12900	GO:0006091
			AT4G25650	GO:0003674		AT1G29910	GO:0005739		AT1G20020	GO:0006091
			AT4G22690	GO:0003674		AT1G29920	GO:0005739		AT1G66200	GO:0006091
			AT4G20820	GO:0003674		AT1G29930	GO:0005739		AT1G63610	GO:0006091
			AT4G36220	GO:0003674		AT1G44000	GO:0005739		AT1G13440	GO:0006091
			AT4G37340	GO:0003674		AT1G60000	GO:0005739		AT1G54780	GO:0006091
			AT4G20240	GO:0003674		AT1G07900	GO:0005739		AT1G11840	GO:0006091
			AT2G34630	GO:0003674		AT1G42960	GO:0005739		AT1G12410	GO:0006091
			AT4G29890	GO:0003674		AT1G77750	GO:0005739		AT1G75460	GO:0006091
			AT2G41330	GO:0003674		AT1G08380	GO:0005739		AT1G19740	GO:0006091
			AT4G15440	GO:0003674		AT1G43310	GO:0005739		AT1G19150	GO:0006091
			AT4G27520	GO:0003674		AT4G24450	GO:0005739		AT1G29910	GO:0006091
			AT2G42750	GO:0003674		AT2G25140	GO:0005739		AT1G29920	GO:0006091
			AT4G10000	GO:0003674		AT2G18940	GO:0005739		AT1G29930	GO:0006091
			AT4G17040	GO:0003674		AT2G14120	GO:0005739		AT1G06680	GO:0006091
			AT2G38270	GO:0003674		AT4G33650	GO:0005739		AT1G15820	GO:0006091
			AT2G33270	GO:0003674		AT2G30950	GO:0005739		AT1G35680	GO:0006091
			AT4G37200	GO:0003674		AT2G28000	GO:0005739		AT1G03130	GO:0006091
			AT2G37240	GO:0003674		AT4G04770	GO:0005739		AT1G32550	GO:0006091
			AT4G29670	GO:0003674		AT2G29680	GO:0005739		AT1G03600	GO:0006091
			AT4G03280	GO:0003674		AT4G15415	GO:0005739		AT1G76100	GO:0006091
			AT4G26160	GO:0003674		AT4G37930	GO:0005739		AT1G20340	GO:0006091
			AT2G35010	GO:0003674		AT2G19860	GO:0005739		AT1G52230	GO:0006091
			AT2G01918	GO:0003674		AT4G29130	GO:0005739		AT1G79040	GO:0006091
			AT4G03520	GO:0003674		AT2G38630	GO:0005739		AT2G30950	GO:0006091
			AT4G32590	GO:0003674		AT4G02930	GO:0005739		AT4G23100	GO:0006091
			AT2G20270	GO:0003674		AT2G01140	GO:0005739		AT2G39730	GO:0006091
			AT4G28730	GO:0003674		AT4G37040	GO:0005739		AT4G14680	GO:0006091
			AT2G15570	GO:0003674		AT2G21280	GO:0005739		AT4G18480	GO:0006091
			AT2G27510	GO:0003674		AT2G43950	GO:0005739		AT2G34590	GO:0006091
			AT4G14890	GO:0003674		AT2G22870	GO:0005739		AT4G27440	GO:0006091
			AT2G40790	GO:0003674		AT2G33270	GO:0005739		AT2G21330	GO:0006091
			AT2G05620	GO:0003674		AT2G34430	GO:0005739		AT4G38970	GO:0006091
			AT4G12170	GO:0003674		AT2G34420	GO:0005739		AT2G01140	GO:0006091
			AT2G32765	GO:0003674		AT2G40300	GO:0005739		AT4G35760	GO:0006091
			AT3G19960	GO:0003674		AT4G09650	GO:0005739		AT2G45770	GO:0006091
			AT3G16950	GO:0003674		AT4G11600	GO:0005739		AT4G22890	GO:0006091
			AT3G54960	GO:0003674		AT2G28500	GO:0005739		AT4G11960	GO:0006091
			AT3G54660	GO:0003674		AT4G17310	GO:0005739		AT4G10340	GO:0006091
			AT3G53130	GO:0003674		AT3G16340	GO:0005739		AT2G34430	GO:0006091
			AT3G17240	GO:0003674		AT3G48870	GO:0005739		AT2G34420	GO:0006091
			AT3G48320	GO:0003674		AT3G09650	GO:0005739		AT2G05070	GO:0006091
			AT3G48270	GO:0003674		AT3G55400	GO:0005739		AT2G05100	GO:0006091
			AT3G27820	GO:0003674		AT3G13490	GO:0005739		AT2G39470	GO:0006091
			AT3G48300	GO:0003674		AT3G13470	GO:0005739		AT4G09650	GO:0006091
			AT3G28850	GO:0003674		AT3G47450	GO:0005739		AT4G05180	GO:0006091
			AT3G57070	GO:0003674		AT3G21650	GO:0005739		AT4G03280	GO:0006091
			AT3G01440	GO:0003674		AT3G02750	GO:0005739		AT4G21280	GO:0006091
			AT3G16250	GO:0003674		AT3G29180	GO:0005739		AT4G12800	GO:0006091
			AT3G15360	GO:0003674		AT3G54190	GO:0005739		AT4G02770	GO:0006091
			AT3G06730	GO:0003674		AT3G47520	GO:0005739		AT2G46820	GO:0006091
			AT3G02730	GO:0003674		AT3G62260	GO:0005739		AT2G20260	GO:0006091
			AT3G54900	GO:0003674		AT3G52930	GO:0005739		AT4G28750	GO:0006091
			AT3G07480	GO:0003674		AT3G21220	GO:0005739		AT2G30790	GO:0006091
			AT5G37510	GO:0003674		AT3G25740	GO:0005739		AT3G22690	GO:0006091
			AT5G49740	GO:0003674		AT3G62030	GO:0005739		AT3G48560	GO:0006091
			AT5G58270	GO:0003674		AT3G11630	GO:0005739		AT3G19420	GO:0006091
			AT5G14760	GO:0003674		AT3G56090	GO:0005739		AT3G22960	GO:0006091
			AT5G60640	GO:0003674		AT3G15352	GO:0005739		AT3G46780	GO:0006091
			AT5G23190	GO:0003674		AT5G53460	GO:0005739		AT3G22890	GO:0006091
			AT5G05260	GO:0003674		AT5G04140	GO:0005739		AT3G47520	GO:0006091
			AT5G06905	GO:0003674		AT5G21080	GO:0005739		AT3G26650	GO:0006091
			AT5G08740	GO:0003674		AT5G50920	GO:0005739		AT3G55800	GO:0006091
			AT5G42650	GO:0003674		AT5G02830	GO:0005739		AT3G01500	GO:0006091
			AT5G25900	GO:0003674		AT5G13030	GO:0005739		AT3G48420	GO:0006091
			AT5G25120	GO:0003674		AT5G51820	GO:0005739		AT3G62030	GO:0006091
			AT5G39865	GO:0003674		AT5G56500	GO:0005739		AT3G11630	GO:0006091
			AT5G66190	GO:0003674		AT5G40200	GO:0005739		AT3G27690	GO:0006091
			AT5G03880	GO:0003674		AT5G18820	GO:0005739		AT3G59400	GO:0006091
			AT5G42150	GO:0003674		AT5G42650	GO:0005739		AT3G61470	GO:0006091
			AT5G27880	GO:0003674		AT5G24120	GO:0005739		AT3G47470	GO:0006091
			AT5G65840	GO:0003674		AT5G44316	GO:0005739		AT3G55330	GO:0006091
			AT5G13810	GO:0003674		AT5G26030	GO:0005739		AT3G16140	GO:0006091
			AT5G58530	GO:0003674		AT5G36250	GO:0005739		AT5G51820	GO:0006091
			AT5G61440	GO:0003674		AT5G58330	GO:0005739		AT5G01330	GO:0006091
			AT5G01860	GO:0003674		AT5G35630	GO:0005739		AT5G48300	GO:0006091
			AT5G06690	GO:0003674		AT5G18660	GO:0005739		AT5G24120	GO:0006091
			AT5G04260	GO:0003674		AT5G33320	GO:0005739		AT5G43780	GO:0006091
			AT5G16400	GO:0003674		AT5G17710	GO:0005739		AT5G58330	GO:0006091
			AT5G45040	GO:0003674		AT5G11480	GO:0005739		AT5G35630	GO:0006091
			AT5G10000	GO:0003674		AT5G06290	GO:0005739		AT5G45930	GO:0006091
			AT5G11930	GO:0003674		AT5G13120	GO:0005739		AT5G54190	GO:0006091
			AT5G39950	GO:0003674		AT5G01600	GO:0005739		AT5G09660	GO:0006091
			AT5G42980	GO:0003674		AT5G20720	GO:0005739		AT5G66190	GO:0006091
			AT1G20960	GO:0003676		AT5G19830	GO:0005739		AT5G27560	GO:0006091
			AT1G21580	GO:0003676		AT1G08720	GO:0005768		AT5G14740	GO:0006091
			AT1G58060	GO:0003676		AT4G32410	GO:0005768		AT5G52100	GO:0006091
			AT1G58050	GO:0003676		AT2G36680	GO:0005768		AT5G06290	GO:0006091
			AT1G70070	GO:0003676		AT3G03050	GO:0005768		AT5G17170	GO:0006091
			AT1G27750	GO:0003676		AT3G53120	GO:0005768		AT5G54270	GO:0006091
			AT1G32490	GO:0003676		AT5G16910	GO:0005768		AT5G20720	GO:0006091
			AT1G75660	GO:0003676		AT1G59870	GO:0005773		AT5G28450	GO:0006091
			AT1G50200	GO:0003676		AT1G12430	GO:0005773		AT5G52960	GO:0006091
			AT1G27880	GO:0003676		AT1G61800	GO:0005773		AT5G14320	GO:0006091
			AT1G60200	GO:0003676		AT1G66200	GO:0005773		AT1G80070	GO:0006139
			AT1G55040	GO:0003676		AT1G13440	GO:0005773		AT1G59870	GO:0006139
			AT1G26370	GO:0003676		AT1G11840	GO:0005773		AT1G66950	GO:0006139
			AT1G55870	GO:0003676		AT1G13280	GO:0005773		AT1G15210	GO:0006139
			AT1G59990	GO:0003676		AT4G23650	GO:0005773		AT1G15520	GO:0006139
			AT1G12770	GO:0003676		AT2G19860	GO:0005773		AT1G02730	GO:0006139
			AT1G70200	GO:0003676		AT4G29130	GO:0005773		AT1G06430	GO:0006139
			AT1G34370	GO:0003676		AT4G03950	GO:0005773		AT1G03910	GO:0006139
			AT1G14580	GO:0003676		AT2G05070	GO:0005773		AT1G26230	GO:0006139
			AT1G03790	GO:0003676		AT2G05100	GO:0005773		AT1G24280	GO:0006139
			AT1G30480	GO:0003676		AT3G16340	GO:0005773		AT1G23190	GO:0006139
			AT1G54930	GO:0003676		AT3G47520	GO:0005773		AT1G12000	GO:0006139
			AT1G24090	GO:0003676		AT3G52930	GO:0005773		AT1G64880	GO:0006139
			AT1G08290	GO:0003676		AT3G27690	GO:0005773		AT1G64860	GO:0006139
			AT1G52990	GO:0003676		AT3G25780	GO:0005773		AT1G14030	GO:0006139
			AT1G66810	GO:0003676		AT3G25760	GO:0005773		AT1G05610	GO:0006139
			AT1G68200	GO:0003676		AT3G25770	GO:0005773		AT1G19920	GO:0006139
			AT1G66260	GO:0003676		AT5G19320	GO:0005773		AT1G32500	GO:0006139
			AT1G75560	GO:0003676		AT5G54800	GO:0005773		AT1G15980	GO:0006139
			AT1G09760	GO:0003676		AT5G09660	GO:0005773		AT1G42970	GO:0006139
			AT1G10480	GO:0003676		AT5G15160	GO:0005773		AT1G30120	GO:0006139
			AT1G18680	GO:0003676		AT1G49890	GO:0005777		AT1G03630	GO:0006139
			AT1G04445	GO:0003676		AT1G13460	GO:0005777		AT1G32380	GO:0006139
			AT2G47680	GO:0003676		AT1G11840	GO:0005777		AT1G12900	GO:0006139
			AT2G01440	GO:0003676		AT2G14120	GO:0005777		AT1G75330	GO:0006139
			AT4G09980	GO:0003676		AT4G33650	GO:0005777		AT1G20020	GO:0006139
			AT2G28540	GO:0003676		AT2G42520	GO:0005777		AT1G13440	GO:0006139
			AT2G33730	GO:0003676		AT2G06050	GO:0005777		AT1G54780	GO:0006139
			AT2G47250	GO:0003676		AT3G58570	GO:0005777		AT1G12410	GO:0006139
			AT4G33760	GO:0003676		AT3G19570	GO:0005777		AT1G19150	GO:0006139
			AT2G42520	GO:0003676		AT3G58510	GO:0005777		AT1G06680	GO:0006139
			AT2G02070	GO:0003676		AT3G19420	GO:0005777		AT1G35680	GO:0006139
			AT4G17300	GO:0003676		AT3G26020	GO:0005777		AT1G03130	GO:0006139
			AT4G31180	GO:0003676		AT5G09660	GO:0005777		AT1G32550	GO:0006139
			AT2G41500	GO:0003676		AT1G08720	GO:0005783		AT1G50900	GO:0006139
			AT2G02080	GO:0003676		AT3G03050	GO:0005783		AT1G03600	GO:0006139
			AT4G05410	GO:0003676		AT5G16910	GO:0005783		AT1G76100	GO:0006139
			AT4G21130	GO:0003676		AT5G19320	GO:0005783		AT1G20340	GO:0006139
			AT2G01650	GO:0003676		AT1G02730	GO:0005794		AT1G52230	GO:0006139
			AT4G02670	GO:0003676		AT1G08720	GO:0005794		AT1G54690	GO:0006139
			AT4G12240	GO:0003676		AT1G52420	GO:0005794		AT1G08880	GO:0006139
			AT2G15740	GO:0003676		AT1G55490	GO:0005794		AT4G38190	GO:0006139
			AT2G42240	GO:0003676		AT1G38131	GO:0005794		AT4G25540	GO:0006139
			AT2G28200	GO:0003676		AT1G35510	GO:0005794		AT2G33100	GO:0006139
			AT4G35280	GO:0003676		AT1G14970	GO:0005794		AT4G29060	GO:0006139
			AT2G24490	GO:0003676		AT1G38065	GO:0005794		AT4G02260	GO:0006139
			AT2G17180	GO:0003676		AT1G13440	GO:0005794		AT2G14120	GO:0006139
			AT4G35785	GO:0003676		AT1G29910	GO:0005794		AT4G33650	GO:0006139
			AT4G16610	GO:0003676		AT1G29920	GO:0005794		AT2G24050	GO:0006139
			AT4G35770	GO:0003676		AT1G29930	GO:0005794		AT2G20020	GO:0006139
			AT3G11960	GO:0003676		AT4G38190	GO:0005794		AT2G30950	GO:0006139
			AT3G55200	GO:0003676		AT4G32410	GO:0005794		AT4G26900	GO:0006139
			AT3G02890	GO:0003676		AT4G32640	GO:0005794		AT4G04770	GO:0006139
			AT3G06980	GO:0003676		AT2G33100	GO:0005794		AT2G36990	GO:0006139
			AT3G09850	GO:0003676		AT2G37980	GO:0005794		AT4G00370	GO:0006139
			AT3G58570	GO:0003676		AT2G01480	GO:0005794		AT2G29670	GO:0006139
			AT3G25430	GO:0003676		AT2G26100	GO:0005794		AT2G30390	GO:0006139
			AT3G58510	GO:0003676		AT2G34430	GO:0005794		AT4G33030	GO:0006139
			AT3G13490	GO:0003676		AT2G34420	GO:0005794		AT4G20360	GO:0006139
			AT3G50700	GO:0003676		AT2G05070	GO:0005794		AT4G14680	GO:0006139
			AT3G10470	GO:0003676		AT2G05100	GO:0005794		AT4G02930	GO:0006139
			AT3G57670	GO:0003676		AT3G03050	GO:0005794		AT4G18480	GO:0006139
			AT3G15140	GO:0003676		AT3G44340	GO:0005794		AT2G34590	GO:0006139
			AT3G02820	GO:0003676		AT3G07100	GO:0005794		AT2G35390	GO:0006139
			AT3G02920	GO:0003676		AT3G15940	GO:0005794		AT2G43710	GO:0006139
			AT3G15080	GO:0003676		AT3G13470	GO:0005794		AT2G21330	GO:0006139
			AT3G47490	GO:0003676		AT3G52930	GO:0005794		AT4G38970	GO:0006139
			AT3G49930	GO:0003676		AT3G27690	GO:0005794		AT2G44530	GO:0006139
			AT3G04620	GO:0003676		AT5G16910	GO:0005794		AT2G01140	GO:0006139
			AT5G61140	GO:0003676		AT5G35570	GO:0005794		AT2G27680	GO:0006139
			AT5G13010	GO:0003676		AT5G01100	GO:0005794		AT4G35760	GO:0006139
			AT5G49930	GO:0003676		AT5G56500	GO:0005794		AT2G45770	GO:0006139
			AT5G04810	GO:0003676		AT5G23700	GO:0005794		AT2G46090	GO:0006139
			AT5G56930	GO:0003676		AT5G59220	GO:0005794		AT2G21280	GO:0006139
			AT5G61090	GO:0003676		AT1G80070	GO:0005829		AT2G28760	GO:0006139
			AT5G12440	GO:0003676		AT1G59870	GO:0005829		AT4G22890	GO:0006139
			AT5G56680	GO:0003676		AT1G08720	GO:0005829		AT4G11960	GO:0006139
			AT5G34870	GO:0003676		AT1G01950	GO:0005829		AT4G10340	GO:0006139
			AT5G44160	GO:0003676		AT1G06410	GO:0005829		AT2G05070	GO:0006139
			AT5G32613	GO:0003676		AT1G67930	GO:0005829		AT2G05100	GO:0006139
			AT5G09740	GO:0003676		AT1G23190	GO:0005829		AT2G39470	GO:0006139
			AT5G64610	GO:0003676		AT1G12000	GO:0005829		AT4G09650	GO:0006139
			AT5G63260	GO:0003676		AT1G48860	GO:0005829		AT4G05180	GO:0006139
			AT5G52010	GO:0003676		AT1G13460	GO:0005829		AT4G03280	GO:0006139
			AT5G20220	GO:0003676		AT1G42970	GO:0005829		AT4G17560	GO:0006139
			AT5G06420	GO:0003676		AT1G09840	GO:0005829		AT4G21280	GO:0006139
			AT5G64150	GO:0003676		AT1G57870	GO:0005829		AT4G12800	GO:0006139
			AT5G26940	GO:0003676		AT1G08250	GO:0005829		AT4G02770	GO:0006139
			AT5G61470	GO:0003676		AT1G12900	GO:0005829		AT2G46820	GO:0006139
			AT5G42640	GO:0003676		AT1G75330	GO:0005829		AT2G33180	GO:0006139
			AT5G03510	GO:0003676		AT1G20020	GO:0005829		AT2G20260	GO:0006139
			AT5G37720	GO:0003676		AT1G80670	GO:0005829		AT4G28750	GO:0006139
			AT5G27880	GO:0003676		AT1G13440	GO:0005829		AT2G38810	GO:0006139
			AT5G60230	GO:0003676		AT1G11840	GO:0005829		AT2G30790	GO:0006139
			AT5G07500	GO:0003676		AT1G70410	GO:0005829		AT3G16340	GO:0006139
			AT5G59950	GO:0003676		AT1G23730	GO:0005829		AT3G03050	GO:0006139
			AT5G01860	GO:0003676		AT1G15850	GO:0005829		AT3G22690	GO:0006139
			AT5G14010	GO:0003676		AT1G54580	GO:0005829		AT3G04260	GO:0006139
			AT5G57520	GO:0003676		AT4G32640	GO:0005829		AT3G18390	GO:0006139
			AT5G08535	GO:0003676		AT2G14120	GO:0005829		AT3G09650	GO:0006139
			AT5G43540	GO:0003676		AT4G33650	GO:0005829		AT3G55400	GO:0006139
			AT1G08260	GO:0003677		AT2G42520	GO:0005829		AT3G23940	GO:0006139
			AT1G01040	GO:0003677		AT4G23650	GO:0005829		AT3G13490	GO:0006139
			AT1G66730	GO:0003677		AT4G32520	GO:0005829		AT3G22960	GO:0006139
			AT1G79350	GO:0003677		AT2G45300	GO:0005829		AT3G46780	GO:0006139
			AT1G08840	GO:0003677		AT4G20360	GO:0005829		AT3G22890	GO:0006139
			AT1G20750	GO:0003677		AT4G02930	GO:0005829		AT3G27740	GO:0006139
			AT1G05380	GO:0003677		AT2G27820	GO:0005829		AT3G26650	GO:0006139
			AT1G14460	GO:0003677		AT2G28760	GO:0005829		AT3G55800	GO:0006139
			AT1G19220	GO:0003677		AT4G32320	GO:0005829		AT3G12250	GO:0006139
			AT1G50840	GO:0003677		AT4G11600	GO:0005829		AT3G01500	GO:0006139
			AT1G17210	GO:0003677		AT4G33865	GO:0005829		AT3G63490	GO:0006139
			AT1G44900	GO:0003677		AT3G16340	GO:0005829		AT3G46440	GO:0006139
			AT1G30330	GO:0003677		AT3G17850	GO:0005829		AT3G09210	GO:0006139
			AT1G26680	GO:0003677		AT3G44340	GO:0005829		AT3G48420	GO:0006139
			AT1G19850	GO:0003677		AT3G07100	GO:0005829		AT3G28460	GO:0006139
			AT1G43850	GO:0003677		AT3G29320	GO:0005829		AT3G62030	GO:0006139
			AT1G03750	GO:0003677		AT3G48870	GO:0005829		AT3G11630	GO:0006139
			AT1G65070	GO:0003677		AT3G58570	GO:0005829		AT3G27690	GO:0006139
			AT1G09770	GO:0003677		AT3G55150	GO:0005829		AT3G59400	GO:0006139
			AT1G25540	GO:0003677		AT3G58510	GO:0005829		AT3G55330	GO:0006139
			AT1G64100	GO:0003677		AT3G19420	GO:0005829		AT3G26060	GO:0006139
			AT1G08130	GO:0003677		AT3G22960	GO:0005829		AT3G15190	GO:0006139
			AT1G79840	GO:0003677		AT3G23920	GO:0005829		AT3G15360	GO:0006139
			AT1G19520	GO:0003677		AT3G26020	GO:0005829		AT3G13120	GO:0006139
			AT1G02580	GO:0003677		AT3G03740	GO:0005829		AT3G16140	GO:0006139
			AT1G17440	GO:0003677		AT3G27740	GO:0005829		AT5G16910	GO:0006139
			AT1G55930	GO:0003677		AT3G44720	GO:0005829		AT5G57870	GO:0006139
			AT1G27510	GO:0003677		AT3G43700	GO:0005829		AT5G51820	GO:0006139
			AT1G61040	GO:0003677		AT3G26650	GO:0005829		AT5G13110	GO:0006139
			AT1G67630	GO:0003677		AT3G52930	GO:0005829		AT5G35790	GO:0006139
			AT1G80270	GO:0003677		AT3G01500	GO:0005829		AT5G18820	GO:0006139
			AT1G08540	GO:0003677		AT3G46440	GO:0005829		AT5G03940	GO:0006139
			AT1G51190	GO:0003677		AT3G48750	GO:0005829		AT5G55220	GO:0006139
			AT1G04950	GO:0003677		AT3G11630	GO:0005829		AT5G48300	GO:0006139
			AT1G51040	GO:0003677		AT3G02730	GO:0005829		AT5G42650	GO:0006139
			AT1G22310	GO:0003677		AT3G05020	GO:0005829		AT5G24120	GO:0006139
			AT1G13960	GO:0003677		AT3G44010	GO:0005829		AT5G59750	GO:0006139
			AT1G30320	GO:0003677		AT3G43980	GO:0005829		AT5G44316	GO:0006139
			AT1G51450	GO:0003677		AT5G53460	GO:0005829		AT5G43780	GO:0006139
			AT1G64860	GO:0003677		AT5G50920	GO:0005829		AT5G58330	GO:0006139
			AT1G17790	GO:0003677		AT5G13030	GO:0005829		AT5G35630	GO:0006139
			AT1G55600	GO:0003677		AT5G51820	GO:0005829		AT5G58230	GO:0006139
			AT1G08320	GO:0003677		AT5G01330	GO:0005829		AT5G45930	GO:0006139
			AT1G48620	GO:0003677		AT5G22630	GO:0005829		AT5G17520	GO:0006139
			AT1G19490	GO:0003677		AT5G12040	GO:0005829		AT5G01020	GO:0006139
			AT1G73150	GO:0003677		AT5G59290	GO:0005829		AT5G09660	GO:0006139
			AT1G80600	GO:0003677		AT5G14740	GO:0005829		AT5G66190	GO:0006139
			AT1G73805	GO:0003677		AT5G06290	GO:0005829		AT5G59290	GO:0006139
			AT1G12860	GO:0003677		AT5G20720	GO:0005829		AT5G14740	GO:0006139
			AT1G25580	GO:0003677		AT5G16400	GO:0005829		AT5G52100	GO:0006139
			AT1G79050	GO:0003677		AT5G27200	GO:0005829		AT5G62840	GO:0006139
			AT1G06070	GO:0003677		AT1G55490	GO:0005840		AT5G61410	GO:0006139
			AT1G47870	GO:0003677		AT1G66200	GO:0005840		AT5G06290	GO:0006139
			AT1G12260	GO:0003677		AT1G35680	GO:0005840		AT5G17170	GO:0006139
			AT1G61660	GO:0003677		AT1G67090	GO:0005840		AT5G47190	GO:0006139
			AT1G32150	GO:0003677		AT1G77750	GO:0005840		AT5G52970	GO:0006139
			AT1G32240	GO:0003677		AT4G29060	GO:0005840		AT1G02730	GO:0006259
			AT1G05900	GO:0003677		AT2G28000	GO:0005840		AT1G27510	GO:0006259
			AT1G54060	GO:0003677		AT4G37930	GO:0005840		AT1G75440	GO:0006259
			AT1G62360	GO:0003677		AT4G20360	GO:0005840		AT4G14150	GO:0006259
			AT1G58110	GO:0003677		AT4G02930	GO:0005840		AT4G25540	GO:0006259
			AT1G77470	GO:0003677		AT2G21330	GO:0005840		AT2G28620	GO:0006259
			AT1G21710	GO:0003677		AT4G38970	GO:0005840		AT4G33630	GO:0006259
			AT1G28300	GO:0003677		AT2G24060	GO:0005840		AT3G23670	GO:0006259
			AT1G05805	GO:0003677		AT4G30690	GO:0005840		AT3G20150	GO:0006259
			AT1G25560	GO:0003677		AT4G17560	GO:0005840		AT3G02060	GO:0006259
			AT1G31010	GO:0003677		AT2G33450	GO:0005840		AT3G18630	GO:0006259
			AT1G19350	GO:0003677		AT2G38140	GO:0005840		AT3G12710	GO:0006259
			AT1G67660	GO:0003677		AT4G33865	GO:0005840		AT5G13840	GO:0006259
			AT1G68840	GO:0003677		AT3G13470	GO:0005840		AT5G58230	GO:0006259
			AT1G34380	GO:0003677		AT3G63490	GO:0005840		AT5G44680	GO:0006259
			AT1G60690	GO:0003677		AT3G62030	GO:0005840		AT5G43210	GO:0006259
			AT1G13260	GO:0003677		AT3G25920	GO:0005840		AT1G80070	GO:0006350
			AT1G07640	GO:0003677		AT3G15190	GO:0005840		AT1G09570	GO:0006350
			AT1G21690	GO:0003677		AT3G27840	GO:0005840		AT1G06430	GO:0006350
			AT1G06850	GO:0003677		AT3G27830	GO:0005840		AT1G67840	GO:0006350
			AT1G55650	GO:0003677		AT3G13120	GO:0005840		AT1G51190	GO:0006350
			AT1G75080	GO:0003677		AT3G27850	GO:0005840		AT1G12000	GO:0006350
			AT1G63160	GO:0003677		AT3G44010	GO:0005840		AT1G44446	GO:0006350
			AT1G19660	GO:0003677		AT3G43980	GO:0005840		AT1G13960	GO:0006350
			AT1G12980	GO:0003677		AT5G56500	GO:0005840		AT1G64860	GO:0006350
			AT1G17590	GO:0003677		AT5G18820	GO:0005840		AT1G32500	GO:0006350
			AT1G28310	GO:0003677		AT5G35630	GO:0005840		AT1G03630	GO:0006350
			AT1G75380	GO:0003677		AT5G47190	GO:0005840		AT1G51660	GO:0006350
			AT1G68550	GO:0003677		AT5G38410	GO:0005840		AT1G25560	GO:0006350
			AT1G31817	GO:0003677		AT5G38430	GO:0005840		AT1G68840	GO:0006350
			AT1G79700	GO:0003677		AT5G38420	GO:0005840		AT1G13260	GO:0006350
			AT1G49770	GO:0003677		AT5G14320	GO:0005840		AT1G79700	GO:0006350
			AT1G18960	GO:0003677		AT1G18370	GO:0005856		AT1G12410	GO:0006350
			AT1G24590	GO:0003677		AT1G12430	GO:0005856		AT1G75460	GO:0006350
			AT1G01520	GO:0003677		AT1G01950	GO:0005856		AT1G19740	GO:0006350
			AT1G03970	GO:0003677		AT1G21730	GO:0005856		AT1G35680	GO:0006350
			AT1G74840	GO:0003677		AT4G14150	GO:0005856		AT1G76100	GO:0006350
			AT1G14410	GO:0003677		AT2G21380	GO:0005856		AT1G20340	GO:0006350
			AT1G47720	GO:0003677		AT4G39050	GO:0005856		AT1G19510	GO:0006350
			AT1G35460	GO:0003677		AT2G28620	GO:0005856		AT4G14150	GO:0006350
			AT1G46480	GO:0003677		AT2G37420	GO:0005856		AT2G18790	GO:0006350
			AT1G66560	GO:0003677		AT4G14330	GO:0005856		AT4G16250	GO:0006350
			AT1G77640	GO:0003677		AT3G23670	GO:0005856		AT2G28620	GO:0006350
			AT1G66600	GO:0003677		AT3G44050	GO:0005856		AT4G14330	GO:0006350
			AT1G71260	GO:0003677		AT3G20150	GO:0005856		AT2G30950	GO:0006350
			AT1G21970	GO:0003677		AT3G45850	GO:0005856		AT4G04770	GO:0006350
			AT1G80590	GO:0003677		AT3G12020	GO:0005856		AT2G36990	GO:0006350
			AT1G71200	GO:0003677		AT3G54870	GO:0005856		AT2G01940	GO:0006350
			AT1G21910	GO:0003677		AT3G50530	GO:0005856		AT4G27440	GO:0006350
			AT1G65360	GO:0003677		AT3G01015	GO:0005856		AT2G21330	GO:0006350
			AT1G44830	GO:0003677		AT3G48750	GO:0005856		AT4G38970	GO:0006350
			AT1G70920	GO:0003677		AT5G06670	GO:0005856		AT2G27680	GO:0006350
			AT1G07980	GO:0003677		AT1G06490	GO:0005886		AT2G45770	GO:0006350
			AT1G20000	GO:0003677		AT1G59870	GO:0005886		AT2G42380	GO:0006350
			AT1G01250	GO:0003677		AT1G66950	GO:0005886		AT2G33180	GO:0006350
			AT1G32540	GO:0003677		AT1G15210	GO:0005886		AT4G39250	GO:0006350
			AT1G01370	GO:0003677		AT1G15520	GO:0005886		AT3G23670	GO:0006350
			AT1G75390	GO:0003677		AT1G62130	GO:0005886		AT3G44050	GO:0006350
			AT1G22590	GO:0003677		AT1G79560	GO:0005886		AT3G20150	GO:0006350
			AT1G07790	GO:0003677		AT1G12430	GO:0005886		AT3G04260	GO:0006350
			AT1G20696	GO:0003677		AT1G67560	GO:0005886		AT3G63130	GO:0006350
			AT1G20693	GO:0003677		AT1G01950	GO:0005886		AT3G12250	GO:0006350
			AT1G54690	GO:0003677		AT1G21730	GO:0005886		AT3G21220	GO:0006350
			AT1G08880	GO:0003677		AT1G26150	GO:0005886		AT3G63490	GO:0006350
			AT1G68880	GO:0003677		AT1G23540	GO:0005886		AT3G09210	GO:0006350
			AT1G19890	GO:0003677		AT1G09600	GO:0005886		AT3G25730	GO:0006350
			AT1G13370	GO:0003677		AT1G70460	GO:0005886		AT3G58120	GO:0006350
			AT1G75600	GO:0003677		AT1G49270	GO:0005886		AT3G28460	GO:0006350
			AT1G09200	GO:0003677		AT1G53050	GO:0005886		AT3G62030	GO:0006350
			AT1G02680	GO:0003677		AT1G50260	GO:0005886		AT3G25920	GO:0006350
			AT1G31170	GO:0003677		AT1G08050	GO:0005886		AT3G59400	GO:0006350
			AT1G64800	GO:0003677		AT1G55490	GO:0005886		AT5G35840	GO:0006350
			AT1G07660	GO:0003677		AT1G23190	GO:0005886		AT5G24120	GO:0006350
			AT1G74660	GO:0003677		AT1G76040	GO:0005886		AT5G13840	GO:0006350
			AT1G19510	GO:0003677		AT1G18890	GO:0005886		AT5G44316	GO:0006350
			AT1G74500	GO:0003677		AT1G47670	GO:0005886		AT5G26030	GO:0006350
			AT1G61570	GO:0003677		AT1G52290	GO:0005886		AT5G54190	GO:0006350
			AT2G46020	GO:0003677		AT1G16440	GO:0005886		AT5G02800	GO:0006350
			AT4G12020	GO:0003677		AT1G24490	GO:0005886		AT5G09660	GO:0006350
			AT4G35800	GO:0003677		AT1G59650	GO:0005886		AT5G52100	GO:0006350
			AT4G02070	GO:0003677		AT1G10410	GO:0005886		AT5G52960	GO:0006350
			AT4G31210	GO:0003677		AT1G72540	GO:0005886		AT5G14320	GO:0006350
			AT2G02480	GO:0003677		AT1G14370	GO:0005886		AT5G11260	GO:0006350
			AT4G21710	GO:0003677		AT1G09840	GO:0005886		AT1G09570	GO:0006412
			AT4G25120	GO:0003677		AT1G57870	GO:0005886		AT1G64880	GO:0006412
			AT4G14920	GO:0003677		AT1G24530	GO:0005886		AT1G35680	GO:0006412
			AT2G47980	GO:0003677		AT1G26970	GO:0005886		AT1G76100	GO:0006412
			AT4G18820	GO:0003677		AT1G07570	GO:0005886		AT1G20340	GO:0006412
			AT4G25540	GO:0003677		AT1G74490	GO:0005886		AT4G29060	GO:0006412
			AT2G24120	GO:0003677		AT1G69790	GO:0005886		AT2G24050	GO:0006412
			AT4G34430	GO:0003677		AT1G76370	GO:0005886		AT2G30390	GO:0006412
			AT2G31320	GO:0003677		AT1G66200	GO:0005886		AT4G20360	GO:0006412
			AT4G02460	GO:0003677		AT1G45688	GO:0005886		AT4G02930	GO:0006412
			AT2G31400	GO:0003677		AT1G13440	GO:0005886		AT4G17560	GO:0006412
			AT2G16440	GO:0003677		AT1G11840	GO:0005886		AT2G33450	GO:0006412
			AT4G12620	GO:0003677		AT1G70410	GO:0005886		AT2G38140	GO:0006412
			AT4G14700	GO:0003677		AT1G23730	GO:0005886		AT4G33865	GO:0006412
			AT2G34880	GO:0003677		AT1G13280	GO:0005886		AT3G55400	GO:0006412
			AT4G21270	GO:0003677		AT2G13680	GO:0005886		AT3G13490	GO:0006412
			AT4G05190	GO:0003677		AT4G32410	GO:0005886		AT3G63490	GO:0006412
			AT4G08480	GO:0003677		AT2G28620	GO:0005886		AT3G25920	GO:0006412
			AT2G02090	GO:0003677		AT2G41830	GO:0005886		AT3G15190	GO:0006412
			AT2G24050	GO:0003677		AT2G14120	GO:0005886		AT3G13120	GO:0006412
			AT2G32370	GO:0003677		AT4G33650	GO:0005886		AT3G44010	GO:0006412
			AT2G27100	GO:0003677		AT4G25070	GO:0005886		AT3G43980	GO:0006412
			AT4G02060	GO:0003677		AT4G34440	GO:0005886		AT5G57870	GO:0006412
			AT2G25330	GO:0003677		AT2G26920	GO:0005886		AT5G26030	GO:0006412
			AT4G33630	GO:0003677		AT2G18470	GO:0005886		AT5G47190	GO:0006412
			AT4G39680	GO:0003677		AT2G42520	GO:0005886		AT5G14320	GO:0006412
			AT4G12740	GO:0003677		AT2G31500	GO:0005886		AT1G80070	GO:0006464
			AT2G26280	GO:0003677		AT2G17890	GO:0005886		AT1G59870	GO:0006464
			AT4G04770	GO:0003677		AT4G21940	GO:0005886		AT1G02890	GO:0006464
			AT4G26640	GO:0003677		AT4G36070	GO:0005886		AT1G09570	GO:0006464
			AT4G38900	GO:0003677		AT4G23650	GO:0005886		AT1G18370	GO:0006464
			AT2G36990	GO:0003677		AT4G37930	GO:0005886		AT1G08720	GO:0006464
			AT2G42980	GO:0003677		AT4G22910	GO:0005886		AT1G12430	GO:0006464
			AT2G21230	GO:0003677		AT4G11920	GO:0005886		AT1G01950	GO:0006464
			AT2G19450	GO:0003677		AT4G03415	GO:0005886		AT1G63700	GO:0006464
			AT2G38470	GO:0003677		AT2G05940	GO:0005886		AT1G09600	GO:0006464
			AT2G36010	GO:0003677		AT2G28800	GO:0005886		AT1G53050	GO:0006464
			AT2G47620	GO:0003677		AT2G02800	GO:0005886		AT1G06430	GO:0006464
			AT4G12610	GO:0003677		AT2G28930	GO:0005886		AT1G67840	GO:0006464
			AT4G36650	GO:0003677		AT4G35600	GO:0005886		AT1G12000	GO:0006464
			AT4G31620	GO:0003677		AT2G17220	GO:0005886		AT1G14030	GO:0006464
			AT2G33610	GO:0003677		AT2G39660	GO:0005886		AT1G32500	GO:0006464
			AT4G31690	GO:0003677		AT2G28760	GO:0005886		AT1G74470	GO:0006464
			AT4G23800	GO:0003677		AT4G21450	GO:0005886		AT1G48850	GO:0006464
			AT2G01940	GO:0003677		AT4G05060	GO:0005886		AT1G14370	GO:0006464
			AT4G11080	GO:0003677		AT2G05070	GO:0005886		AT1G61590	GO:0006464
			AT4G36970	GO:0003677		AT2G05100	GO:0005886		AT1G09840	GO:0006464
			AT4G00870	GO:0003677		AT4G11600	GO:0005886		AT1G57870	GO:0006464
			AT2G35530	GO:0003677		AT4G03280	GO:0005886		AT1G07570	GO:0006464
			AT4G28610	GO:0003677		AT2G41410	GO:0005886		AT1G12900	GO:0006464
			AT2G31370	GO:0003677		AT4G17310	GO:0005886		AT1G76370	GO:0006464
			AT4G32040	GO:0003677		AT3G14570	GO:0005886		AT1G13270	GO:0006464
			AT2G31450	GO:0003677		AT3G59100	GO:0005886		AT1G51660	GO:0006464
			AT2G44730	GO:0003677		AT3G16340	GO:0005886		AT1G54780	GO:0006464
			AT4G20010	GO:0003677		AT3G17850	GO:0005886		AT1G12410	GO:0006464
			AT2G46590	GO:0003677		AT3G03050	GO:0005886		AT1G75460	GO:0006464
			AT2G40620	GO:0003677		AT3G45850	GO:0005886		AT1G19740	GO:0006464
			AT2G37560	GO:0003677		AT3G18810	GO:0005886		AT1G29910	GO:0006464
			AT4G31400	GO:0003677		AT3G07700	GO:0005886		AT1G29920	GO:0006464
			AT2G28810	GO:0003677		AT3G19830	GO:0005886		AT1G29930	GO:0006464
			AT2G37590	GO:0003677		AT3G24550	GO:0005886		AT1G15820	GO:0006464
			AT2G03390	GO:0003677		AT3G58570	GO:0005886		AT1G18170	GO:0006464
			AT4G11250	GO:0003677		AT3G01085	GO:0005886		AT1G11360	GO:0006464
			AT2G01180	GO:0003677		AT3G11590	GO:0005886		AT1G35680	GO:0006464
			AT2G33720	GO:0003677		AT3G58510	GO:0005886		AT1G03130	GO:0006464
			AT2G42380	GO:0003677		AT3G50530	GO:0005886		AT1G03600	GO:0006464
			AT4G25180	GO:0003677		AT3G19100	GO:0005886		AT1G76100	GO:0006464
			AT4G30980	GO:0003677		AT3G13470	GO:0005886		AT1G20340	GO:0006464
			AT4G39410	GO:0003677		AT3G05050	GO:0005886		AT1G75440	GO:0006464
			AT4G01280	GO:0003677		AT3G12690	GO:0005886		AT1G45050	GO:0006464
			AT2G37100	GO:0003677		AT3G23920	GO:0005886		AT1G52230	GO:0006464
			AT2G44940	GO:0003677		AT3G02810	GO:0005886		AT4G14150	GO:0006464
			AT2G12940	GO:0003677		AT3G20410	GO:0005886		AT4G02480	GO:0006464
			AT4G36060	GO:0003677		AT3G63130	GO:0005886		AT2G18790	GO:0006464
			AT4G35900	GO:0003677		AT3G29180	GO:0005886		AT4G16250	GO:0006464
			AT2G35550	GO:0003677		AT3G26940	GO:0005886		AT2G28620	GO:0006464
			AT2G02740	GO:0003677		AT3G09830	GO:0005886		AT4G14330	GO:0006464
			AT2G12900	GO:0003677		AT3G55450	GO:0005886		AT2G14120	GO:0006464
			AT2G41070	GO:0003677		AT3G24790	GO:0005886		AT4G33650	GO:0006464
			AT2G13150	GO:0003677		AT3G52930	GO:0005886		AT2G30950	GO:0006464
			AT2G22200	GO:0003677		AT3G46440	GO:0005886		AT2G17890	GO:0006464
			AT2G42940	GO:0003677		AT3G48750	GO:0005886		AT4G21940	GO:0006464
			AT4G01935	GO:0003677		AT3G27690	GO:0005886		AT4G36070	GO:0006464
			AT2G02060	GO:0003677		AT3G25780	GO:0005886		AT4G23650	GO:0006464
			AT2G41130	GO:0003677		AT3G25760	GO:0005886		AT2G26700	GO:0006464
			AT2G32820	GO:0003677		AT3G25770	GO:0005886		AT2G30390	GO:0006464
			AT2G31180	GO:0003677		AT3G10190	GO:0005886		AT2G05940	GO:0006464
			AT4G38000	GO:0003677		AT3G27840	GO:0005886		AT2G02800	GO:0006464
			AT2G38340	GO:0003677		AT3G27830	GO:0005886		AT2G28930	GO:0006464
			AT2G31230	GO:0003677		AT3G27850	GO:0005886		AT4G35600	GO:0006464
			AT2G13720	GO:0003677		AT5G53460	GO:0005886		AT2G17220	GO:0006464
			AT2G44745	GO:0003677		AT5G16910	GO:0005886		AT2G21330	GO:0006464
			AT4G22745	GO:0003677		AT5G19390	GO:0005886		AT4G38970	GO:0006464
			AT2G21970	GO:0003677		AT5G12150	GO:0005886		AT2G39660	GO:0006464
			AT4G31060	GO:0003677		AT5G64940	GO:0005886		AT2G44530	GO:0006464
			AT4G16750	GO:0003677		AT5G44290	GO:0005886		AT2G26100	GO:0006464
			AT2G46820	GO:0003677		AT5G39420	GO:0005886		AT2G45770	GO:0006464
			AT2G37060	GO:0003677		AT5G48130	GO:0005886		AT4G37040	GO:0006464
			AT2G47520	GO:0003677		AT5G56500	GO:0005886		AT4G02800	GO:0006464
			AT2G18160	GO:0003677		AT5G23700	GO:0005886		AT4G22890	GO:0006464
			AT4G40030	GO:0003677		AT5G12480	GO:0005886		AT4G11960	GO:0006464
			AT4G34590	GO:0003677		AT5G66210	GO:0005886		AT4G21450	GO:0006464
			AT2G34450	GO:0003677		AT5G18610	GO:0005886		AT4G05060	GO:0006464
			AT2G13960	GO:0003677		AT5G55910	GO:0005886		AT2G34430	GO:0006464
			AT4G34190	GO:0003677		AT5G13840	GO:0005886		AT2G34420	GO:0006464
			AT4G40040	GO:0003677		AT5G64090	GO:0005886		AT2G05070	GO:0006464
			AT2G38810	GO:0003677		AT5G36250	GO:0005886		AT2G05100	GO:0006464
			AT4G39250	GO:0003677		AT5G03320	GO:0005886		AT4G05180	GO:0006464
			AT4G01060	GO:0003677		AT5G59220	GO:0005886		AT4G21280	GO:0006464
			AT3G48190	GO:0003677		AT5G47070	GO:0005886		AT4G02770	GO:0006464
			AT3G12810	GO:0003677		AT5G01020	GO:0005886		AT2G46820	GO:0006464
			AT3G48770	GO:0003677		AT5G02290	GO:0005886		AT2G38810	GO:0006464
			AT3G23890	GO:0003677		AT5G02800	GO:0005886		AT3G16340	GO:0006464
			AT3G52140	GO:0003677		AT5G59290	GO:0005886		AT3G23670	GO:0006464
			AT3G23780	GO:0003677		AT5G42860	GO:0005886		AT3G17850	GO:0006464
			AT3G19960	GO:0003677		AT5G54110	GO:0005886		AT3G44050	GO:0006464
			AT3G21430	GO:0003677		AT5G52440	GO:0005886		AT3G20150	GO:0006464
			AT3G24340	GO:0003677		AT5G19140	GO:0005886		AT3G07100	GO:0006464
			AT3G24320	GO:0003677		AT5G28750	GO:0005886		AT3G04260	GO:0006464
			AT3G20540	GO:0003677		AT1G80070	GO:0005975		AT3G24550	GO:0006464
			AT3G48870	GO:0003677		AT1G06490	GO:0005975		AT3G01510	GO:0006464
			AT3G10690	GO:0003677		AT1G59870	GO:0005975		AT3G20410	GO:0006464
			AT3G05790	GO:0003677		AT1G15210	GO:0005975		AT3G63130	GO:0006464
			AT3G04260	GO:0003677		AT1G02890	GO:0005975		AT3G02750	GO:0006464
			AT3G10390	GO:0003677		AT1G02730	GO:0005975		AT3G09880	GO:0006464
			AT3G18100	GO:0003677		AT1G08720	GO:0005975		AT3G11410	GO:0006464
			AT3G02060	GO:0003677		AT1G68020	GO:0005975		AT3G26650	GO:0006464
			AT3G16000	GO:0003677		AT1G06410	GO:0005975		AT3G55800	GO:0006464
			AT3G14890	GO:0003677		AT1G50250	GO:0005975		AT3G55450	GO:0006464
			AT3G16857	GO:0003677		AT1G06430	GO:0005975		AT3G24790	GO:0006464
			AT3G10800	GO:0003677		AT1G09420	GO:0005975		AT3G21220	GO:0006464
			AT3G13070	GO:0003677		AT1G26230	GO:0005975		AT3G25740	GO:0006464
			AT3G54220	GO:0003677		AT1G32900	GO:0005975		AT3G62030	GO:0006464
			AT3G53920	GO:0003677		AT1G24280	GO:0005975		AT3G27690	GO:0006464
			AT3G54610	GO:0003677		AT1G31800	GO:0005975		AT3G61470	GO:0006464
			AT3G10070	GO:0003677		AT1G23190	GO:0005975		AT3G47470	GO:0006464
			AT3G59080	GO:0003677		AT1G32440	GO:0005975		AT3G16140	GO:0006464
			AT3G10480	GO:0003677		AT1G12000	GO:0005975		AT5G35840	GO:0006464
			AT3G09370	GO:0003677		AT1G07280	GO:0005975		AT5G11490	GO:0006464
			AT3G52170	GO:0003677		AT1G74960	GO:0005975		AT5G20930	GO:0006464
			AT3G46100	GO:0003677		AT1G27680	GO:0005975		AT5G38560	GO:0006464
			AT3G07340	GO:0003677		AT1G47840	GO:0005975		AT5G01830	GO:0006464
			AT3G04450	GO:0003677		AT1G14030	GO:0005975		AT5G44290	GO:0006464
			AT3G54320	GO:0003677		AT1G15980	GO:0005975		AT5G35790	GO:0006464
			AT3G10040	GO:0003677		AT1G42970	GO:0005975		AT5G19320	GO:0006464
			AT3G56940	GO:0003677		AT1G61590	GO:0005975		AT5G66210	GO:0006464
[truncated: 43,151 more rows]

## Sheet: Grapevine
UCLUST50 Headers
GSVIVT01008473001 assembled CDS
GSVIVT01030081001 assembled CDS
GSVIVT01017346001 assembled CDS
GSVIVT01020854001 assembled CDS
GSVIVT01026489001 assembled CDS
GSVIVT01011397001 assembled CDS
GSVIVT01035878001 assembled CDS
GSVIVT01014062001 assembled CDS
GSVIVT01004634001 assembled CDS
GSVIVT01012712001 assembled CDS
GSVIVT01030440001 assembled CDS
GSVIVT01017850001 assembled CDS
GSVIVT01008843001 assembled CDS
GSVIVT01037540001 assembled CDS
GSVIVT01008413001 assembled CDS
GSVIVT01008414001 assembled CDS
GSVIVT01031377001 assembled CDS
GSVIVT01031378001 assembled CDS
GSVIVT01034748001 assembled CDS
GSVIVT01035784001 assembled CDS
GSVIVT01024261001 assembled CDS
GSVIVT01024263001 assembled CDS
GSVIVT01015158001 assembled CDS
GSVIVT01019565001 assembled CDS
GSVIVT01006611001 assembled CDS
GSVIVT01007141001 assembled CDS
GSVIVT01021031001 assembled CDS
GSVIVT01016585001 assembled CDS
GSVIVT01008524001 assembled CDS
GSVIVT01027983001 assembled CDS
GSVIVT01032134001 assembled CDS
GSVIVT01007764001 assembled CDS
GSVIVT01035675001 assembled CDS
GSVIVT01021798001 assembled CDS
GSVIVT01023850001 assembled CDS
GSVIVT01024398001 assembled CDS
GSVIVT01028071001 assembled CDS
GSVIVT01033725001 assembled CDS
GSVIVT01010186001 assembled CDS
GSVIVT01009800001 assembled CDS
GSVIVT01014261001 assembled CDS
GSVIVT01014611001 assembled CDS
GSVIVT01037287001 assembled CDS
GSVIVT01022426001 assembled CDS
GSVIVT01037766001 assembled CDS
GSVIVT01027870001 assembled CDS
GSVIVT01001111001 assembled CDS
GSVIVT01032466001 assembled CDS
GSVIVT01013374001 assembled CDS
GSVIVT01013375001 assembled CDS
GSVIVT01023878001 assembled CDS
GSVIVT01026650001 assembled CDS
GSVIVT01034483001 assembled CDS
GSVIVT01028872001 assembled CDS
GSVIVT01028873001 assembled CDS
GSVIVT01035351001 assembled CDS
GSVIVT01001852001 assembled CDS
GSVIVT01010318001 assembled CDS
GSVIVT01011810001 assembled CDS
GSVIVT01018820001 assembled CDS
GSVIVT01038262001 assembled CDS
GSVIVT01011930001 assembled CDS
GSVIVT01015347001 assembled CDS
GSVIVT01025071001 assembled CDS
GSVIVT01024601001 assembled CDS
GSVIVT01023235001 assembled CDS
GSVIVT01036763001 assembled CDS
GSVIVT01015193001 assembled CDS
GSVIVT01032954001 assembled CDS
GSVIVT01011504001 assembled CDS
GSVIVT01012194001 assembled CDS
GSVIVT01003936001 assembled CDS
GSVIVT01003938001 assembled CDS
GSVIVT01011496001 assembled CDS
GSVIVT01027850001 assembled CDS
GSVIVT01019931001 assembled CDS
GSVIVT01027626001 assembled CDS
GSVIVT01012648001 assembled CDS
GSVIVT01021884001 assembled CDS
GSVIVT01011634001 assembled CDS
GSVIVT01020215001 assembled CDS
GSVIVT01008333001 assembled CDS
GSVIVT01015015001 assembled CDS
GSVIVT01014335001 assembled CDS
GSVIVT01024454001 assembled CDS
GSVIVT01026351001 assembled CDS
GSVIVT01018018001 assembled CDS
GSVIVT01019739001 assembled CDS
GSVIVT01019796001 assembled CDS
GSVIVT01028897001 assembled CDS
GSVIVT01012532001 assembled CDS
GSVIVT01028045001 assembled CDS
GSVIVT01032777001 assembled CDS
GSVIVT01020852001 assembled CDS
GSVIVT01024780001 assembled CDS
GSVIVT01012008001 assembled CDS
GSVIVT01037513001 assembled CDS
GSVIVT01025352001 assembled CDS
GSVIVT01001443001 assembled CDS
GSVIVT01001445001 assembled CDS
GSVIVT01007223001 assembled CDS
GSVIVT01025541001 assembled CDS
GSVIVT01035645001 assembled CDS
GSVIVT01008296001 assembled CDS
GSVIVT01029248001 assembled CDS
GSVIVT01001291001 assembled CDS
GSVIVT01008930001 assembled CDS
GSVIVT01022401001 assembled CDS
GSVIVT01030486001 assembled CDS
GSVIVT01023638001 assembled CDS
GSVIVT01011740001 assembled CDS
GSVIVT01017132001 assembled CDS
GSVIVT01015331001 assembled CDS
GSVIVT01013241001 assembled CDS
GSVIVT01018382001 assembled CDS
GSVIVT01012510001 assembled CDS
GSVIVT01019959001 assembled CDS
GSVIVT01025536001 assembled CDS
GSVIVT01003140001 assembled CDS
GSVIVT01025473001 assembled CDS
GSVIVT01015093001 assembled CDS
GSVIVT01025419001 assembled CDS
GSVIVT01008862001 assembled CDS
GSVIVT01030205001 assembled CDS
GSVIVT01003178001 assembled CDS
GSVIVT01016641001 assembled CDS
GSVIVT01018778001 assembled CDS
GSVIVT01017032001 assembled CDS
GSVIVT01025490001 assembled CDS
GSVIVT01026980001 assembled CDS
GSVIVT01027007001 assembled CDS
GSVIVT01009010001 assembled CDS
GSVIVT01018628001 assembled CDS
GSVIVT01000913001 assembled CDS
GSVIVT01030086001 assembled CDS
GSVIVT01033905001 assembled CDS
GSVIVT01036076001 assembled CDS
GSVIVT01030043001 assembled CDS
GSVIVT01003433001 assembled CDS
GSVIVT01025041001 assembled CDS
GSVIVT01025042001 assembled CDS
GSVIVT01027670001 assembled CDS
GSVIVT01027673001 assembled CDS
GSVIVT01033862001 assembled CDS
GSVIVT01018586001 assembled CDS
GSVIVT01033088001 assembled CDS
GSVIVT01034350001 assembled CDS
GSVIVT01034351001 assembled CDS
GSVIVT01015383001 assembled CDS
GSVIVT01017060001 assembled CDS
GSVIVT01016097001 assembled CDS
GSVIVT01023697001 assembled CDS
GSVIVT01037854001 assembled CDS
GSVIVT01021507001 assembled CDS
GSVIVT01038080001 assembled CDS
GSVIVT01018452001 assembled CDS
GSVIVT01004907001 assembled CDS
GSVIVT01016575001 assembled CDS
GSVIVT01018217001 assembled CDS
GSVIVT01021189001 assembled CDS
GSVIVT01011073001 assembled CDS
GSVIVT01000542001 assembled CDS
GSVIVT01026584001 assembled CDS
GSVIVT01016501001 assembled CDS
GSVIVT01024910001 assembled CDS
GSVIVT01034123001 assembled CDS
GSVIVT01027437001 assembled CDS
GSVIVT01020411001 assembled CDS
GSVIVT01020424001 assembled CDS
GSVIVT01003940001 assembled CDS
GSVIVT01014198001 assembled CDS
GSVIVT01016373001 assembled CDS
GSVIVT01024169001 assembled CDS
GSVIVT01033834001 assembled CDS
GSVIVT01004820001 assembled CDS
GSVIVT01030491001 assembled CDS
GSVIVT01037683001 assembled CDS
GSVIVT01028689001 assembled CDS
GSVIVT01025717001 assembled CDS
GSVIVT01012098001 assembled CDS
GSVIVT01031526001 assembled CDS
GSVIVT01024773001 assembled CDS
GSVIVT01008921001 assembled CDS
GSVIVT01025307001 assembled CDS
GSVIVT01004935001 assembled CDS
GSVIVT01027972001 assembled CDS
GSVIVT01008562001 assembled CDS
GSVIVT01022373001 assembled CDS
GSVIVT01007572001 assembled CDS
GSVIVT01012742001 assembled CDS
GSVIVT01017999001 assembled CDS
GSVIVT01035404001 assembled CDS
GSVIVT01030141001 assembled CDS
GSVIVT01008749001 assembled CDS
GSVIVT01019757001 assembled CDS
GSVIVT01018860001 assembled CDS
GSVIVT01002124001 assembled CDS
GSVIVT01015077001 assembled CDS
GSVIVT01029835001 assembled CDS
GSVIVT01036925001 assembled CDS
GSVIVT01023906001 assembled CDS
GSVIVT01015339001 assembled CDS
GSVIVT01035641001 assembled CDS
GSVIVT01011081001 assembled CDS
GSVIVT01009616001 assembled CDS
GSVIVT01037722001 assembled CDS
GSVIVT01000725001 assembled CDS
GSVIVT01016518001 assembled CDS
GSVIVT01036185001 assembled CDS
GSVIVT01019076001 assembled CDS
GSVIVT01034127001 assembled CDS
GSVIVT01015496001 assembled CDS
GSVIVT01024905001 assembled CDS
GSVIVT01028717001 assembled CDS
GSVIVT01003217001 assembled CDS
GSVIVT01016172001 assembled CDS
GSVIVT01001332001 assembled CDS
GSVIVT01025085001 assembled CDS
GSVIVT01028653001 assembled CDS
GSVIVT01009876001 assembled CDS
GSVIVT01008486001 assembled CDS
GSVIVT01011587001 assembled CDS
GSVIVT01036751001 assembled CDS
GSVIVT01006098001 assembled CDS
GSVIVT01013180001 assembled CDS
GSVIVT01035394001 assembled CDS
GSVIVT01029846001 assembled CDS
GSVIVT01032872001 assembled CDS
GSVIVT01007589001 assembled CDS
GSVIVT01007996001 assembled CDS
GSVIVT01015957001 assembled CDS
GSVIVT01013275001 assembled CDS
GSVIVT01017471001 assembled CDS
GSVIVT01011490001 assembled CDS
GSVIVT01011171001 assembled CDS
GSVIVT01032803001 assembled CDS
GSVIVT01001278001 assembled CDS
GSVIVT01007184001 assembled CDS
GSVIVT01038152001 assembled CDS
GSVIVT01038159001 assembled CDS
GSVIVT01038172001 assembled CDS
GSVIVT01038175001 assembled CDS
GSVIVT01013403001 assembled CDS
GSVIVT01032942001 assembled CDS
GSVIVT01009475001 assembled CDS
GSVIVT01016288001 assembled CDS
GSVIVT01027497001 assembled CDS
GSVIVT01016560001 assembled CDS
GSVIVT01020041001 assembled CDS
GSVIVT01024951001 assembled CDS
GSVIVT01034165001 assembled CDS
GSVIVT01037431001 assembled CDS
GSVIVT01033933001 assembled CDS
GSVIVT01011072001 assembled CDS
GSVIVT01017868001 assembled CDS
GSVIVT01035444001 assembled CDS
GSVIVT01021169001 assembled CDS
GSVIVT01010060001 assembled CDS
GSVIVT01024875001 assembled CDS
GSVIVT01015448001 assembled CDS
GSVIVT01011947001 assembled CDS
GSVIVT01001159001 assembled CDS
GSVIVT01017944001 assembled CDS
GSVIVT01026353001 assembled CDS
GSVIVT01007730001 assembled CDS
GSVIVT01006474001 assembled CDS
GSVIVT01007997001 assembled CDS
GSVIVT01011422001 assembled CDS
GSVIVT01009739001 assembled CDS
GSVIVT01010618001 assembled CDS
GSVIVT01011946001 assembled CDS
GSVIVT01022146001 assembled CDS
GSVIVT01008491001 assembled CDS
GSVIVT01010352001 assembled CDS
GSVIVT01008675001 assembled CDS
GSVIVT01014388001 assembled CDS
GSVIVT01030386001 assembled CDS
GSVIVT01032710001 assembled CDS
GSVIVT01037850001 assembled CDS
GSVIVT01002001001 assembled CDS
GSVIVT01016115001 assembled CDS
GSVIVT01033407001 assembled CDS
GSVIVT01032196001 assembled CDS
GSVIVT01013191001 assembled CDS
GSVIVT01032566001 assembled CDS
GSVIVT01025731001 assembled CDS
GSVIVT01002335001 assembled CDS
GSVIVT01029905001 assembled CDS
GSVIVT01018934001 assembled CDS
GSVIVT01025003001 assembled CDS
GSVIVT01010483001 assembled CDS
GSVIVT01015045001 assembled CDS
GSVIVT01009925001 assembled CDS
GSVIVT01018772001 assembled CDS
GSVIVT01014445001 assembled CDS
GSVIVT01030002001 assembled CDS
GSVIVT01027917001 assembled CDS
GSVIVT01000051001 assembled CDS
GSVIVT01034032001 assembled CDS
GSVIVT01011083001 assembled CDS
GSVIVT01014246001 assembled CDS
GSVIVT01020658001 assembled CDS
GSVIVT01019939001 assembled CDS
GSVIVT01015583001 assembled CDS
GSVIVT01017350001 assembled CDS
GSVIVT01012870001 assembled CDS
GSVIVT01012871001 assembled CDS
GSVIVT01019890001 assembled CDS
GSVIVT01028130001 assembled CDS
GSVIVT01019403001 assembled CDS
GSVIVT01000443001 assembled CDS
GSVIVT01030118001 assembled CDS
GSVIVT01027017001 assembled CDS
GSVIVT01007976001 assembled CDS
GSVIVT01019884001 assembled CDS
GSVIVT01019886001 assembled CDS
GSVIVT01001595001 assembled CDS
GSVIVT01022229001 assembled CDS
GSVIVT01037111001 assembled CDS
GSVIVT01000919001 assembled CDS
GSVIVT01028226001 assembled CDS
GSVIVT01003201001 assembled CDS
GSVIVT01003204001 assembled CDS
GSVIVT01000004001 assembled CDS
GSVIVT01031023001 assembled CDS
GSVIVT01035981001 assembled CDS
GSVIVT01020818001 assembled CDS
GSVIVT01011891001 assembled CDS
GSVIVT01025792001 assembled CDS
GSVIVT01029789001 assembled CDS
GSVIVT01026890001 assembled CDS
GSVIVT01016616001 assembled CDS
GSVIVT01033713001 assembled CDS
GSVIVT01010754001 assembled CDS
GSVIVT01002112001 assembled CDS
GSVIVT01008295001 assembled CDS
GSVIVT01015036001 assembled CDS
GSVIVT01011944001 assembled CDS
GSVIVT01036445001 assembled CDS
GSVIVT01017899001 assembled CDS
GSVIVT01015056001 assembled CDS
GSVIVT01023623001 assembled CDS
GSVIVT01007988001 assembled CDS
GSVIVT01023274001 assembled CDS
GSVIVT01029242001 assembled CDS
GSVIVT01016618001 assembled CDS
GSVIVT01002809001 assembled CDS
GSVIVT01010012001 assembled CDS
GSVIVT01014360001 assembled CDS
GSVIVT01020537001 assembled CDS
GSVIVT01006367001 assembled CDS
GSVIVT01029788001 assembled CDS
GSVIVT01008566001 assembled CDS
GSVIVT01016335001 assembled CDS
GSVIVT01025126001 assembled CDS
GSVIVT01025128001 assembled CDS
GSVIVT01035829001 assembled CDS
GSVIVT01014457001 assembled CDS
GSVIVT01035772001 assembled CDS
GSVIVT01003423001 assembled CDS
GSVIVT01009838001 assembled CDS
GSVIVT01018808001 assembled CDS
GSVIVT01026582001 assembled CDS
GSVIVT01019114001 assembled CDS
GSVIVT01015027001 assembled CDS
GSVIVT01014640001 assembled CDS
GSVIVT01030552001 assembled CDS
GSVIVT01014290001 assembled CDS
GSVIVT01028546001 assembled CDS
GSVIVT01027447001 assembled CDS
GSVIVT01011892001 assembled CDS
GSVIVT01028481001 assembled CDS
GSVIVT01001163001 assembled CDS
GSVIVT01028745001 assembled CDS
GSVIVT01008733001 assembled CDS
GSVIVT01008933001 assembled CDS
GSVIVT01011033001 assembled CDS
GSVIVT01011034001 assembled CDS
GSVIVT01035768001 assembled CDS
GSVIVT01024331001 assembled CDS
GSVIVT01009723001 assembled CDS
GSVIVT01017071001 assembled CDS
GSVIVT01020484001 assembled CDS
GSVIVT01033979001 assembled CDS

## Sheet: Peach
UCLUST50 Headers
ppa000304m
ppa000510m
ppa000643m
ppa000032m
ppa000054m
ppa000077m
ppa002202m
ppa002264m
ppa002364m
ppa023564m
ppa000131m
ppa000853m
ppa000883m
ppa005282m
ppa005352m
ppa006713m
ppa007707m
ppa001026m
ppa000463m
ppa023415m
ppa000689m
ppa021349m
ppa000185m
ppa000212m
ppa000232m
ppa000233m
ppa000235m
ppa000239m
ppa023381m
ppa026987m
ppa006481m
ppa000310m
ppa004714m
ppa005228m
ppa000560m
ppa000288m
ppa000390m
ppa000404m
ppa000649m
ppa002543m
ppa009214m
ppa001366m
ppa000473m
ppa000490m
ppa000644m
ppa002623m
ppa003811m
ppa022483m
ppa009632m
ppa000637m
ppa001582m
ppa000545m
ppa000749m
ppa001224m
ppa008447m
ppa004536m
ppa000411m
ppa012783m
ppa014702m
ppa016704m
ppa000507m
ppa003283m
ppa008289m
ppa008559m
ppa006347m
ppa017617m
ppa002982m
ppa007466m
ppa005389m
ppa005651m
ppa005067m
ppa004253m
ppa004258m
ppa004318m
ppa004440m
ppa006746m
ppa006831m
ppa025195m
ppa010865m
ppa004551m
ppa000765m
ppa000651m
ppa000779m
ppa006218m
ppa000789m
ppa001111m
ppa001550m
ppa000827m
ppa000958m
ppa023343m
ppa000855m
ppa001068m
ppa001070m
ppa006608m
ppa006795m
ppa000944m
ppa001324m
ppa001387m
ppa000865m
ppa002174m
ppa002182m
ppa009597m
ppa001139m
ppa001683m
ppa001360m
ppa001133m
ppa020898m
ppa001399m
ppa001188m
ppa001281m
ppa001438m
ppa009244m
ppa019688m
ppa002001m
ppa002064m
ppa002902m
ppa002302m
ppa002573m
ppa004221m
ppa015867m
ppa003845m
ppa011347m
ppa001520m
ppa004789m
ppa001468m
ppa001374m
ppa001529m
ppa001539m
ppa003902m
ppa001554m
ppa001769m
ppa003505m
ppa003622m
ppa002059m
ppa001872m
ppa006429m
ppa006631m
ppa006762m
ppa002360m
ppa009078m
ppa009352m
ppa010276m
ppa001926m
ppa003316m
ppa003133m
ppa006756m
ppa007377m
ppa007379m
ppa007381m
ppa007488m
ppa007490m
ppa007498m
ppa002926m
ppa002959m
ppa003020m
ppa005478m
ppa002555m
ppa002340m
ppa004114m
ppa002260m
ppa003676m
ppa003093m
ppa020938m
ppa007544m
ppa011338m
ppa007021m
ppa007023m
ppa014788m
ppa003253m
ppa015545m
ppa002441m
ppa019538m
ppa003683m
ppa012784m
ppa012791m
ppa004186m
ppa003448m
ppa002517m
ppa002576m
ppa007502m
ppa008379m
ppa002532m
ppa003567m
ppa007768m
ppa023152m
ppa002521m
ppa002804m
ppa002825m
ppa016077m
ppa003202m
ppa017865m
ppa003051m
ppa004942m
ppa021420m
ppa002990m
ppa006107m
ppa005137m
ppa005158m
ppa005184m
ppa005922m
ppa002955m
ppa002995m
ppa006711m
ppa006722m
ppa010681m
ppa003096m
ppa026352m
ppa006836m
ppa006859m
ppa007916m
ppa007971m
ppa013203m
ppa003662m
ppa003384m
ppb003056m
ppa003513m
ppa003328m
ppa003334m
ppa003430m
ppa017502m
ppa003575m
ppa005776m
ppa006545m
ppa003833m
ppa003919m
ppa008755m
ppa008851m
ppa003788m
ppa003527m
ppa007437m
ppa004196m
ppa004027m
ppa004162m
ppa004151m
ppa012614m
ppa026090m
ppa024820m
ppa004223m
ppa007459m
ppa007643m
ppa003894m
ppa004140m
ppa004133m
ppa004041m
ppa004631m
ppa005125m
ppa007011m
ppa004533m
ppa011356m
ppa004745m
ppa004225m
ppa004259m
ppa006920m
ppa004634m
ppa005860m
ppa004312m
ppa025314m
ppa027153m
ppa005353m
ppa004447m
ppa005331m
ppa006087m
ppa005569m
ppa004982m
ppa005001m
ppa005227m
ppa005261m
ppa005591m
ppa024263m
ppa005324m
ppa019702m
ppa005362m
ppa006942m
ppa005748m
ppa005586m
ppa005574m
ppa005645m
ppa006587m
ppa006858m
ppa005598m
ppa006610m
ppa008855m
ppa018646m
ppa005795m
ppa007514m
ppa006035m
ppa006262m
ppa006390m
ppa009960m
ppa006025m
ppa007102m
ppa011143m
ppa006200m
ppa006139m
ppa006731m
ppa006174m
ppa006696m
ppa008381m
ppa024950m
ppa006328m
ppa006243m
ppa022366m
ppa006552m
ppa006411m
ppa006378m
ppa007722m
ppa007159m
ppa022446m
ppa007539m
ppa006511m
ppa008803m
ppa008829m
ppa008268m
ppa006788m
ppa006864m
ppa006873m
ppa012342m
ppa007850m
ppa009935m
ppa007797m
ppa011995m
ppa012355m
ppa020691m
ppa011178m
ppa007416m
ppa008162m
ppa018291m
ppa008066m
ppa008149m
ppa008154m
ppa008156m
ppa008159m
ppa009903m
ppa010035m
ppa007547m
ppa009993m
ppa010151m
ppa010173m
ppa016376m
ppa007980m
ppa008422m
ppa007734m
ppa016271m
ppa022385m
ppa009510m
ppa009876m
ppa010184m
ppa007882m
ppa008744m
ppa008823m
ppa009001m
ppa010002m
ppa010857m
ppa010489m
ppa010447m
ppa009638m
ppa009641m
ppa009655m
ppa009788m
ppa009850m
ppa010263m
ppa009120m
ppa009496m
ppa010146m
ppa010357m
ppa009987m
ppa010015m
ppa010034m
ppa010066m
ppa010078m
ppa010081m
ppa010099m
ppa014980m
ppa009374m
ppa010469m
ppa011265m
ppa010584m
ppa010093m
ppa010143m
ppa009670m
ppa010195m
ppa011231m
ppa022268m
ppa010815m
ppa024953m
ppa009692m
ppa010359m
ppa010397m
ppa022035m
ppa010785m
ppa014535m
ppa011822m
ppa011959m
ppa010291m
ppa010743m
ppa011050m
ppa010690m
ppa010884m
ppa011915m
ppa010832m
ppa012307m
ppa011528m
ppa023989m
ppa012064m
ppa011015m
ppa015477m
ppa013165m
ppa013166m
ppa013173m
ppa013174m
ppa013183m
ppa013185m
ppa011229m
ppa011269m
ppa024994m
ppa011713m
ppa012425m
ppa012008m
ppa012136m
ppa012395m
ppa012816m
ppa012271m
ppa012316m
ppa012923m
ppa012456m
ppa012623m
ppa012521m
ppa012483m
ppa013072m
ppa013079m
ppa013134m
ppa013206m
ppa012530m
ppa012556m
ppa013069m
ppa019533m
ppa013021m
ppa013107m
ppa013536m

## Sheet: Poplar (Black Cottonwood)
UCLUST50 Headers
jgi|Poptr1_1|806321
jgi|Poptr1_1|824614
jgi|Poptr1_1|803483
jgi|Poptr1_1|592707
jgi|Poptr1_1|205261
jgi|Poptr1_1|754371
jgi|Poptr1_1|782672
jgi|Poptr1_1|246151
jgi|Poptr1_1|284497
jgi|Poptr1_1|552657
jgi|Poptr1_1|778519
jgi|Poptr1_1|561919
jgi|Poptr1_1|578230
jgi|Poptr1_1|575498
jgi|Poptr1_1|773307
jgi|Poptr1_1|788073
jgi|Poptr1_1|768780
jgi|Poptr1_1|548742
jgi|Poptr1_1|551430
jgi|Poptr1_1|293607
jgi|Poptr1_1|806336
jgi|Poptr1_1|823269
jgi|Poptr1_1|824594
jgi|Poptr1_1|589576
jgi|Poptr1_1|755711
jgi|Poptr1_1|763440
jgi|Poptr1_1|800153
jgi|Poptr1_1|830700
jgi|Poptr1_1|571390
jgi|Poptr1_1|260289
jgi|Poptr1_1|416639
jgi|Poptr1_1|568454
jgi|Poptr1_1|714495
jgi|Poptr1_1|253871
jgi|Poptr1_1|572919
jgi|Poptr1_1|756178
jgi|Poptr1_1|227584
jgi|Poptr1_1|830429
jgi|Poptr1_1|834886
jgi|Poptr1_1|801829
jgi|Poptr1_1|825112
jgi|Poptr1_1|570080
jgi|Poptr1_1|819556
jgi|Poptr1_1|552489
jgi|Poptr1_1|573858
jgi|Poptr1_1|595034
jgi|Poptr1_1|750839
jgi|Poptr1_1|757958
jgi|Poptr1_1|766958
jgi|Poptr1_1|827510
jgi|Poptr1_1|589535
jgi|Poptr1_1|822311
jgi|Poptr1_1|643048
jgi|Poptr1_1|798453
jgi|Poptr1_1|567490
jgi|Poptr1_1|820312
jgi|Poptr1_1|294824
jgi|Poptr1_1|729791
jgi|Poptr1_1|557695
jgi|Poptr1_1|815440
jgi|Poptr1_1|582168
jgi|Poptr1_1|175959
jgi|Poptr1_1|229824
jgi|Poptr1_1|420387
jgi|Poptr1_1|554672
jgi|Poptr1_1|797216
jgi|Poptr1_1|706715
jgi|Poptr1_1|293916
jgi|Poptr1_1|803975
jgi|Poptr1_1|814873
jgi|Poptr1_1|830949
jgi|Poptr1_1|792774
jgi|Poptr1_1|825640
jgi|Poptr1_1|230282
jgi|Poptr1_1|258626
jgi|Poptr1_1|420501
jgi|Poptr1_1|561822
jgi|Poptr1_1|565930
jgi|Poptr1_1|668978
jgi|Poptr1_1|766577
jgi|Poptr1_1|713130
jgi|Poptr1_1|802978
jgi|Poptr1_1|822107
jgi|Poptr1_1|832739
jgi|Poptr1_1|833033
jgi|Poptr1_1|585046
jgi|Poptr1_1|712010
jgi|Poptr1_1|261946
jgi|Poptr1_1|573136
jgi|Poptr1_1|583628
jgi|Poptr1_1|752212
jgi|Poptr1_1|821577
jgi|Poptr1_1|571873
jgi|Poptr1_1|574507
jgi|Poptr1_1|672849
jgi|Poptr1_1|827451
jgi|Poptr1_1|567070
jgi|Poptr1_1|762651
jgi|Poptr1_1|572874
jgi|Poptr1_1|572876
jgi|Poptr1_1|581338
jgi|Poptr1_1|756198
jgi|Poptr1_1|226181
jgi|Poptr1_1|712800
jgi|Poptr1_1|821505
jgi|Poptr1_1|777866
jgi|Poptr1_1|556348
jgi|Poptr1_1|778578
jgi|Poptr1_1|229792
jgi|Poptr1_1|418782
jgi|Poptr1_1|180708
jgi|Poptr1_1|410047
jgi|Poptr1_1|823905
jgi|Poptr1_1|196703
jgi|Poptr1_1|569101
jgi|Poptr1_1|571511
jgi|Poptr1_1|570965
jgi|Poptr1_1|810494
jgi|Poptr1_1|568670
jgi|Poptr1_1|575136
jgi|Poptr1_1|656997
jgi|Poptr1_1|726767
jgi|Poptr1_1|739954
jgi|Poptr1_1|757196
jgi|Poptr1_1|758739
jgi|Poptr1_1|780985
jgi|Poptr1_1|579462
jgi|Poptr1_1|744986
jgi|Poptr1_1|834104
jgi|Poptr1_1|738571
jgi|Poptr1_1|248322
jgi|Poptr1_1|769280
jgi|Poptr1_1|570429
jgi|Poptr1_1|709331
jgi|Poptr1_1|799954
jgi|Poptr1_1|216844
jgi|Poptr1_1|292354
jgi|Poptr1_1|422933
jgi|Poptr1_1|572668
jgi|Poptr1_1|226968
jgi|Poptr1_1|551234
jgi|Poptr1_1|714877
jgi|Poptr1_1|244561
jgi|Poptr1_1|199040
jgi|Poptr1_1|420586
jgi|Poptr1_1|721419
jgi|Poptr1_1|750527
jgi|Poptr1_1|172870
jgi|Poptr1_1|752213
jgi|Poptr1_1|797736
jgi|Poptr1_1|593803
jgi|Poptr1_1|809818
jgi|Poptr1_1|260712
jgi|Poptr1_1|569821
jgi|Poptr1_1|810865
jgi|Poptr1_1|559190
jgi|Poptr1_1|710855
jgi|Poptr1_1|726179
jgi|Poptr1_1|246709
jgi|Poptr1_1|711398
jgi|Poptr1_1|561350
jgi|Poptr1_1|819627
jgi|Poptr1_1|835945
jgi|Poptr1_1|249612
jgi|Poptr1_1|769524
jgi|Poptr1_1|791049
jgi|Poptr1_1|803609
jgi|Poptr1_1|181026
jgi|Poptr1_1|828753
jgi|Poptr1_1|665011
jgi|Poptr1_1|258132
jgi|Poptr1_1|419567
jgi|Poptr1_1|256741
jgi|Poptr1_1|821944
jgi|Poptr1_1|832826
jgi|Poptr1_1|555186
jgi|Poptr1_1|565340
jgi|Poptr1_1|583492
jgi|Poptr1_1|177956
jgi|Poptr1_1|576413
jgi|Poptr1_1|716668
jgi|Poptr1_1|254319
jgi|Poptr1_1|218531
jgi|Poptr1_1|722258
jgi|Poptr1_1|724813
jgi|Poptr1_1|796704
jgi|Poptr1_1|817213
jgi|Poptr1_1|712747
jgi|Poptr1_1|723858
jgi|Poptr1_1|797006
jgi|Poptr1_1|644509
jgi|Poptr1_1|816607
jgi|Poptr1_1|413767
jgi|Poptr1_1|570601
jgi|Poptr1_1|650738
jgi|Poptr1_1|793617
jgi|Poptr1_1|554745
jgi|Poptr1_1|708767
jgi|Poptr1_1|807677
jgi|Poptr1_1|561459
jgi|Poptr1_1|246949
jgi|Poptr1_1|172822
jgi|Poptr1_1|421167
jgi|Poptr1_1|561506
jgi|Poptr1_1|650312
jgi|Poptr1_1|822509
jgi|Poptr1_1|244003
jgi|Poptr1_1|552035
jgi|Poptr1_1|256554
jgi|Poptr1_1|763079
jgi|Poptr1_1|422053
jgi|Poptr1_1|666677
jgi|Poptr1_1|567752
jgi|Poptr1_1|774018
jgi|Poptr1_1|783924
jgi|Poptr1_1|424262
jgi|Poptr1_1|800184
jgi|Poptr1_1|175478
jgi|Poptr1_1|202056
jgi|Poptr1_1|271322
jgi|Poptr1_1|568831
jgi|Poptr1_1|805840
jgi|Poptr1_1|570540
jgi|Poptr1_1|554246
jgi|Poptr1_1|581195
jgi|Poptr1_1|227567
jgi|Poptr1_1|591699
jgi|Poptr1_1|197708
jgi|Poptr1_1|834077
jgi|Poptr1_1|552665
jgi|Poptr1_1|664547
jgi|Poptr1_1|726214
jgi|Poptr1_1|553916
jgi|Poptr1_1|421185
jgi|Poptr1_1|576820
jgi|Poptr1_1|569276
jgi|Poptr1_1|815839
jgi|Poptr1_1|823076
jgi|Poptr1_1|560932
jgi|Poptr1_1|817822
jgi|Poptr1_1|811815
jgi|Poptr1_1|567316
jgi|Poptr1_1|820389
jgi|Poptr1_1|720019
jgi|Poptr1_1|725436
jgi|Poptr1_1|821134
jgi|Poptr1_1|233664
jgi|Poptr1_1|828526
jgi|Poptr1_1|173228
jgi|Poptr1_1|202817
jgi|Poptr1_1|799461
jgi|Poptr1_1|809851
jgi|Poptr1_1|827287
jgi|Poptr1_1|833331
jgi|Poptr1_1|723097
jgi|Poptr1_1|797640
jgi|Poptr1_1|760881
jgi|Poptr1_1|178666
jgi|Poptr1_1|758079
jgi|Poptr1_1|575441
jgi|Poptr1_1|708819
jgi|Poptr1_1|830921
jgi|Poptr1_1|710226
jgi|Poptr1_1|806552
jgi|Poptr1_1|808090
jgi|Poptr1_1|824722
jgi|Poptr1_1|758422
jgi|Poptr1_1|231150
jgi|Poptr1_1|235661
jgi|Poptr1_1|415719
jgi|Poptr1_1|573143
jgi|Poptr1_1|829455
jgi|Poptr1_1|709341
jgi|Poptr1_1|830837
jgi|Poptr1_1|710125
jgi|Poptr1_1|553922
jgi|Poptr1_1|589902
jgi|Poptr1_1|254607
jgi|Poptr1_1|554145
jgi|Poptr1_1|590141
jgi|Poptr1_1|196316
jgi|Poptr1_1|753937
jgi|Poptr1_1|767215
jgi|Poptr1_1|584042
jgi|Poptr1_1|205443
jgi|Poptr1_1|231305
jgi|Poptr1_1|798910
jgi|Poptr1_1|251763
jgi|Poptr1_1|754236
jgi|Poptr1_1|793255
jgi|Poptr1_1|820353
jgi|Poptr1_1|833809
jgi|Poptr1_1|649116
jgi|Poptr1_1|249093
jgi|Poptr1_1|424443
jgi|Poptr1_1|675264
jgi|Poptr1_1|586100
jgi|Poptr1_1|835532
jgi|Poptr1_1|252612
jgi|Poptr1_1|549130
jgi|Poptr1_1|591382
jgi|Poptr1_1|421131
jgi|Poptr1_1|567004
jgi|Poptr1_1|567689
jgi|Poptr1_1|820232
jgi|Poptr1_1|803420
jgi|Poptr1_1|833697
jgi|Poptr1_1|203912
jgi|Poptr1_1|589374
jgi|Poptr1_1|658460
jgi|Poptr1_1|720943
jgi|Poptr1_1|569394
jgi|Poptr1_1|803658
jgi|Poptr1_1|832627
jgi|Poptr1_1|831763
jgi|Poptr1_1|423891
jgi|Poptr1_1|819485
jgi|Poptr1_1|571657
jgi|Poptr1_1|589597
jgi|Poptr1_1|734414
jgi|Poptr1_1|230396
jgi|Poptr1_1|569972
jgi|Poptr1_1|649005
jgi|Poptr1_1|587208
jgi|Poptr1_1|264721
jgi|Poptr1_1|589940
jgi|Poptr1_1|423537
jgi|Poptr1_1|556351
jgi|Poptr1_1|577711
jgi|Poptr1_1|724446
jgi|Poptr1_1|820418
jgi|Poptr1_1|825350
jgi|Poptr1_1|831926
jgi|Poptr1_1|267168
jgi|Poptr1_1|582749
jgi|Poptr1_1|803352
jgi|Poptr1_1|412234
jgi|Poptr1_1|412421
jgi|Poptr1_1|824231
jgi|Poptr1_1|831715
jgi|Poptr1_1|644105
jgi|Poptr1_1|677872
jgi|Poptr1_1|764530
jgi|Poptr1_1|655918
jgi|Poptr1_1|724971
jgi|Poptr1_1|572201
jgi|Poptr1_1|273779
jgi|Poptr1_1|549167
jgi|Poptr1_1|720623
jgi|Poptr1_1|768202
jgi|Poptr1_1|803688
jgi|Poptr1_1|805513
jgi|Poptr1_1|576525
jgi|Poptr1_1|832036
jgi|Poptr1_1|229505
jgi|Poptr1_1|725763
jgi|Poptr1_1|820914
jgi|Poptr1_1|819468
jgi|Poptr1_1|197763
jgi|Poptr1_1|834081
jgi|Poptr1_1|226650
jgi|Poptr1_1|711860
jgi|Poptr1_1|659641
jgi|Poptr1_1|719969
jgi|Poptr1_1|768154
jgi|Poptr1_1|762721
jgi|Poptr1_1|809202
jgi|Poptr1_1|831973
jgi|Poptr1_1|419725
jgi|Poptr1_1|566667
jgi|Poptr1_1|564827
jgi|Poptr1_1|566261
jgi|Poptr1_1|668506
jgi|Poptr1_1|714482
jgi|Poptr1_1|252124
jgi|Poptr1_1|583880
jgi|Poptr1_1|785828
jgi|Poptr1_1|206001
jgi|Poptr1_1|835294
jgi|Poptr1_1|225648
jgi|Poptr1_1|420605
jgi|Poptr1_1|726104
jgi|Poptr1_1|815967
jgi|Poptr1_1|568934
jgi|Poptr1_1|571754
jgi|Poptr1_1|827624
jgi|Poptr1_1|826111
jgi|Poptr1_1|175491
jgi|Poptr1_1|584850
jgi|Poptr1_1|821289
jgi|Poptr1_1|730367
jgi|Poptr1_1|228518
jgi|Poptr1_1|563479
jgi|Poptr1_1|241759
jgi|Poptr1_1|173049
jgi|Poptr1_1|833204
jgi|Poptr1_1|554824
jgi|Poptr1_1|743149
jgi|Poptr1_1|829723
jgi|Poptr1_1|576713
jgi|Poptr1_1|593776
jgi|Poptr1_1|571297
jgi|Poptr1_1|679213
jgi|Poptr1_1|706198
jgi|Poptr1_1|822488
jgi|Poptr1_1|832538
jgi|Poptr1_1|548030
jgi|Poptr1_1|589310
jgi|Poptr1_1|817544
jgi|Poptr1_1|817211
jgi|Poptr1_1|827055
jgi|Poptr1_1|568977
jgi|Poptr1_1|793149
jgi|Poptr1_1|657316
jgi|Poptr1_1|821800
jgi|Poptr1_1|570826
jgi|Poptr1_1|560859
jgi|Poptr1_1|205436
jgi|Poptr1_1|176347
jgi|Poptr1_1|582775
jgi|Poptr1_1|836130
jgi|Poptr1_1|827867
jgi|Poptr1_1|417221
jgi|Poptr1_1|809391
jgi|Poptr1_1|578828
jgi|Poptr1_1|180637
jgi|Poptr1_1|646529
jgi|Poptr1_1|830458
jgi|Poptr1_1|198892
jgi|Poptr1_1|748052
jgi|Poptr1_1|826998
jgi|Poptr1_1|568329
jgi|Poptr1_1|574568
jgi|Poptr1_1|732486
jgi|Poptr1_1|572328
jgi|Poptr1_1|744163
jgi|Poptr1_1|548540
jgi|Poptr1_1|646534
jgi|Poptr1_1|574320
jgi|Poptr1_1|740620
jgi|Poptr1_1|207698
jgi|Poptr1_1|819856
jgi|Poptr1_1|743910
jgi|Poptr1_1|647016
jgi|Poptr1_1|816669
jgi|Poptr1_1|568456
jgi|Poptr1_1|652073
jgi|Poptr1_1|664872
jgi|Poptr1_1|709740
jgi|Poptr1_1|715463
jgi|Poptr1_1|744667
jgi|Poptr1_1|814251
jgi|Poptr1_1|830495
jgi|Poptr1_1|570885
jgi|Poptr1_1|714027
jgi|Poptr1_1|654252
jgi|Poptr1_1|551203
jgi|Poptr1_1|818640
jgi|Poptr1_1|225500
jgi|Poptr1_1|766070
jgi|Poptr1_1|761967
jgi|Poptr1_1|709712
jgi|Poptr1_1|813709
jgi|Poptr1_1|592237
jgi|Poptr1_1|826253
jgi|Poptr1_1|822505
jgi|Poptr1_1|576775
jgi|Poptr1_1|589529
jgi|Poptr1_1|292673
jgi|Poptr1_1|562240
jgi|Poptr1_1|589910
jgi|Poptr1_1|736748
jgi|Poptr1_1|739211
jgi|Poptr1_1|198984
jgi|Poptr1_1|657667
jgi|Poptr1_1|572052
jgi|Poptr1_1|642082
jgi|Poptr1_1|711011
jgi|Poptr1_1|713966
jgi|Poptr1_1|825953
jgi|Poptr1_1|671325
jgi|Poptr1_1|827441
jgi|Poptr1_1|724795
jgi|Poptr1_1|831063
jgi|Poptr1_1|834003
jgi|Poptr1_1|728401
jgi|Poptr1_1|553441
jgi|Poptr1_1|575370
jgi|Poptr1_1|419520
jgi|Poptr1_1|822538
jgi|Poptr1_1|717128
jgi|Poptr1_1|809109
jgi|Poptr1_1|663556
jgi|Poptr1_1|826333
jgi|Poptr1_1|819577
jgi|Poptr1_1|554937
jgi|Poptr1_1|639900
jgi|Poptr1_1|650690
jgi|Poptr1_1|654735
jgi|Poptr1_1|672228
jgi|Poptr1_1|710153
jgi|Poptr1_1|710567
jgi|Poptr1_1|715371
jgi|Poptr1_1|719701
jgi|Poptr1_1|747465
jgi|Poptr1_1|748970
jgi|Poptr1_1|749916
jgi|Poptr1_1|732598
jgi|Poptr1_1|816889
jgi|Poptr1_1|589333
jgi|Poptr1_1|736741
jgi|Poptr1_1|728017
jgi|Poptr1_1|815760
jgi|Poptr1_1|643350
jgi|Poptr1_1|714905
jgi|Poptr1_1|670039
jgi|Poptr1_1|553252
jgi|Poptr1_1|664200
jgi|Poptr1_1|816652
jgi|Poptr1_1|566618
jgi|Poptr1_1|820632
jgi|Poptr1_1|711610
jgi|Poptr1_1|714983
jgi|Poptr1_1|668095
jgi|Poptr1_1|652151
jgi|Poptr1_1|813630
jgi|Poptr1_1|559187
jgi|Poptr1_1|830202
jgi|Poptr1_1|571462
jgi|Poptr1_1|578166
jgi|Poptr1_1|662808
jgi|Poptr1_1|729700
jgi|Poptr1_1|737128
jgi|Poptr1_1|819579
jgi|Poptr1_1|819580
jgi|Poptr1_1|827348
jgi|Poptr1_1|663279
jgi|Poptr1_1|826168
jgi|Poptr1_1|800771
jgi|Poptr1_1|712066
jgi|Poptr1_1|569170
jgi|Poptr1_1|661166
jgi|Poptr1_1|674736
jgi|Poptr1_1|746722
jgi|Poptr1_1|825331

## Sheet: Woodland Strawberry
UCLUST50 Headers
gene09355
gene05117
gene11383
gene15519
gene22948
gene24884
gene15731
gene24411
gene04456
gene15862
gene11610
gene01814
gene19636
gene19638
gene06639
gene11222
gene07704
gene09398
gene09399
gene23175
gene23495
gene23498
gene30234
gene12547
gene12690
gene23682
gene25124
gene30575
gene33484
gene13287
gene16869
gene26647
gene06348
gene10581
gene25209
gene29367
gene32174
gene08785
gene13721
gene17115
gene29895
gene00942
gene00837
gene08480
gene15213
gene22938
gene00599
gene02736
gene15355
gene16761
gene03541
gene11531
gene23027
gene28419
gene13056
gene17318
gene12025
gene21485
gene13202
gene13203
gene02670
gene28035
gene01653
gene03643
gene01673
gene03778
gene11863
gene14021
gene28150
gene19129
gene28439
gene29593
gene18509
gene12651
gene01408
gene04322
gene04644
gene29851
gene04337
gene15022
gene11505
gene19395
gene32317
gene03202
gene19575
gene16465
gene00676
gene04161
gene32162
gene12943
gene17146
gene17718
gene12617
gene16717
gene22438
gene32511
gene27405
gene21799
gene21010
gene28735
gene07999
gene19298
gene04479
gene10344
gene07692
gene00177
gene11981
gene14553
gene18143
gene08819
gene25161
gene17002
gene11108
gene00536
gene15000
gene04087
gene05979
gene11878
gene03246
gene10752
gene27423
gene04723
gene09580
gene29044
gene01599
gene12477
gene12478
gene12480
gene18066
gene24792
gene11183
gene11054
gene22978
gene26365
gene26733
gene14609
gene01597
gene04501
gene19231
gene21227
gene30691
gene07224
gene15527
gene15604
gene15619
gene21652
gene16232
gene26716
gene03903
gene15559
gene09201
gene00770
gene25746
gene30893
gene15913
gene27659
gene25540
gene30616
gene31335
gene13359
gene32297
gene02450
gene28471
gene04863
gene29819
gene09953
gene27871
gene27963
gene22185
gene11051
gene20658
gene18467
gene26333
gene30208
gene01870
gene18627
gene10428
gene10429
gene07945
gene27264
gene20910
gene29967
gene01662
gene01236
gene11762
gene27024
gene09615
gene20024
gene21457
gene07870
gene11119
gene20607
gene06441
gene10567
gene06303
gene24496
gene09901
gene19596
gene06163
gene02689
gene27228
gene24265
gene08576
gene19615
gene31992
gene32478
gene15203
gene10824
gene13628
gene27709
gene13082
gene08827
gene11871
gene27812
gene15063
gene03480
gene08196
gene26485
gene23512
gene16814
gene18462
gene30985
gene30214
gene13107
gene04693
gene23557
gene04675
gene23336
gene29838
gene08497
gene29029
gene09325
gene18492
gene19792
gene25842
gene02699
gene13612
gene21395
gene07026
gene23597
gene15840
gene10653
gene13663
gene15977
gene04346
gene13454
gene20985
gene20986
gene32240
gene21537
gene28815
gene32701
gene31500
gene23826
gene22788
gene23302
gene23311
gene19123
gene18422
gene15307
gene06119
gene15409
gene29804
gene19725
gene19926
gene01934
gene26316
gene30940
gene03871
gene05821
gene30622
gene28444
gene32199
gene26017
gene15173
gene13319
gene03870
gene07112
gene08633
gene31278
gene21318
gene25549
gene03136
gene05705
gene10408
gene29496
gene10711
gene01314
gene09626
gene14513
gene10237
gene14735
gene26639
gene07177
gene14604
gene10191
gene30718
gene27886
gene22547
gene18766
gene27814
gene17796
gene32306
gene31103
gene30813
gene32348
gene02268
gene13195
gene31824
gene02005
gene25040
gene30739
gene15542
gene18997
gene26048
gene32353
gene27510
gene31604
gene31371
gene07230
gene12391
gene24993
gene34226
gene34297
gene34432
gene34666
gene22303
gene10665
gene14999
gene28781
gene03732
gene25482
gene16097
gene29129
gene26713
gene00953
gene27909
gene21680
gene10797
gene12918
gene00491
gene03869
gene05926
gene25539
gene15005
gene26029
gene17020
gene26715
gene24657
gene17707
gene16375
gene06310
gene23226
gene25294
gene11666
gene01995
gene11706
gene01189
gene01190
gene02245
gene06073
gene10209
gene11900
gene14164
gene15217
gene20633
gene23941
gene25489
gene28235
gene29776
gene16804
gene12926
gene23523
gene10292
gene00973
gene17558
gene18607
gene03734
gene08394
gene20298
gene13134
gene08591
gene11101
gene22354
gene27761
gene30964
gene12555
gene15159
gene25229
gene25837
gene10470
gene18841

## Sheet: Tomato
UCLUST50 Headers
SL1.00sc02597_270.1.1
SL1.00sc04007_210.1.1
SL1.00sc03187_426.1.1
SL1.00sc04130_8.1.1
SL1.00sc04337_328.1.1
SL1.00sc07059_66.1.1
SL1.00sc07184_555.1.1
SL1.00sc00226_703.1.1																									zinc-binding	site
SL1.00sc05390_325.1.1
SL1.00sc01326_22.1.1
SL1.00sc04007_157.1.1
SL1.00sc00226_623.1.1
SL1.00sc04403_25.1.1
SL1.00sc06741_21.1.1
SL1.00sc05189_109.1.1
SL1.00sc05575_352.1.1
SL1.00sc05575_353.1.1
SL1.00sc06004_235.1.1
SL1.00sc02597_276.1.1
SL1.00sc04007_271.1.1
SL1.00sc04007_273.1.1
SL1.00sc01402_208.1.1
SL1.00sc02102_16.1.1
SL1.00sc02102_17.1.1
SL1.00sc02102_210.1.1
SL1.00sc04007_460.1.1
SL1.00sc04337_349.1.1
SL1.00sc04337_519.1.1
SL1.00sc05858_825.1.1
SL1.00sc07184_436.1.1
SL1.00sc07184_438.1.1
SL1.00sc04889_54.1.1
SL1.00sc06255_127.1.1
SL1.00sc07309_67.1.1
SL1.00sc03187_377.1.1
SL1.00sc06183_51.1.1
SL1.00sc01578_74.1.1
SL1.00sc02102_169.1.1
SL1.00sc07003_6.1.1
SL1.00sc03823_100.1.1
SL1.00sc05382_110.1.1
SL1.00sc06019_619.1.1
SL1.00sc04788_129.1.1
SL1.00sc02749_187.1.1
SL1.00sc01881_70.1.1
SL1.00sc00226_11.1.1
SL1.00sc00777_680.1.1
SL1.00sc02156_132.1.1
SL1.00sc04337_345.1.1
SL1.00sc05382_54.1.1
SL1.00sc06723_19.1.1
SL1.00sc01435_135.1.1
SL1.00sc01651_36.1.1
SL1.00sc04857_101.1.1
SL1.00sc04857_104.1.1
SL1.00sc02164_350.1.1
SL1.00sc00226_765.1.1
SL1.00sc06019_586.1.1
SL1.00sc00345_7.1.1
SL1.00sc02227_329.1.1
SL1.00sc06318_15.1.1
SL1.00sc07408_145.1.1
SL1.00sc01402_84.1.1
SL1.00sc04281_4.1.1
SL1.00sc00090_423.1.1
SL1.00sc04849_6.1.1
SL1.00sc02988_14.1.1
SL1.00sc05477_298.1.1
SL1.00sc06741_76.1.1
SL1.00sc03179_92.1.1
SL1.00sc04337_342.1.1
SL1.00sc04896_2.1.1
SL1.00sc07059_160.1.1
SL1.00sc01435_254.1.1
SL1.00sc02302_227.1.1
SL1.00sc00002_93.1.1
SL1.00sc02597_59.1.1
SL1.00sc04337_538.1.1
SL1.00sc06070_355.1.1
SL1.00sc00090_188.1.1
SL1.00sc00395_219.1.1
SL1.00sc03966_107.1.1
SL1.00sc05477_148.1.1
SL1.00sc02102_272.1.1
SL1.00sc00395_124.1.1
SL1.00sc00395_125.1.1
SL1.00sc03946_14.1.1
SL1.00sc03197_87.1.1
SL1.00sc06019_243.1.1
SL1.00sc04429_33.1.1
SL1.00sc05858_949.1.1
SL1.00sc00226_477.1.1
SL1.00sc00014_25.1.1
SL1.00sc00002_14.1.1
SL1.00sc00463_64.1.1
SL1.00sc01945_106.1.1
SL1.00sc03197_176.1.1
SL1.00sc01656_350.1.1
SL1.00sc01402_76.1.1
SL1.00sc06183_364.1.1
SL1.00sc00777_354.1.1
SL1.00sc05858_88.1.1
SL1.00sc06741_34.1.1
SL1.00sc07408_237.1.1
SL1.00sc05858_523.1.1
SL1.00sc02227_19.1.1
SL1.00sc05390_323.1.1
SL1.00sc04007_280.1.1
SL1.00sc04687_11.1.1
SL1.00sc05390_195.1.1
SL1.00sc07408_349.1.1
SL1.00sc04889_107.1.1
SL1.00sc04168_157.1.1
SL1.00sc03668_40.1.1
SL1.00sc00777_220.1.1
SL1.00sc06183_105.1.1
SL1.00sc06217_18.1.1
SL1.00sc02156_1.1.1
SL1.00sc02793_210.1.1
SL1.00sc02793_211.1.1
SL1.00sc05126_2.1.1
SL1.00sc01578_3.1.1
SL1.00sc05382_70.1.1
SL1.00sc05575_78.1.1
SL1.00sc05603_63.1.1
SL1.00sc04429_29.1.1
SL1.00sc00395_80.1.1
SL1.00sc02618_70.1.1
SL1.00sc04161_42.1.1
SL1.00sc06004_230.1.1
SL1.00sc02102_15.1.1
SL1.00sc04444_145.1.1
SL1.00sc00090_114.1.1
SL1.00sc03197_69.1.1
SL1.00sc01881_102.1.1
SL1.00sc04007_304.1.1
SL1.00sc06878_3.1.1
SL1.00sc00082_39.1.1
SL1.00sc00777_422.1.1
SL1.00sc04722_55.1.1
SL1.00sc07122_161.1.1
SL1.00sc00395_284.1.1
SL1.00sc04007_394.1.1
SL1.00sc02484_189.1.1
SL1.00sc00777_600.1.1
SL1.00sc05575_450.1.1
SL1.00sc02793_219.1.1
SL1.00sc06019_569.1.1
SL1.00sc03197_55.1.1
SL1.00sc03668_92.1.1
SL1.00sc02227_52.1.1
SL1.00sc07059_169.1.1
SL1.00sc02227_90.1.1
SL1.00sc04888_23.1.1
SL1.00sc07184_8.1.1
SL1.00sc04548_82.1.1
SL1.00sc02793_60.1.1
SL1.00sc04337_463.1.1
SL1.00sc00090_146.1.1
SL1.00sc07240_83.1.1
SL1.00sc00395_70.1.1
SL1.00sc04007_446.1.1
SL1.00sc06487_2.1.1
SL1.00sc05858_236.1.1
SL1.00sc05858_237.1.1
SL1.00sc00777_412.1.1
SL1.00sc06118_10.1.1
SL1.00sc02484_77.1.1
SL1.00sc04130_3.1.1
SL1.00sc01435_345.1.1
SL1.00sc04722_80.1.1
SL1.00sc01435_213.1.1
SL1.00sc01435_47.1.1
SL1.00sc03197_121.1.1
SL1.00sc05858_1160.1.1
SL1.00sc06004_377.1.1
SL1.00sc04337_101.1.1
SL1.00sc05858_60.1.1
SL1.00sc06070_204.1.1
SL1.00sc03587_66.1.1
SL1.00sc05575_329.1.1
SL1.00sc02193_19.1.1
SL1.00sc04007_438.1.1
SL1.00sc02597_235.1.1
SL1.00sc04007_133.1.1
SL1.00sc07122_207.1.1
SL1.00sc02793_107.1.1
SL1.00sc04089_104.1.1
SL1.00sc06183_242.1.1
SL1.00sc00777_371.1.1
SL1.00sc04337_448.1.1
SL1.00sc05858_8.1.1
SL1.00sc00226_289.1.1
SL1.00sc01457_68.1.1
SL1.00sc02749_387.1.1
SL1.00sc06255_32.1.1
SL1.00sc07266_25.1.1
SL1.00sc00463_174.1.1
SL1.00sc02749_62.1.1
SL1.00sc01435_23.1.1
SL1.00sc06070_91.1.1
SL1.00sc00777_9.1.1
SL1.00sc07408_20.1.1
SL1.00sc00226_305.1.1
SL1.00sc06019_387.1.1
SL1.00sc07408_418.1.1
SL1.00sc04337_254.1.1
SL1.00sc01402_243.1.1
SL1.00sc00226_666.1.1
SL1.00sc04722_49.1.1
SL1.00sc07408_185.1.1
SL1.00sc02227_145.1.1
SL1.00sc06070_387.1.1
SL1.00sc06004_141.1.1
SL1.00sc06019_198.1.1
SL1.00sc06019_358.1.1
SL1.00sc00082_32.1.1
SL1.00sc05103_75.1.1
SL1.00sc04007_198.1.1
SL1.00sc05597_96.1.1
SL1.00sc05382_117.1.1
SL1.00sc03823_113.1.1
SL1.00sc04295_2.1.1
SL1.00sc04295_6.1.1
SL1.00sc06255_60.1.1
SL1.00sc03823_32.1.1
SL1.00sc00226_604.1.1
SL1.00sc06741_29.1.1
SL1.00sc03668_14.1.1
SL1.00sc07408_401.1.1
SL1.00sc05364_34.1.1
SL1.00sc02227_327.1.1
SL1.00sc02257_153.1.1
SL1.00sc00777_239.1.1
SL1.00sc00090_220.1.1
SL1.00sc02164_345.1.1
SL1.00sc00777_514.1.1
SL1.00sc00777_800.1.1
SL1.00sc01881_42.1.1
SL1.00sc05597_13.1.1
SL1.00sc02164_221.1.1
SL1.00sc02302_350.1.1
SL1.00sc03540_221.1.1
SL1.00sc05189_41.1.1
SL1.00sc02164_237.1.1
SL1.00sc06004_142.1.1
SL1.00sc07408_170.1.1
SL1.00sc04338_72.1.1
SL1.00sc04765_57.1.1
SL1.00sc07003_18.1.1
SL1.00sc04765_215.1.1
SL1.00sc04337_561.1.1
SL1.00sc01435_189.1.1
SL1.00sc03540_166.1.1
SL1.00sc05805_225.1.1
SL1.00sc06183_193.1.1
SL1.00sc00463_123.1.1
SL1.00sc00463_124.1.1
SL1.00sc03032_22.1.1
SL1.00sc07184_373.1.1
SL1.00sc00463_88.1.1
SL1.00sc01435_77.1.1
SL1.00sc02102_363.1.1
SL1.00sc02895_107.1.1
SL1.00sc06183_396.1.1
SL1.00sc02227_6.1.1
SL1.00sc04337_386.1.1
SL1.00sc05253_160.1.1
SL1.00sc04788_56.1.1
SL1.00sc07184_47.1.1
SL1.00sc02257_40.1.1
SL1.00sc02302_193.1.1
SL1.00sc04889_236.1.1
SL1.00sc06904_10.1.1
SL1.00sc00463_194.1.1
SL1.00sc02895_87.1.1
SL1.00sc02749_29.1.1
SL1.00sc04007_55.1.1
SL1.00sc00777_560.1.1
SL1.00sc00777_706.1.1
SL1.00sc04007_105.1.1
SL1.00sc03789_14.1.1
SL1.00sc05575_106.1.1
SL1.00sc02156_5.1.1
SL1.00sc01945_31.1.1
SL1.00sc02618_63.1.1
SL1.00sc05575_200.1.1
SL1.00sc05575_311.1.1
SL1.00sc05575_312.1.1
SL1.00sc05575_313.1.1
SL1.00sc05575_314.1.1
SL1.00sc07184_310.1.1
SL1.00sc01651_49.1.1
SL1.00sc02102_367.1.1
SL1.00sc02164_517.1.1
SL1.00sc04857_135.1.1
SL1.00sc01656_133.1.1
SL1.00sc04168_292.1.1
SL1.00sc04857_76.1.1
SL1.00sc05858_98.1.1
SL1.00sc00395_357.1.1
SL1.00sc01435_196.1.1
SL1.00sc02618_121.1.1
SL1.00sc04337_379.1.1
SL1.00sc04956_19.1.1
SL1.00sc05805_244.1.1
SL1.00sc06070_116.1.1
SL1.00sc02227_227.1.1
SL1.00sc05603_70.1.1
SL1.00sc05992_494.1.1
SL1.00sc05189_96.1.1
SL1.00sc02302_119.1.1
SL1.00sc05948_114.1.1
SL1.00sc00226_756.1.1
SL1.00sc04337_290.1.1
SL1.00sc06019_317.1.1
SL1.00sc03540_185.1.1
SL1.00sc00395_113.1.1
SL1.00sc05575_273.1.1
SL1.00sc04089_109.1.1
SL1.00sc04857_184.1.1
SL1.00sc02749_320.1.1
SL1.00sc02749_28.1.1
SL1.00sc03966_3.1.1
SL1.00sc02102_416.1.1
SL1.00sc02164_325.1.1
SL1.00sc06183_21.1.1
SL1.00sc00395_114.1.1
SL1.00sc00463_257.1.1
SL1.00sc06255_45.1.1
SL1.00sc02164_485.1.1
SL1.00sc05253_24.1.1
SL1.00sc05390_225.1.1
SL1.00sc07000_22.1.1
SL1.00sc06904_34.1.1
SL1.00sc06818_78.1.1
SL1.00sc05253_72.1.1
SL1.00sc04007_631.1.1
SL1.00sc01945_42.1.1
SL1.00sc04444_176.1.1
SL1.00sc00777_610.1.1
SL1.00sc03187_65.1.1
SL1.00sc01435_264.1.1
SL1.00sc00090_94.1.1
SL1.00sc05992_415.1.1
SL1.00sc00090_251.1.1
SL1.00sc03966_84.1.1
SL1.00sc04337_447.1.1
SL1.00sc04956_8.1.1
SL1.00sc05253_86.1.1
SL1.00sc07122_90.1.1
SL1.00sc00090_142.1.1
SL1.00sc03494_16.1.1
SL1.00sc00226_502.1.1
SL1.00sc05390_269.1.1
SL1.00sc07408_298.1.1
SL1.00sc01402_138.1.1
SL1.00sc05858_621.1.1
SL1.00sc06070_20.1.1
SL1.00sc01457_65.1.1
SL1.00sc07122_234.1.1
SL1.00sc07408_387.1.1
SL1.00sc00777_363.1.1
SL1.00sc03179_70.1.1
SL1.00sc04007_45.1.1
SL1.00sc07059_161.1.1
SL1.00sc07122_134.1.1
SL1.00sc07059_221.1.1
SL1.00sc07059_222.1.1
SL1.00sc00777_325.1.1
SL1.00sc02257_113.1.1
SL1.00sc05858_768.1.1
SL1.00sc06183_135.1.1
SL1.00sc06217_29.1.1
SL1.00sc00226_517.1.1
SL1.00sc06183_257.1.1
SL1.00sc04130_24.1.1
SL1.00sc04337_26.1.1
SL1.00sc05858_266.1.1
SL1.00sc02749_46.1.1
SL1.00sc00777_321.1.1
SL1.00sc03785_35.1.1
SL1.00sc04168_39.1.1
SL1.00sc05575_581.1.1
SL1.00sc02618_65.1.1
SL1.00sc03187_390.1.1
SL1.00sc03187_392.1.1
SL1.00sc03187_393.1.1
SL1.00sc03187_394.1.1
SL1.00sc03187_396.1.1
SL1.00sc03187_397.1.1
SL1.00sc03187_398.1.1
SL1.00sc03187_400.1.1
SL1.00sc03540_106.1.1
SL1.00sc04722_93.1.1
SL1.00sc05364_3.1.1
SL1.00sc06183_348.1.1
SL1.00sc06183_349.1.1
SL1.00sc06183_350.1.1
SL1.00sc05858_588.1.1
SL1.00sc00090_348.1.1
SL1.00sc03966_35.1.1
SL1.00sc02257_11.1.1
SL1.00sc04130_61.1.1
SL1.00sc00395_149.1.1
SL1.00sc02597_40.1.1
SL1.00sc05858_1109.1.1
SL1.00sc05858_1112.1.1
SL1.00sc02597_31.1.1
SL1.00sc07167_27.1.1
SL1.00sc01435_289.1.1
SL1.00sc01435_93.1.1
SL1.00sc06019_35.1.1
SL1.00sc00777_521.1.1
SL1.00sc01881_18.1.1
SL1.00sc00090_317.1.1
SL1.00sc05189_58.1.1
SL1.00sc06019_49.1.1
SL1.00sc02257_14.1.1
SL1.00sc07122_165.1.1
SL1.00sc02597_355.1.1
SL1.00sc02749_37.1.1
SL1.00sc03897_31.1.1
SL1.00sc05858_974.1.1
SL1.00sc02749_121.1.1
SL1.00sc00226_560.1.1
SL1.00sc05253_19.1.1
SL1.00sc07000_30.1.1
SL1.00sc07408_344.1.1
SL1.00sc05858_1113.1.1
SL1.00sc03823_111.1.1
SL1.00sc03897_117.1.1
SL1.00sc05805_289.1.1
SL1.00sc06004_308.1.1
SL1.00sc06019_221.1.1
SL1.00sc02302_43.1.1
SL1.00sc03540_57.1.1
SL1.00sc02302_407.1.1
SL1.00sc00226_118.1.1
SL1.00sc00226_331.1.1
SL1.00sc02164_380.1.1
SL1.00sc02895_13.1.1
SL1.00sc03736_240.1.1
SL1.00sc04168_279.1.1
SL1.00sc04337_145.1.1
SL1.00sc04444_267.1.1
SL1.00sc04444_269.1.1
SL1.00sc04444_272.1.1
SL1.00sc04444_290.1.1
SL1.00sc04444_292.1.1
SL1.00sc05189_125.1.1
SL1.00sc05948_97.1.1
SL1.00sc06243_130.1.1
SL1.00sc07184_253.1.1
SL1.00sc06019_466.1.1
SL1.00sc06019_467.1.1
SL1.00sc01881_5.1.1
SL1.00sc05253_107.1.1
SL1.00sc05390_232.1.1
SL1.00sc07408_374.1.1
SL1.00sc05805_109.1.1
SL1.00sc03244_6.1.1
SL1.00sc04161_8.1.1
SL1.00sc02895_171.1.1
SL1.00sc04338_10.1.1
SL1.00sc06183_176.1.1
SL1.00sc02164_457.1.1
SL1.00sc00395_476.1.1
SL1.00sc03668_65.1.1
SL1.00sc06183_400.1.1
SL1.00sc07266_58.1.1
SL1.00sc04889_62.1.1
SL1.00sc05477_82.1.1
SL1.00sc02597_148.1.1
SL1.00sc03179_114.1.1
SL1.00sc04007_426.1.1
SL1.00sc07408_36.1.1
SL1.00sc04337_265.1.1
