# Supplementary material for: Comparative Analysis of Predicted Plastid-Targeted Proteomes of Sequenced Higher Plant Genomes
Source: PLoS One. 2014 Nov 13;9(11):e112870. doi: 10.1371/journal.pone.0112870 (PMC4231079; doi:10.1371/journal.pone.0112870)
Supplement: File S5 — Plastid-targeted proteins shared between all species. Excel file containing the header information for the UCLUST50 analysis separated by species. Information is provided for the 737 Arabidopsis thaliana sequences shared in the USEARCH comparative analysis. (ZIP) [file pone.0112870.s005.zip]

Archive with 188 entries (185 files):
- AF_8_Cluster_Expression_Data/
- AF_8_Cluster_Expression_Data/Clusters_NologTransformation-1.txt
- __MACOSX/
- __MACOSX/AF_8_Cluster_Expression_Data/
- __MACOSX/AF_8_Cluster_Expression_Data/._Clusters_NologTransformation-1.txt
- AF_8_Cluster_Expression_Data/Clusters_NologTransformation-10.txt
- __MACOSX/AF_8_Cluster_Expression_Data/._Clusters_NologTransformation-10.txt
- AF_8_Cluster_Expression_Data/Clusters_NologTransformation-11.txt
- __MACOSX/AF_8_Cluster_Expression_Data/._Clusters_NologTransformation-11.txt
- AF_8_Cluster_Expression_Data/Clusters_NologTransformation-12.txt
- __MACOSX/AF_8_Cluster_Expression_Data/._Clusters_NologTransformation-12.txt
- AF_8_Cluster_Expression_Data/Clusters_NologTransformation-13.txt
- __MACOSX/AF_8_Cluster_Expression_Data/._Clusters_NologTransformation-13.txt
- AF_8_Cluster_Expression_Data/Clusters_NologTransformation-14.txt
- __MACOSX/AF_8_Cluster_Expression_Data/._Clusters_NologTransformation-14.txt
- AF_8_Cluster_Expression_Data/Clusters_NologTransformation-15.txt
- __MACOSX/AF_8_Cluster_Expression_Data/._Clusters_NologTransformation-15.txt
- AF_8_Cluster_Expression_Data/Clusters_NologTransformation-16.txt
- __MACOSX/AF_8_Cluster_Expression_Data/._Clusters_NologTransformation-16.txt
- AF_8_Cluster_Expression_Data/Clusters_NologTransformation-17.txt
- __MACOSX/AF_8_Cluster_Expression_Data/._Clusters_NologTransformation-17.txt
- AF_8_Cluster_Expression_Data/Clusters_NologTransformation-18.txt
- __MACOSX/AF_8_Cluster_Expression_Data/._Clusters_NologTransformation-18.txt
- AF_8_Cluster_Expression_Data/Clusters_NologTransformation-19.txt
- __MACOSX/AF_8_Cluster_Expression_Data/._Clusters_NologTransformation-19.txt
- AF_8_Cluster_Expression_Data/Clusters_NologTransformation-2.txt
- __MACOSX/AF_8_Cluster_Expression_Data/._Clusters_NologTransformation-2.txt
- AF_8_Cluster_Expression_Data/Clusters_NologTransformation-20.txt
- __MACOSX/AF_8_Cluster_Expression_Data/._Clusters_NologTransformation-20.txt
- AF_8_Cluster_Expression_Data/Clusters_NologTransformation-21.txt
- __MACOSX/AF_8_Cluster_Expression_Data/._Clusters_NologTransformation-21.txt
- AF_8_Cluster_Expression_Data/Clusters_NologTransformation-22.txt
- __MACOSX/AF_8_Cluster_Expression_Data/._Clusters_NologTransformation-22.txt
- AF_8_Cluster_Expression_Data/Clusters_NologTransformation-23.txt
- __MACOSX/AF_8_Cluster_Expression_Data/._Clusters_NologTransformation-23.txt
- AF_8_Cluster_Expression_Data/Clusters_NologTransformation-24.txt
- __MACOSX/AF_8_Cluster_Expression_Data/._Clusters_NologTransformation-24.txt
- AF_8_Cluster_Expression_Data/Clusters_NologTransformation-25.txt
- __MACOSX/AF_8_Cluster_Expression_Data/._Clusters_NologTransformation-25.txt
- AF_8_Cluster_Expression_Data/Clusters_NologTransformation-26.txt
- __MACOSX/AF_8_Cluster_Expression_Data/._Clusters_NologTransformation-26.txt
- AF_8_Cluster_Expression_Data/Clusters_NologTransformation-27.txt
- __MACOSX/AF_8_Cluster_Expression_Data/._Clusters_NologTransformation-27.txt
- AF_8_Cluster_Expression_Data/Clusters_NologTransformation-28.txt
- __MACOSX/AF_8_Cluster_Expression_Data/._Clusters_NologTransformation-28.txt
- AF_8_Cluster_Expression_Data/Clusters_NologTransformation-29.txt
- __MACOSX/AF_8_Cluster_Expression_Data/._Clusters_NologTransformation-29.txt
- AF_8_Cluster_Expression_Data/Clusters_NologTransformation-3.txt
- __MACOSX/AF_8_Cluster_Expression_Data/._Clusters_NologTransformation-3.txt
- AF_8_Cluster_Expression_Data/Clusters_NologTransformation-30.txt
- __MACOSX/AF_8_Cluster_Expression_Data/._Clusters_NologTransformation-30.txt
- AF_8_Cluster_Expression_Data/Clusters_NologTransformation-31.txt
- __MACOSX/AF_8_Cluster_Expression_Data/._Clusters_NologTransformation-31.txt
- AF_8_Cluster_Expression_Data/Clusters_NologTransformation-32.txt
- __MACOSX/AF_8_Cluster_Expression_Data/._Clusters_NologTransformation-32.txt
- AF_8_Cluster_Expression_Data/Clusters_NologTransformation-33.txt
- __MACOSX/AF_8_Cluster_Expression_Data/._Clusters_NologTransformation-33.txt
- AF_8_Cluster_Expression_Data/Clusters_NologTransformation-34.txt
- __MACOSX/AF_8_Cluster_Expression_Data/._Clusters_NologTransformation-34.txt
- AF_8_Cluster_Expression_Data/Clusters_NologTransformation-35.txt
- __MACOSX/AF_8_Cluster_Expression_Data/._Clusters_NologTransformation-35.txt
- AF_8_Cluster_Expression_Data/Clusters_NologTransformation-36.txt
- __MACOSX/AF_8_Cluster_Expression_Data/._Clusters_NologTransformation-36.txt
- AF_8_Cluster_Expression_Data/Clusters_NologTransformation-37.txt
- __MACOSX/AF_8_Cluster_Expression_Data/._Clusters_NologTransformation-37.txt
- AF_8_Cluster_Expression_Data/Clusters_NologTransformation-38.txt
- __MACOSX/AF_8_Cluster_Expression_Data/._Clusters_NologTransformation-38.txt
- AF_8_Cluster_Expression_Data/Clusters_NologTransformation-39.txt
- __MACOSX/AF_8_Cluster_Expression_Data/._Clusters_NologTransformation-39.txt
- AF_8_Cluster_Expression_Data/Clusters_NologTransformation-4.txt
- __MACOSX/AF_8_Cluster_Expression_Data/._Clusters_NologTransformation-4.txt
- AF_8_Cluster_Expression_Data/Clusters_NologTransformation-40.txt
- __MACOSX/AF_8_Cluster_Expression_Data/._Clusters_NologTransformation-40.txt
- AF_8_Cluster_Expression_Data/Clusters_NologTransformation-41.txt
- __MACOSX/AF_8_Cluster_Expression_Data/._Clusters_NologTransformation-41.txt
- AF_8_Cluster_Expression_Data/Clusters_NologTransformation-42.txt
- __MACOSX/AF_8_Cluster_Expression_Data/._Clusters_NologTransformation-42.txt
- AF_8_Cluster_Expression_Data/Clusters_NologTransformation-43.txt
- __MACOSX/AF_8_Cluster_Expression_Data/._Clusters_NologTransformation-43.txt
- AF_8_Cluster_Expression_Data/Clusters_NologTransformation-44.txt
- __MACOSX/AF_8_Cluster_Expression_Data/._Clusters_NologTransformation-44.txt
- AF_8_Cluster_Expression_Data/Clusters_NologTransformation-45.txt
- __MACOSX/AF_8_Cluster_Expression_Data/._Clusters_NologTransformation-45.txt
- AF_8_Cluster_Expression_Data/Clusters_NologTransformation-46.txt
- __MACOSX/AF_8_Cluster_Expression_Data/._Clusters_NologTransformation-46.txt
- AF_8_Cluster_Expression_Data/Clusters_NologTransformation-47.txt
- __MACOSX/AF_8_Cluster_Expression_Data/._Clusters_NologTransformation-47.txt
- AF_8_Cluster_Expression_Data/Clusters_NologTransformation-48.txt
- __MACOSX/AF_8_Cluster_Expression_Data/._Clusters_NologTransformation-48.txt
- AF_8_Cluster_Expression_Data/Clusters_NologTransformation-49.txt
- __MACOSX/AF_8_Cluster_Expression_Data/._Clusters_NologTransformation-49.txt
- AF_8_Cluster_Expression_Data/Clusters_NologTransformation-5.txt
- __MACOSX/AF_8_Cluster_Expression_Data/._Clusters_NologTransformation-5.txt
- AF_8_Cluster_Expression_Data/Clusters_NologTransformation-50.txt
- __MACOSX/AF_8_Cluster_Expression_Data/._Clusters_NologTransformation-50.txt
- AF_8_Cluster_Expression_Data/Clusters_NologTransformation-51.txt
- __MACOSX/AF_8_Cluster_Expression_Data/._Clusters_NologTransformation-51.txt
- AF_8_Cluster_Expression_Data/Clusters_NologTransformation-52.txt
- __MACOSX/AF_8_Cluster_Expression_Data/._Clusters_NologTransformation-52.txt
- AF_8_Cluster_Expression_Data/Clusters_NologTransformation-53.txt
- __MACOSX/AF_8_Cluster_Expression_Data/._Clusters_NologTransformation-53.txt
- AF_8_Cluster_Expression_Data/Clusters_NologTransformation-54.txt
- __MACOSX/AF_8_Cluster_Expression_Data/._Clusters_NologTransformation-54.txt
- AF_8_Cluster_Expression_Data/Clusters_NologTransformation-55.txt
- __MACOSX/AF_8_Cluster_Expression_Data/._Clusters_NologTransformation-55.txt
- AF_8_Cluster_Expression_Data/Clusters_NologTransformation-56.txt
- __MACOSX/AF_8_Cluster_Expression_Data/._Clusters_NologTransformation-56.txt
- AF_8_Cluster_Expression_Data/Clusters_NologTransformation-57.txt
- __MACOSX/AF_8_Cluster_Expression_Data/._Clusters_NologTransformation-57.txt
- AF_8_Cluster_Expression_Data/Clusters_NologTransformation-58.txt
- __MACOSX/AF_8_Cluster_Expression_Data/._Clusters_NologTransformation-58.txt
- AF_8_Cluster_Expression_Data/Clusters_NologTransformation-59.txt
- __MACOSX/AF_8_Cluster_Expression_Data/._Clusters_NologTransformation-59.txt
- AF_8_Cluster_Expression_Data/Clusters_NologTransformation-6.txt
- __MACOSX/AF_8_Cluster_Expression_Data/._Clusters_NologTransformation-6.txt
- AF_8_Cluster_Expression_Data/Clusters_NologTransformation-60.txt
- __MACOSX/AF_8_Cluster_Expression_Data/._Clusters_NologTransformation-60.txt
- AF_8_Cluster_Expression_Data/Clusters_NologTransformation-61.txt
- __MACOSX/AF_8_Cluster_Expression_Data/._Clusters_NologTransformation-61.txt
- AF_8_Cluster_Expression_Data/Clusters_NologTransformation-62.txt
- __MACOSX/AF_8_Cluster_Expression_Data/._Clusters_NologTransformation-62.txt
- AF_8_Cluster_Expression_Data/Clusters_NologTransformation-63.txt
- __MACOSX/AF_8_Cluster_Expression_Data/._Clusters_NologTransformation-63.txt
- AF_8_Cluster_Expression_Data/Clusters_NologTransformation-64.txt
- __MACOSX/AF_8_Cluster_Expression_Data/._Clusters_NologTransformation-64.txt
- AF_8_Cluster_Expression_Data/Clusters_NologTransformation-65.txt
- __MACOSX/AF_8_Cluster_Expression_Data/._Clusters_NologTransformation-65.txt
- AF_8_Cluster_Expression_Data/Clusters_NologTransformation-66.txt
- __MACOSX/AF_8_Cluster_Expression_Data/._Clusters_NologTransformation-66.txt
- AF_8_Cluster_Expression_Data/Clusters_NologTransformation-67.txt
- __MACOSX/AF_8_Cluster_Expression_Data/._Clusters_NologTransformation-67.txt
- AF_8_Cluster_Expression_Data/Clusters_NologTransformation-68.txt
- __MACOSX/AF_8_Cluster_Expression_Data/._Clusters_NologTransformation-68.txt
- AF_8_Cluster_Expression_Data/Clusters_NologTransformation-69.txt
- __MACOSX/AF_8_Cluster_Expression_Data/._Clusters_NologTransformation-69.txt
- AF_8_Cluster_Expression_Data/Clusters_NologTransformation-7.txt
- __MACOSX/AF_8_Cluster_Expression_Data/._Clusters_NologTransformation-7.txt
- AF_8_Cluster_Expression_Data/Clusters_NologTransformation-70.txt
- __MACOSX/AF_8_Cluster_Expression_Data/._Clusters_NologTransformation-70.txt
- AF_8_Cluster_Expression_Data/Clusters_NologTransformation-71.txt
- __MACOSX/AF_8_Cluster_Expression_Data/._Clusters_NologTransformation-71.txt
- AF_8_Cluster_Expression_Data/Clusters_NologTransformation-72.txt
- __MACOSX/AF_8_Cluster_Expression_Data/._Clusters_NologTransformation-72.txt
- AF_8_Cluster_Expression_Data/Clusters_NologTransformation-73.txt
- __MACOSX/AF_8_Cluster_Expression_Data/._Clusters_NologTransformation-73.txt
- AF_8_Cluster_Expression_Data/Clusters_NologTransformation-74.txt
- __MACOSX/AF_8_Cluster_Expression_Data/._Clusters_NologTransformation-74.txt
- AF_8_Cluster_Expression_Data/Clusters_NologTransformation-75.txt
- __MACOSX/AF_8_Cluster_Expression_Data/._Clusters_NologTransformation-75.txt
- AF_8_Cluster_Expression_Data/Clusters_NologTransformation-76.txt
- __MACOSX/AF_8_Cluster_Expression_Data/._Clusters_NologTransformation-76.txt
- AF_8_Cluster_Expression_Data/Clusters_NologTransformation-77.txt
- __MACOSX/AF_8_Cluster_Expression_Data/._Clusters_NologTransformation-77.txt
- AF_8_Cluster_Expression_Data/Clusters_NologTransformation-78.txt
- __MACOSX/AF_8_Cluster_Expression_Data/._Clusters_NologTransformation-78.txt
- AF_8_Cluster_Expression_Data/Clusters_NologTransformation-79.txt
- __MACOSX/AF_8_Cluster_Expression_Data/._Clusters_NologTransformation-79.txt
- AF_8_Cluster_Expression_Data/Clusters_NologTransformation-8.txt
- __MACOSX/AF_8_Cluster_Expression_Data/._Clusters_NologTransformation-8.txt
- AF_8_Cluster_Expression_Data/Clusters_NologTransformation-80.txt
- __MACOSX/AF_8_Cluster_Expression_Data/._Clusters_NologTransformation-80.txt
- AF_8_Cluster_Expression_Data/Clusters_NologTransformation-81.txt
- __MACOSX/AF_8_Cluster_Expression_Data/._Clusters_NologTransformation-81.txt
- AF_8_Cluster_Expression_Data/Clusters_NologTransformation-82.txt
- __MACOSX/AF_8_Cluster_Expression_Data/._Clusters_NologTransformation-82.txt
- AF_8_Cluster_Expression_Data/Clusters_NologTransformation-83.txt
- __MACOSX/AF_8_Cluster_Expression_Data/._Clusters_NologTransformation-83.txt
- AF_8_Cluster_Expression_Data/Clusters_NologTransformation-84.txt
- __MACOSX/AF_8_Cluster_Expression_Data/._Clusters_NologTransformation-84.txt
- AF_8_Cluster_Expression_Data/Clusters_NologTransformation-85.txt
- __MACOSX/AF_8_Cluster_Expression_Data/._Clusters_NologTransformation-85.txt
- AF_8_Cluster_Expression_Data/Clusters_NologTransformation-86.txt
- __MACOSX/AF_8_Cluster_Expression_Data/._Clusters_NologTransformation-86.txt
- AF_8_Cluster_Expression_Data/Clusters_NologTransformation-87.txt
- __MACOSX/AF_8_Cluster_Expression_Data/._Clusters_NologTransformation-87.txt
- AF_8_Cluster_Expression_Data/Clusters_NologTransformation-88.txt
- __MACOSX/AF_8_Cluster_Expression_Data/._Clusters_NologTransformation-88.txt
- AF_8_Cluster_Expression_Data/Clusters_NologTransformation-89.txt
- __MACOSX/AF_8_Cluster_Expression_Data/._Clusters_NologTransformation-89.txt
- AF_8_Cluster_Expression_Data/Clusters_NologTransformation-9.txt
- __MACOSX/AF_8_Cluster_Expression_Data/._Clusters_NologTransformation-9.txt
- AF_8_Cluster_Expression_Data/Clusters_NologTransformation-90.txt
- __MACOSX/AF_8_Cluster_Expression_Data/._Clusters_NologTransformation-90.txt
- AF_8_Cluster_Expression_Data/Clusters_NologTransformation-91.txt
- __MACOSX/AF_8_Cluster_Expression_Data/._Clusters_NologTransformation-91.txt
- AF_8_Cluster_Expression_Data/Clusters_NologTransformation-92.txt
- __MACOSX/AF_8_Cluster_Expression_Data/._Clusters_NologTransformation-92.txt
- __MACOSX/._AF_8_Cluster_Expression_Data
