# Supplementary material for: Comparative Analysis of Predicted Plastid-Targeted Proteomes of Sequenced Higher Plant Genomes
Source: PLoS One. 2014 Nov 13;9(11):e112870. doi: 10.1371/journal.pone.0112870 (PMC4231079; doi:10.1371/journal.pone.0112870)
Supplement: File S5 — Plastid-targeted proteins shared between all species. Excel file containing the header information for the UCLUST50 analysis separated by species. Information is provided for the 737 Arabidopsis thaliana sequences shared in the USEARCH comparative analysis. (ZIP) [file pone.0112870.s005.zip › AF_8_Cluster_Expression_Data/Clusters_NologTransformation-1.txt]

Original row	Sample	0 DAA	14 DAA	25 DAA	35 DAA	60 DAA	87 DAA	132 DAA	146 DAA
517	MDP0000624350	1.4373989	3.334353	2.7546628	2.4040513	3.2255058	2.6117795	0.3178724	0.0
2465	MDP0000708928	1.2380909	2.8474753	1.9682484	1.8129743	2.2626333	1.3792517	0.49158278	0.0
664	MDP0000297978	0.5108343	0.921215	0.67471296	0.6975065	0.75619876	0.6198593	0.33003524	0.0
1876	MDP0000700880	NaN	3.23511	2.736076	2.5944533	3.5877833	3.3765843	0.0	0.038186405
88	MDP0000153798	1.4340309	2.6045313	1.9977177	2.2168567	2.262039	1.8117638	0.4139051	0.0
423	MDP0000241773	0.61095387	1.1770746	0.8830724	0.8641394	1.0703883	0.9943986	0.0	0.064722866
1894	MDP0000121987	NaN	1.4857496	1.0881653	0.9105988	1.4953654	0.9859082	0.0	0.33863124
1448	MDP0000731480	1.1858548	2.4599206	1.7428582	1.701721	2.1491048	0.9774607	0.28829736	0.0
276	MDP0000322896	1.2163506	2.216621	1.3741229	1.1173868	2.3116045	0.9767944	0.29116747	0.0
2512	MDP0000906703	0.91873354	1.4339483	1.1779362	0.84293216	1.3797836	1.008703	0.1551397	0.0
2443	MDP0000195878	1.496409	3.1586325	1.9182099	1.6391737	2.7916648	1.8301935	0.0	0.53138477
1824	MDP0000492744	1.6760926	3.1655035	2.469326	1.9574021	2.7738616	2.3504882	0.0	0.38476545
2452	MDP0000361338	2.145494	3.2107244	2.2107563	2.0441732	3.661881	2.9433548	0.22710955	0.0
888	MDP0000804605	0.6649565	0.923534	0.8287061	0.7669197	1.0720974	0.7231945	0.076156504	0.0
2449	MDP0000223905	0.81219846	1.2575116	0.8306106	0.53021616	1.3087525	0.8440501	0.04011226	0.0
1810	MDP0000151267	1.3603716	2.7474625	2.0661497	1.616117	1.6317017	1.9454571	0.60385495	0.0
1485	MDP0000138032	0.6840175	1.7383349	0.69856995	1.045165	0.91873634	0.9536311	0.34504512	0.0
83	MDP0000150637	2.5213096	4.098939	3.46279	3.4109514	3.9998376	2.9158285	0.0	0.65114874
2522	MDP0000466497	0.9416895	1.9640507	1.6520345	2.1425405	1.7084087	1.4570296	0.29962125	0.0
1479	MDP0000236317	1.6727747	2.7161496	2.0459914	1.9423972	2.3846455	1.2785281	0.07277752	0.0
1116	MDP0000135570	1.6390506	2.5660646	2.13796	1.6381608	2.032675	1.3196025	0.307882	0.0
2028	MDP0000321244	0.8233272	1.7536038	1.3044021	1.1874406	1.262089	0.7688532	0.8908508	0.0
582	MDP0000833745	1.0042017	1.2083998	1.0504051	0.87852496	1.1026069	1.0036616	0.49176112	0.0
2650	MDP0000274141	2.6042278	3.6394598	3.15497	2.7678137	3.0927806	2.75284	0.0	0.009011036
1003	MDP0000140067	0.54748505	1.6069394	1.3394933	0.8377357	0.9068607	0.66770595	0.0	0.07947111
2186	MDP0000740648	2.3353841	3.6506798	3.0000417	2.4353228	2.782697	1.7277203	0.097672425	0.0
307	MDP0000242152	0.2936552	0.8412346	0.9701453	0.6646584	0.5917749	NaN	0.3616029	0.0
1760	MDP0000322985	1.0976163	1.9707566	1.7466992	1.4484893	2.020908	0.83217925	0.0	0.45459035
814	MDP0000308808	NaN	0.5820268	0.89610815	0.5860621	0.91111004	0.70603085	0.225593	0.0
2311	MDP0000296782	2.0714643	2.9042687	2.4146607	2.2365212	2.905971	1.329743	0.0	0.28826174
2063	MDP0000314632	NaN	1.8372804	1.6504928	1.5891383	1.1450739	0.82006156	0.42265227	0.0
241	MDP0000197049	0.24028343	1.0460647	0.43244225	0.73012567	0.6264245	0.37639436	0.0	0.16696249
1324	MDP0000739955	0.65494365	1.38203	1.6574229	1.492362	1.0983065	1.1090726	0.13724868	0.0
2300	MDP0000225212	0.78038776	2.138423	2.331643	2.383147	2.0247908	1.7368138	0.0	0.571831
79	MDP0000208347	1.6020796	2.1920352	1.879317	1.9740264	1.5186656	1.710243	0.4167635	0.0
2147	MDP0000695032	0.4359135	0.7229358	0.9314937	0.5798531	0.67849493	0.6582792	0.0	0.10752408
342	MDP0000259511	0.34740186	0.91239846	1.0445396	1.0328581	0.6873539	0.82650214	0.29634982	0.0
1248	MDP0000177321	0.23967063	0.5432359	0.5401227	0.42174023	0.5223904	0.19702902	0.32896015	0.0
2232	MDP0000184046	2.0987968	2.8765104	1.902075	1.9035808	2.3828878	1.3037883	0.0	0.49295568
571	MDP0000258572	1.0789852	1.2564306	0.6951911	1.0231726	1.2031564	0.8461203	0.5382104	0.0
312	MDP0000150739	1.0497335	1.2592216	1.3033409	1.511911	1.1150703	1.0023718	0.518995	0.0
190	MDP0000392374	1.0167919	1.2088592	1.2066306	1.6416941	1.2646	1.1436285	0.06054587	0.0
1818	MDP0000708928	2.758342	4.4768457	3.788118	3.4409895	3.0293632	2.1059763	0.0	1.0228028
1455	MDP0000138073	1.276728	1.7000822	1.3994533	0.7953767	1.3985611	0.6021122	0.29033235	0.0
915	MDP0000327940	2.4096456	2.662726	2.77702	1.8696079	3.1192627	2.219903	0.0	0.7765234
315	MDP0000176217	1.1173732	1.5897464	1.5038365	1.1413612	1.2959033	1.099059	1.1247978	0.0
729	MDP0000147702	0.29616314	0.94649047	0.81139547	0.5370191	0.4654979	0.3303351	0.38787994	0.0
1697	MDP0000552895	1.310336	1.4665986	1.6503538	2.0443106	1.7028334	1.5155569	1.0288105	0.0
1493	MDP0000243227	0.40614128	0.672232	0.67224014	0.49752662	0.6098104	0.06307294	0.08462399	0.0
2328	MDP0000296631	1.1808678	1.2877889	1.0914962	1.2532922	1.1797134	0.81608564	0.7874136	0.0
2207	MDP0000914572	1.3981892	2.1245615	2.3553495	2.2466016	1.2476528	1.4049122	0.40905356	0.0
1730	MDP0000418040	1.4033486	3.1188014	2.4069555	2.0846598	2.1186345	1.0557225	0.0	1.0237476
1061	MDP0000304104	0.67430186	3.4475005	2.7528312	2.938478	1.707389	0.8561372	0.0	0.44248214
1906	MDP0000360837	0.38946	0.7800074	1.0039845	0.7378949	0.66020846	0.5688438	0.0	0.27796897
2112	MDP0000140520	0.8507514	1.5108931	1.0401659	0.8903669	0.9694061	0.53652966	0.0	0.42416835
1486	MDP0000308750	0.6052566	0.868504	0.71969515	0.52146363	0.56199116	0.88344055	0.0	0.09227324
2552	MDP0000156908	0.5968856	0.8937335	0.81957436	0.43683937	0.5448949	0.43016717	0.0	0.15199108
2662	MDP0000855817	0.18286169	0.18400618	0.2052672	0.120439924	0.17192961	0.09532861	0.0026217278	0.0
2240	MDP0000140067	0.96136326	1.055462	0.8312761	0.8120666	0.9774226	0.63554865	0.6560608	0.0
2304	MDP0000914572	1.5680171	3.5180972	3.2753437	3.297833	1.6233083	1.0543574	0.5455505	0.0
2018	MDP0000232417	1.3619593	1.6962128	1.4694992	1.5220366	1.0283531	0.60820055	0.15147494	0.0
2510	MDP0000443966	1.0330509	1.6620488	0.9905895	0.49726957	1.6489924	0.3951731	0.0	0.2015417
448	MDP0000268093	0.95771396	1.7612956	1.181332	0.7436318	1.0426184	0.9104428	0.95971936	0.0
2229	MDP0000130270	0.2851962	0.27589417	0.2746972	0.31621814	0.2696358	0.24656448	0.14134538	0.0
738	MDP0000120760	4.1159534	4.308453	3.6734176	4.0797853	3.97283	1.3176711	0.0	0.21904293
1635	MDP0000131763	NaN	0.5357501	0.5350519	0.6048995	0.37476197	0.25615367	0.0	0.15431224
53	MDP0000200768	0.5987737	1.1336664	0.7836749	0.5438332	0.67781436	0.5674721	0.0	0.40211585
530	MDP0000304878	0.9120449	1.1738656	0.7408541	0.3976356	1.2154046	0.50812227	0.0	0.2122329
1654	MDP0000759437	0.24591461	0.80700934	0.42518684	0.18590137	0.45781508	0.0	0.056892183	0.028102336
367	MDP0000233092	0.9736894	1.0567592	0.6126339	NaN	0.92439085	0.35314885	NaN	0.0
399	MDP0000134805	2.4059713	2.930494	1.9148422	0.92014354	1.8126311	NaN	0.0	0.18980269
1270	MDP0000663500	0.6150718	0.65064627	0.40938616	0.39043114	0.50902486	0.42311296	0.26640624	0.0
2316	MDP0000272403	1.831622	1.8602233	1.1233815	1.2496216	1.6107957	1.3808299	0.8034266	0.0
1457	MDP0000543764	0.5786379	0.49165508	0.48838127	0.34356716	0.5912616	0.48394626	0.11923672	0.0
1364	MDP0000185073	2.1655085	2.4929497	2.917208	3.1080334	2.5904467	0.62570584	0.6090024	0.0
2425	MDP0000325346	1.1024911	1.2805022	1.180866	0.7726697	1.6997495	0.37966856	0.0	0.30346388
418	MDP0000319969	1.0124575	1.2597622	0.52912444	0.580585	1.3517661	0.45277438	0.0	0.14396265
117	MDP0000161194	0.8067791	1.7450445	1.4766804	1.0341036	0.5595337	0.23169932	0.0	0.055842273
2351	MDP0000894041	NaN	0.8778049	1.0805858	0.9866167	0.8583433	0.71113855	0.76696163	0.0
2371	MDP0000320198	0.750404	0.92844814	0.98417854	0.9373251	0.7026991	0.30683354	0.0	0.26379228
2066	MDP0000199034	0.9993492	1.39313	1.9782447	1.8710473	1.1525642	1.6242113	0.59883547	0.0
364	MDP0000284158	0.6235916	1.0067512	0.621588	0.6554116	0.29411393	0.42575464	0.18522146	0.0
2282	MDP0000232417	1.0584112	1.6763972	0.7695583	0.712554	0.6300521	0.32452434	0.108713314	0.0
931	MDP0000137341	1.1033094	1.6951755	1.3818905	1.0672901	1.059686	1.2725552	1.1595633	0.0
2012	MDP0000283614	0.6284859	1.2022748	1.4526939	1.4744442	0.5650993	0.64330894	0.08191053	0.0
1819	MDP0000471592	0.61543995	1.0034267	0.6721295	0.85200566	0.38855168	0.17626463	0.14585023	0.0
246	MDP0000875111	0.061550178	0.17287977	0.17926554	0.101801634	0.05555849	0.027664753	0.0	0.0066952035
2482	MDP0000205210	0.8286651	1.2369666	0.81922877	0.8765233	0.3253741	0.727448	0.07980019	0.0
640	MDP0000234809	0.46518013	0.6589934	0.2905613	0.4532509	0.40001607	0.084710926	0.0	0.08427525
2185	MDP0000360447	2.436348	4.7076573	5.4197555	5.3389425	2.3307686	1.0501348	0.0	0.18643875
75	MDP0000130394	0.7730115	1.167448	1.4918034	1.4983244	0.6709463	0.73445266	0.34986204	0.0
2308	MDP0000242611	0.61609024	0.6671543	0.8646737	0.8216288	0.4451936	0.6448878	0.0	0.07621311
1467	MDP0000157651	0.083580606	0.5014675	0.5060395	0.2021319	0.27129403	0.0139521705	0.0	0.0709043
2697	MDP0000218785	1.2012603	3.4929426	2.958482	2.446768	0.8002419	NaN	0.0	0.701393
2507	MDP0000294583	NaN	1.7023919	1.1522923	0.7394981	0.23830794	NaN	NaN	0.0
2513	MDP0000171268	2.4057097	1.9018295	2.1103544	1.7864258	1.7230722	1.023427	0.47962534	0.0
812	MDP0000165605	0.82933545	1.2110692	0.6376792	0.29363483	0.55200833	0.3722281	0.19375664	0.0
484	MDP0000138651	1.2080603	1.1736587	1.1428106	0.80303353	0.84534687	0.9474256	0.61343485	0.0
2601	MDP0000285637	1.625083	1.5511081	1.4364004	0.92372066	0.91985244	0.62194467	0.0	0.05113856
1939	MDP0000303744	0.38013443	1.1280426	1.3370392	1.3851912	0.6835908	0.7740253	0.6167521	0.0
2016	MDP0000223635	0.7252498	0.927895	1.2465731	1.3196384	0.6438729	0.22028518	0.035659447	0.0
714	MDP0000154024	NaN	1.4569802	1.323645	1.1509713	0.9217846	1.1012392	1.151513	0.0
1974	MDP0000322647	0.71564543	1.6445062	1.5672889	1.4525803	0.33698946	0.44568363	0.17014742	0.0
2414	MDP0000237694	1.8221989	2.0963895	1.9130584	1.302922	0.82521427	1.2093487	0.7187023	0.0
1092	MDP0000301828	0.7687784	1.1370152	1.3171637	1.1811931	0.703286	0.24554269	0.56254417	0.0
2005	MDP0000230799	NaN	0.99742323	1.9579256	1.758728	1.3531128	1.180994	0.7001838	0.0
1913	MDP0000281695	0.24298653	0.16480368	0.18452035	0.23420815	0.23555179	0.13547398	0.03025492	0.0
1107	MDP0000311208	0.66099095	0.7739387	1.1815215	0.6964096	NaN	NaN	0.7068824	0.0
1831	MDP0000596458	0.29751062	0.7535315	0.87748057	0.58745044	0.18792182	0.22851326	0.13900262	0.0
2461	MDP0000175186	1.7939123	2.2292202	2.4731686	3.0639713	1.434166	0.3181017	0.29073605	0.0
2621	MDP0000759336	1.7350398	2.2242274	2.627633	2.8800197	1.0489677	0.67430747	0.29736522	0.0
96	MDP0000172296	1.2300745	1.2390785	1.6129277	1.1052946	0.8970483	0.758877	0.8333902	0.0
1424	MDP0000124675	0.44382885	0.27952316	0.42560828	0.46424997	0.51522547	0.24316585	0.008431016	0.0
782	MDP0000144572	0.65167737	0.6180579	0.52147967	0.8540378	0.5181519	0.6613148	0.21597461	0.0
1506	MDP0000290742	0.5190183	0.7911275	0.80785376	1.0142957	0.8020557	0.34787327	0.6545318	0.0
1734	MDP0000320717	0.24013011	1.9167558	1.143325	0.5683485	0.3610051	0.106009185	0.16328774	0.0
1292	MDP0000713715	0.4217943	0.30525923	0.32141894	0.36293986	0.35924983	0.29323447	0.18806691	0.0
1573	MDP0000351619	1.8236433	1.9706024	1.3134148	0.9672337	1.0528747	1.1094366	0.8192745	0.0
1639	MDP0000283678	0.7814848	0.8853726	0.54475343	0.58962417	0.42014965	0.70175475	0.0	0.14769186
498	MDP0000136757	0.74444675	0.6967513	0.9426278	0.6872959	0.567898	0.34855366	0.45137224	0.0
208	MDP0000220009	0.5510749	1.7325076	1.0103009	0.7821315	0.26711243	0.0518714	0.16953084	0.0
2439	MDP0000233286	NaN	1.0380203	0.60158354	0.5146404	0.4558236	0.54432315	0.6290263	0.0
879	MDP0000067021	1.0285711	1.6300015	0.9245649	0.6618179	0.5462043	0.35488656	0.52225906	0.0
680	MDP0000262098	0.30573657	0.20655803	0.22627474	0.24688207	0.18907107	0.17722836	0.026095683	0.0
1732	MDP0000948530	1.3206637	1.3249029	1.7286879	1.8343008	0.8371898	1.0702115	0.7671656	0.0
2165	MDP0000360447	1.3666782	3.9732914	4.641217	5.6388283	1.6243414	1.0624795	0.3489445	0.0
2251	MDP0000624784	1.0073413	1.216903	1.6917735	2.1389356	1.2213023	1.2433633	0.0	0.4148296
33	MDP0000200336	0.7393408	0.74300313	1.543736	1.3212963	0.9494775	0.18793406	0.0	0.033480134
1259	MDP0000294661	0.9033289	1.1550914	1.637269	1.5808074	0.44565308	0.8847377	0.0	0.0859998
1592	MDP0000217973	0.8077767	0.64951974	1.038137	0.5630069	0.49855307	0.43178603	0.22968812	0.0
520	MDP0000281790	1.4524463	1.1272165	1.0746312	0.6264609	1.0310048	0.84409964	0.34950843	0.0
1375	MDP0000251363	0.45927125	0.32828733	0.35889596	0.42383966	0.37866953	0.33076304	0.22554402	0.0
1784	MDP0000327390	1.7241809	1.5700783	1.2825599	0.8597871	0.84157306	0.6714074	0.38999692	0.0
2146	MDP0000221498	1.4436439	3.1983902	2.4159625	2.3472352	0.44812286	0.5197235	0.72567195	0.0
1649	MDP0000470633	0.50763327	1.0568271	0.98822755	1.4012921	0.20936188	0.61035836	0.013872625	0.0
822	MDP0000029865	0.4231218	0.3164148	0.22145982	0.27386415	0.32291287	0.2608878	0.0	0.03547202
1086	MDP0000665847	2.3785794	2.0296495	1.386799	1.048512	1.5622668	0.45477107	0.012269888	0.0
724	MDP0000206314	1.5182137	1.726723	1.2311146	1.2387973	1.3413469	0.52426624	0.0	0.735335
1174	MDP0000132736	0.38709542	0.5838387	0.39864376	0.14262189	0.5236463	0.020844672	0.0	0.100452855
1759	MDP0000871273	2.177985	1.4054381	1.7744408	1.78365	1.1790882	0.8826994	0.49018288	0.0
10	MDP0000284691	0.23372732	0.17621379	0.13335203	0.17487282	0.117035225	0.07674385	0.0	0.013618631
1100	MDP0000220199	1.9229039	1.8688985	1.9755764	1.2607087	1.0156456	0.350232	0.0	0.39551467
2625	MDP0000167389	0.9324529	0.847263	0.781113	0.6254375	0.6376348	0.06768858	0.31342906	0.0
1515	MDP0000491809	0.34839264	0.34799153	0.4601145	0.26317018	0.10511659	0.27933866	0.05402843	0.0
2687	MDP0000154828	0.5180777	0.9332504	1.6751176	1.4451735	0.6747256	0.022349356	0.032382097	0.0
2694	MDP0000154828	NaN	1.3199245	2.4528904	2.4299128	1.1190152	0.030742394	0.0	0.093910754
2088	MDP0000435782	0.36871067	0.31400135	0.4829538	0.40412885	0.20292835	0.4164012	0.08597485	0.0
1585	MDP0000129728	1.902593	1.625926	1.3878852	1.052661	1.0302417	0.10538312	0.29008847	0.0
2603	MDP0000162817	2.9103177	1.9453614	1.8780259	1.9103236	1.8267837	0.84276676	0.77413774	0.0
2111	MDP0000664714	2.1714392	1.7508622	1.9352081	1.9468397	0.97947586	0.22619608	0.0	0.21362133
1269	MDP0000295963	1.193337	1.6248538	1.238735	1.22125	0.7704193	0.18282184	0.0	0.5619794
1641	MDP0000293285	0.8873234	1.3736376	0.9600556	0.7435345	0.36298668	0.35754168	0.0	0.36201617
912	MDP0000713493	1.0417947	1.1245573	0.46463773	0.7457529	0.6828475	0.34610504	0.4163553	0.0
441	MDP0000279573	2.3159542	1.7773942	2.006656	2.105581	0.9538006	0.5321333	0.6111856	0.0
1020	MDP0000364484	0.1903023	0.112119384	0.11092244	0.14726286	0.17603752	0.08278965	0.0	0.00798845
1630	MDP0000203904	1.5735587	0.9423111	1.5187122	1.4938172	1.1837293	0.030878756	0.011166332	0.0
1768	MDP0000277804	0.6720135	0.7330888	0.6746605	0.77782756	0.38264143	0.14290822	0.43844557	0.0
2320	MDP0000939857	2.653623	4.23938	3.0107248	2.172191	1.6514683	0.0	0.23760255	1.0456499
1627	MDP0000178426	0.81261563	2.0138676	1.5330133	1.7227019	0.7794278	0.0	0.1650321	NaN
1954	MDP0000323263	1.2382662	1.7032757	1.7434973	2.3355694	0.83934826	0.100810856	0.0	0.40894994
575	MDP0000173284	0.61060935	1.7524472	1.5845009	1.690908	0.74070394	0.5401694	0.0	0.6884559
562	MDP0000250153	1.1931205	1.5169154	1.1331466	0.87396336	0.118985415	0.28241074	0.26736164	0.0
597	MDP0000923127	0.3146759	0.47953743	0.4354729	0.27989492	0.061470907	0.14753257	0.0	0.10861698
1755	MDP0000167175	0.97755116	1.3378495	0.7125392	0.30418307	0.75045115	0.0664913	0.29734018	0.0
392	MDP0000172814	1.2102684	0.7638901	0.79285234	0.47986487	0.683652	0.24446866	0.07321373	0.0
758	MDP0000192078	0.25431228	0.22901782	0.2723893	0.096525036	0.20690599	0.16809991	0.0	0.075232185
1154	MDP0000252488	0.74334514	0.44159725	0.60423625	0.40090054	0.3776985	0.3057367	0.0	0.09391188
899	MDP0000251363	0.23372732	0.18757424	0.13335203	0.17990014	0.1258287	0.09935841	0.0	0.063276574
253	MDP0000896804	0.7300315	0.8117386	0.41241297	0.41434562	0.6211936	0.35722876	0.42934698	0.0
407	MDP0000222486	0.3565253	0.27834255	0.22757879	0.3168469	0.16398758	0.24901274	0.12879549	0.0
561	MDP0000708928	1.0104187	1.2893122	0.77455866	0.9562201	0.40535638	0.2699395	0.5925366	0.0
1123	MDP0000392485	2.06633	1.5530634	1.0552468	1.1853756	1.3220812	0.3597883	0.53803164	0.0
478	MDP0000165386	2.9187007	2.918918	1.8923641	1.9366192	2.101664	0.0	0.9164165	0.4105585
193	MDP0000252209	0.71931124	0.8433798	0.9430261	0.95487237	0.45510256	0.37587452	0.6646866	0.0
1285	MDP0000759336	NaN	2.181787	3.9504454	3.9898047	1.2700263	0.7010545	0.0	0.61549985
1187	MDP0000252318	1.4283121	1.3092638	0.9841725	0.549805	0.7513067	0.0	0.111559644	0.12324113
1748	MDP0000188633	1.144387	1.3335302	0.9292649	0.6669821	0.077941775	0.43469375	0.18956219	0.0
2060	MDP0000250093	0.47448218	1.5959369	1.2331785	0.93180686	0.28486094	0.0	0.0152144255	0.31291217
2455	MDP0000934046	0.97958815	1.1942124	0.7833751	0.8917421	0.791729	0.50890553	0.8905452	0.0
1164	MDP0000142665	1.1613758	1.0038143	1.345393	0.96704066	0.34409702	0.53568393	0.54310125	0.0
1969	MDP0000132348	1.6899288	1.9942522	1.3276213	1.0577594	1.730229	0.8358781	0.0	0.96249765
1692	MDP0000672481	0.17323627	0.35601762	0.49363145	0.2888013	0.1740938	0.0	0.084075704	0.082628064
84	MDP0000312022	1.2128435	1.0164273	1.1523416	1.2253563	0.52432054	0.0	0.29004782	0.15329982
1166	MDP0000291748	0.1665626	1.6969277	0.9863916	0.52945703	0.287983	0.0	0.14410678	0.041643113
748	MDP0000257015	1.3566269	1.1333426	0.8077472	0.88253963	0.508471	0.6275709	0.5660941	0.0
2490	MDP0000196450	3.0012832	2.5918071	1.451137	1.4592135	1.9109372	0.11889752	0.7329039	0.0
1653	MDP0000239834	2.5995958	1.4239669	1.9364886	2.0783558	1.1627741	1.1435696	0.85197943	0.0
393	MDP0000286457	1.1275681	0.96605045	1.1030532	1.0368266	0.7519376	0.0	0.22904043	0.37035376
2097	MDP0000133399	0.8977551	0.8187108	0.81254184	0.569437	0.5491281	0.44825572	0.6473201	0.0
574	MDP0000145426	3.1810565	2.397161	1.4319264	1.0168355	1.7713752	0.3587671	0.27422515	0.0
959	MDP0000134936	2.4275265	1.7090673	0.8817275	1.3721184	1.3461192	0.45107463	0.4700413	0.0
2319	MDP0000221498	3.058602	5.572945	4.790443	3.9164152	0.50311506	0.0	1.24354	0.67657244
2163	MDP0000141283	2.6055603	3.3294976	1.4600604	1.8166311	0.41384006	0.44162142	0.0	0.45700192
846	MDP0000944177	0.2796409	0.18046251	0.17926554	0.2632053	0.17420399	0.032491904	0.0	0.06693598
723	MDP0000837435	1.0189444	0.839243	1.0235158	1.1473131	0.5280785	0.0	0.3876068	0.18569832
2623	MDP0000662303	0.6190132	0.46470666	0.41036013	0.84715813	0.3272226	0.13848056	0.17786719	0.0
1964	MDP0000247100	1.3506243	0.8886091	1.1039068	1.1206263	0.2940062	0.17206883	0.4026759	0.0
1802	MDP0000807796	1.361619	1.2040733	1.4498955	1.3642472	0.815093	1.539708	0.75759864	0.0
1812	MDP0000392325	1.2597659	1.177135	1.4915875	1.0223924	1.0678307	1.1813284	1.0512246	0.0
2346	MDP0000186614	1.2190676	1.891247	1.2688842	1.14543	0.6148033	0.80490655	1.1611903	0.0
2154	MDP0000181036	0.18579252	0.5422607	0.65474385	0.29607952	0.06950352	0.060548343	0.1321007	0.0
521	MDP0000186903	0.5432831	0.7124236	0.6606907	0.48051336	0.21260428	0.32375902	0.484846	0.0
380	MDP0000126892	0.95873517	0.98347205	0.84755903	0.90105754	0.31340688	0.52610624	0.6951036	0.0
1668	MDP0000548838	0.4768614	0.6550216	0.9466775	1.2535037	0.2229318	0.14217158	0.0	0.061018433
219	MDP0000248140	1.5260468	1.1232661	1.0553026	0.9236433	0.4330923	0.7480224	0.6797775	0.0
629	MDP0000427068	0.78878725	1.1900048	0.91304326	1.2513942	0.23509903	0.0	0.1935416	0.29057702
2004	MDP0000250093	0.77755624	0.61675715	1.0408651	0.5358946	0.08123327	0.15716866	0.0	0.10784713
1398	MDP0000227333	0.280605	0.3688745	0.2696362	0.27290994	0.15992014	0.18348834	0.0	0.19470096
1102	MDP0000607529	1.1188886	1.8895624	1.7267009	1.4885203	1.0648212	0.0	0.386216	0.8559311
1429	MDP0000198701	1.138949	0.60434926	0.70626837	0.8834772	0.24547698	0.0	0.10131306	0.0061485018
1474	MDP0000181036	0.23005651	0.30217773	0.15244299	0.0931593	0.17359556	0.0	0.03502324	0.06307426
2287	MDP0000813805	0.7545979	0.92102134	0.6093951	0.64088017	0.16764432	0.0	0.29139543	0.16717876
1803	MDP0000269361	0.96582776	0.47976917	1.1680206	0.8228173	0.30998573	0.40894943	0.263739	0.0
2280	MDP0000135735	4.8046417	2.7850082	1.8319759	2.4462175	1.5816058	0.86984676	0.71464914	0.0
2337	MDP0000668869	1.0762924	0.63072383	0.7478454	0.49942452	0.35247913	0.40603656	0.39321998	0.0
1650	MDP0000184480	2.4601476	1.6677521	1.2980108	1.1993418	0.25258198	0.0	0.113068245	0.12508771
438	MDP0000231657	2.2866325	1.731638	0.8685817	0.98579746	1.4683111	0.0053826342	0.0	0.21431482
2090	MDP0000205969	2.129045	0.92298305	1.9547105	1.1792952	0.5778471	0.0	0.045017377	0.0934253
1210	MDP0000190369	0.4962455	0.7670808	0.6699977	0.94623137	0.042959344	0.0	0.15208086	0.109609745
1905	MDP0000335393	0.8841125	0.8913797	1.3271233	1.0766853	0.0	0.16082086	0.15827176	0.19883573
1541	MDP0000931034	0.275642	0.66570693	0.5218792	0.42694357	0.08170057	5.15168E-4	0.0	0.19701822
2678	MDP0000823270	0.9868075	1.0512936	0.41560522	1.0582157	0.25922143	0.24604106	0.43124127	0.0
2436	MDP0000166574	1.2414578	1.0677557	0.70686674	0.96638125	0.15407965	0.8282036	0.345919	0.0
1683	MDP0000281427	0.25449482	0.13742475	0.13335203	0.17990014	0.12829049	0.10521909	0.0	0.063276574
1915	MDP0000220009	0.5006919	0.5197069	0.7775138	0.22111122	0.03072741	0.0	0.013650319	0.087869555
1841	MDP0000178270	1.0085769	1.4201456	0.9910483	0.91060483	0.86010385	0.65460175	0.0	0.8126318
836	MDP0000252025	0.5665013	0.49315634	0.90775603	0.2517306	0.30167273	0.013868367	0.2584358	0.0
86	MDP0000269836	1.0271381	1.5191859	0.93682736	0.0	0.9223356	0.36465073	0.21415871	7.309078E-5
2194	MDP0000250286	0.5555582	0.5518663	0.6361685	0.33343178	0.4020125	0.5724966	0.0	0.22428554
1886	MDP0000181926	0.4542408	0.5061779	0.3475219	0.47885698	0.0658301	0.21031506	0.0	0.2128815
1750	MDP0000948690	0.7247681	0.50578284	0.53193754	0.67026746	0.27670503	0.24909507	0.0	0.32535115
