# Supplementary material for: Comparative Analysis of Predicted Plastid-Targeted Proteomes of Sequenced Higher Plant Genomes
Source: PLoS One. 2014 Nov 13;9(11):e112870. doi: 10.1371/journal.pone.0112870 (PMC4231079; doi:10.1371/journal.pone.0112870)
Supplement: File S5 — Plastid-targeted proteins shared between all species. Excel file containing the header information for the UCLUST50 analysis separated by species. Information is provided for the 737 Arabidopsis thaliana sequences shared in the USEARCH comparative analysis. (ZIP) [file pone.0112870.s005.zip › AF_8_Cluster_Expression_Data/Clusters_NologTransformation-10.txt]

Original row	Sample	0 DAA	14 DAA	25 DAA	35 DAA	60 DAA	87 DAA	132 DAA	146 DAA
457	MDP0000166073	0.05881306	0.4213378	0.0	0.56157047	0.05763004	0.4061422	0.6444894	0.5570082
1178	MDP0000848218	0.049964014	0.52651405	0.0	0.7207878	0.505228	0.5556282	0.60477334	0.8697569
1075	MDP0000207225	0.036413103	0.59769964	0.0	0.589854	0.4379552	0.23872164	0.64124596	0.673848
1130	MDP0000319130	0.0	0.4396279	0.2786162	0.7098145	0.17692351	0.5636484	0.89436245	0.87720054
2396	MDP0000304326	0.0	0.07615275	0.020478472	0.6823352	0.064895846	0.092812456	0.25037995	0.5200217
2619	MDP0000283839	0.0	0.033878833	6.8467244E-4	0.59345806	0.030457169	0.048379775	0.30732077	0.31260437
2	MDP0000894851	0.061668497	0.30200642	0.19362326	0.49861124	0.26001817	0.0	0.6405075	0.62885123
1817	MDP0000198495	0.0	0.57277113	0.3823322	0.9579657	0.5533552	0.30303976	0.5827136	0.8478515
189	MDP0000286389	0.0	0.5592766	0.6182948	0.9536972	0.5358489	0.6862103	1.0458294	1.1521302
4	MDP0000884993	0.0	0.35549736	0.3734662	0.85291475	0.38926095	0.79199547	0.71050507	0.9320667
1422	MDP0000152707	0.0	0.42789248	0.26503754	1.058442	0.44420254	0.73934233	0.58619523	0.71306854
1298	MDP0000241298	0.0	0.30639789	0.35077992	0.7806988	0.28090256	0.48978746	0.4540874	0.6092369
1985	MDP0000267787	0.0	0.48705798	0.5420767	0.9789646	0.50020206	0.40564373	0.57678497	0.97550356
2394	MDP0000486799	0.0	0.43109828	0.47996575	0.7353858	0.16317454	0.19553727	0.5594594	0.85182583
486	MDP0000198482	0.0	0.17848888	0.55213845	1.0416356	0.3596977	0.59653383	0.66482747	1.0398829
467	MDP0000124675	0.0	0.09661914	0.3135979	0.7986282	0.010722898	0.07129377	0.5367163	0.54841846
1334	MDP0000878684	0.14008395	0.7436717	0.6854825	1.0158526	0.0	0.47189075	0.86697304	1.1662091
1699	MDP0000251363	0.0	0.9542909	0.71794516	1.4866405	0.6514293	0.47312406	0.561549	1.6107541
817	MDP0000314562	0.0	0.76974654	0.5055155	0.9473233	0.59761965	0.55365705	0.5166729	1.028035
702	MDP0000134669	0.0	0.69211775	0.57639194	0.9503522	0.5624601	0.18098448	0.65926784	0.9965084
779	MDP0000273495	0.0	0.51165134	0.7976939	1.226462	0.71274185	0.48227176	0.6120651	1.2896422
47	MDP0000260987	0.0	0.5176449	0.61981195	0.9683966	0.57298523	0.5552125	0.5377426	0.80772066
2285	MDP0000786569	0.0	1.1106998	1.171627	1.5879698	0.6051916	0.2812789	0.8500526	1.8248353
1113	MDP0000911918	0.009660184	0.669271	0.91160756	1.1294621	0.0	0.5924989	0.72670734	1.2909348
543	MDP0000320080	0.0	1.0735557	1.0921537	1.3132576	0.43024477	0.83687115	0.7012872	1.9638141
1349	MDP0000264666	0.0	1.0391334	1.3498963	1.836401	0.62104946	1.1941656	1.9296312	1.4995046
1858	MDP0000171277	0.03435232	0.6357938	0.3381187	0.61550266	0.0	0.28589943	0.51238376	0.5537666
2046	MDP0000302731	0.0	0.31502044	0.53230363	0.90188414	0.15748896	0.82487494	0.79912055	0.79862577
1359	MDP0000383515	0.0	0.49430054	0.60418206	0.5825479	0.23279682	0.4804346	0.6114757	0.7115194
243	MDP0000300649	0.0	0.7264273	0.40584105	0.79110587	0.29149857	0.70966506	1.0406921	0.7247226
1571	MDP0000219329	0.0	1.2912842	0.85290223	1.0248338	0.59429634	0.6701382	1.1375649	1.2066664
2260	MDP0000262639	0.0	0.56745726	0.49371865	0.5612195	0.5056575	0.37627962	0.48400614	0.7724527
160	MDP0000231692	0.0	0.47082826	0.19196148	0.4105008	0.049768966	0.06829479	0.19277139	0.8858851
1204	MDP0000368544	0.31111994	0.5283184	0.5591947	0.73191625	0.0	0.52964205	0.6632939	0.8698764
443	MDP0000171430	0.0	0.29311925	1.0652456	1.1909627	0.20611785	0.62379277	1.1074967	1.1571466
2499	MDP0000154918	0.0	0.4763685	0.6780199	0.8193275	0.49573234	0.64898795	0.60974586	0.6986146
1745	MDP0000314057	0.0	0.55395263	0.50651944	1.1106197	0.6835138	1.1293659	0.5755051	1.2772942
1195	MDP0000513431	0.0	1.0426188	1.3105395	1.245253	0.7675741	1.167757	1.0395167	1.3797946
1006	MDP0000365761	0.0	0.46301964	0.28211772	0.2841531	0.29640332	0.32623705	0.50661826	0.5558865
1678	MDP0000142739	0.0	2.7823553	3.2878985	2.907673	2.8280473	2.9397016	3.6270318	3.7912745
143	MDP0000316988	0.0	0.7189603	0.23719114	0.81579036	0.4020241	0.72512645	0.58900166	0.54369634
936	MDP0000281065	0.0	0.7443664	0.42153415	0.8292976	0.46388602	0.7673493	0.9839183	0.58143747
541	MDP0000630247	0.0	0.31171894	0.0945373	0.30120242	0.016208777	0.047202144	0.24334499	0.17923957
1579	MDP0000215611	0.0	0.31162345	0.123608984	0.27297285	0.10248372	0.026823964	0.46742257	0.30860317
910	MDP0000257015	0.0	0.61307216	0.43630666	1.3876635	1.1444267	0.7828364	0.9110898	0.992295
74	MDP0000419318	0.0	1.4294178	1.1757787	1.5571991	1.2817613	0.8151748	1.655838	1.1247835
455	MDP0000185846	0.0	0.3321894	0.4387023	0.5704011	0.36945078	0.431803	0.7377346	0.38416967
1030	MDP0000156902	0.0	0.5193801	0.37798494	0.70753545	0.42979825	0.53281355	0.56852293	0.3464526
1547	MDP0000197625	0.0	0.83886486	0.9668864	0.6975282	0.3892326	0.7971496	1.1246074	0.927022
1407	MDP0000123045	0.0	0.4198099	0.5165185	0.6431408	0.55124944	0.59724706	0.451373	0.5256673
2613	MDP0000424398	0.0	0.8949883	0.38379472	0.84411746	0.4135245	0.59174913	0.49744183	0.53429115
1103	MDP0000267787	0.0	0.6038261	0.8261189	0.9160412	0.93332696	0.49085173	1.0414102	0.80112547
1593	MDP0000289629	0.0	1.002199	0.74759847	0.6609932	0.8071326	1.0694052	0.87849104	1.3768674
1837	MDP0000155158	0.0	0.69774336	0.5300973	0.4066624	0.25295296	0.12703113	0.6305938	0.8188704
1450	MDP0000130467	0.0	0.36373803	0.1908034	0.22276661	0.22910322	0.11486801	0.26348326	0.29380012
197	MDP0000122651	0.0	0.8605938	0.7239691	0.5478112	0.41787168	0.91113085	0.5586628	1.1875228
