# Supplementary material for: Comparative Analysis of Predicted Plastid-Targeted Proteomes of Sequenced Higher Plant Genomes
Source: PLoS One. 2014 Nov 13;9(11):e112870. doi: 10.1371/journal.pone.0112870 (PMC4231079; doi:10.1371/journal.pone.0112870)
Supplement: File S5 — Plastid-targeted proteins shared between all species. Excel file containing the header information for the UCLUST50 analysis separated by species. Information is provided for the 737 Arabidopsis thaliana sequences shared in the USEARCH comparative analysis. (ZIP) [file pone.0112870.s005.zip › AF_8_Cluster_Expression_Data/Clusters_NologTransformation-11.txt]

Original row	Sample	0 DAA	14 DAA	25 DAA	35 DAA	60 DAA	87 DAA	132 DAA	146 DAA
317	MDP0000923579	0.42596304	0.0	0.5022132	0.48988628	1.0638002	0.27489424	0.544092	0.09391655
844	MDP0000229908	0.39235163	0.0	0.44609663	0.36152995	0.7504839	0.37508306	0.42619973	0.23023275
2690	MDP0000318553	0.33731347	0.0	0.3679186	0.21382509	0.6410736	0.33426577	0.40329087	0.14377198
880	MDP0000866748	NaN	0.0	0.25565693	0.25583035	0.5150272	0.33246493	0.42150745	0.09924875
616	MDP0000155972	0.09356167	0.0	0.07748466	0.12434727	0.23984468	0.07694278	0.12068971	0.08367928
1934	MDP0000790026	0.43317917	0.0	0.21983661	0.39343092	0.7145214	0.24171714	0.39703792	0.018651508
813	MDP0000531030	NaN	0.0	0.643374	0.8609582	2.9199142	0.6051059	0.34377587	0.23530199
1855	MDP0000185253	1.195828	0.0	0.5024561	0.4456167	2.9722772	0.49672666	1.089514	0.3837536
30	MDP0000194123	0.39222294	0.0	0.7269455	0.44328403	3.9359877	1.0794204	0.8997787	0.6719196
1277	MDP0000193129	0.0	0.04018753	0.16637887	0.06782296	0.5409284	0.06316579	0.18767451	0.04786994
1245	MDP0000256484	0.28543878	0.0	0.23324898	0.22057347	1.679109	0.16526462	0.44837332	0.28486702
1980	MDP0000140151	0.7216719	0.0	0.2355477	0.6970062	1.982751	0.33184388	0.4514686	0.37418675
777	MDP0000715239	0.7109925	0.0	0.41681272	0.2926714	2.4886086	1.1765894	0.9412907	0.51886994
2609	MDP0000279281	0.30348173	0.0	0.54562265	0.60171026	1.504053	0.5811485	0.49729612	0.7691572
474	MDP0000363904	0.0	0.61638045	1.1089396	1.1325134	2.9771326	0.85189825	1.0417143	0.5983612
2473	MDP0000248039	0.16448009	0.0	0.32480586	0.50759757	2.7815547	0.87795687	0.084751956	0.19798094
634	MDP0000923323	0.0	0.03872964	0.06913226	0.099257104	2.9813194	0.3599664	0.7240461	0.24398819
2580	MDP0000191931	0.58228153	0.49595174	0.44904736	0.55794394	2.3724017	0.5451259	0.81018466	0.0
1411	MDP0000149626	0.23082656	0.22191615	0.2211906	0.0	4.8887987	0.110604696	0.48958856	0.06761029
818	MDP0000318858	0.37138012	0.67523885	0.9837243	0.88088524	5.195346	0.109621696	0.4019111	0.0
233	MDP0000231307	0.41721886	0.43548167	0.29528424	0.1745268	3.5482976	0.24283668	0.5646518	0.0
694	MDP0000307975	0.15246017	0.2808495	0.24467261	0.14929406	2.5827496	0.049544144	0.31200504	0.0
324	MDP0000466345	0.74566174	0.1384354	0.51693255	0.0	1.4724967	0.44639754	0.3670906	0.07891679
94	MDP0000141081	0.19057916	0.73807526	0.77668715	0.8746323	4.3447495	0.20173357	0.48258936	0.0
1774	MDP0000457380	0.8022957	0.11791081	0.27913076	0.23943552	1.3228887	0.40868866	0.23435977	0.0
2294	MDP0000135019	0.7892036	0.528994	0.6388399	0.40277985	3.1344376	0.06432652	0.22649392	0.0
222	MDP0000309969	0.23220015	0.21400437	0.08376205	0.8269503	2.1324227	0.99445635	0.80991304	0.0
123	MDP0000224959	0.006041637	0.20822707	0.21412951	0.135881	1.0548259	0.36307588	0.16559647	0.0
465	MDP0000287687	0.0	0.4856371	0.45524532	0.2657093	2.3362	0.46327153	0.31451258	0.16604966
1036	MDP0000422544	0.7016907	0.54147583	0.8547171	0.44384173	1.9240248	0.9041898	0.42447412	0.0
2013	MDP0000243618	0.13170643	0.14860785	0.13593453	0.035947166	2.3854258	0.0	0.07309782	0.39436927
1657	MDP0000263107	0.1801711	0.41055992	0.17368826	0.0	3.00308	0.6439799	0.062432244	0.17452557
1010	MDP0000254554	0.123541735	0.49898747	0.5744247	0.8456875	1.6995834	0.8829469	0.58573693	0.0
1575	MDP0000029382	0.14175245	0.44957048	0.62938577	0.9118099	1.7933489	0.9882857	0.7962398	0.0
1193	MDP0000222770	0.51931626	0.0	0.19721189	0.28321514	2.7329657	1.5069215	1.3331687	0.58197206
2025	MDP0000370504	0.5967861	0.87900066	0.43181205	0.16749227	4.2244625	0.13268422	0.12780198	0.0
977	MDP0000572034	0.024269566	0.4969943	0.44508168	0.8375315	2.8783562	0.0	0.55309945	0.677513
2044	MDP0000179937	0.78988236	0.5580026	0.4367147	0.84831774	1.6990652	0.66657794	0.6507864	0.0
32	MDP0000320717	0.5105187	0.8701551	0.6170345	0.14507605	3.8212953	0.0	0.29865792	0.5077166
901	MDP0000809893	0.3351859	0.2622265	0.26538414	0.09061691	1.4776903	0.97962695	0.5487054	0.0
2284	MDP0000189347	0.58322555	0.16461205	0.014173579	0.0	1.7471752	0.9278143	0.68670684	0.24869634
2508	MDP0000260987	0.49587125	0.6494622	0.7166669	1.1931468	2.026096	0.74273014	0.43228063	0.0
2212	MDP0000139684	1.1499703	0.67044306	0.95821345	0.9184852	1.8489536	1.0408928	0.99484396	0.0
1161	MDP0000909752	0.46523806	0.09467759	0.3652566	0.321153	0.86958086	0.21103853	0.0	0.05021933
676	MDP0000754975	0.23626198	0.48769113	0.45407823	0.22181027	1.5408262	0.9864489	0.46346438	0.0
2002	MDP0000325800	0.6448399	0.54562867	0.0	0.10537129	1.8740906	0.07874272	0.3740125	0.26773927
1790	MDP0000173742	0.79917955	0.7401262	0.51490074	0.67390585	2.0647538	0.0	0.8372515	0.42222804
1656	MDP0000952041	0.0	1.0294448	0.50680816	0.85962206	3.3241231	0.43408656	0.43419755	1.0780364
1389	MDP0000237556	0.20335533	0.0	0.10486441	0.033760898	1.2274228	0.041462142	0.227822	0.60812676
494	MDP0000321176	0.029207006	0.026895707	0.0	0.13517162	0.50953645	0.36771736	0.1155884	0.09290292
1111	MDP0000293980	0.722026	0.12260448	0.4926967	0.64539504	1.4846163	1.1814163	0.8942571	0.0
2440	MDP0000218935	NaN	1.3860427	0.7362153	0.0	2.7588537	0.697024	0.25088462	0.24345483
2003	MDP0000427182	0.14055723	0.18592633	0.0	0.11821586	0.67184716	0.2804641	0.109830014	0.28949562
751	MDP0000821125	0.6598334	0.46179804	0.27155736	0.14272378	1.7109536	0.21593167	0.0	0.58026993
1658	MDP0000295918	0.9027282	0.87366027	0.41967723	0.45203757	1.8375834	0.25170705	0.30083638	0.0
576	MDP0000244506	1.1994439	0.6998717	1.0569541	0.62001294	2.0086346	0.18091954	0.55937827	0.0
256	MDP0000334395	1.2879856	0.9383127	0.54546463	0.7988502	2.4878097	1.2092317	0.0	0.5223004
87	MDP0000127313	0.21486944	0.6558459	0.28354326	0.0	1.3350551	0.49726164	0.1562669	0.30818138
2537	MDP0000380530	0.17872213	0.22935675	0.037763096	0.24850135	0.50141543	0.0785354	0.069174714	0.0
39	MDP0000563980	0.715106	0.57544297	0.7587731	0.702101	1.3852199	0.1417325	0.5265544	0.0
2498	MDP0000275922	0.40019542	0.41359422	0.14809142	0.38409376	0.88348204	0.37599114	0.017027559	0.0
1565	MDP0000282003	0.46948767	0.27982777	0.41629422	0.0373286	0.7192334	0.28939122	0.25076148	0.0
230	MDP0000882402	1.3564523	0.9085197	0.84473556	1.2864884	2.4562185	0.0	0.4974244	0.04860411
2089	MDP0000863563	0.58000743	0.3674894	0.24612981	0.22215207	0.8481787	0.52267694	0.5203189	0.0
1772	MDP0000810899	0.43701416	0.3246566	0.35486624	0.31860888	0.602848	0.26529813	0.36084923	0.0
792	MDP0000803259	0.6110675	0.59636277	1.0319924	1.3211	1.8686324	1.3513106	0.69504476	0.0
357	MDP0000125576	0.41830316	0.54673916	0.15836376	0.04240851	1.0275717	0.58511466	0.14971736	0.0
2132	MDP0000273495	1.1220951	0.88881224	1.2344466	1.236066	1.8963419	0.70581716	0.58688915	0.0
2225	MDP0000854039	0.4648432	0.14037874	0.03260389	0.38586938	0.7428315	0.0	0.035746522	0.024610797
1582	MDP0000263855	0.82234734	0.24620941	0.22183873	0.5095398	0.97989273	0.42677456	0.59580576	0.0
1895	MDP0000302917	NaN	0.43647507	0.0	0.58164644	1.1941167	0.00949754	0.25821853	0.42412362
388	MDP0000141450	0.72983646	0.1454558	0.0	0.32254365	0.8567104	0.1918996	0.32216197	0.112543225
1304	MDP0000940828	0.392588	0.31563357	0.61549413	0.92009467	1.2153198	0.9390947	0.5141621	0.0
2411	MDP0000155304	0.12730183	0.13278791	0.4205903	0.36961797	0.8976002	0.35730943	0.777726	0.0
54	MDP0000800338	0.0	0.4092077	0.31002483	0.10218446	0.69544816	0.1993716	0.28591168	0.11841328
122	MDP0000319775	0.010618762	1.228347	0.59499586	0.46440578	1.7950652	0.40815583	0.52543825	0.0
70	MDP0000207557	0.0	0.47586143	0.027407268	0.19742759	0.799486	0.4209439	0.14061059	0.07738914
1724	MDP0000149416	0.7971238	1.6163728	1.0417624	1.394581	2.2891471	1.3147659	0.6886094	0.0
2210	MDP0000168386	0.20568618	0.30463973	0.1569467	0.091862604	0.39395168	0.18998542	0.12943223	0.0
920	MDP0000135047	0.5265538	0.21654472	0.55212486	0.17951764	0.7162344	0.26657024	0.11219751	0.0
896	MDP0000216296	0.0	0.7599594	0.6015576	0.36716515	1.201687	0.73185855	0.41693988	0.17995934
891	MDP0000179181	0.5822764	0.39900678	0.0	0.14239395	0.924439	0.54980016	0.6177904	0.12946132
1171	MDP0000325582	1.4936963	1.6229897	0.9933864	0.8451572	2.6898236	1.3762627	0.0	0.88288313
228	MDP0000265388	0.9478199	0.48503536	0.23054442	0.7695308	1.2581862	0.7079978	0.0	0.012589931
341	MDP0000185716	1.7455807	1.797271	1.0247113	0.36400357	2.5499697	0.51749736	0.29214904	0.0
1836	MDP0000312242	0.42734864	0.68134815	0.46740007	0.33297554	0.8931267	0.7089819	0.2873845	0.0
2406	MDP0000051968	0.2476245	0.326186	0.0	0.37030655	0.6697378	0.53930664	0.1337018	0.174407
991	MDP0000192960	0.40774298	0.5805829	0.6437819	0.90434694	1.0268712	0.5115803	0.39027	0.0
2589	MDP0000763615	0.5703087	0.4608096	0.2293525	0.42149422	0.7113997	0.16508365	0.42631453	0.0
