# Supplementary material for: Comparative Analysis of Predicted Plastid-Targeted Proteomes of Sequenced Higher Plant Genomes
Source: PLoS One. 2014 Nov 13;9(11):e112870. doi: 10.1371/journal.pone.0112870 (PMC4231079; doi:10.1371/journal.pone.0112870)
Supplement: File S5 — Plastid-targeted proteins shared between all species. Excel file containing the header information for the UCLUST50 analysis separated by species. Information is provided for the 737 Arabidopsis thaliana sequences shared in the USEARCH comparative analysis. (ZIP) [file pone.0112870.s005.zip › AF_8_Cluster_Expression_Data/Clusters_NologTransformation-12.txt]

Original row	Sample	0 DAA	14 DAA	25 DAA	35 DAA	60 DAA	87 DAA	132 DAA	146 DAA
19	MDP0000273230	0.48741797	0.63545245	0.88348985	0.4831621	1.0588518	0.831442	0.0	0.40758505
2431	MDP0000217362	0.7309283	0.8745346	0.8289564	0.3800163	1.2570013	1.1588565	0.0	0.6356784
1376	MDP0000265388	0.88741094	0.9676239	0.9000666	0.47937027	0.9830554	1.1771026	0.0	0.7427674
2180	MDP0000234707	NaN	0.8770431	0.5317434	0.3439374	0.50899535	0.94222	0.0	0.4194558
2502	MDP0000142103	0.18314785	0.5775825	0.3228631	0.2044704	0.3996223	0.5330774	0.0	0.3068156
1356	MDP0000327504	0.74011827	1.0419673	0.6278078	0.84883344	0.9933252	1.3325039	0.0	0.45345765
2275	MDP0000137271	1.328996	3.4972122	1.8488315	1.820929	2.700725	2.989987	0.0	0.47021982
2204	MDP0000296631	0.20359266	0.7053737	0.2116648	0.3365997	0.7508631	0.67901105	0.0	0.20091447
1922	MDP0000700484	0.26738837	0.77165186	0.60525817	0.68855715	1.0393115	0.8354154	0.0	0.56637174
871	MDP0000312598	0.08187283	1.0116913	0.26263312	0.3795119	0.57077616	0.8527542	0.0	0.33735865
1431	MDP0000307358	0.43631646	1.4480748	0.6483462	0.6066448	1.1290364	0.8255413	0.0	0.3093373
2310	MDP0000328793	0.25124532	0.46925104	0.19013196	0.14099184	0.3796864	0.282797	0.0	0.17669089
2429	MDP0000140680	1.1349615	3.5186052	2.2563107	1.999297	3.7621644	2.3516133	0.0	0.5382305
1577	MDP0000346219	0.5770172	1.0396643	0.68950826	0.482524	0.80241185	0.57209015	0.0	0.47165042
1670	MDP0000227333	0.60814244	0.8819222	0.38597032	0.28553697	1.1685057	0.77674925	0.0	0.4303821
2168	MDP0000145314	0.47842526	1.0270029	0.6283385	0.82696784	1.0093212	0.7693879	0.0	0.7198962
69	MDP0000880187	0.40781078	1.9654436	1.0258332	1.121819	1.8395935	1.0877247	0.0	0.9193255
1804	MDP0000339664	0.6580615	0.95050293	0.6671364	0.25083548	0.86990404	0.5587513	0.0	0.3049846
501	MDP0000821000	0.0	0.6502383	0.4561808	0.3023939	0.78903	0.69762707	0.11218844	0.13453506
2494	MDP0000137271	0.5070534	1.719405	0.83664805	0.66391265	1.6625547	1.0001146	0.17902964	0.0
2345	MDP0000330403	0.08840751	0.8400682	0.5209766	0.12585959	1.0070791	0.55310965	0.0	0.46457392
1104	MDP0000272261	0.26273203	1.0777806	0.6670639	0.43550852	0.84907115	0.37864968	0.0	0.39067817
626	MDP0000119402	0.33356866	0.6158323	0.23127437	0.33375782	0.6020076	0.7912538	0.08066417	0.0
693	MDP0000282003	0.24049045	0.46552616	0.009177837	0.11103519	0.48299575	0.3222317	0.0	0.16777553
1753	MDP0000930948	0.5980925	0.5576233	0.44428912	0.4095356	0.8785428	0.5005491	0.0	0.34846047
1912	MDP0000515963	0.9821107	1.5094575	0.7335596	0.8901662	1.55394	0.6049782	0.0	0.5745717
247	MDP0000289026	1.7411549	1.935275	1.027602	0.6704711	2.3130941	1.0299846	0.0	0.88847756
1919	MDP0000173780	0.17821957	0.36997655	0.10975017	NaN	0.49230444	NaN	0.0	0.36793846
216	MDP0000118954	0.20425381	0.4298239	0.06219028	0.065128475	0.5311556	0.4044219	0.08074809	0.0
1926	MDP0000210358	0.5451124	1.6368268	NaN	0.0	NaN	NaN	0.36178893	NaN
2238	MDP0000326450	0.47303683	0.8549828	0.5729124	0.5498232	1.2892777	0.5338555	0.0	0.773743
2071	MDP0000162900	0.45888293	0.5045897	0.04209485	0.096113846	0.5480019	0.39205456	0.0	0.14958464
1385	MDP0000234947	0.7382975	1.4029773	0.9135549	0.12651654	0.93930507	0.5097458	0.0	0.45075744
2231	MDP0000718765	NaN	3.3593502	2.7905953	2.245176	3.2101905	2.241501	0.0	3.201968
255	MDP0000163805	0.5301782	0.9514971	0.8644466	0.49831787	0.70541084	0.5345342	0.0	0.6220949
1028	MDP0000280246	0.43107226	0.59925264	0.3178324	0.0020798342	0.4276218	0.38808575	0.0	0.4160946
1416	MDP0000135675	0.44223166	2.0268915	1.1721172	0.39574972	1.823536	0.4854758	0.26517436	0.0
1825	MDP0000334850	0.46143734	1.4950572	1.5341297	1.1998179	2.0120368	0.74023813	0.0	0.3502447
563	MDP0000128925	0.12514447	1.203693	0.26383698	0.038648773	0.7448065	0.08256976	0.0	0.09633055
1420	MDP0000211848	0.13869475	0.4147447	0.1777562	0.3883847	0.4516068	0.18315467	0.0	0.11832598
537	MDP0000247659	1.003701	1.6512079	0.9235164	0.43473104	1.7632792	0.10086827	0.0	0.46693116
1687	MDP0000700350	0.4576306	1.1031007	0.64191604	0.35128894	1.6887466	0.35704198	0.0	0.9853383
1443	MDP0000275802	0.119730026	0.7151442	0.38035285	0.052706346	0.3725658	0.19071011	0.069717556	0.0
2593	MDP0000193729	1.0845393	2.5304193	1.3389012	1.5429318	2.0133822	0.32986256	0.0	1.0310832
1739	MDP0000300321	0.55301094	0.92781293	0.27954102	0.0	1.176051	0.23828024	0.16190103	0.3972516
2420	MDP0000325376	NaN	2.1831675	1.7522177	1.136149	1.4613179	0.73408526	0.0	1.5594906
1556	MDP0000239047	0.214473	0.67012477	0.047989056	0.06909996	0.32482013	0.16174652	0.0	0.29911354
1432	MDP0000305944	0.35941365	1.0601724	0.50127715	0.12098453	0.3652334	0.45586863	0.0	0.52863616
1423	MDP0000251022	0.11998184	0.6984758	0.49655953	0.41210282	0.6283118	0.32791483	0.19230726	0.0
1996	MDP0000135363	0.028406745	0.70818174	0.19744904	0.6166424	0.70756555	0.34210262	0.019877091	0.0
1625	MDP0000270825	0.037841838	0.50457597	0.32003835	0.36577722	0.43489632	0.4939926	0.10495621	0.0
1975	MDP0000172227	0.12996592	1.0362962	0.60852396	0.55169314	0.69541234	0.8164905	0.29539803	0.0
2597	MDP0000266930	0.38052422	0.9305077	0.4514721	0.2383454	0.7006662	0.51312697	0.39042234	0.0
1562	MDP0000208620	0.15608492	1.6299404	1.1634556	1.218773	1.9409375	0.01412368	0.0	0.5109773
2196	MDP0000901915	0.6164598	1.3737015	1.9102722	1.3173063	1.8275594	0.71828926	0.0	0.6233854
