# Supplementary material for: Comparative Analysis of Predicted Plastid-Targeted Proteomes of Sequenced Higher Plant Genomes
Source: PLoS One. 2014 Nov 13;9(11):e112870. doi: 10.1371/journal.pone.0112870 (PMC4231079; doi:10.1371/journal.pone.0112870)
Supplement: File S5 — Plastid-targeted proteins shared between all species. Excel file containing the header information for the UCLUST50 analysis separated by species. Information is provided for the 737 Arabidopsis thaliana sequences shared in the USEARCH comparative analysis. (ZIP) [file pone.0112870.s005.zip › AF_8_Cluster_Expression_Data/Clusters_NologTransformation-13.txt]

Original row	Sample	0 DAA	14 DAA	25 DAA	35 DAA	60 DAA	87 DAA	132 DAA	146 DAA
25	MDP0000231418	0.66303945	0.8994135	0.34870154	0.43776515	0.0	0.7677192	0.9635824	0.39848694
2517	MDP0000800386	0.2886045	0.37473544	0.28093258	0.25602466	0.0	0.38496247	0.36169577	0.13194156
2077	MDP0000192962	0.4634504	0.6409191	0.68507814	0.30685106	0.0	0.8224413	0.9573441	0.06538178
1243	MDP0000155725	0.3335549	0.766327	0.63236016	0.053894237	0.07849761	0.72682536	0.70481974	0.0
1211	MDP0000235721	0.36898062	0.35536495	0.54631764	0.437026	0.0	0.8506795	0.8848107	0.0053906874
1991	MDP0000201083	0.59581804	0.4196024	0.61923164	0.48699027	0.0	0.87610817	0.6606801	0.23245679
539	MDP0000164913	0.41337186	0.24212842	0.48724216	0.3008811	0.0	0.76261735	0.5143939	0.019188741
108	MDP0000185253	0.5000851	0.3159913	0.34985906	0.3052059	0.18510953	0.64242405	0.6369522	0.0
1891	MDP0000274944	0.7618242	0.50927424	0.79414207	0.8410854	0.19710493	1.3058982	1.0419236	0.0
603	MDP0000255102	0.46553352	0.30619454	0.4843938	0.6585024	0.0	0.93424886	0.95704997	0.17123972
1230	MDP0000170221	0.49960178	0.45570147	0.5376386	0.57029396	0.068424374	0.56858915	0.7620017	0.0
645	MDP0000771727	0.41483462	0.47742712	0.62698954	0.4537533	0.0	0.47749913	0.64620525	0.06712937
736	MDP0000848218	0.16795893	0.3140784	0.4146024	0.46804625	0.0	0.5454902	0.66094124	0.08394298
510	MDP0000555484	0.4373842	0.56628644	0.3677588	0.5240133	0.0	0.46172374	0.5972575	0.052424934
1765	MDP0000198929	0.88190216	0.97878945	1.3622111	0.938296	0.23615481	1.1424562	1.116478	0.0
1569	MDP0000281156	0.8162964	0.86163163	0.94003433	1.0257969	0.30388412	0.81291014	1.1049194	0.0
2561	MDP0000360515	0.16684927	0.6260501	0.30341065	0.45034856	0.074429944	0.49421042	0.70828205	0.0
2137	MDP0000176747	0.037915885	0.33186328	0.085152134	0.3623452	0.0	0.5812738	0.58510584	0.065971725
1090	MDP0000134332	0.41124886	0.669109	0.71592546	0.648783	0.0	0.82283384	0.67838514	0.5023167
558	MDP0000300536	0.10847803	0.29072917	0.5899094	0.20136715	0.015231614	0.7325364	0.3851932	0.0
921	MDP0000351918	0.096144415	0.45304802	0.31881446	0.43181983	0.0	0.57687527	0.51875234	0.27699915
802	MDP0000859326	0.16072407	0.71599203	0.48203674	0.71780276	0.061029315	1.0754226	0.38556793	0.0
2468	MDP0000135301	0.20973283	0.4088222	0.2851702	0.2657797	0.0	0.35533753	0.16644369	0.04636967
496	MDP0000136638	0.08109053	0.36918995	0.42571265	0.3886702	0.0	0.5074535	0.37512046	0.25944158
1610	MDP0000352666	0.05114288	0.24741271	0.31144372	0.4461292	0.0	0.67890376	0.4098173	0.20545202
1890	MDP0000346933	0.05786732	0.6407681	0.63169307	0.6584775	0.13621905	0.613015	0.4853988	0.0
1520	MDP0000254650	0.5310485	1.1669277	1.0980448	1.2548391	0.38713345	0.9193032	0.94768524	0.0
2336	MDP0000752795	0.1818068	0.4062163	0.65896845	0.71351564	0.04164144	0.46645564	0.4630779	0.0
98	MDP0000175222	0.33801204	0.7881703	0.48107362	0.5424583	0.0	0.34689403	0.5688521	0.10199907
2080	MDP0000276176	0.2193876	0.87099415	0.36412397	0.5904026	0.1132864	0.55394715	0.4667968	0.0
2109	MDP0000553042	0.69277775	0.864759	0.8122686	0.91390884	0.0	0.55660695	1.050482	0.45996198
1612	MDP0000672481	0.73769915	1.0533838	0.6689851	0.7293628	0.4067619	0.6402209	0.9061258	0.0
592	MDP0000208620	2.3422136E-4	0.4243101	0.17392687	0.29347727	0.0	0.33462983	0.40815583	0.18009096
2567	MDP0000322310	0.07253777	0.4091371	0.045288235	0.30312145	0.0	0.5511264	0.638184	0.18244542
1782	MDP0000410417	0.15599093	0.19438115	0.39630675	0.6582322	0.0	0.4082709	0.7937699	0.11624702
1181	MDP0000341930	0.0	0.1727928	0.39928496	0.39390457	0.079080746	0.55367523	0.64114505	0.18946023
1314	MDP0000601893	0.0	0.5268946	0.51812524	0.8442533	0.011366499	0.5042486	0.7933891	0.29241264
2463	MDP0000891532	0.0	0.55172455	0.76073235	0.5686862	0.27117077	0.4620304	0.7947559	0.07109667
1531	MDP0000410417	0.39066386	1.3465469	1.0064675	0.8238072	0.0	0.65493023	1.0565803	0.61805654
1454	MDP0000276770	0.012078034	0.31120878	NaN	0.7442539	NaN	0.35384652	0.77653897	0.0
1199	MDP0000800344	0.122176796	0.04070092	0.26158765	0.3648201	0.06321863	0.2658212	0.51614547	0.0
