# Supplementary material for: Comparative Analysis of Predicted Plastid-Targeted Proteomes of Sequenced Higher Plant Genomes
Source: PLoS One. 2014 Nov 13;9(11):e112870. doi: 10.1371/journal.pone.0112870 (PMC4231079; doi:10.1371/journal.pone.0112870)
Supplement: File S5 — Plastid-targeted proteins shared between all species. Excel file containing the header information for the UCLUST50 analysis separated by species. Information is provided for the 737 Arabidopsis thaliana sequences shared in the USEARCH comparative analysis. (ZIP) [file pone.0112870.s005.zip › AF_8_Cluster_Expression_Data/Clusters_NologTransformation-14.txt]

Original row	Sample	0 DAA	14 DAA	25 DAA	35 DAA	60 DAA	87 DAA	132 DAA	146 DAA
2397	MDP0000320108	0.6113565	0.59454715	0.49069166	0.10655447	0.12408218	0.0	0.85935783	0.35916415
1937	MDP0000131637	0.6101242	0.8626307	0.7599994	0.42056218	0.007340774	0.0	0.9517646	0.7649061
838	MDP0000795297	0.6326089	0.5515185	0.5473367	0.38315544	0.27752054	0.0	0.55513406	0.48846486
788	MDP0000315100	0.24517737	0.3951871	0.23891257	0.18198282	0.03921577	0.0	0.41446072	0.17874219
2179	MDP0000199184	NaN	0.97236145	0.57357275	0.13840884	0.2219452	0.0	0.90760404	0.33628997
1997	MDP0000252274	0.4235422	0.797607	0.49724776	0.33115736	0.0	0.13390212	0.6549426	0.4686694
1209	MDP0000410377	0.52176255	0.5915236	0.7131156	0.13883409	0.14786246	0.0	0.510546	0.2452344
1557	MDP0000123082	0.74746674	1.8234922	1.001919	0.418867	0.41114852	0.0	1.053435	0.9945517
2598	MDP0000125428	0.44364056	0.6986169	0.49617928	0.30119056	0.0	0.25070626	0.5275362	0.5306839
1069	MDP0000894176	0.4764037	0.8550482	0.47596505	0.25454858	0.20972851	0.0	0.44155863	0.43849415
1368	MDP0000140282	0.31028616	0.7031588	0.19707763	0.04315331	0.12246246	0.0	0.60211277	0.2683631
187	MDP0000699270	0.51136494	0.6562516	0.15503545	0.27188957	0.0018484887	0.0	0.62785167	0.591333
121	MDP0000223057	0.43057927	0.73989433	0.1955999	0.0	0.19727744	0.005858887	0.6626702	0.33635086
1555	MDP0000138643	0.68606895	0.79559493	0.29407	0.18144028	0.13745242	0.0	0.5311426	0.35546347
1384	MDP0000329987	0.4535746	0.67246246	0.38820902	0.31130138	0.0	0.07216156	0.3408259	0.3663262
166	MDP0000227475	0.42092383	1.1266016	0.84897923	0.1895296	0.37786728	0.0	0.50725144	0.57175297
1240	MDP0000263817	0.73869514	0.71775687	0.74354404	0.27463877	0.0	0.42479125	0.6729142	0.56943244
2606	MDP0000235119	1.0256819	0.9999547	0.74451154	0.3719283	0.0	0.26962808	0.86831	0.23497717
1909	MDP0000158245	0.65714645	0.9945265	1.0581045	0.5238023	0.29981226	0.0	0.47880787	0.5301226
1388	MDP0000125687	0.19519646	0.89559025	0.30491555	0.18620676	0.06474852	0.0	0.34626633	0.32597294
532	MDP0000737324	0.35157418	0.6563859	0.2058517	0.21229258	0.15279189	0.0	0.34910464	0.15381965
1477	MDP0000322543	0.3103009	1.1133996	0.5922907	0.0	0.06710853	0.026929807	0.27397114	0.32634252
1893	MDP0000465914	0.6214865	0.5843495	0.71830165	0.47133163	0.028298648	0.0	0.35299024	0.38645616
1811	MDP0000247704	0.19600531	0.7811768	0.50849795	0.23475488	0.2837125	0.0	0.53499174	0.113039464
1564	MDP0000319416	0.43411532	0.36634448	0.41521773	0.20981923	0.033182006	0.0	0.31428507	0.016628597
133	MDP0000270412	0.45969138	0.8098605	0.16587	0.25133243	0.17046317	0.0	0.27344477	0.4554421
1066	MDP0000288974	0.17165846	0.4862214	0.28661317	0.167616	0.15792835	0.0	0.115189105	0.2562552
2605	MDP0000235119	0.19213793	0.9318533	0.48306292	0.0	0.36664197	0.028634377	0.4725327	0.29338044
1265	MDP0000293285	0.92827004	0.8276649	0.75925815	0.66847366	0.24068931	0.0	0.4527103	0.2770555
1640	MDP0000147702	1.0323278	1.9874693	1.3310637	0.93709916	0.3517207	0.0	0.22391598	0.678054
2387	MDP0000375867	0.9763272	1.9262006	0.8885427	0.6606894	0.7402816	0.0	0.56616205	0.32178763
2182	MDP0000153745	0.47608325	0.4829639	0.3169067	0.13784139	0.0	0.15243262	0.24104267	0.1022165
1764	MDP0000211947	0.4401112	1.0824293	0.31052557	0.29788658	0.0	0.28908974	0.7416537	0.26117027
500	MDP0000928674	0.13484006	0.31343776	0.19173999	0.0	0.096284546	0.07824057	0.102835454	0.12505963
2148	MDP0000275302	0.42856374	0.8630652	0.10278597	0.12272185	0.23574021	0.0	0.24239741	0.1348955
437	MDP0000166708	0.37727368	0.814321	0.4906887	0.56959105	0.0	0.2667085	0.536577	0.27103835
144	MDP0000188669	0.34597623	0.55092263	0.16404468	0.22904497	0.0	0.16016826	0.28333595	0.44024783
2563	MDP0000624784	0.66037846	0.8288959	0.5095461	0.5482435	0.0	0.3957735	0.6620667	0.3307149
2065	MDP0000243444	0.31634024	0.5441664	0.06625954	0.08362556	0.10449574	0.045863792	0.17373675	0.0
1233	MDP0000668260	0.22193031	0.31040934	0.092278406	0.0	0.12802438	0.040496424	0.13034652	0.04903888
1524	MDP0000312266	1.5290256	1.797471	1.3821197	0.3028539	0.0	0.48258138	0.36486697	0.15672301
2142	MDP0000189635	0.21475326	0.27037275	NaN	0.0	NaN	0.11475762	0.15944563	0.19913372
2056	MDP0000228070	0.36211774	0.7063294	0.0	0.24626525	0.048322063	0.15399417	0.53130007	0.26016638
2558	MDP0000232860	0.82788354	1.0100677	0.43316147	0.66130906	0.0	0.36043495	0.8795765	0.20500463
982	MDP0000156392	1.3316511	1.2871488	0.9999192	0.52478224	0.10766359	0.4260578	0.7743483	0.0
625	MDP0000280634	1.170774	1.315807	0.982583	0.5663356	0.0	0.6058628	0.4652008	0.33175397
2402	MDP0000254341	1.6457714	1.7958772	0.95561606	0.40471178	NaN	NaN	0.8686585	0.0
2668	MDP0000204066	0.36096507	0.3493278	0.23333193	0.27934718	0.05671841	0.0	0.08132398	0.12413015
824	MDP0000200518	0.59697723	0.85500884	0.76909965	0.47971293	0.13520263	0.27675188	0.5872573	0.0
2405	MDP0000299915	0.5509628	0.72234267	0.44712725	0.0	0.20295599	0.3009823	0.37687272	0.08523303
1534	MDP0000211229	0.6741998	0.7423959	0.33841962	0.0	0.05870425	0.31856626	0.32600683	0.0494107
1701	MDP0000287857	1.168413	1.2078921	0.7200292	0.31723648	0.0	0.7342933	0.8286615	0.37690595
360	MDP0000201543	0.65293926	0.6551927	0.63925964	0.31199798	0.0	0.43501654	0.59283227	0.29964936
1488	MDP0000144927	0.66709226	0.6032652	0.31075686	0.2273583	0.0	0.29201195	0.36860716	0.0131669175
2299	MDP0000200228	0.33424395	0.74852365	0.34765178	0.13069122	0.022211507	0.24221013	0.0	0.117557816
1072	MDP0000136041	0.30231762	0.9716424	0.8255835	0.40411523	0.0	0.45041338	0.5125881	0.3619827
