# Supplementary material for: Comparative Analysis of Predicted Plastid-Targeted Proteomes of Sequenced Higher Plant Genomes
Source: PLoS One. 2014 Nov 13;9(11):e112870. doi: 10.1371/journal.pone.0112870 (PMC4231079; doi:10.1371/journal.pone.0112870)
Supplement: File S5 — Plastid-targeted proteins shared between all species. Excel file containing the header information for the UCLUST50 analysis separated by species. Information is provided for the 737 Arabidopsis thaliana sequences shared in the USEARCH comparative analysis. (ZIP) [file pone.0112870.s005.zip › AF_8_Cluster_Expression_Data/Clusters_NologTransformation-15.txt]

Original row	Sample	0 DAA	14 DAA	25 DAA	35 DAA	60 DAA	87 DAA	132 DAA	146 DAA
35	MDP0000306800	0.33537644	0.42133293	0.3693379	0.0	0.2210978	0.51205385	0.42960188	0.43892506
91	MDP0000768954	0.4630516	0.74363524	0.55434924	0.0	0.13659473	0.8534901	0.6639684	0.7564238
2460	MDP0000305095	0.35622588	0.31715533	0.31114614	0.0	0.042168345	0.460677	0.4195876	0.5035323
1545	MDP0000891319	0.40214878	0.5400321	0.2676171	0.0	0.1047531	0.5490704	0.47530806	0.74109036
916	MDP0000216692	1.109587	1.3035632	0.88369244	0.0	0.87815803	1.1467361	1.3269831	1.4358478
446	MDP0000158877	0.52239394	0.447601	0.45634815	0.0	0.45585898	0.67793614	0.5724662	0.8988231
2496	MDP0000272025	0.5557798	0.6031835	0.29997668	0.0	0.5353656	0.72252095	0.760201	0.7976169
1471	MDP0000168376	0.5377035	0.6661142	0.1813317	0.0	0.40561944	0.723061	0.8955664	0.78906494
1519	MDP0000932247	0.14681399	0.23666139	0.051753435	0.0	0.123822555	0.37403825	0.22740898	0.34438017
2627	MDP0000168167	0.35372835	0.58753663	0.0	NaN	0.052475017	0.5673242	0.68588495	0.80965674
2599	MDP0000121177	0.13436522	0.6369196	0.44634694	0.0	0.37437463	0.6788551	0.841669	0.8464983
2162	MDP0000183470	NaN	0.7844131	0.3915989	0.0	0.42773983	0.96518785	0.46502876	0.6496712
303	MDP0000157594	0.21503657	0.6077821	0.24920186	0.0	0.36721197	0.4528558	0.5915065	0.4615038
311	MDP0000250895	0.04684907	0.38872918	0.15466146	0.0	0.15929316	0.6826957	0.48246074	0.39410755
1960	MDP0000283546	0.0	0.73240095	0.19425038	0.008738748	0.31165022	0.4997604	0.5097739	0.7790338
334	MDP0000601901	0.0	0.7721223	0.3894633	0.04262543	0.27579927	0.5126079	0.66842204	0.83706254
1044	MDP0000176579	0.1956487	0.5283216	0.37512895	0.0	0.038801465	0.3142639	0.4485431	0.6717072
158	MDP0000311835	0.0	0.86769086	0.53690183	0.10114023	0.37891117	0.87003285	0.54825175	1.144187
2272	MDP0000279178	0.36859652	0.6593919	0.598191	0.0	0.476479	0.7824912	0.3865647	0.88859075
753	MDP0000305478	0.12647116	0.58539987	0.06475263	0.0	0.029079588	0.23672985	0.3624364	0.7149348
781	MDP0000604721	0.47484618	0.96900904	0.0	0.11800938	0.3497064	0.5941282	0.9482076	0.928426
2525	MDP0000233872	0.07301297	0.78349274	0.19479096	0.3080493	0.0	0.9195638	0.7771264	0.9801936
1082	MDP0000808582	0.24816212	0.77308303	0.0	0.25390747	0.33981428	0.5954031	0.6756118	0.8665482
509	MDP0000291992	0.0061257253	0.29518571	0.042275906	0.15207762	0.0	0.56609666	0.3739512	0.5178782
1673	MDP0000196654	0.0637958	0.56723684	0.27229318	0.1404335	0.0	1.0028025	0.8152255	0.58971983
1377	MDP0000415434	0.07996063	0.5468158	0.31483725	0.14405946	0.0	1.5169983	1.1021084	1.0116402
36	MDP0000801999	0.0	0.46019265	0.46106884	0.11653069	0.24177809	0.613467	0.64075994	0.5817595
491	MDP0000202153	0.03637923	0.19842151	0.0	0.08181254	0.079000644	0.4836971	0.2688458	0.345991
1430	MDP0000123604	0.25466087	0.3783139	0.1918737	0.0	0.35639313	0.98613787	0.3452799	0.8956801
529	MDP0000504734	0.22894739	0.58815956	0.26949257	0.0	0.09396715	0.70183426	0.4625054	0.3001168
1766	MDP0000273501	0.11300781	0.4569195	0.20933704	0.0	0.070832744	0.8853813	0.91709507	0.40158057
2645	MDP0000210542	0.0	0.78014266	0.53468674	0.24388827	0.20600319	0.6635333	0.864853	0.683845
1366	MDP0000285288	0.0	0.31619507	0.362984	0.07851976	0.16039434	0.3451131	0.3784019	0.43281546
907	MDP0000314916	0.0	0.5375398	0.10517799	0.23125166	0.38728702	0.52252275	0.6359817	0.6086056
368	MDP0000140187	0.0	0.62592185	0.20001793	0.32919428	0.16372076	0.54455554	0.6349733	0.5050202
1050	MDP0000198151	0.04465876	0.68470776	0.0	0.17760263	0.02980232	0.38869083	0.55079854	0.42123944
2237	MDP0000439540	0.0	0.8548619	0.6778161	0.12295292	0.33548126	0.64585817	0.51901495	0.74952
873	MDP0000281005	0.06566429	0.6016094	0.0	0.36009195	0.21817549	0.61092424	0.80266434	0.5743331
1738	MDP0000911085	0.10545346	0.49202493	0.036484204	0.0	0.11500617	0.7200867	0.36469242	0.17918412
2534	MDP0000180064	0.0	0.4612515	0.110355705	0.27657115	0.18527743	0.63969606	0.22659521	0.71551806
725	MDP0000142966	0.111972034	0.48790184	0.15010798	0.0	0.4662799	0.71953297	0.52761114	0.3126646
605	MDP0000298548	0.12955518	0.57761735	0.19008794	0.0	0.32291976	0.30746016	0.22612669	0.52504534
1832	MDP0000832916	0.0	0.98035544	0.6208779	0.47087494	0.35459536	0.8170036	0.7010765	0.6869364
1073	MDP0000670637	0.0	0.69867426	0.8738802	0.20534419	0.16325241	1.0557113	0.7584579	0.66330165
832	MDP0000268640	0.05966446	0.47051862	0.38579923	0.0	0.26482597	0.49062935	0.17269883	0.43579575
1121	MDP0000167744	0.10227882	0.15734555	0.08008444	0.018362014	0.0	0.39064497	0.22075427	0.11012818
767	MDP0000277897	0.49105096	1.030971	0.6004149	0.0	0.41014013	0.77673674	0.6570045	0.48149484
2364	MDP0000296958	0.0	0.5869094	0.3167413	0.10822979	0.21166791	1.1060954	0.8833389	0.18263774
930	MDP0000161194	0.2700924	0.5090675	0.17488515	0.0	0.29466996	0.37760082	0.48859712	0.23625804
