# Supplementary material for: Comparative Analysis of Predicted Plastid-Targeted Proteomes of Sequenced Higher Plant Genomes
Source: PLoS One. 2014 Nov 13;9(11):e112870. doi: 10.1371/journal.pone.0112870 (PMC4231079; doi:10.1371/journal.pone.0112870)
Supplement: File S5 — Plastid-targeted proteins shared between all species. Excel file containing the header information for the UCLUST50 analysis separated by species. Information is provided for the 737 Arabidopsis thaliana sequences shared in the USEARCH comparative analysis. (ZIP) [file pone.0112870.s005.zip › AF_8_Cluster_Expression_Data/Clusters_NologTransformation-16.txt]

Original row	Sample	0 DAA	14 DAA	25 DAA	35 DAA	60 DAA	87 DAA	132 DAA	146 DAA
41	MDP0000275454	0.23673481	0.4565483	0.92577696	1.4679155	0.0	0.028108576	0.5806485	0.46738565
464	MDP0000220009	0.1973154	0.274995	0.5522935	0.6637684	0.0	0.029778903	0.28636894	0.12594675
231	MDP0000233179	0.34037513	0.4912378	0.8400933	1.2556676	0.0	0.12676716	0.25513506	0.37586764
2187	MDP0000265345	0.79533166	0.79017615	1.3858778	1.6726922	0.0	0.29589278	0.50308967	0.64046174
1695	MDP0000162886	NaN	0.3690231	0.44339055	0.70656747	0.0	0.20509893	0.28504035	0.28121367
2540	MDP0000235846	0.41184533	0.51102924	0.88070536	0.9345375	0.0	0.21426545	0.57769126	0.15867302
1434	MDP0000155224	0.1961667	0.42343307	0.4689807	0.6439144	0.0	0.24454066	0.39998975	0.3104641
1260	MDP0000135968	0.39404342	0.7787129	0.6415086	1.485816	0.0	0.54467386	0.65220755	0.5862247
900	MDP0000319851	0.5459789	0.5772005	0.5703045	0.7031041	0.0	0.2893452	0.44007772	0.36066267
2270	MDP0000555220	0.7220618	0.5996717	0.82815063	0.9622276	0.0	0.030469967	0.6992879	0.37697655
2631	MDP0000131759	0.2709463	0.5971342	0.32743052	0.721164	0.0	0.18487096	0.44499463	0.24744806
2376	MDP0000128263	0.8612481	0.64681476	0.69561076	1.0364501	0.072548896	0.0	0.43997046	0.20330036
1087	MDP0000795297	0.4410796	0.37057036	0.7280004	0.6607845	0.0	0.36535555	0.5770725	0.42498904
1469	MDP0000280042	0.34786046	0.4327743	0.5792559	0.4360288	0.0	0.16107005	0.37357384	0.35347316
995	MDP0000310202	0.5376956	0.8089014	0.78016394	0.94985706	0.0	0.4494022	0.4131323	0.76252085
1271	MDP0000142490	0.5803245	0.2807692	0.64821845	0.77168226	0.0	0.23418841	0.151764	0.38640958
1655	MDP0000757787	0.8033114	0.8814512	0.9181071	0.85917485	0.0	0.3137372	0.25338888	0.5618663
623	MDP0000251415	0.46303388	0.34486842	0.7328807	0.61594874	0.0	0.114307106	0.4524949	0.6179288
125	MDP0000534726	0.7415926	0.4805776	0.9015778	0.902248	0.0	0.51266515	0.7552283	0.83923244
1185	MDP0000884442	0.41861263	0.25960162	0.43212566	0.49861917	0.16251503	0.0	0.25533667	0.19163369
1256	MDP0000672088	2.1873417	1.2014444	1.685142	2.2517285	0.035139054	0.0	0.21043815	0.6146346
856	MDP0000281173	0.24751064	0.23732026	0.41051927	0.4630618	0.14098325	0.0	0.10896865	0.0862054
882	MDP0000198416	0.93713844	0.57225853	0.71329534	0.78434837	0.0	0.024370184	0.35433227	0.14248884
1800	MDP0000305219	0.3665785	0.23802054	0.3646984	0.61286515	0.16837586	0.0	0.37797832	0.33227468
861	MDP0000306488	0.9043649	0.5145272	0.4066	0.9412593	0.0	0.10568012	0.51857066	0.3460209
1888	MDP0000891532	0.6946144	1.023219	0.4254513	1.4703364	0.14117806	0.0	0.50514585	0.49199262
679	MDP0000207588	0.4129281	0.28129718	0.3560871	0.507884	0.020092165	0.063748576	0.0	0.35538015
2659	MDP0000271643	0.6178664	0.0	0.9529622	1.0007176	0.09616742	0.14540139	0.3829092	0.3395461
155	MDP0000271781	0.99117494	0.8099366	1.3332374	0.8763618	0.2209408	0.0	0.5776387	0.26383325
2602	MDP0000158447	0.5916774	0.39415073	0.6041994	0.56786036	0.0	0.20551586	0.67084455	0.27076212
765	MDP0000219571	0.50086933	0.5593116	0.66901976	0.5088177	0.0	0.26908973	0.13944753	0.39575246
1713	MDP0000765891	0.20315963	0.41899356	0.71655387	0.50401205	0.0	0.03864911	0.50467765	0.07969929
2152	MDP0000315900	0.78643197	1.25692	1.2525867	0.9169319	0.0	0.16339047	0.07687316	0.4761494
2157	MDP0000129456	0.87436134	0.4995946	0.89790183	0.89475614	0.0	0.44628522	0.8049582	0.048952434
2291	MDP0000594632	0.60562205	0.38271505	0.5068819	0.53509605	0.22592068	0.0	0.26713228	0.104962446
932	MDP0000426097	0.9454656	0.60547125	0.89315933	0.59914124	0.0	0.36631194	0.68388945	0.5397771
917	MDP0000226149	0.7207179	0.5551453	0.40571773	0.57315195	0.0	0.0060147485	0.45857295	0.5771207
850	MDP0000831501	0.34696475	0.31200615	0.44462454	0.3585443	0.0	0.19647215	0.5059875	0.2708475
330	MDP0000386613	1.0003568	0.5467698	1.0435474	0.8933616	0.0	0.6851475	0.19735229	0.5078283
816	MDP0000264184	0.7366248	0.19381694	0.6086503	0.6031489	0.2555022	0.0	0.38671902	0.19994353
50	MDP0000320870	0.34568948	0.31095803	0.34325594	0.31549096	0.0	0.07609467	0.44269386	0.0024960595
1372	MDP0000520325	0.8999049	0.5149448	0.5174188	0.79895276	0.35950708	0.0	0.5252099	0.53655064
2181	MDP0000275042	1.2125988	1.6944149	1.7196714	1.7791522	0.97543615	0.0	1.3151782	1.4896624
1105	MDP0000144927	0.8537711	0.8175394	0.83918774	0.7162003	0.1437245	0.16120248	0.0	0.6146173
2663	MDP0000132723	1.2371565	1.5653121	2.277624	1.7546041	0.44241533	0.78859806	0.0	0.9364869
1679	MDP0000327627	0.4179528	0.70627856	0.46293044	0.5726681	0.0	0.34719124	0.19689444	0.21958244
2476	MDP0000319404	0.37449494	0.68307966	0.5181823	0.72734994	0.0	0.42413732	0.25907156	0.03184757
