# Supplementary material for: Comparative Analysis of Predicted Plastid-Targeted Proteomes of Sequenced Higher Plant Genomes
Source: PLoS One. 2014 Nov 13;9(11):e112870. doi: 10.1371/journal.pone.0112870 (PMC4231079; doi:10.1371/journal.pone.0112870)
Supplement: File S5 — Plastid-targeted proteins shared between all species. Excel file containing the header information for the UCLUST50 analysis separated by species. Information is provided for the 737 Arabidopsis thaliana sequences shared in the USEARCH comparative analysis. (ZIP) [file pone.0112870.s005.zip › AF_8_Cluster_Expression_Data/Clusters_NologTransformation-17.txt]

Original row	Sample	0 DAA	14 DAA	25 DAA	35 DAA	60 DAA	87 DAA	132 DAA	146 DAA
1208	MDP0000209383	0.8593717	0.80804527	1.0164142	0.32459864	0.59317076	0.0	0.51545215	0.8912499
1885	MDP0000188286	0.5763817	0.50432986	0.4352502	0.30419645	0.23924321	0.0	0.2813787	0.48185018
2271	MDP0000199442	NaN	0.2814875	0.5217291	0.36450526	0.26434824	0.0	0.14371888	0.3346417
1227	MDP0000313482	0.8808963	0.8499779	0.8486808	0.7186888	0.39558643	0.0	0.16295229	0.5645975
472	MDP0000414235	0.55809927	0.6856953	0.6350618	0.5355406	0.2992371	0.0	0.09891301	0.632312
157	MDP0000298194	0.4715533	0.46661308	0.4587146	0.41213915	0.22287257	0.0	0.021718599	0.41420946
2094	MDP0000133399	1.0153236	0.6910457	1.0573317	1.1183916	NaN	0.045095555	0.0	0.93704337
1752	MDP0000188286	1.25435	1.4156408	1.427006	1.3972813	1.2519202	0.0	0.6457046	1.4735013
2390	MDP0000255223	0.99984264	1.049557	0.782697	0.59367585	0.5659637	0.0	0.06155759	0.6784499
2244	MDP0000246902	2.2305372	2.7110598	2.2926025	1.7315775	1.1172079	0.25375098	0.0	1.6717452
118	MDP0000199921	0.78251916	0.97707105	0.85563976	0.69840807	0.68597937	0.0	0.12447743	0.55420345
2564	MDP0000166938	0.18843204	0.3068976	0.38957238	0.29193285	0.14409496	0.04752984	0.0	0.34290546
519	MDP0000258737	1.3810226	1.5562263	1.1967593	0.7813494	0.5506967	0.40054777	0.0	1.2364317
1910	MDP0000320151	1.1846844	1.1866355	1.0649645	1.1755978	0.53745955	0.59009254	0.0	1.3330803
1923	MDP0000198929	1.0427339	1.2704713	1.1215076	1.0200495	0.82981855	0.4928551	0.0	1.5836222
2667	MDP0000199034	0.64084584	0.9678273	1.1055467	0.95957017	0.41717932	0.34769705	0.0	1.3169794
862	MDP0000577746	0.49472305	0.6102881	0.66006416	0.3819309	0.6761789	0.008839602	0.0	0.4367672
15	MDP0000793656	1.6846061	1.7616355	0.75931233	0.84216404	1.1201749	0.0	0.26029965	1.633179
631	MDP0000136998	0.6370188	0.6270695	0.54587793	0.18481301	0.6165779	0.0	0.22822566	0.58055097
583	MDP0000767260	1.7170748	1.7240303	2.5329828	1.6357392	2.396136	0.3310551	0.0	1.6127986
1192	MDP0000152323	0.83172715	0.73858154	0.774396	0.880636	0.92730093	0.012111119	0.0	1.5063047
12	MDP0000237097	0.31471366	0.5895315	0.44288504	0.5370303	0.4112279	0.0	0.16024013	0.48639733
1226	MDP0000134314	0.8512546	0.95106035	0.6811925	0.8769075	0.83500904	0.3681302	0.0	0.82735765
2350	MDP0000302491	0.76476276	1.7272838	1.3770008	1.098686	0.59349555	0.57200927	0.0	1.3497367
2333	MDP0000477220	0.27882475	0.62076396	0.5166503	0.5663802	0.1452717	0.0	0.19451702	0.74373674
650	MDP0000129011	0.6281931	1.2640886	0.8671647	1.0583253	0.55901957	0.38589004	0.0	1.0424718
1685	MDP0000145423	0.16013579	0.6993649	0.8019354	0.5222089	0.21042536	0.11550093	0.0	0.8286653
874	MDP0000233012	0.8795497	1.3929229	0.66657585	0.65045613	0.11737027	0.2900066	0.0	1.4419036
1212	MDP0000193377	0.25198942	0.6236192	0.697979	0.49781737	NaN	0.0	0.33685616	0.56955516
1034	MDP0000469526	0.45846957	0.75393623	0.52322835	0.0	0.3502876	0.08059083	0.059053775	0.73162836
1452	MDP0000143143	0.25458896	0.83619016	0.7318013	0.30757758	0.41893208	0.05347949	0.0	0.36907426
2184	MDP0000795863	0.77230805	1.6322665	1.300416	0.8321209	1.1574055	0.0	0.6140614	1.0203937
2242	MDP0000773166	0.22645894	0.40737578	0.484816	0.22871493	0.109582804	0.22753516	0.0	0.53239447
1408	MDP0000232493	0.29207066	1.0734084	0.6570045	0.503122	0.5222944	0.0	0.09890819	0.49930906
2413	MDP0000362929	0.74672467	0.8920418	0.36185023	0.41793388	0.46635658	0.27965564	0.0	0.7698091
1079	MDP0000303536	0.7524142	1.0032749	0.53537756	0.12718563	0.5092092	0.25272375	0.0	1.1321851
1669	MDP0000166304	0.1459096	0.654586	0.4132107	0.48506793	0.09486586	0.0	0.11438861	0.7424546
1952	MDP0000308011	0.45738903	0.6233573	0.6705469	0.6895539	0.36339822	0.39012435	0.0	1.0954659
2101	MDP0000203818	0.37139606	0.58173597	0.41459996	0.7998547	0.20500314	0.124698445	0.0	0.8750626
1884	MDP0000193810	0.51641273	0.5737835	0.3127067	0.54996383	0.5105085	0.0	0.23726279	0.56675076
872	MDP0000262910	0.34581888	0.8623043	0.6018416	0.4496157	0.41265178	0.0	0.40489286	1.1465691
974	MDP0000266289	0.73885566	0.7975503	0.47957838	0.47403997	0.46943665	0.0	0.5320176	0.7732448
1127	MDP0000296288	0.6078238	0.8891147	0.6181862	0.6015439	0.6354686	0.0	0.56619984	0.7102069
863	MDP0000577746	0.51713735	0.79526347	0.62840813	0.14276429	0.6939729	0.0	0.32344967	0.99602854
2615	MDP0000821699	0.29103732	0.75643486	0.50063074	0.43809068	0.77775127	0.0841711	0.0	0.887125
2504	MDP0000293886	0.1188801	0.49305284	0.27169895	0.27723533	0.25197843	0.0	0.15297472	0.61820465
1736	MDP0000272261	0.3792053	0.71936524	0.4743533	0.6245517	0.39560106	0.37578863	0.0	0.8666042
892	MDP0000267827	0.26597166	0.6948896	0.3537721	0.5747828	0.0916641	0.19270158	0.0	0.80709213
556	MDP0000265983	0.30465588	0.53566515	0.25014746	0.55137724	0.35082632	0.20671362	0.0	0.6584961
417	MDP0000137234	0.68736565	1.3858812	0.63081247	0.6738469	1.0003959	0.3614302	0.0	2.024377
1769	MDP0000245208	0.41814265	0.6357478	0.21130386	0.2543773	0.3051927	0.0	0.26687032	0.55338347
1409	MDP0000242357	0.053218618	0.26045558	0.26983652	0.22888224	0.20014684	0.0	0.07385227	0.5584533
2433	MDP0000166778	NaN	1.7784656	2.0174313	2.176663	2.384273	0.0	NaN	NaN
2374	MDP0000121713	NaN	0.50263846	0.13007483	0.7016912	0.29308316	0.0	0.1152477	0.63325447
1390	MDP0000802513	0.12656191	0.7398078	0.32429758	0.41746524	0.59560716	0.0	0.1804387	0.58752656
1983	MDP0000472001	0.0	0.5837581	0.38545287	0.6124892	0.5081357	0.121978626	0.045343067	0.88716567
2261	MDP0000296576	0.0	0.7687278	0.90169555	1.1080514	0.16592073	0.07542953	0.09975231	1.5407113
2195	MDP0000246192	0.0	0.7694144	0.42333627	0.11002078	0.35080823	0.035680085	0.10242877	0.5471657
1035	MDP0000908370	0.0	1.8679804	1.1810669	1.1420623	1.3154986	0.5476546	0.3187578	1.7721568
988	MDP0000217497	0.05754543	0.42784798	0.13260892	0.03795525	0.2738303	0.06234907	0.0	0.4092077
2590	MDP0000251669	0.24016826	0.43463522	0.37522095	0.064057894	0.5404559	0.0	0.15222928	0.6342313
