# Supplementary material for: Comparative Analysis of Predicted Plastid-Targeted Proteomes of Sequenced Higher Plant Genomes
Source: PLoS One. 2014 Nov 13;9(11):e112870. doi: 10.1371/journal.pone.0112870 (PMC4231079; doi:10.1371/journal.pone.0112870)
Supplement: File S5 — Plastid-targeted proteins shared between all species. Excel file containing the header information for the UCLUST50 analysis separated by species. Information is provided for the 737 Arabidopsis thaliana sequences shared in the USEARCH comparative analysis. (ZIP) [file pone.0112870.s005.zip › AF_8_Cluster_Expression_Data/Clusters_NologTransformation-18.txt]

Original row	Sample	0 DAA	14 DAA	25 DAA	35 DAA	60 DAA	87 DAA	132 DAA	146 DAA
61	MDP0000292954	0.71910125	0.35669804	0.0	0.17264801	0.48725823	0.35003096	0.5522575	0.30292684
2483	MDP0000248039	0.9044319	0.33982325	0.014970029	0.0	0.4132519	0.47733733	0.48763645	0.30523556
978	MDP0000303179	0.7678461	0.31123832	0.0970974	0.0	0.37462378	0.53329873	0.5716552	0.18861254
2274	MDP0000311291	0.83226377	0.5598045	0.0	0.14386444	0.5070448	0.7335502	0.4073601	0.3233532
1542	MDP0000231385	0.7202003	0.35300234	0.0	0.37973028	0.4287655	0.5517272	0.45929477	0.32260182
2218	MDP0000834642	2.037126	0.34104666	0.0	0.21559255	0.7426758	1.2324799	0.61133635	0.8568586
473	MDP0000463041	1.5709757	0.12840094	0.06856116	0.0	0.59725773	0.85813224	0.50120234	0.6765035
198	MDP0000165990	0.45807588	0.029344019	0.0	0.009961505	0.29220676	0.19159287	0.1186414	0.039498262
2352	MDP0000142103	0.56145006	0.16538103	0.0	0.25185785	0.27287036	0.27932945	0.40988332	0.3169532
542	MDP0000645706	1.3316575	0.36111918	0.0	0.2996439	0.33876482	0.9779124	0.6038315	0.8947295
495	MDP0000221147	1.4118589	0.2521074	0.0	0.10706299	0.12904383	0.39045015	0.8744329	0.5407452
1046	MDP0000692433	0.6767209	0.2773636	0.0	0.028477903	0.025528068	0.3279584	0.3370623	0.41810584
2010	MDP0000308095	1.7227455	0.5233863	0.0	0.064688005	1.1096339	0.6898535	0.937797	1.4363227
1911	MDP0000156049	1.4788021	0.28101155	0.37362018	0.0	0.55335647	0.49947062	1.1336529	0.74172443
1526	MDP0000299025	0.67083657	0.099167354	0.0	0.19451687	0.49310085	0.22157621	0.34136233	0.4607261
1325	MDP0000842189	1.0821747	0.17438537	0.0	0.5321735	0.4165285	0.34365094	0.55439854	0.570251
984	MDP0000853127	0.5592584	0.25104257	0.02703463	0.0	0.20168154	0.4734667	0.252407	0.51569104
102	MDP0000237113	1.1411909	0.057690356	0.0	0.25437212	0.18906987	0.8900496	0.20473382	0.6937345
569	MDP0000152263	1.2519815	0.0	0.30351084	0.28300497	0.2547592	0.5757769	0.6105847	0.86181474
140	MDP0000304104	0.9122369	0.21345833	0.29107526	0.0	0.48705837	0.32836732	0.7508019	0.6866854
1538	MDP0000195432	0.7415506	0.0	0.23208492	0.052051898	0.2437792	0.26254064	0.47502375	0.15738472
1309	MDP0000926540	0.78386503	0.24658665	0.0038997626	0.1519753	0.0	0.07279207	0.51586837	0.4645501
1501	MDP0000729319	0.93826073	0.11677973	0.0	0.24189982	0.72023207	0.09322395	0.4779114	0.34026372
136	MDP0000233640	0.4535162	0.11357129	0.0	0.24219574	0.35373467	0.25987038	0.37935337	0.14773022
796	MDP0000892408	0.78002197	0.20891705	0.0	0.27282467	0.44957575	0.22975764	0.539507	0.055317525
1652	MDP0000139886	1.3252019	0.0	0.3416278	0.40136445	1.2399116	0.82517356	1.066203	0.6404014
1218	MDP0000832968	0.8669638	0.0	0.302449	0.1166622	0.49515224	0.21772952	0.46550673	0.12136641
1601	MDP0000775390	0.53845173	0.0	0.103974156	0.06367124	0.20306103	0.10420473	0.62101704	0.22803038
639	MDP0000202307	0.52594477	8.599107E-6	0.1354901	0.13386263	0.16342641	0.26633948	0.4485789	0.0
248	MDP0000164582	1.6286384	0.0	0.72843355	0.049818147	0.11318321	0.55202794	0.82446176	0.69649166
204	MDP0000713715	0.8084207	0.0	0.3635823	0.124156974	0.45123324	0.3726609	0.38211143	0.6892958
2076	MDP0000525414	0.68073624	0.2916482	0.38782972	0.0	0.4136851	0.47128114	0.39340943	0.42229694
1851	MDP0000346576	1.1239858	0.5945588	0.13480027	0.0	0.46748242	0.4074969	1.1313015	1.1885898
1743	MDP0000130539	0.5317985	0.14459275	0.21380745	0.010756527	0.0	0.10806927	0.37763235	0.31453982
1632	MDP0000348818	0.5837937	0.28734687	0.13270995	0.009789842	0.0	0.18142027	0.44142362	0.45652163
1584	MDP0000155190	0.8949237	0.3438545	0.23876508	0.0	0.5792014	0.04130388	0.8037943	0.2117784
1796	MDP0000742177	0.89158386	0.7191382	0.06300528	0.0	0.23610589	0.35629264	0.7787487	0.64487284
2551	MDP0000157594	0.5898615	0.37031797	0.3191033	0.0	0.25534618	0.45229593	0.40918204	0.4968734
271	MDP0000259792	0.8005357	0.1451843	0.26803863	0.018001977	0.0	0.56847167	0.22265622	0.30155075
2428	MDP0000161139	1.030428	0.30231693	0.37160438	0.0	0.2531384	1.0191287	0.6016812	0.25242433
2198	MDP0000187560	0.9017162	0.7779979	0.09802935	0.0	0.47768158	0.88532084	0.75780475	0.6278469
2393	MDP0000205193	1.0448403	0.6177344	0.366315	0.22628164	0.0	0.59986633	0.66929245	0.5714175
2219	MDP0000308568	1.0711092	0.3323506	0.43153062	0.42093423	0.0	0.6778849	1.0203524	0.6716179
