# Supplementary material for: Comparative Analysis of Predicted Plastid-Targeted Proteomes of Sequenced Higher Plant Genomes
Source: PLoS One. 2014 Nov 13;9(11):e112870. doi: 10.1371/journal.pone.0112870 (PMC4231079; doi:10.1371/journal.pone.0112870)
Supplement: File S5 — Plastid-targeted proteins shared between all species. Excel file containing the header information for the UCLUST50 analysis separated by species. Information is provided for the 737 Arabidopsis thaliana sequences shared in the USEARCH comparative analysis. (ZIP) [file pone.0112870.s005.zip › AF_8_Cluster_Expression_Data/Clusters_NologTransformation-19.txt]

Original row	Sample	0 DAA	14 DAA	25 DAA	35 DAA	60 DAA	87 DAA	132 DAA	146 DAA
369	MDP0000849495	0.4673599	0.5153611	0.37429142	0.07583508	0.6287358	0.05912476	0.31266057	0.0
1560	MDP0000629515	0.59588915	0.7768836	0.2098149	0.17959206	0.6221555	0.3119973	0.43867448	0.0
1566	MDP0000332506	0.41869947	0.4241281	0.1468129	0.20476575	0.38882887	0.0	0.39718774	0.025616603
1727	MDP0000217226	0.45282978	0.5434234	0.06910078	0.22616227	0.38637128	0.03638929	0.34479436	0.0
1707	MDP0000074417	0.86495095	0.60823894	0.41528144	0.2624499	0.606935	0.15872647	0.5446311	0.0
415	MDP0000318891	0.7591086	0.50550944	0.3346308	0.120711386	0.5505835	0.14337309	0.53216946	0.0
1077	MDP0000207225	1.2605218	1.2403662	0.70709044	0.42557397	0.7583643	0.5156061	0.7374355	0.0
483	MDP0000122421	1.4636421	1.3925873	1.0285642	0.5432602	0.74936634	NaN	1.1001788	0.0
1064	MDP0000340822	0.57871234	0.58918685	0.40796256	0.09079957	0.48560554	0.4034668	0.6436652	0.0
63	MDP0000119748	1.1480237	1.1508366	0.89747816	0.0	0.97701085	0.80230373	0.81170255	0.25652286
1897	MDP0000119209	1.0505425	0.9211004	0.5554099	0.0	0.9696803	0.5704153	0.8631597	0.5550676
1496	MDP0000327231	0.99662155	1.346589	0.64143574	0.3321322	0.8676111	0.98884803	0.8031573	0.0
181	MDP0000184566	0.302102	0.3187564	0.16918245	0.0	0.393105	0.2661427	0.18504494	0.10791049
285	MDP0000293231	0.93748516	0.72979385	0.6219766	0.0	0.7937372	0.5877616	0.16610745	0.14192158
2041	MDP0000243650	0.7470871	0.6935101	0.30311292	0.0	0.31202292	0.34512624	0.13699675	0.18945375
1788	MDP0000148010	0.84466535	0.81966436	0.4030253	0.0	0.47236735	0.6179494	0.18961044	0.2427348
1637	MDP0000208604	1.1976392	0.6124701	0.74418485	0.39308494	1.1384358	0.76323223	0.62380546	0.0
1633	MDP0000640601	0.7465907	0.59586114	0.17318913	0.25553504	0.30104232	0.2680372	0.6618532	0.0
227	MDP0000499284	0.800491	0.70567006	0.0	0.08580551	0.27004063	0.11910197	0.7649208	0.07925413
1306	MDP0000263198	1.4197633	0.7558896	0.39956686	0.7727743	1.0685588	0.42832682	0.65841746	0.0
972	MDP0000267275	1.5309414	0.74068034	0.6723591	0.5099132	1.1271952	1.117687	1.1349145	0.0
1700	MDP0000307134	1.0989583	0.71162665	0.5384831	0.56481177	0.79368657	0.8317461	0.93297505	0.0
2521	MDP0000300321	0.92296505	0.66559887	0.44685778	0.2620128	0.38624433	0.6981875	0.77103454	0.0
1400	MDP0000594490	0.56430095	0.2142112	0.26828113	0.14155774	0.5552073	0.40390646	0.344092	0.0
425	MDP0000228456	1.0163773	0.9289795	0.74640965	0.37365454	0.3443776	0.6515841	0.8448055	0.0
2292	MDP0000838190	1.4334784	0.7992978	0.66152924	0.8130711	0.77209336	0.78739655	0.9574124	0.0
2312	MDP0000299718	0.62128615	0.76598936	0.5701466	0.24045247	0.28311536	0.51242447	0.66027516	0.0
947	MDP0000122076	0.8073504	0.7448489	0.4472346	0.60410184	0.56755716	0.594478	0.9282911	0.0
1698	MDP0000401512	0.54589	0.5339504	0.11557141	0.17209876	0.081922874	0.4164235	0.33995652	0.0
1839	MDP0000629143	1.1379646	0.5677982	0.8586973	0.2862405	0.3967486	0.3834848	1.080491	0.0
201	MDP0000312042	1.1853518	0.67274535	1.0378097	0.3369968	1.2088703	1.0839475	0.73981553	0.0
