# Supplementary material for: Comparative Analysis of Predicted Plastid-Targeted Proteomes of Sequenced Higher Plant Genomes
Source: PLoS One. 2014 Nov 13;9(11):e112870. doi: 10.1371/journal.pone.0112870 (PMC4231079; doi:10.1371/journal.pone.0112870)
Supplement: File S5 — Plastid-targeted proteins shared between all species. Excel file containing the header information for the UCLUST50 analysis separated by species. Information is provided for the 737 Arabidopsis thaliana sequences shared in the USEARCH comparative analysis. (ZIP) [file pone.0112870.s005.zip › AF_8_Cluster_Expression_Data/Clusters_NologTransformation-2.txt]

Original row	Sample	0 DAA	14 DAA	25 DAA	35 DAA	60 DAA	87 DAA	132 DAA	146 DAA
667	MDP0000343354	0.0	1.4032366	NaN	NaN	NaN	NaN	NaN	2.870549
2612	MDP0000202123	0.0	0.31412613	0.31556988	NaN	0.40918297	0.47722995	0.7730261	0.87653595
435	MDP0000138182	0.0	0.4525845	0.21984547	NaN	1.0508947	0.79933006	2.735685	2.9079087
167	MDP0000358372	0.0	0.10760437	0.08389998	0.24534075	0.17854723	0.05732678	0.46295327	0.57407945
1022	MDP0000182419	0.0	0.7806247	0.56337726	1.1767368	1.5951855	0.6130448	2.1240094	2.4147606
2276	MDP0000193605	0.0	0.3476534	0.20921253	0.3657771	0.35767052	0.3433194	0.62617236	0.8261233
2050	MDP0000905763	0.0	0.46680313	0.7094159	0.93386614	0.9695501	0.71544415	1.753976	2.2008693
159	MDP0000311835	0.0	0.13619371	0.30768597	0.41994694	0.2523572	0.056547258	0.7340522	1.1426625
1871	MDP0000700267	0.060013592	0.21493997	0.0338449	0.283476	0.4029686	0.0	0.7061175	0.8128424
1143	MDP0000900994	0.0	0.7036016	0.6188254	0.5662227	0.46646324	0.52343583	1.3344388	1.3440831
1617	MDP0000219180	0.0	0.3625385	0.25367957	0.31079388	0.28602862	0.4192054	0.63423985	0.8589046
1246	MDP0000293604	0.0	0.42643574	0.5519266	0.60258937	0.9283884	0.610572	1.031074	1.3477767
728	MDP0000269868	0.0	0.5758987	0.6990598	0.6690521	1.1018012	0.68008274	1.288443	1.4242208
1331	MDP0000121177	0.0	0.47910106	0.4574767	0.6849934	0.50386167	0.389018	1.2886869	2.7938316
377	MDP0000229424	0.0	0.54595923	0.24162464	0.44143933	0.40625966	0.6097834	0.7906803	1.2674975
737	MDP0000192364	0.0	0.46977508	0.751498	0.6840045	0.6558959	0.9936015	1.596626	3.0558298
2105	MDP0000138182	0.0	0.64854693	0.32963923	0.14271708	1.3386046	0.84173787	2.7905676	4.828256
2638	MDP0000700015	0.0	0.09926353	0.08338129	0.2686595	0.7475453	0.6506579	1.7859975	3.27785
106	MDP0000341930	0.0	0.3191885	0.46797204	0.54056287	0.6129292	0.8402928	1.0061455	2.0981226
999	MDP0000165223	0.0	0.22402921	0.43554425	0.46668875	0.51560926	0.6121198	0.74435765	1.5492489
557	MDP0000258402	0.0	0.28956175	0.3750909	0.31649673	0.119613685	0.33790168	1.1224952	2.1718953
1596	MDP0000088036	0.0	0.20216255	0.08949752	0.3186483	0.3990711	0.5403131	0.69941115	1.7246387
579	MDP0000715451	0.0	0.3429974	0.21390517	0.21919127	0.06254193	0.27724838	0.6386843	1.1426208
2166	MDP0000127758	0.0	0.70220786	0.6581866	0.86098605	0.8145809	0.8007491	0.97677875	2.5739412
1168	MDP0000823167	0.0	0.022661582	0.15224925	0.038510464	0.24946259	0.05782816	0.5698671	1.1521901
20	MDP0000477969	0.0	0.7134364	0.3029667	0.38966194	0.82378644	1.032567	1.1976697	2.1704555
1139	MDP0000746184	0.0	0.44614446	0.33222482	0.39706877	0.13797268	0.46835122	0.6718073	1.169921
218	MDP0000194779	0.0	0.3765809	0.14953627	0.074590325	0.33762625	0.14361194	0.63001674	1.4284903
2435	MDP0000517458	0.0	0.5568856	0.31612834	0.3560805	0.43352202	0.4497232	0.5688412	1.1874288
338	MDP0000276013	0.0	0.4501449	0.39176384	0.7150326	0.6555421	0.2102834	0.6847488	1.6661543
949	MDP0000530903	0.0	0.27589658	0.23948781	0.07203068	0.29132065	0.11963743	0.54589033	0.70870364
48	MDP0000269868	0.0	0.028001303	0.2768853	0.05995882	0.34339705	0.14899349	0.6458564	0.9283679
120	MDP0000252884	0.0	0.14494322	0.44609308	0.15722974	0.22600435	0.7255604	1.1340772	2.0192065
2373	MDP0000304685	0.0	0.56111497	0.52698785	0.4443378	0.35274434	0.6508726	0.7682845	1.2300472
1047	MDP0000734607	0.0	0.77552307	0.5090282	0.5670548	0.7483178	1.3214616	1.5560222	2.0441005
302	MDP0000192078	0.10106134	0.69899404	0.14335737	0.0	0.38837117	0.5167554	1.189452	2.57744
1302	MDP0000268228	0.0	0.18442744	0.040635042	0.30245903	0.16830409	0.36176497	0.36534408	0.72603905
1425	MDP0000147745	0.0	0.47688425	0.40514016	0.33995613	0.9207123	1.6689526	2.296806	2.9741619
1849	MDP0000212517	0.02584231	0.32353133	0.0	0.33207616	0.1948392	0.8707531	0.9430322	3.1779137
1982	MDP0000284209	0.0	0.46792838	0.5333631	0.5163251	0.45187262	0.7479997	0.6670729	2.2291422
1109	MDP0000314916	0.16842622	0.19980861	0.0	0.61173	0.9452296	1.0497086	1.3537247	2.1799872
642	MDP0000088105	0.1320442	0.14349066	0.0	0.32224602	0.34758067	0.5282756	0.602569	1.0646497
2172	MDP0000190266	0.22818059	0.24821511	0.0	0.13994817	0.014900242	0.22399093	1.0554152	1.9869367
960	MDP0000706778	0.30979648	0.5160403	0.0	0.10597962	0.2650358	0.46246034	1.1561455	1.939255
1465	MDP0000939377	0.049395077	0.08823457	0.0	0.23413709	0.19466354	0.21861379	0.4091186	1.8483282
1063	MDP0000136998	0.16219677	0.5009983	0.29585832	0.0	0.64209986	0.834852	0.96652746	2.910857
358	MDP0000257005	0.012733304	0.26751152	0.09055037	0.0	0.16438141	0.26021937	0.30740568	0.85972655
1011	MDP0000434629	0.0	0.065063216	0.24461426	0.3606411	0.13608964	0.49143577	0.42486313	1.1964015
1340	MDP0000231657	0.0	0.022655826	0.24523352	0.08765075	0.041327443	0.4311614	0.6572904	0.9801259
531	MDP0000153212	0.24916482	0.28818062	0.16585927	0.0	0.38135058	0.87106943	1.6774982	2.1422698
1336	MDP0000776959	0.03256589	0.0065337657	0.0	0.077006206	0.13472633	0.124606796	0.25049374	0.43926123
332	MDP0000139912	0.14509767	0.0	0.21761209	0.32010365	0.5186198	0.37482128	0.9956062	1.6006268
2524	MDP0000494181	0.19321236	0.37959546	0.0	0.36865553	0.61605096	0.7399358	0.71497685	1.4846517
606	MDP0000285617	0.052631065	0.0	0.023312233	0.00528548	0.4589157	0.73566085	1.1005458	2.4426177
2571	MDP0000189249	0.0	0.12035939	0.07580881	0.29930362	0.53344035	0.37387037	0.34361243	1.3331729
1188	MDP0000271707	0.0	0.06610677	0.12130949	0.16630945	0.57647973	0.6575466	0.78005934	1.1509076
59	MDP0000652341	0.02471866	0.0	0.5466282	0.5156349	0.41452524	0.5020048	1.2869977	1.7966611
391	MDP0000245896	0.16919944	0.34656852	0.17650889	0.0	0.4701137	0.029503599	0.90055794	1.469579
2250	MDP0000754791	0.08854613	0.13504931	0.0	0.031212874	0.2290915	0.54241616	0.54692775	0.9567997
224	MDP0000320196	0.074699745	0.0	0.12018297	0.0059560025	0.082398236	0.76647866	1.2845871	2.1650476
590	MDP0000153212	0.29426512	0.2730591	0.0	0.29277462	0.8192124	0.8987903	1.0675906	3.0356786
1341	MDP0000262756	0.28501832	0.0	0.19122386	0.3467254	0.23015049	0.8003074	1.0948988	2.1578703
752	MDP0000338339	0.17923212	0.0	0.31616592	0.33391148	0.19272159	0.6729041	0.83436227	1.7211523
350	MDP0000277733	0.0	0.46159586	1.0195676	0.7698693	0.65949804	1.3194023	1.4237734	2.1062596
786	MDP0000139910	0.30751893	0.026952088	0.0	0.19999503	0.57753485	0.34197766	0.95574427	2.3685713
349	MDP0000942272	0.23970923	0.14357847	0.0	0.16308777	0.44000545	0.18262182	0.78661066	2.2354066
2365	MDP0000252036	0.27868256	0.12892997	0.24709176	0.34299293	0.18468288	0.0	1.3271276	2.9741108
1599	MDP0000236472	0.119559705	0.2630369	0.36289093	0.23830953	0.0	0.62693965	0.70951813	1.2319171
755	MDP0000366847	0.0	0.32874435	0.21363883	0.3948307	0.20783028	0.3849526	0.31770834	0.9345656
727	MDP0000153023	0.0	0.036726493	0.3153413	0.537072	0.78067124	0.9213435	0.6780914	1.7745692
1252	MDP0000301072	0.24078973	0.133119	0.0	0.32474956	0.16614561	0.5829663	0.697021	1.2467386
711	MDP0000242052	0.036002524	0.36039287	0.0	0.12393256	2.3180544	2.2166324	2.8747118	4.134655
119	MDP0000144652	0.0	0.39776433	0.20304953	0.030652825	0.620152	0.52563584	0.676799	1.077378
2401	MDP0000259922	0.22877936	0.33719668	0.06460924	0.0	0.5270257	0.4415457	0.82034844	1.0880647
2464	MDP0000307358	0.0	0.07524606	0.0738861	0.09061966	0.37298274	0.47441298	0.45715514	0.69613266
807	MDP0000878522	0.0	0.23624359	0.15167606	0.57536346	1.1657164	1.533797	1.6593308	2.1694767
745	MDP0000288190	0.0	0.0035079613	0.15221845	0.21251494	0.108863555	0.41784248	0.49091232	0.6216675
652	MDP0000740788	0.0	0.6167801	0.6018093	0.6365475	0.77638113	0.94240487	1.1450702	1.3441811
2699	MDP0000791870	0.036653392	0.0	0.18708517	0.50681263	0.80324924	0.58605176	0.60165	1.8977789
1861	MDP0000272545	0.0	0.15654157	0.16033879	0.36249435	0.7893735	1.2589296	1.0574223	1.6719419
2472	MDP0000175066	0.0	0.3902868	0.27700382	0.3943198	1.276906	1.1497931	1.6543514	1.876145
2680	MDP0000225159	0.37398636	0.0	0.452753	0.43868122	0.7876983	1.2680429	1.584865	2.168977
1173	MDP0000542871	0.14256129	0.22906171	0.13119695	0.0	0.24406762	0.44064617	0.34237707	0.8779979
2256	MDP0000326334	0.4977444	0.22198974	0.0	0.07779773	0.6391121	0.52617335	1.5051681	2.1017656
1213	MDP0000143004	0.2147703	0.16134597	0.008059769	0.0	0.12672259	0.26929092	0.45817742	1.0160114
2203	MDP0000299718	0.6230256	0.0	0.4841608	0.45122457	0.4392985	0.60548675	1.2353404	2.6926212
14	MDP0000026449	0.16397545	0.0	0.16411744	0.23638593	0.04633936	0.31109124	0.42785257	0.9420123
450	MDP0000292315	0.08286484	0.0	0.22180702	0.056849033	0.00633601	0.15815987	0.40301436	0.84674823
100	MDP0000541405	0.21096632	0.074230656	0.035362605	0.13137218	0.0	0.20271707	0.43270195	1.2130376
1567	MDP0000436155	0.0	0.49832723	0.26803848	0.25841263	0.34670904	1.036534	1.6082481	1.5568088
1789	MDP0000120572	0.3213958	0.0	0.20858178	0.496071	0.5061089	0.8710938	0.74957854	1.585458
2640	MDP0000242151	0.2987211	0.13542388	0.37888604	0.099003896	0.0	0.46961957	0.89673454	1.5623
986	MDP0000262685	0.22382466	0.0	0.29032096	0.18565205	0.2899495	0.52956796	0.4705783	1.0798761
337	MDP0000862532	0.29992613	0.0	0.14302099	0.263206	0.5878964	1.8719947	2.2173104	2.7510839
548	MDP0000156002	0.2728886	0.0	0.017451558	0.0057357275	0.21937624	0.4312706	0.4813161	1.0319393
1406	MDP0000798830	0.53002465	0.054181494	0.34747404	0.33975324	0.0	0.4729673	1.0568234	2.0541456
1380	MDP0000309369	0.3973297	0.24216624	0.0	0.14775644	0.1101277	NaN	0.5677736	1.2066723
1038	MDP0000409577	0.07464798	0.0	0.20873149	0.035644177	0.08692033	0.010052368	0.40320855	0.7096348
506	MDP0000295671	0.072301425	0.0	0.13900949	0.43021977	0.06163587	0.19759752	0.5547881	0.8593824
18	MDP0000236328	0.0	0.43368044	0.33662382	0.36029804	0.5296634	0.59041536	0.29134104	1.7796046
252	MDP0000888428	0.0	0.4553133	0.5284708	0.29443637	0.26912612	0.7223009	0.60574853	1.1367176
2087	MDP0000279648	0.0	0.04515373	0.22871934	0.38609207	0.12521842	0.37915465	0.5166157	0.65543705
1223	MDP0000181421	0.49096015	0.052410174	0.0	0.4004189	0.744336	0.7299294	0.63541865	2.2711892
390	MDP0000215569	0.45903093	0.41728172	0.073274866	0.0	0.72128564	0.63286674	0.6438026	2.9798906
1307	MDP0000123571	0.123050205	0.20382503	0.0	0.35602528	0.18984145	0.44986892	0.21680668	1.0902376
633	MDP0000123665	0.45412105	0.26791367	0.15596731	0.40462562	0.0	NaN	NaN	1.3998356
493	MDP0000132595	0.21509732	0.0	0.13961786	0.2803504	0.17248306	0.3538877	0.30003074	0.8160378
2273	MDP0000899819	0.17542681	0.020336036	0.0	0.37591946	0.6830671	0.6101121	0.37111366	1.7619541
149	MDP0000939376	0.23956269	0.34162605	0.0	0.3246206	0.483725	0.5466048	0.2714656	1.6648058
1735	MDP0000209598	0.017350795	0.47398043	0.016852655	0.503129	0.0	0.26468083	0.47388396	1.3106843
996	MDP0000888527	0.037920743	0.07864468	0.10531358	0.0	0.022185596	0.06168102	0.08261394	1.1620333
396	MDP0000593523	0.17470461	0.27680823	0.31718653	0.3170108	0.34881863	0.0	0.5081271	1.1115842
1288	MDP0000195076	0.067755856	0.0	0.23796119	0.3192825	0.2362335	0.21700704	0.248303	0.81661737
1936	MDP0000304104	0.3964574	0.14302473	0.23412101	0.0	0.3252865	0.26323065	0.4715203	1.9227773
309	MDP0000222224	0.0749855	0.36012223	0.10938624	0.15024064	0.0	0.13230282	0.32029706	0.8669903
56	MDP0000558834	0.27885282	0.19756947	0.2706307	0.0	0.21752143	0.24211127	0.5857627	0.8760628
200	MDP0000262684	0.12504433	0.45992047	0.21182415	0.273348	0.0	0.23960407	0.5123034	0.98560226
403	MDP0000752918	0.22885832	0.20764591	0.012380044	0.14545596	0.20922637	0.0	0.30588055	1.705806
710	MDP0000514717	0.47022232	0.034726772	0.0	0.02617574	0.29579484	0.45733014	0.53905255	1.4005312
1857	MDP0000155096	0.15613818	0.16367915	0.25389826	0.2638139	0.0	0.4814419	0.31052682	0.89101297
2617	MDP0000430706	0.01290172	0.085624814	0.0	0.4211824	0.040052213	0.30477536	0.15899883	0.98785365
1395	MDP0000181139	NaN	0.40975723	0.0	0.517799	0.31585133	0.543653	0.25985977	1.744184
2634	MDP0000202123	0.38889822	0.41678452	0.022404728	0.21546975	0.24856968	0.0	0.40043727	2.282823
1924	MDP0000221477	0.40922195	0.055475086	0.29784322	0.011759754	0.0	0.23281907	0.50498843	1.7847466
394	MDP0000262555	0.095016904	0.52163684	0.0	0.18613268	0.2105743	0.46039015	0.3818554	1.0118476
2669	MDP0000264412	0.6585591	0.39760897	0.32686025	0.0	0.4110057	0.43551487	0.9562387	1.7758989
1498	MDP0000226339	NaN	0.0	0.35972986	0.45101374	0.2579926	0.09049609	0.35224485	1.3049161
1902	MDP0000230768	NaN	0.4022067	0.066884756	0.0	0.55707896	0.2734133	0.7192613	1.0481384
1806	MDP0000163464	0.2101331	0.0	0.24236077	0.16596888	0.05106901	1.9248832	2.4983983	2.918317
1198	MDP0000849292	0.024475532	0.0	0.16444157	0.4639727	0.03299123	0.461428	0.110862404	1.700058
2259	MDP0000145790	0.24931806	0.60349584	0.5180725	0.79354566	0.0	0.60976195	0.9267908	1.5807505
1042	MDP0000143678	0.0	0.4390693	0.25702825	0.44866797	0.31390837	0.78604704	0.62567353	0.99362427
830	MDP0000280711	0.0	0.8985373	1.0399787	1.4764098	0.75429374	1.5186033	1.4169767	2.4102073
884	MDP0000184208	0.11807404	0.38921776	0.0	0.3854081	0.110735625	0.42748538	0.43688715	0.79863364
1528	MDP0000300649	0.23877266	0.0	0.17228085	0.4226201	0.2832708	0.49201784	0.3481019	0.937271
1253	MDP0000515577	0.005085325	0.0	0.081293255	0.3189835	0.2413587	0.61097753	0.3968513	0.8123935
275	MDP0000394183	0.042360082	0.11201866	0.3037491	0.28066474	0.0	0.26092514	0.62972915	0.7060532
300	MDP0000277775	0.08628268	0.08241383	0.2763941	0.0	0.2633268	0.5571369	1.0344217	1.0269579
1337	MDP0000202256	0.4086007	0.09383001	0.08919183	0.0	0.15279761	0.15122934	0.2900713	1.6643354
1032	MDP0000817973	0.39631876	0.72319907	0.106580034	0.0	0.7986584	0.61597013	0.6239355	1.8652143
1621	MDP0000140406	0.0	0.13906448	0.20726714	0.09499967	0.16341121	0.02976829	0.040013738	1.170562
654	MDP0000758582	0.17454721	0.20446861	0.18629684	0.047948632	0.30435008	0.0	0.64455265	0.83538216
1721	MDP0000692967	NaN	0.42714375	0.31421605	0.0	0.45924363	0.036878888	1.0992476	1.3899482
2430	MDP0000173566	0.2756555	0.229678	0.30467817	0.12338133	0.0	0.14825422	0.39709437	1.0177467
273	MDP0000929403	0.65475	0.35628876	0.020108107	0.362234	0.48051584	0.0	0.7042655	2.2343528
2341	MDP0000806502	NaN	0.0	1.189557	1.0522642	2.4361188	2.5010488	2.1703246	4.1639743
1620	MDP0000121541	0.0	0.14283952	0.42920992	0.6009217	0.3185988	0.45541137	0.39153403	1.0539342
234	MDP0000186517	0.13709949	0.0	0.27980664	0.23372893	0.8159455	0.26228628	0.7596807	1.2344725
2383	MDP0000156361	0.18300621	0.0	0.008488977	0.038585816	0.35877433	0.18883616	0.7419918	0.7943784
1664	MDP0000421759	0.0	0.44816837	0.47425008	0.14401247	0.08317609	0.013470404	0.4286509	1.3411046
2557	MDP0000293683	0.35261866	0.29105517	0.20985164	0.04940272	0.0	0.6540455	1.446261	1.4972004
1779	MDP0000257799	0.29056606	0.05314419	0.0	0.12827207	0.39648706	0.68576425	1.0081995	1.0767705
878	MDP0000177378	0.0	0.37728056	0.13100205	0.08518959	0.22816283	0.2885286	0.41323552	0.57038707
2047	MDP0000252274	0.38925675	0.25894165	0.1708094	0.22777148	0.0	0.45716354	0.77671736	0.9668768
985	MDP0000813278	0.09202138	0.13412312	0.11449791	0.2615126	0.0	0.19389002	0.6615923	0.62377053
1205	MDP0000264614	0.56039965	0.3826983	0.5814467	0.8020993	0.0	0.40757975	0.7618155	2.0402946
296	MDP0000853845	0.8635262	0.014317477	0.29960588	0.7400743	0.33389482	0.0	1.1211779	2.4799836
2671	MDP0000305976	0.0	0.12548299	0.6001755	0.41771308	0.48754162	1.0030589	1.0898529	1.2550784
572	MDP0000239503	0.28087538	0.0	0.094347864	0.2540005	0.19134542	0.34474722	0.6108299	0.66789234
2224	MDP0000235597	0.0	0.25682932	0.32208204	0.40377778	1.9990064	2.0498097	2.3447785	2.888954
2653	MDP0000286595	0.17085876	0.16972686	0.0	0.266623	0.43465698	0.28225803	0.6543644	0.68485904
697	MDP0000143005	0.13199446	0.0	0.017881209	0.18460919	0.0068987296	0.3302522	0.7236497	0.6603931
1156	MDP0000177219	0.058649756	0.0	0.19211277	0.05997944	0.6612973	0.5770057	0.18879573	1.4450128
806	MDP0000299357	0.015160138	0.23878184	0.0	0.26567972	0.29960757	0.5667497	0.7258605	0.69932115
787	MDP0000211096	NaN	0.17358854	0.0	0.095730856	0.023369092	0.48376462	0.36632675	0.5910332
2302	MDP0000305417	0.11742259	0.4164686	0.26373813	0.0	0.19204308	0.5838304	0.6231752	0.814057
1940	MDP0000227396	0.19396459	0.1529724	0.0	0.31710964	0.41709393	0.8871491	0.5013202	1.0870981
1358	MDP0000317637	0.32663494	0.0	0.08500151	0.27007556	0.20451294	0.46836215	0.28721976	0.85245657
1228	MDP0000172287	0.6215339	0.26359373	0.0	0.20882659	0.7622542	NaN	0.44231457	1.7098306
1740	MDP0000805273	0.19166064	0.025126718	0.0	0.29442444	0.3106921	0.6570808	0.54948306	0.7967837
2484	MDP0000190843	0.21701755	0.17777522	0.0	0.48228076	0.3972627	0.6063764	0.6328885	0.8311426
699	MDP0000118774	0.20547588	0.13893859	0.104524694	0.0	0.51330656	0.5056633	0.3397035	0.9120853
268	MDP0000667089	0.5964356	0.062229816	0.13338181	0.0	0.27022088	0.761414	0.7569259	1.2929288
447	MDP0000193524	0.20400509	0.18068771	0.16299897	0.0	0.40606406	NaN	0.71777946	0.68911844
867	MDP0000791232	0.32839692	0.094965056	0.0	0.063742325	0.29846957	0.4424795	0.73668146	0.7692986
2586	MDP0000188157	0.5893213	0.1754594	0.30750686	0.0	0.5767604	0.5449742	0.95474404	1.2362523
2655	MDP0000302686	0.23889479	0.0	0.20898223	0.14901087	0.29721	1.0271364	0.21539554	1.725325
1070	MDP0000120881	0.9129901	0.0	0.025839945	0.47386116	2.4930735	2.4075968	1.8259841	4.013368
1179	MDP0000457057	0.34683576	0.3970446	0.0	0.0038905006	0.57243514	0.6718822	0.34964338	1.3253274
490	MDP0000524438	0.02813354	0.045461725	0.0	0.030171383	0.2062155	0.66454256	NaN	0.67828906
2339	MDP0000321344	NaN	0.66617405	0.0	0.40635166	1.8313435	2.5857732	0.98699784	3.9201705
946	MDP0000212398	0.5901739	0.0	0.3569371	0.49440566	0.7638996	0.60681295	0.7483556	1.3236679
1647	MDP0000558834	0.16430162	0.0	0.1610176	0.0031347594	0.0478548	0.0064572347	0.15201183	0.6399523
2676	MDP0000791870	0.47605854	0.1718774	0.0	0.45949754	1.2259392	1.0451455	0.5257587	2.1765363
1916	MDP0000189018	0.39419106	0.06862085	0.0	0.2321404	0.83125806	0.9030167	0.6884594	1.3306152
619	MDP0000243227	0.0	0.26360905	0.30562052	0.17917667	0.109558254	0.6412225	0.043197542	1.4089414
568	MDP0000134422	0.2302628	0.13177377	0.10344454	0.1950874	0.4424686	0.24093148	0.0	1.7453619
2514	MDP0000250382	0.41578084	0.2531159	0.17711823	0.2284309	0.26023388	0.0	0.33580196	1.4190334
2116	MDP0000233014	0.5684814	0.10291873	0.0	0.102924496	0.63645726	0.49368262	0.23894244	1.7875911
1141	MDP0000899408	0.39262688	0.47881404	0.19791152	0.19222568	0.0	0.07057647	0.5650492	1.2622604
2327	MDP0000148102	0.49050683	0.13096923	0.04940139	0.0	0.3383901	0.2853647	0.12621135	1.5882794
81	MDP0000307091	0.0	0.62815505	0.59146607	0.5100994	0.7885091	0.6915087	0.6843756	1.2369524
1981	MDP0000210511	0.0	0.8282967	0.9602862	1.1096426	1.2850443	1.828467	1.2927922	2.2526877
1322	MDP0000643216	0.0	0.19354686	0.38899148	0.45415467	0.2726113	0.71289825	0.49081796	0.8692895
566	MDP0000278323	0.60856086	0.3785707	0.0	0.13582528	1.094783	0.53248113	0.46099362	2.0839033
2123	MDP0000122981	0.6188641	0.089407	0.0	0.4465105	0.75383556	0.56924456	0.762004	1.2738317
992	MDP0000833769	0.0	0.5993206	0.58246857	0.5776524	1.8447568	1.1979508	1.0884489	2.2868302
994	MDP0000367345	0.35540527	0.38440487	0.0	0.2515295	1.7520483	2.0878682	1.2563221	2.6119578
2070	MDP0000220312	0.0	0.41094944	0.8835247	1.892271	3.7422361	3.488498	3.958236	4.743959
2313	MDP0000331298	1.0565782	0.58169293	0.12426428	0.08614011	0.0	0.22847773	0.8678016	2.6363974
1896	MDP0000159872	0.42748165	0.20694861	0.024697866	0.47719672	0.0	0.48161975	0.7405223	1.0078216
2559	MDP0000869624	0.30856082	0.0	0.16268589	0.40380195	0.12009974	0.16182339	0.38237363	0.78882086
90	MDP0000363995	0.0	0.26999912	0.39670014	0.6498266	0.6550438	0.6469955	0.31709293	1.2831881
926	MDP0000256567	0.0	0.7702439	0.859059	0.9848559	0.9518163	0.79990757	1.0914036	1.6252768
2633	MDP0000177786	0.0	0.8182471	0.95972675	1.2228606	1.6972787	1.7730861	1.1317086	2.5458443
482	MDP0000147150	0.0	0.99357134	0.30147249	1.0690289	1.1860793	1.27517	1.3936524	1.8274766
1244	MDP0000515505	0.0	0.490774	0.33361956	0.24352805	0.34165564	0.21460475	0.24172106	1.0475638
1446	MDP0000948518	0.22402936	0.23316427	0.2459558	0.13015167	0.4948059	0.0	0.2920018	1.0479254
1015	MDP0000253162	NaN	0.049694695	0.1874353	0.07396763	0.25347617	0.0	0.42383274	0.5147614
1311	MDP0000139362	0.5206983	0.87099886	0.028567439	0.0	0.226649	0.16057761	0.7384967	1.781519
408	MDP0000215990	0.9463309	0.32698488	0.27364153	0.0	0.9300501	0.26905447	0.36284184	3.0312064
476	MDP0000151939	0.0	0.7681463	1.0015049	1.0684355	0.5418897	0.7499277	0.73881435	2.0919647
2305	MDP0000936406	0.0	1.0570549	0.9095161	0.9939455	1.2770561	0.98321545	0.54923135	2.6991277
2693	MDP0000240690	0.0	0.0	0.06017361	0.05187588	1.6448647	1.3976297	0.2621862	2.730927
620	MDP0000183891	0.08466178	0.15612505	0.0	0.059923843	0.2911828	0.321856	0.2179713	0.42140612
2438	MDP0000847124	0.6919555	0.5971318	0.0	0.45276758	0.6199272	0.5398553	0.737798	1.2917777
1348	MDP0000895344	0.16476901	0.4213133	0.13998345	0.09721236	0.3991997	0.14053227	0.0	1.4627439
1458	MDP0000155744	0.6576597	0.4913905	0.14740494	0.0	0.7264351	0.5287718	0.57893133	1.4169713
397	MDP0000924863	0.37450317	0.0	0.21232896	0.24741633	0.82942253	0.47447005	1.5069596	1.3574173
21	MDP0000910069	0.65642595	0.05192532	0.27247658	0.0	1.2027045	0.7678546	0.8456221	1.7226886
1594	MDP0000236940	0.5638762	0.23568574	0.27864414	0.16778135	0.0	0.21061383	0.33299834	1.4367673
299	MDP0000175904	0.08657101	0.038222082	0.074757226	0.20514339	0.0	0.21794306	0.030945081	0.5489328
2565	MDP0000825994	0.07915075	0.003475192	0.0	0.019246101	0.32274553	0.6660492	0.33569294	0.6970822
2136	MDP0000192242	0.0	0.033589523	0.06919554	0.078540444	0.46357027	0.84853524	0.23882891	0.9580215
743	MDP0000514418	0.45524505	0.5315639	0.21280894	0.0	0.7662678	1.4559827	0.795277	1.6361214
660	MDP0000152552	0.30290982	0.0	0.15627198	0.6066418	0.25254488	0.65516806	0.3232417	1.0835246
2654	MDP0000124065	0.0	1.0859499	1.7202343	1.829346	3.0856986	2.467076	2.6501467	3.7516196
1280	MDP0000245208	0.21506651	0.11294214	0.15213643	NaN	0.35529974	0.21688275	0.0	0.99577355
405	MDP0000294430	0.05025853	0.13168289	0.0	0.06715942	0.24265864	0.24281736	0.07619484	0.39436823
1843	MDP0000143004	0.22517213	0.1134562	0.12916523	0.01383958	0.2937154	0.8454976	0.0	1.4010444
2642	MDP0000297622	0.096923254	0.32425418	0.14328979	0.0	0.5488593	0.3278737	0.07479495	1.046606
1131	MDP0000125037	0.8600449	0.0	0.3316467	1.0147601	0.35862732	0.6171307	0.6893005	2.0030193
2254	MDP0000308808	0.26663628	0.058416076	0.17816226	0.1910354	0.29317033	0.0	0.22630693	0.76297385
212	MDP0000567974	0.0	0.4426869	0.31078568	0.44653222	0.27952302	0.26780954	0.4084763	0.7801915
670	MDP0000233296	0.12164749	0.536248	0.25486672	0.0	0.44484922	0.025099507	0.23252998	1.2871913
1462	MDP0000535274	0.40528977	0.5979758	0.36121103	0.12215562	0.48665646	0.0	0.5384579	1.4197266
1290	MDP0000185253	0.36032388	0.0	0.3427007	0.03196549	0.1630933	0.08240945	0.0010313552	1.5380623
2675	MDP0000325672	0.54861265	0.5839504	0.13721725	0.0	0.68678045	0.5488441	0.30437905	1.494686
156	MDP0000287086	0.0	0.05358091	0.82611775	0.0791838	0.28060895	0.098293014	0.27120325	1.6060413
505	MDP0000251363	0.1750279	0.5928596	0.46722305	0.0	0.48631567	0.4121076	0.64109844	0.9887543
952	MDP0000667377	0.0	1.0593085	0.63214236	0.62904596	0.8722199	1.1326091	0.80636287	1.649161
780	MDP0000807177	0.38793698	0.06294272	0.25794154	0.0	0.44895905	0.062177267	0.13381968	1.265502
141	MDP0000276307	0.08486596	0.03196953	0.09037446	0.0	0.075023375	0.017649835	0.065827794	0.24739373
2126	MDP0000202123	0.4956778	0.28116867	0.2831371	0.0	0.23083434	0.55349886	0.53388315	0.8995501
264	MDP0000230534	0.2713687	0.3657408	0.21254997	0.07973835	0.0	0.27564472	0.3001467	0.7511456
1509	MDP0000280452	0.0	0.39952606	0.37395173	0.15367448	0.30679655	0.33431038	0.33926028	0.6706822
287	MDP0000087653	0.0	0.18960893	0.84571946	0.5652121	0.14143331	0.4971721	0.60158914	1.3846769
612	MDP0000258929	0.30663747	0.0	0.22900462	0.17033358	0.6336095	0.5788369	0.2447674	0.9975122
194	MDP0000155973	0.36430115	0.19688003	0.010502154	0.14934027	0.0	0.10891778	0.10130761	0.9761384
801	MDP0000329362	0.0	0.4926565	0.6672951	0.86954546	0.4751027	0.73369074	0.5864669	1.3487209
130	MDP0000155590	0.5941363	0.21627235	0.0	0.9004546	0.0976038	0.59184897	0.6559493	1.5379095
587	MDP0000330297	0.13806349	0.13720068	0.09000336	0.21287765	0.0	0.007011008	0.5430471	0.61255324
1931	MDP0000232265	0.3414584	0.34871167	0.15314595	0.037468195	0.0	0.073427536	0.40684235	0.8470865
1611	MDP0000291992	0.30726182	8.813138E-4	0.037103176	0.013547586	0.10392135	0.0	0.07190453	0.7264349
1120	MDP0000251174	0.4350935	0.4215746	0.09212352	0.11732397	0.116795115	0.0	0.48244596	1.0606195
2385	MDP0000273795	0.0	0.088251725	0.38272125	0.8900515	0.04634269	0.40822735	1.1805886	1.3583082
1852	MDP0000509428	0.40998402	0.5126522	0.41130126	0.57457054	0.0	0.4213595	1.1730976	1.2934449
126	MDP0000426029	0.857806	0.5234546	0.44526938	0.3629424	0.0	0.28692052	1.0922761	1.7407997
1643	MDP0000308808	0.3380255	0.1693536	0.0	0.13892078	0.13699862	NaN	0.32208315	0.4935275
1618	MDP0000312258	0.07385946	0.3170594	0.20761211	0.19855115	0.15469575	0.0	0.2913617	0.6052072
2130	MDP0000779346	0.0	0.3548824	0.21219653	0.19638616	NaN	0.13219957	0.29917097	0.51385105
1235	MDP0000628094	0.59545916	0.76432544	0.33780262	0.3233591	0.3010804	0.0	0.683041	1.6073498
2158	MDP0000320198	0.5155952	0.54078984	0.0	0.01105762	0.30098942	0.0076610562	0.31058118	1.3602368
1163	MDP0000152366	0.18769066	0.5181162	0.18771951	0.3262258	0.2806578	0.4896444	0.0	1.2773776
1676	MDP0000207167	0.58758765	0.26278105	0.31314322	0.0	0.32062235	0.20561355	0.41793516	1.0680157
968	MDP0000281005	1.2948127	0.24057052	0.0	0.1272779	0.6904907	1.0824615	1.4202138	1.9985024
179	MDP0000874800	0.3463153	0.39970246	0.0	0.15876237	0.022253336	0.24571241	0.38623866	0.7352864
78	MDP0000251363	0.35469168	0.2931577	0.03626049	0.074428305	0.76356316	0.0	0.292101	1.2877085
1284	MDP0000155723	0.86570233	0.6343009	0.5830088	0.94750756	0.0	0.32758814	0.5437642	2.4891431
925	MDP0000941044	0.0	0.9569381	1.0072515	1.1377779	1.0070704	0.5998882	0.73471034	2.196041
2258	MDP0000443324	0.0	0.758529	0.6639568	0.67027634	0.73611224	0.75412416	0.45924398	1.465967
2322	MDP0000147916	0.0	1.422267	1.7092291	1.6408354	2.7073622	2.5684404	1.2400938	4.066102
128	MDP0000298473	0.0	0.55874383	0.511716	0.43950272	1.2479621	1.1638583	0.6249893	1.6162508
545	MDP0000322171	0.0	0.7045483	0.64776623	0.1551669	1.4228909	1.3231215	0.7262958	1.9286157
1373	MDP0000130706	0.5444933	0.0	0.56981426	0.5499826	0.64046824	1.1377745	0.9269172	1.3253276
355	MDP0000274685	0.24364892	0.0	0.3161134	0.20448205	0.6570363	1.1772557	1.2927775	1.2823653
353	MDP0000301199	0.52367467	0.0	0.07843995	0.29205182	1.1480926	1.2887571	0.9766553	1.5858407
2054	MDP0000186074	0.0	0.5858439	0.63900113	0.84812355	1.4835178	1.4442474	1.0402564	1.8342072
45	MDP0000182032	0.0105856415	0.19610335	0.060477756	0.0	0.42986605	0.424982	0.53764665	0.5561945
2576	MDP0000202743	0.0	0.5618603	0.6199247	0.53124094	0.52003807	1.0375302	0.50024706	1.2710541
1118	MDP0000214235	0.0	0.4274447	0.77017295	0.75134814	0.67286825	1.3566781	1.4683247	1.5103092
656	MDP0000315206	0.0	0.19354972	0.07998861	0.20535253	0.8801383	0.82192147	1.6443893	1.2994548
348	MDP0000207588	0.2711783	0.09814536	0.0	0.3040481	1.0521337	2.051729	3.0010667	2.4404597
2307	MDP0000132668	0.0	0.14875399	0.10739477	0.39328885	0.6980664	0.47823343	0.65333515	0.7712408
1521	MDP0000253645	0.0	0.5582229	0.62523896	0.47668415	1.1033906	1.3099453	1.2223126	1.4310002
481	MDP0000269361	0.0	0.1086015	0.35529974	0.31573376	0.23030488	0.7760141	0.6258008	0.7736076
677	MDP0000149513	0.5199859	0.28525165	0.13181819	0.19463289	0.0	0.6584138	0.85670626	1.0044379
1930	MDP0000131706	0.0	0.19545287	0.44474256	0.3078962	0.39921325	0.43411952	0.8256692	0.7362142
1201	MDP0000355795	0.3158233	0.37171444	0.2634241	0.097360104	0.0	0.5606135	0.87868786	0.87803966
1826	MDP0000270526	0.56261927	0.33754012	0.0	0.21470717	0.51116085	0.7661238	1.1288506	1.0625446
2144	MDP0000948665	0.0	0.123807244	0.17596126	0.80946964	0.8324059	0.883447	1.2817355	1.2295275
799	MDP0000187247	0.29211038	0.0	0.01442339	0.24641675	0.6705269	0.78049344	0.7146111	0.8965231
2001	MDP0000214241	0.5862527	0.12607299	0.23182498	0.0	0.4502058	0.77272755	1.0249696	1.0550603
719	MDP0000121840	0.43582374	0.09112171	0.08184829	0.27215704	0.0	0.2674364	0.751731	0.8200642
442	MDP0000193905	0.42379838	0.0	0.1912085	0.13182902	0.27339652	0.21036293	0.21008301	0.74506134
266	MDP0000281005	0.44147328	0.18882485	0.0	0.44012502	0.4792817	0.947504	0.9354883	0.9948484
1953	MDP0000170189	0.027903635	0.3819528	0.61984193	0.39071345	0.0	0.5486678	0.16090561	1.3558048
1160	MDP0000509120	0.0	1.0973096	0.54735667	1.4432964	1.6767111	1.4335686	0.94548225	2.392269
2045	MDP0000179937	0.277043	0.22375059	0.0	0.114802726	0.5757356	0.56187934	0.6941877	0.71665674
1108	MDP0000312042	0.64294046	0.018344184	0.0	0.281269	0.79808044	0.71395576	0.7519749	1.1276146
1987	MDP0000662927	0.0	0.38528565	0.060182847	0.061357677	0.50697225	0.50937974	0.7460139	0.685141
1418	MDP0000898896	0.20420709	0.5039169	0.21198808	0.0	0.28692305	0.45714223	0.3455766	0.71399623
258	MDP0000340571	0.4953327	0.08942688	9.34423E-4	0.27058977	0.5564168	0.5485348	0.0	1.3213911
1117	MDP0000121129	0.0	0.70248544	0.1090487	0.3715823	0.42305523	0.58916146	0.46664783	0.9137452
2297	MDP0000366309	0.0	0.42658877	0.4403643	0.48981747	0.78060925	0.9765043	0.346768	1.2191336
2281	MDP0000314313	0.0	0.30018887	0.2582221	0.41772994	0.5865927	NaN	0.41876626	0.6584447
1456	MDP0000303340	0.0	0.14273064	0.071155444	0.039736196	0.27218053	0.16831894	0.5732793	0.4223384
1162	MDP0000318352	0.0	0.5802135	0.16279235	0.11245271	0.809722	0.6449081	0.18333673	1.2019974
1757	MDP0000232101	0.0	0.46194863	0.45215198	0.069079146	0.40289456	0.5906421	0.5176157	0.77049583
730	MDP0000141365	0.0	0.14622962	0.3701466	0.42850393	0.18660319	0.5235118	0.5790002	0.65249914
934	MDP0000130642	0.0	0.20742519	0.36599624	0.16243973	0.3414606	0.24473561	0.46280915	0.5084804
2651	MDP0000152101	0.0	0.85432285	0.98734426	1.4616069	1.5847415	2.0509403	1.8450824	2.1973107
1546	MDP0000431106	0.0	0.72463304	0.59221166	1.0726628	1.0100182	1.9143909	1.2528384	1.8062543
1514	MDP0000656178	0.15569453	0.04483416	0.10487721	0.0	0.43721703	0.5854536	1.069382	0.784865
769	MDP0000690530	0.0	0.31317922	0.32427052	0.3534056	1.1594181	0.876737	0.54524165	1.2206216
1203	MDP0000828610	0.007271473	0.36594287	0.0	0.23785983	0.34787625	1.1333671	1.1710227	0.9974838
2347	MDP0000252944	0.55756843	0.40458107	0.0	0.35609567	0.53061885	0.98520553	1.5254943	1.2256001
2679	MDP0000148978	1.7994393	0.3887729	0.0	0.42843825	0.6714283	1.0289236	1.688512	2.4538176
987	MDP0000770775	0.28114134	0.51216877	0.0	0.5201557	0.53545266	0.37175512	0.7189145	0.81019914
715	MDP0000289437	0.3602171	0.07721603	0.0	0.028937493	0.5104859	0.51005024	0.6014905	0.6728511
1125	MDP0000300013	0.33371538	0.25015092	0.0	0.054742914	0.27054855	0.72238374	0.8775851	0.76305723
109	MDP0000262756	0.0	0.045529384	0.07309668	0.33159286	0.8565383	0.57706875	0.8911571	0.8410453
2367	MDP0000237124	0.5959665	0.0	0.112518415	0.49922207	0.5374905	0.5207184	3.2677667	2.3386157
1754	MDP0000146106	0.4170678	0.2286097	0.0	0.5074704	0.43103743	0.464712	0.56523436	0.72925824
57	MDP0000138129	0.70261747	0.0	0.35958484	0.5935583	0.4404861	0.9586294	0.6470813	1.2177758
270	MDP0000189018	0.0	0.62286395	0.4628553	0.6895199	0.9619514	0.99342746	0.99172384	1.1292984
2248	MDP0000123097	0.012258292	0.2940947	0.0	0.33955443	0.2492965	0.31677747	0.35506713	0.46312097
577	MDP0000069575	0.4847183	0.0	0.28398982	0.07354815	0.50672656	0.89796054	0.8713533	0.93758106
2222	MDP0000749285	0.0	0.56760705	0.45465335	0.23271398	0.5687996	0.72152686	0.64982057	0.8265218
683	MDP0000179768	0.2070097	0.27321652	0.23982866	0.38601533	0.57686687	0.6343778	0.0	1.137091
1138	MDP0000293312	0.058204822	0.5982496	0.16845116	0.0	0.8114632	0.3891501	0.14799875	1.2231212
1342	MDP0000446336	0.0	0.10418473	0.41195157	0.20555463	0.7019304	0.8628062	0.564149	0.8509304
2064	MDP0000470633	0.6440148	0.035224654	0.090674736	0.1340051	0.0	0.55237865	0.30297896	1.0649626
2201	MDP0000253705	0.35276198	0.25361958	0.0	0.46655422	0.5426307	1.2809597	1.0844073	1.0730709
89	MDP0000210067	0.1579464	0.0	0.3338599	0.31069875	0.34297842	0.55515873	0.6506015	0.5999654
354	MDP0000593523	1.0975101	0.0	0.4161536	0.2632235	NaN	0.9589118	1.1091068	1.4425112
1480	MDP0000225609	0.22513033	0.020683624	0.049239844	0.093940884	0.104512535	0.1620841	0.0	0.4837261
2682	MDP0000308095	2.4204724	0.7152739	0.0	0.18038526	1.4259872	1.1229752	1.3836309	3.490018
463	MDP0000409577	0.0	0.31304798	0.6758869	NaN	1.2225368	1.0513897	0.20170052	1.7639561
