# Supplementary material for: Comparative Analysis of Predicted Plastid-Targeted Proteomes of Sequenced Higher Plant Genomes
Source: PLoS One. 2014 Nov 13;9(11):e112870. doi: 10.1371/journal.pone.0112870 (PMC4231079; doi:10.1371/journal.pone.0112870)
Supplement: File S5 — Plastid-targeted proteins shared between all species. Excel file containing the header information for the UCLUST50 analysis separated by species. Information is provided for the 737 Arabidopsis thaliana sequences shared in the USEARCH comparative analysis. (ZIP) [file pone.0112870.s005.zip › AF_8_Cluster_Expression_Data/Clusters_NologTransformation-20.txt]

Original row	Sample	0 DAA	14 DAA	25 DAA	35 DAA	60 DAA	87 DAA	132 DAA	146 DAA
64	MDP0000338285	0.20699316	0.41673246	0.0	0.17861	0.7777877	0.4394497	0.5184859	0.30017352
2684	MDP0000176747	0.20617583	0.31860018	0.0	0.0945336	0.61643386	0.21085176	0.47072154	NaN
2519	MDP0000169311	0.6141187	1.3343346	0.0	0.5953469	1.8772072	1.4163946	1.5195041	1.4501637
2246	MDP0000243283	0.15410902	0.23132476	0.0	0.025423642	0.42817	0.24484417	0.49702343	0.22903192
1137	MDP0000127808	0.16166718	0.2305472	0.0038225772	0.0	1.1625853	0.5983313	1.010299	0.78550005
426	MDP0000750535	0.1469937	1.1144794	0.0	0.37530807	1.2557492	1.0713123	1.0118049	1.0921582
731	MDP0000339664	0.3152133	0.27999464	0.2116688	0.0	0.5774785	0.41906393	0.55117714	0.45088553
598	MDP0000150985	0.39401397	0.572281	0.046588823	0.0	0.57148105	0.52920306	0.47849795	0.68890196
1951	MDP0000212593	0.3473713	0.4465851	0.09093554	0.0	0.44576746	0.20262097	0.43054405	0.50692725
963	MDP0000151903	0.43070278	0.4296044	0.28013328	0.0	0.6316848	0.34975123	0.63584495	0.65314555
1281	MDP0000525995	0.27097535	0.6368861	0.22144064	0.0	1.9359858	0.5938992	0.74460167	1.1725694
1147	MDP0000208065	0.0	0.49556473	0.10773908	0.23622242	0.8765997	0.34169066	0.44205102	0.7354047
24	MDP0000256797	0.0	0.696706	0.35490793	0.26929107	1.0504295	0.5353485	0.79246634	1.1097916
1492	MDP0000307451	0.0	0.37486318	0.210094	0.14940804	0.46024966	0.28842354	0.38003573	0.4426039
1076	MDP0000276307	0.32497707	0.5852224	0.06367831	0.2051798	1.1620826	0.0	0.6140547	0.6406636
643	MDP0000167016	0.42007715	1.0196203	0.27577	0.0	1.0504172	0.558984	0.44259542	0.7361743
477	MDP0000155747	0.0	0.43521422	0.19600652	0.0593811	0.5233578	0.43023023	0.32515103	0.6132074
2309	MDP0000222576	0.23304135	1.2991279	0.36376166	0.0	3.043216	0.98485273	0.66701007	2.5703359
784	MDP0000239328	0.00851941	0.55928934	0.40204883	0.0	3.9607017	1.1532925	0.96026266	2.339836
649	MDP0000159365	0.046030883	0.66703886	0.15548517	0.06387971	1.2329702	0.0	0.32018092	0.5239896
2038	MDP0000280075	0.451516	0.6146064	0.55964315	0.0	0.7693615	0.6472531	0.74127656	0.70796466
849	MDP0000176629	0.59172916	0.67022693	0.15947226	0.0	0.7656663	0.7383325	0.47917077	1.0077271
2342	MDP0000328568	0.29352343	0.1898024	0.11184073	0.0	0.6937259	0.38357195	0.24170376	0.6963715
1140	MDP0000558221	0.63613683	0.10473439	0.0	0.06583667	1.9824804	1.1093838	0.702546	1.6902065
1151	MDP0000166922	0.39199936	0.16370726	0.15372798	0.0	0.5774704	0.29110014	0.7305749	0.6814824
684	MDP0000231709	0.33478394	0.21938096	0.0	0.005609131	0.37934306	0.3988812	0.29100567	0.52013415
895	MDP0000768962	0.23719084	0.0848212	0.0	0.012816832	0.30975583	0.08240587	0.31797105	0.39378726
2133	MDP0000179711	0.31220993	0.43868336	0.0	0.27186605	0.5585926	0.3966266	0.24353981	0.6423055
842	MDP0000252977	0.07128837	0.0	0.19501409	0.22320336	1.2292988	0.5290305	0.46181053	0.7594661
1053	MDP0000215409	0.25370973	0.21924667	0.35077667	0.0	1.7865571	0.15437606	0.25683695	1.1762174
2027	MDP0000845788	0.356492	0.30836195	0.33233246	0.0	0.54827857	0.19344565	0.39848277	0.59104574
1444	MDP0000192960	0.32966894	0.74724483	0.2408433	0.0	1.3213	0.25558102	0.05106021	0.86568326
2286	MDP0000233546	0.0	0.2803279	0.47481623	0.21146889	1.2740761	0.13164128	0.6962765	0.77330554
602	MDP0000176743	0.81863326	0.0	0.36083344	0.4353461	1.9091506	0.9292833	0.96551806	1.3812748
1052	MDP0000231392	0.29995224	0.22832917	0.4245149	0.0	0.6504376	0.50448865	0.41753373	0.7688025
2017	MDP0000324144	0.29080692	0.0	0.40149713	0.3275943	1.3612448	0.72828925	0.80283326	0.83542323
585	MDP0000262910	0.18215653	0.24483764	0.51420575	0.0	0.71011674	0.3295715	0.45871687	0.66651386
2058	MDP0000299718	0.16674985	0.014116016	0.49161777	0.0	0.8785308	0.3625235	0.4098626	0.8016403
2584	MDP0000232004	0.10723607	0.4362974	0.4237835	0.0	0.7049106	0.24925381	0.26881066	0.43874794
326	MDP0000890776	0.6610813	0.72655976	0.39008078	0.0	0.88274866	0.5764071	0.31512123	1.4068389
669	MDP0000318352	0.4366414	0.031256128	0.1859992	0.0	0.6606577	0.27497312	0.27885735	0.3765596
614	MDP0000138643	0.2867491	0.08928253	0.04039642	0.114605926	0.6889149	0.05529336	0.0	0.54787683
1881	MDP0000119565	0.0	0.22589406	0.11347702	0.6101236	1.4818925	0.91846985	0.28493392	1.2357366
688	MDP0000231452	0.3921185	0.0	0.316733	0.19151019	0.83840597	0.5736562	0.31008992	0.66267014
1282	MDP0000217633	0.5019109	0.0	0.29747438	0.24414009	0.8266477	0.4212551	0.41291493	0.6773778
1308	MDP0000319910	0.34744835	0.47676933	0.27239543	0.37194106	0.9565681	0.0	0.3467239	0.82814413
