# Supplementary material for: Comparative Analysis of Predicted Plastid-Targeted Proteomes of Sequenced Higher Plant Genomes
Source: PLoS One. 2014 Nov 13;9(11):e112870. doi: 10.1371/journal.pone.0112870 (PMC4231079; doi:10.1371/journal.pone.0112870)
Supplement: File S5 — Plastid-targeted proteins shared between all species. Excel file containing the header information for the UCLUST50 analysis separated by species. Information is provided for the 737 Arabidopsis thaliana sequences shared in the USEARCH comparative analysis. (ZIP) [file pone.0112870.s005.zip › AF_8_Cluster_Expression_Data/Clusters_NologTransformation-21.txt]

Original row	Sample	0 DAA	14 DAA	25 DAA	35 DAA	60 DAA	87 DAA	132 DAA	146 DAA
65	MDP0000144583	0.2871855	0.21154717	0.0	0.22683977	0.31521383	0.11375981	0.61966634	0.53761137
2539	MDP0000836051	0.19363034	0.3454158	0.08138738	0.1788025	0.37476304	0.0	0.72655004	0.60352683
690	MDP0000757954	0.6969321	0.11053285	0.06972526	0.23498286	0.31813785	0.0	1.2456348	1.261137
398	MDP0000156411	0.79813457	0.31980702	0.70329654	0.49997163	0.8596181	0.0	2.0280106	1.9446235
1355	MDP0000182419	0.5836284	0.454107	0.0	0.47370997	0.87586087	0.10187407	0.82867104	1.069434
1464	MDP0000215990	0.8363876	0.60763985	0.0	0.49365196	0.77226686	0.13026261	0.8693632	1.0938588
68	MDP0000320742	0.57625103	0.6663751	0.21111134	0.2947771	0.80014765	0.0	0.8476242	0.8054049
956	MDP0000282387	0.40385824	0.26928994	0.0	0.020849587	0.22662093	0.13815913	0.671813	0.39483514
2167	MDP0000250923	0.2209219	0.30211914	0.0	0.006135658	0.30797523	0.14592609	0.44027457	0.3215428
1374	MDP0000261711	0.3665842	0.37913996	0.16211484	0.106812745	0.50560045	0.0	0.53448254	0.38570458
191	MDP0000243995	0.016543418	0.33687562	0.031817287	0.07549335	0.33737242	0.0	0.48546857	0.3872343
31	MDP0000359821	0.3911746	0.43581596	0.29491097	0.31776163	0.2899004	0.0	0.7797719	0.48450333
953	MDP0000652326	0.04997016	0.22449104	0.10868732	0.0	0.284112	0.06316069	0.65664524	0.29498428
1339	MDP0000139551	0.7066879	0.36442363	0.30572417	0.010747651	0.3899641	0.0	0.79686385	0.52073103
939	MDP0000170524	0.4375964	0.16299622	0.18486656	0.0	0.20358413	0.14774403	0.6296152	0.42742422
1029	MDP0000338280	0.35659382	0.3697491	0.49910027	0.17706347	0.39567965	0.0	0.6527757	0.5859939
1648	MDP0000241481	0.5249998	0.55115026	0.5049338	0.0	0.24030192	0.036704697	0.7892131	0.68323654
177	MDP0000712512	0.31561285	0.22823623	0.07030163	0.0	0.19052929	0.039866526	0.30779934	0.15891057
1027	MDP0000136590	0.27486226	0.36972713	0.25945824	0.0	0.35325333	0.040319156	0.32586402	0.42971486
318	MDP0000243419	1.4662142	0.8958059	0.4529548	0.33829814	0.6872976	0.0	1.0731637	0.93991935
858	MDP0000295064	0.49878603	0.4189497	0.13625427	0.0	0.23166974	0.119263165	0.37265626	0.48354766
469	MDP0000663500	0.3071199	0.3927008	0.094172105	0.17688899	0.27048582	0.0	0.2752102	0.46692297
750	MDP0000275533	0.43599918	0.3681646	0.04278288	0.15915163	0.0	0.08821888	0.46528876	0.46938223
1583	MDP0000301800	0.675393	0.33537686	0.33861452	0.3590121	0.4736712	0.0	0.7631364	0.33493897
71	MDP0000185506	1.0014516	0.92826235	0.88104373	0.88342524	1.0070461	0.0	1.0492274	1.2341158
837	MDP0000207423	0.31541026	0.30209416	0.3907258	0.30126426	0.19247569	0.0	0.62076116	0.41634566
1319	MDP0000223570	0.35688245	0.004530298	0.20537789	0.21887803	0.38141912	0.0	0.4330761	0.5165824
1568	MDP0000164177	0.2928983	0.02522677	0.19727054	0.11304821	0.4471487	0.0	0.40860406	0.35935172
2190	MDP0000244814	0.42697197	0.07551897	0.21577574	0.0	0.47158566	0.11244969	0.52891105	0.29146218
1098	MDP0000874828	0.82532305	0.40431795	0.62262386	0.0	0.629108	0.06911193	0.5675667	0.8233256
768	MDP0000182020	0.83310336	0.45592353	0.7666891	0.3794675	0.58251023	0.0	0.67190415	0.84273654
