# Supplementary material for: Comparative Analysis of Predicted Plastid-Targeted Proteomes of Sequenced Higher Plant Genomes
Source: PLoS One. 2014 Nov 13;9(11):e112870. doi: 10.1371/journal.pone.0112870 (PMC4231079; doi:10.1371/journal.pone.0112870)
Supplement: File S5 — Plastid-targeted proteins shared between all species. Excel file containing the header information for the UCLUST50 analysis separated by species. Information is provided for the 737 Arabidopsis thaliana sequences shared in the USEARCH comparative analysis. (ZIP) [file pone.0112870.s005.zip › AF_8_Cluster_Expression_Data/Clusters_NologTransformation-22.txt]

Original row	Sample	0 DAA	14 DAA	25 DAA	35 DAA	60 DAA	87 DAA	132 DAA	146 DAA
66	MDP0000182948	0.6730276	0.29169878	0.20719996	0.62254363	0.7336373	0.49617988	0.31289044	0.0
2592	MDP0000179145	1.2813045	0.62625545	0.7951044	1.4980224	1.4590232	1.1388149	1.0497216	0.0
428	MDP0000247149	0.84897256	0.51220214	0.6136719	0.76950383	0.8881114	0.70283777	0.44163257	0.0
1589	MDP0000257415	0.72266686	0.19566552	0.4441545	0.60506374	0.5478606	0.33163235	0.37324765	0.0
1329	MDP0000893240	1.7057228	0.6616704	0.96433145	1.6158957	1.1893424	0.71912485	0.8803827	0.0
1883	MDP0000125011	0.6356155	0.12261823	0.4851897	0.6051286	0.7740392	0.27530497	0.3563949	0.0
1106	MDP0000139886	0.6775189	0.37782812	0.63793266	0.6034596	0.6761022	0.26896825	0.39402103	0.0
1844	MDP0000140146	0.6110283	0.33653477	0.49408737	0.80420625	0.5387548	0.48401412	0.19283007	0.0
3	MDP0000672487	0.7431607	0.32609957	0.34389907	0.7902336	0.5437137	0.24557433	0.6134506	0.0
389	MDP0000328000	1.6266929	0.31322142	1.688215	1.5368981	1.3138549	0.33165094	0.7821505	0.0
2085	MDP0000185340	1.0883216	0.0	0.5832037	0.85152096	0.51586574	0.12372833	0.25305024	0.07528116
2359	MDP0000174854	1.1973518	0.37892467	0.21771266	1.4868071	0.66858876	0.19598804	0.6393245	0.0
2485	MDP0000651183	0.8027517	0.11553045	0.42213702	1.2923118	0.48654732	0.0	0.30528164	0.0028229114
2107	MDP0000327504	0.7020191	0.63826275	0.5774492	1.3755698	0.65997154	0.54356325	0.41907692	0.0
2629	MDP0000311914	0.9269533	0.7884191	1.4272921	1.9276165	1.2911742	1.0616406	0.89788544	0.0
375	MDP0000319331	0.24503647	0.08764023	0.02231701	0.24152368	0.0855937	0.11038406	0.049279403	0.0
2160	MDP0000433459	1.8214816	0.5450723	0.5399582	1.2128999	0.49437636	0.79207236	0.9715445	0.0
294	MDP0000144652	1.2563679	0.53654045	1.232448	1.7905177	1.0974633	1.6570858	1.1907429	0.0
2479	MDP0000145846	0.70723444	0.37026423	0.34591317	0.6681981	0.5297499	0.79303926	0.43768147	0.0
176	MDP0000913332	0.2703113	0.12161288	0.2370299	0.43320554	0.06874909	0.20628332	0.23240423	0.0
1225	MDP0000194319	0.5701844	0.68531513	0.124045566	1.3803777	0.89184767	NaN	NaN	0.0
2434	MDP0000273495	0.7907703	0.95330215	0.823762	1.4184457	0.7878599	1.0619388	0.5498206	0.0
1646	MDP0000167786	1.0053972	0.8648723	0.52685523	0.9623847	0.60360926	0.64736676	0.96791613	0.0
1834	MDP0000825115	NaN	0.6193455	0.23248519	0.9425524	0.27667195	0.31191972	0.3462935	0.0
2015	MDP0000138182	0.29511115	0.15682437	0.123444326	0.23136197	0.17500018	0.19349994	0.0	0.02647836
497	MDP0000350579	2.9373953	1.2548324	1.7595131	1.7711592	1.012946	2.0481124	1.2993037	0.0
2360	MDP0000156412	0.42800164	0.3413592	0.6012938	0.9820227	0.30903816	0.569946	0.1383154	0.0
504	MDP0000172467	0.39667794	0.2875808	0.46187207	0.6955124	0.19778572	0.55750847	0.39058766	0.0
1892	MDP0000926393	1.3971742	1.2659532	1.3240386	1.8708919	1.4439341	2.0856793	0.5930226	0.0
434	MDP0000310321	0.39587402	0.21193328	0.2747312	0.32127938	0.076404616	0.29544792	0.23543376	0.0
1663	MDP0000233286	1.0846368	0.6457944	0.4810974	0.962862	0.06161626	0.39855334	0.2733285	0.0
973	MDP0000172510	0.37554565	0.25363746	0.45342124	0.6493917	0.1382582	0.32129493	0.0	0.03903031
2183	MDP0000260339	0.4885394	0.29747635	0.23025577	0.9524265	0.3041193	0.62542605	0.0	0.10259024
1516	MDP0000175173	0.74089634	0.78522503	1.044548	1.5663909	0.47882837	1.2785017	0.35422868	0.0
628	MDP0000750374	0.9048522	0.3301904	0.4963785	0.788001	0.0	0.5740663	0.42569113	0.11088693
1236	MDP0000122611	0.28085926	0.23265308	0.11764389	0.644967	0.3792283	0.6046118	0.1924224	0.0
413	MDP0000272113	0.2908713	0.0	0.44603097	0.5590965	0.17693827	0.2951264	0.16688344	0.08057733
2241	MDP0000185626	0.5233929	0.049550626	0.32013023	0.36296675	0.0	0.30284432	0.072256766	0.030483942
2205	MDP0000890776	0.8437956	0.34825295	0.7867681	0.5687769	0.5729139	0.88841105	0.47192052	0.0
