# Supplementary material for: Comparative Analysis of Predicted Plastid-Targeted Proteomes of Sequenced Higher Plant Genomes
Source: PLoS One. 2014 Nov 13;9(11):e112870. doi: 10.1371/journal.pone.0112870 (PMC4231079; doi:10.1371/journal.pone.0112870)
Supplement: File S5 — Plastid-targeted proteins shared between all species. Excel file containing the header information for the UCLUST50 analysis separated by species. Information is provided for the 737 Arabidopsis thaliana sequences shared in the USEARCH comparative analysis. (ZIP) [file pone.0112870.s005.zip › AF_8_Cluster_Expression_Data/Clusters_NologTransformation-23.txt]

Original row	Sample	0 DAA	14 DAA	25 DAA	35 DAA	60 DAA	87 DAA	132 DAA	146 DAA
288	MDP0000262684	1.4181856	0.5182962	0.6114666	0.0	0.95392776	0.7902042	0.07362022	1.1619364
1918	MDP0000272050	1.3707452	0.08284097	0.51621085	0.037614815	1.0383168	0.11869288	0.0	1.0611302
2591	MDP0000240690	0.5134692	0.13984312	0.0102859875	0.0065933443	0.58483213	0.042659994	0.0	0.44184
1119	MDP0000172158	0.6521078	0.43609273	0.10007936	0.05519868	0.80719954	0.09697809	0.0	0.7632224
2503	MDP0000218451	0.57456434	0.34644908	0.16810742	0.075612165	0.6909044	0.011218211	0.0	0.501759
704	MDP0000183546	0.51732266	0.29813153	0.041665833	0.027286103	0.5647318	0.0	0.13269693	0.5204448
749	MDP0000266964	0.6916762	0.40005428	0.29287276	0.0	0.7176098	0.34663668	0.24384776	0.46424496
1606	MDP0000226967	0.6384812	0.07604621	0.05174962	NaN	0.51280844	NaN	0.0	0.25553578
1238	MDP0000169071	0.78479475	0.31424633	0.3685556	0.0	0.77363205	0.45636445	0.42371544	0.6454148
1347	MDP0000184081	0.8177315	0.41338298	0.059029177	0.0	1.0994277	0.41949746	0.17926933	0.4479795
942	MDP0000161311	0.9082214	0.5921375	0.1410812	0.39485046	0.961275	0.56973165	0.0	0.9967855
1773	MDP0000248806	0.5049019	0.436925	0.0	0.17488699	0.6946375	0.15223238	0.14211142	0.398417
1239	MDP0000231527	1.3322357	0.779372	0.5502383	0.4093324	1.073796	0.12076611	0.0	0.6874295
1436	MDP0000129396	0.6163799	0.26376593	0.052918572	0.29801992	0.5268595	0.0	0.057986602	0.6230618
591	MDP0000312258	0.2037405	0.2304286	0.12250575	0.099501915	0.5474383	0.0	0.001211453	0.4091572
772	MDP0000131032	0.46738303	0.13912022	0.1725769	0.0	0.5062683	0.23385252	0.18495795	0.18448903
744	MDP0000231672	0.7858627	0.7019557	0.2811466	0.15327632	0.505629	0.20509028	0.0	0.5073466
1080	MDP0000338285	0.6139944	0.3071195	0.17481919	0.27039358	0.6797559	0.25280243	0.0	0.17906398
2529	MDP0000565690	5.0835814	2.2267935	2.7475789	1.7082807	5.422816	0.45536685	0.0	1.4782019
2475	MDP0000151239	1.5077266	0.70861936	0.0	0.24399966	1.3650718	0.98964095	0.026170334	0.44326556
1257	MDP0000357502	0.70197487	0.5246638	0.19267915	0.35158804	0.4896444	0.17520551	0.0	0.36007038
2243	MDP0000863498	0.21273163	0.13454884	0.13335203	0.15177995	0.23152004	0.024964625	0.0	0.14710243
2685	MDP0000853274	0.77263385	0.5236919	0.6913127	0.54474455	1.3155783	0.5590426	0.0	0.7003032
1598	MDP0000827219	2.3875852	1.0881598	1.2074832	1.4428234	2.7414	1.7457526	0.0	1.0090122
295	MDP0000177778	0.48028705	0.48267344	0.08064482	0.12892242	0.33450422	0.037644807	0.0	0.20350245
2278	MDP0000289822	0.8020935	0.12112606	0.3553468	0.5551201	0.78663784	0.33417726	0.0	0.368712
1957	MDP0000822827	0.2796409	0.16453195	0.17926554	0.22078644	0.22743836	0.1511327	0.0	0.21255946
92	MDP0000781028	0.5454796	0.2981458	0.17684639	0.4568904	0.73854125	0.44956884	0.0	0.27783492
1725	MDP0000300649	0.38416228	0.14277269	0.14483637	0.36833167	0.35474735	0.167369	0.0	0.3037101
821	MDP0000122104	1.0144465	0.762487	1.1357702	0.60776293	1.2228439	0.4441611	0.0	0.70328665
559	MDP0000266334	0.6432857	0.36168024	0.30044237	0.330418	0.29358628	0.23019624	0.0	0.5183327
1880	MDP0000295064	0.23372732	0.13454884	0.13335203	0.2852697	0.5325714	0.2707624	0.0	0.30000547
