# Supplementary material for: Comparative Analysis of Predicted Plastid-Targeted Proteomes of Sequenced Higher Plant Genomes
Source: PLoS One. 2014 Nov 13;9(11):e112870. doi: 10.1371/journal.pone.0112870 (PMC4231079; doi:10.1371/journal.pone.0112870)
Supplement: File S5 — Plastid-targeted proteins shared between all species. Excel file containing the header information for the UCLUST50 analysis separated by species. Information is provided for the 737 Arabidopsis thaliana sequences shared in the USEARCH comparative analysis. (ZIP) [file pone.0112870.s005.zip › AF_8_Cluster_Expression_Data/Clusters_NologTransformation-24.txt]

Original row	Sample	0 DAA	14 DAA	25 DAA	35 DAA	60 DAA	87 DAA	132 DAA	146 DAA
73	MDP0000196450	0.65247804	0.47422978	0.42044947	0.45755336	0.0	0.3873224	0.40774518	0.6349001
757	MDP0000141887	0.8790135	1.035827	0.7613152	0.96225494	0.0	0.69656986	0.7382235	1.2636377
480	MDP0000695032	0.5313152	0.41120696	0.3594803	0.61760646	0.0	0.49203214	0.4854585	0.7331782
722	MDP0000476376	0.63749504	0.6168391	0.31711668	0.5498514	0.0	0.63437456	0.7038459	1.0064309
1392	MDP0000835812	0.73765284	0.74025315	0.48918024	0.62621135	0.0	0.5370545	0.74118745	0.649748
1222	MDP0000832628	0.6704759	0.24217829	0.366412	0.45263615	0.0	0.3836633	0.29135495	0.5207736
1867	MDP0000293492	0.5390664	0.33780834	0.19546638	0.24533539	0.0	0.43713868	0.16828312	0.52472425
903	MDP0000159873	1.0242828	0.42001712	0.29565698	0.73559827	0.0	0.31961644	0.7677548	0.735012
2399	MDP0000439422	1.0025138	0.3645766	0.39603165	0.9104063	0.0	0.82993317	0.8095363	0.7353772
1043	MDP0000342757	0.84178823	0.59050536	0.36636692	0.5999742	0.0	0.58539355	0.65044844	0.44342077
1762	MDP0000132286	0.46485993	0.2149287	0.17556858	0.34193668	0.0	0.13156404	0.3586634	0.2434284
1495	MDP0000124417	0.90787655	0.19051225	0.4484627	0.5005057	0.0	0.15713456	0.5603082	0.65000176
1039	MDP0000296003	0.88252246	0.07510844	0.24187174	0.5908431	0.0	0.089306936	0.5069614	0.6797932
439	MDP0000274912	0.81518716	0.5436548	0.5340497	0.49509186	0.0	0.5589313	0.39220434	0.3708231
514	MDP0000251794	0.7485092	0.4025493	0.3268465	0.31344938	0.0	0.31525505	0.57918644	0.25928065
935	MDP0000797241	0.54132044	0.43934342	0.38453716	0.4952236	0.0	0.59444547	0.41271687	0.3417619
1574	MDP0000155558	0.87570614	0.49357453	0.3407383	0.63561416	0.0	0.38564798	0.5580697	0.17117772
2423	MDP0000253075	0.6396496	0.46332642	0.3854093	0.12727948	0.0	0.45735195	0.4835457	0.47650743
502	MDP0000224533	0.573251	0.25836965	0.39143318	0.24462776	0.0	0.5321483	0.5680447	0.35655862
534	MDP0000315678	0.6915845	0.14884163	0.39148602	0.3097525	0.0	0.54829675	0.49013966	0.29388204
461	MDP0000161383	1.2606833	0.42288566	0.7565503	0.42515123	0.0	0.62144154	0.9071885	0.38611484
1502	MDP0000641885	0.68805367	0.32303193	0.263597	0.24503487	0.0	0.2502987	0.6443838	0.20911688
1167	MDP0000716032	0.6064008	0.31070304	0.66773874	0.58474576	0.0	0.5257499	0.701546	0.45512813
661	MDP0000142022	0.541142	0.39404812	0.27168116	0.15187499	0.0	0.5663342	0.52458525	0.48608768
178	MDP0000319110	0.7924414	0.14889872	0.28652447	0.47000518	0.0	0.21354213	0.9565052	0.40196735
754	MDP0000294971	0.82545525	0.11936767	0.03359423	0.47182068	0.0	0.1536666	0.6516974	0.17781931
431	MDP0000891532	0.5530911	0.39857644	0.6922531	0.39450732	0.0	0.47312963	0.5718052	0.37203714
487	MDP0000266669	0.521932	0.4417834	0.75009674	0.4902916	0.0	0.5682908	0.66077477	0.53676075
