# Supplementary material for: Comparative Analysis of Predicted Plastid-Targeted Proteomes of Sequenced Higher Plant Genomes
Source: PLoS One. 2014 Nov 13;9(11):e112870. doi: 10.1371/journal.pone.0112870 (PMC4231079; doi:10.1371/journal.pone.0112870)
Supplement: File S5 — Plastid-targeted proteins shared between all species. Excel file containing the header information for the UCLUST50 analysis separated by species. Information is provided for the 737 Arabidopsis thaliana sequences shared in the USEARCH comparative analysis. (ZIP) [file pone.0112870.s005.zip › AF_8_Cluster_Expression_Data/Clusters_NologTransformation-25.txt]

Original row	Sample	0 DAA	14 DAA	25 DAA	35 DAA	60 DAA	87 DAA	132 DAA	146 DAA
76	MDP0000154727	0.59320486	0.456379	0.76833546	0.45985496	0.0	0.28938544	0.77181566	0.15561594
898	MDP0000537022	NaN	0.0	0.09252747	NaN	NaN	NaN	0.0788142	NaN
1971	MDP0000295963	0.30678946	0.085993156	0.3124296	0.1253441	0.0	0.10113205	0.3762045	0.12745582
113	MDP0000223076	0.32189795	0.14470693	0.5505415	0.0	0.006991497	0.17721908	0.3897827	0.01717491
2052	MDP0000228070	0.51753485	0.07930753	0.45949516	0.1646808	0.0	0.25965434	0.32958505	0.10061582
1438	MDP0000039653	0.36413065	0.0214875	0.31501493	0.15674877	0.117039666	0.013897494	0.2886767	0.0
1365	MDP0000233279	0.7513934	0.0	0.4482198	0.06245662	0.11138517	0.04223315	0.80405706	0.1187545
2600	MDP0000868088	0.5601897	0.21330272	0.33399647	0.30177876	0.06947796	0.10765242	0.416906	0.0
1523	MDP0000413406	1.419119	0.27116877	1.0521117	0.9208211	0.3139492	0.36883587	0.786939	0.0
372	MDP0000319907	0.47647873	0.26430398	0.38612628	0.35498983	0.16808553	0.0	0.4126228	0.04988344
2450	MDP0000230933	0.8907399	0.20348631	0.64301294	0.14320694	0.4485611	0.0	0.6553062	0.12654726
1093	MDP0000187753	0.77534735	0.40032834	0.87813896	0.37266517	0.58777684	0.0	0.90436155	0.03951282
1177	MDP0000279573	0.5724544	0.12474624	0.37079236	0.35044408	0.0	0.2667684	0.24750847	0.054215282
488	MDP0000227396	0.6985472	0.28619167	0.37169942	0.56723106	0.32936838	0.17069513	0.74349004	0.0
1854	MDP0000161765	1.0941255	0.3650809	0.3266459	0.0992868	0.092576504	0.0	1.0373462	0.15094142
445	MDP0000289649	0.46368563	0.5182979	0.890589	0.22662386	0.31945547	0.36142284	0.6907296	0.0
430	MDP0000870498	1.2147266	0.995435	1.105545	0.7383238	0.35649282	0.8524843	0.9304746	0.0
675	MDP0000323884	0.1508855	0.12579024	0.1115442	0.11805391	0.018264541	0.043321382	0.3319864	0.0
449	MDP0000543764	0.16375946	0.26240373	0.4961277	0.38672912	0.0016746547	0.0	0.60015374	0.02248194
1689	MDP0000826603	0.6476646	0.33576393	0.2677444	0.6377558	0.028876975	0.3337039	0.7824532	0.0
400	MDP0000138852	0.9301923	0.48356548	0.7305711	1.1281927	0.5076166	0.8914063	1.3862712	0.0
2610	MDP0000129346	NaN	0.053627804	0.13676478	0.2296255	0.20254266	0.0	0.48464948	0.015670603
