# Supplementary material for: Comparative Analysis of Predicted Plastid-Targeted Proteomes of Sequenced Higher Plant Genomes
Source: PLoS One. 2014 Nov 13;9(11):e112870. doi: 10.1371/journal.pone.0112870 (PMC4231079; doi:10.1371/journal.pone.0112870)
Supplement: File S5 — Plastid-targeted proteins shared between all species. Excel file containing the header information for the UCLUST50 analysis separated by species. Information is provided for the 737 Arabidopsis thaliana sequences shared in the USEARCH comparative analysis. (ZIP) [file pone.0112870.s005.zip › AF_8_Cluster_Expression_Data/Clusters_NologTransformation-26.txt]

Original row	Sample	0 DAA	14 DAA	25 DAA	35 DAA	60 DAA	87 DAA	132 DAA	146 DAA
77	MDP0000120948	0.40207785	0.3966637	0.4468304	0.0	0.44490266	0.68210477	0.36092877	0.109197475
2139	MDP0000507805	0.39602396	0.28108913	0.53807276	0.00845974	0.5066939	0.784265	0.46210518	0.0
1055	MDP0000344243	0.18297713	0.1182973	0.18084262	0.0	0.12361214	0.40473816	0.16291173	0.06954565
2398	MDP0000790263	0.16879573	0.299729	0.38555834	0.04734528	0.16734633	0.90072876	0.06051519	0.0
716	MDP0000190498	0.15048036	0.052603703	0.20198359	0.0	0.14956743	0.5640284	0.38432014	0.0577082
2048	MDP0000759666	0.8755043	0.0	1.489456	0.5470708	1.1899555	4.87676	1.4459912	0.7240609
1833	MDP0000330758	0.21140383	0.1322719	0.1750343	0.0	0.49103665	1.4888536	0.5512986	0.21148078
1134	MDP0000153894	0.51431245	0.2948996	0.27457467	0.4358301	0.24429762	1.2282336	0.42104664	0.0
783	MDP0000172556	0.086921625	0.49182495	0.14905925	0.0	0.26550788	0.69872034	0.2672376	0.01278649
1525	MDP0000435964	0.326376	0.6042846	0.20837949	0.044036016	0.570557	1.3745847	0.0	0.1038314
673	MDP0000231385	0.48033637	0.50134385	0.3286797	0.0	0.54768413	0.99279547	0.37184748	0.37723675
1624	MDP0000145764	0.31352523	0.21076794	0.26326805	0.0	0.36994806	0.60388654	0.064468294	0.1781121
1008	MDP0000730107	0.9729237	0.13010044	0.22034925	0.054571696	0.3482077	1.3744165	0.45426792	0.0
1770	MDP0000315280	0.4866162	0.049742714	0.27803153	0.0	0.51693726	1.0225984	0.3553703	0.3436802
1578	MDP0000156902	0.44290036	0.0	0.26669234	0.10332751	0.4130459	0.8316848	0.1361757	0.14579706
938	MDP0000586151	0.6508979	0.3790224	0.29784223	0.0	0.7261884	1.0255997	0.6216143	0.4075936
1263	MDP0000164913	0.24352297	0.2851108	0.07259109	0.104908235	0.40424725	0.5517958	0.16821502	0.0
551	MDP0000174663	0.5410245	0.2794652	0.10848155	0.25089356	0.2800071	0.8375471	0.45025176	0.0
1428	MDP0000145420	0.37376207	0.15761663	0.0	0.13092242	0.37835613	0.6428854	0.11502253	0.061845303
599	MDP0000266270	0.2796409	0.18046251	0.17926554	0.33283204	0.27572355	0.90387595	0.0	0.13262759
2432	MDP0000195599	0.97119606	0.40782982	0.5986541	0.0	0.80223835	1.257949	0.47422966	0.6611842
2370	MDP0000138143	0.223631	0.18918255	0.18090953	0.0	0.40378338	0.4442206	0.25163266	0.20123433
2689	MDP0000362505	0.39942163	0.0	1.1199049	0.18675989	3.4923859	3.8507483	1.2260426	0.32890785
1928	MDP0000148839	0.2734338	0.2525671	0.37980536	0.0	0.74695104	0.89278984	0.34378687	0.47329018
213	MDP0000451038	0.06591143	0.24440943	0.0	0.091307215	0.14120269	0.5088987	0.24719131	0.0993194
2072	MDP0000192242	0.0	0.38889205	0.30487308	0.22359507	0.7774823	1.0652498	0.10882401	0.2495468
2029	MDP0000168167	0.7786387	0.0	0.11515465	0.3436752	1.1362053	1.609449	0.583308	0.60864365
547	MDP0000309212	0.4073995	0.5095276	0.15066335	0.0	0.62750137	0.7065387	0.30178517	0.29276747
709	MDP0000277897	0.4076547	0.35389456	0.010145615	0.0	0.2873153	0.5484796	0.21074253	0.17577735
1427	MDP0000297875	0.2723819	0.19581448	0.14324291	0.0	0.6130615	0.5919456	0.34528965	0.2848351
1815	MDP0000119699	0.36078882	0.24859516	0.050168503	0.56436527	1.3234072	1.6320593	0.8304397	0.0
1099	MDP0000735766	0.15638757	0.28444487	0.0	0.075137004	0.2688298	0.4123065	0.26989484	0.045825638
1404	MDP0000939377	0.071466945	0.14728583	0.0102537135	0.0	0.32485682	0.36659622	0.057139665	0.16657089
1638	MDP0000155925	1.9160447	0.43818244	0.78685087	1.2268487	2.3950126	3.1980023	0.04089653	0.0
1012	MDP0000143085	0.12937437	0.013058186	0.009194071	0.071413584	0.10997966	0.42346874	0.0	0.18108915
142	MDP0000273370	0.06856198	0.0	0.04891769	0.24843562	0.30153108	2.4410114	0.45507357	1.010273
1684	MDP0000192979	NaN	0.0	0.39601362	0.030910067	0.55452245	0.65511906	0.15319358	0.34631637
1688	MDP0000197773	0.3652581	0.23140548	0.00235218	0.45281395	0.5969558	0.9263855	0.5568531	0.0
1276	MDP0000254017	0.03895699	0.0	0.0086105345	0.16335976	0.16341351	0.40048692	0.002915426	0.11689123
361	MDP0000811918	0.595949	0.10292433	0.04309055	0.0	0.7349907	0.66241455	0.08001595	0.15046161
734	MDP0000142953	0.78564715	0.28223342	0.28343743	0.0	0.94273597	0.83125156	0.43192372	0.41051748
1278	MDP0000173627	0.87593865	0.41939202	0.23727956	0.38670862	0.7891822	0.93507373	0.20696858	0.0
1518	MDP0000651056	0.27026454	0.042978205	0.12169555	0.0	0.49756986	0.43237737	0.15795395	0.2769286
940	MDP0000400776	0.3430664	0.35546508	0.0	0.31653538	1.0636302	0.974805	0.46821523	0.5323154
2220	MDP0000206034	0.35485938	0.17892116	0.12144973	0.0	0.5287259	0.57985014	0.16405681	0.4744099
1718	MDP0000211492	0.2053421	0.29675758	0.0	0.24414444	0.6098938	0.8935805	0.34451333	0.64146173
2424	MDP0000120760	0.49927682	0.05857875	0.477995	0.0	0.6081384	0.6820454	0.28856832	0.39534938
857	MDP0000667723	0.5399448	0.0	0.48002443	0.487508	0.82438904	1.1030271	0.32800004	0.6572396
