# Supplementary material for: Comparative Analysis of Predicted Plastid-Targeted Proteomes of Sequenced Higher Plant Genomes
Source: PLoS One. 2014 Nov 13;9(11):e112870. doi: 10.1371/journal.pone.0112870 (PMC4231079; doi:10.1371/journal.pone.0112870)
Supplement: File S5 — Plastid-targeted proteins shared between all species. Excel file containing the header information for the UCLUST50 analysis separated by species. Information is provided for the 737 Arabidopsis thaliana sequences shared in the USEARCH comparative analysis. (ZIP) [file pone.0112870.s005.zip › AF_8_Cluster_Expression_Data/Clusters_NologTransformation-27.txt]

Original row	Sample	0 DAA	14 DAA	25 DAA	35 DAA	60 DAA	87 DAA	132 DAA	146 DAA
2362	MDP0000183764	0.28595626	0.5640016	0.0	0.457203	0.29302043	0.554648	0.1481116	0.71257246
1484	MDP0000298783	0.0	0.9115233	0.12189502	0.26182348	0.1478828	0.48633483	0.16457124	0.8969224
2437	MDP0000878094	0.0	0.23243454	0.022642113	0.17571583	0.30770084	0.18806298	0.05762789	0.45642135
421	MDP0000350976	0.09846924	0.8529906	0.40702665	0.39046392	0.5237883	0.6980058	0.0	0.7923021
567	MDP0000172471	0.0	0.59850204	0.112063214	0.44354913	0.6166676	0.18711099	0.2405254	1.020629
2509	MDP0000402429	0.20350827	0.5747792	0.40988564	0.4455599	0.3862409	0.5760969	0.0	1.0449768
2554	MDP0000203322	0.0	0.5680997	0.39168373	0.14776002	0.42575938	0.67622495	0.07286271	1.0519211
2691	MDP0000874088	0.2536108	1.0302764	0.73039967	0.7691352	0.6645034	0.89442366	0.0	1.1878059
615	MDP0000258998	0.22635382	0.9995442	0.81748676	0.6038202	0.661802	0.79073864	0.0	1.1456767
2108	MDP0000878181	0.0	2.5743418	2.2314942	1.9701914	2.2891896	2.2088015	0.3475734	3.4322855
1756	MDP0000805832	0.0	0.15896341	0.107770525	0.106796294	0.09443631	0.06170096	0.025640596	0.3389178
2213	MDP0000126962	0.0	0.31557375	0.2023775	0.3422277	0.5045396	0.3268985	0.07630691	0.4758692
981	MDP0000298194	0.0	0.4677191	0.63044035	0.4358076	0.3028503	0.43090513	0.07860315	1.1526922
740	MDP0000134329	0.0	1.0470127	0.78760034	0.522206	0.59005874	0.89115256	0.51041675	1.0229213
2106	MDP0000283839	0.0	0.70225567	0.8138776	0.5899047	0.5747637	0.82885927	0.12897275	0.97294176
427	MDP0000162233	0.24489613	0.512347	0.5070149	0.38234118	0.5706934	0.86019766	0.0	0.82848835
67	MDP0000276770	NaN	0.4281369	0.4944059	0.056154117	0.5934545	0.51057816	0.0	0.816435
2442	MDP0000164620	0.51150113	0.58244926	0.5361674	0.4066022	0.60918427	0.56269276	0.0	0.781822
1785	MDP0000176747	0.72328293	0.5515326	0.5625762	0.5015157	0.9568946	0.737161	0.0	1.470225
2247	MDP0000196054	0.24903314	0.34153607	0.31613263	0.579617	0.46753106	0.3252452	0.0	0.6949443
881	MDP0000308315	0.11797832	0.5261237	0.24176297	0.7234044	0.085777804	0.6459958	0.0	0.9631841
1634	MDP0000339955	0.0	0.42044562	0.81830716	0.9375405	0.5817323	0.6211246	0.2660569	1.6305145
2200	MDP0000868782	0.133164	0.26449472	0.5145317	0.3536395	0.28388655	0.15723914	0.0	0.93770945
1602	MDP0000836141	0.4060163	0.6165668	0.5223548	0.5972838	0.095128	0.41936925	0.0	1.0560111
1264	MDP0000204069	0.008378523	0.39553413	0.110898875	0.420624	0.09179257	0.28274682	0.0	0.36724597
2696	MDP0000327004	0.17843159	0.28933606	0.49984017	0.56865394	0.5431922	1.0978392	0.0	1.040626
1722	MDP0000175487	0.021740792	0.33372316	0.04456755	0.2712976	0.19964224	0.35791317	0.0	0.24278247
2664	MDP0000174740	0.0	0.31711128	0.5476166	0.11632159	0.3212733	0.606608	0.14070514	0.7033704
105	MDP0000327004	0.0	0.4400871	0.6354043	0.94161874	0.25532368	0.88130724	0.16456725	1.1149135
1723	MDP0000234123	0.0	0.47500816	0.57121634	0.5381836	0.28057498	0.894765	0.29018596	0.84545404
1626	MDP0000348697	0.012471948	0.3643929	0.31921098	0.47871	0.11304439	0.48649123	0.0	0.4357088
1904	MDP0000319525	0.02978598	0.06833039	0.0	0.16735643	0.109589815	0.3159906	0.05059832	0.33783203
1442	MDP0000214528	0.42713034	0.6622031	1.0260042	1.2289209	0.7109197	1.4162132	0.0	1.1767994
152	MDP0000368225	0.16792664	0.55639786	0.576677	0.56394255	0.098462656	0.41412157	0.0	0.6516246
1088	MDP0000163242	0.0	0.22583686	0.23628227	0.36848423	0.23637877	0.5176157	0.07129459	0.3309739
185	MDP0000392374	0.049315304	0.0	0.3311936	0.5762138	0.20349766	0.16301665	0.009599707	1.090525
2577	MDP0000231555	0.27494627	0.59873575	0.4693421	0.5401789	0.0	0.52492523	0.30203363	0.8854802
