# Supplementary material for: Comparative Analysis of Predicted Plastid-Targeted Proteomes of Sequenced Higher Plant Genomes
Source: PLoS One. 2014 Nov 13;9(11):e112870. doi: 10.1371/journal.pone.0112870 (PMC4231079; doi:10.1371/journal.pone.0112870)
Supplement: File S5 — Plastid-targeted proteins shared between all species. Excel file containing the header information for the UCLUST50 analysis separated by species. Information is provided for the 737 Arabidopsis thaliana sequences shared in the USEARCH comparative analysis. (ZIP) [file pone.0112870.s005.zip › AF_8_Cluster_Expression_Data/Clusters_NologTransformation-28.txt]

Original row	Sample	0 DAA	14 DAA	25 DAA	35 DAA	60 DAA	87 DAA	132 DAA	146 DAA
107	MDP0000303489	1.3657984	0.0	0.46866307	1.160447	0.5766892	0.55244946	0.9616785	0.37629512
1491	MDP0000679625	1.0064007	0.0	0.26940167	0.8849878	0.37797898	0.3266211	0.73257	0.34722653
1604	MDP0000318858	0.7532152	0.0	0.32024568	0.72425205	0.37025905	0.39000374	0.47307968	0.39786524
829	MDP0000231468	0.73097664	0.0	0.44847417	0.7144474	0.29363063	0.4797001	0.7119659	0.27925676
1986	MDP0000699025	0.7986591	0.0	0.23114088	0.60828584	0.29346406	0.06446188	0.6565644	0.39488262
1978	MDP0000429218	1.1812507	0.020358928	0.32100075	0.90472394	0.7564755	0.0	0.63125587	0.09708437
1126	MDP0000836785	0.80385935	0.33521342	0.3597946	0.83727974	0.3149549	0.0	0.79814535	0.40466344
2296	MDP0000228658	0.7025517	0.1722198	0.13875332	0.40957338	0.29908082	0.0	0.51986706	0.46177855
1338	MDP0000320969	0.49246863	0.08433723	0.0	0.5246711	0.28381607	0.09681374	0.4067026	0.48507372
2523	MDP0000218361	0.27721617	0.040566485	0.0	0.31372464	0.08728883	0.19958892	0.3259296	0.22000259
2466	MDP0000264614	0.80028784	0.4180142	0.0	0.6835662	0.3655909	0.0019623628	0.44266158	0.30566072
2400	MDP0000203822	0.9087981	0.17295833	0.0	0.53594273	0.58784205	0.2752288	0.42175832	0.108428106
1921	MDP0000197366	0.59883976	0.0	0.030124392	0.39673752	0.20621878	0.20861065	0.121924415	0.47386488
2036	MDP0000202143	0.75930643	0.0	0.31888905	0.68952084	0.7973543	0.3456171	0.5270469	0.7200764
2535	MDP0000121713	0.6225307	0.4010717	0.3848184	0.95440054	0.35614178	0.0	0.6128814	0.597114
2128	MDP0000299541	1.8423506	0.0	1.215388	1.7712259	0.06537488	0.2015939	1.1417024	1.8202925
171	MDP0000836404	0.73397344	0.024016041	0.40978533	1.100693	0.0	0.19938359	0.6226299	1.0096132
1445	MDP0000138764	0.85659003	0.0767021	0.32864138	0.5562436	0.20104718	0.0	0.081186615	0.61707854
1023	MDP0000281233	0.66561294	0.0	0.26330474	0.6423654	0.22249703	0.48473108	0.6423693	0.8594472
1513	MDP0000267282	0.31036496	0.0	0.1301303	0.7754237	0.057668045	0.28066373	0.4151006	0.40045395
1287	MDP0000294971	0.3100229	0.0	0.3018036	0.95955426	0.16261229	0.09416791	0.4588469	0.33496106
422	MDP0000254412	0.24092305	0.0	0.22702815	0.6722749	0.29922366	0.09229744	0.55088943	0.33262992
1183	MDP0000301275	0.52871996	0.0	0.30958876	0.8469515	0.5911436	NaN	0.9198722	0.82914484
440	MDP0000820780	0.29690668	0.12135265	0.0	0.56406516	0.089782946	0.027949685	0.72539777	0.3889367
2412	MDP0000138593	0.19318183	0.0	0.26356593	0.5240224	0.11597519	0.09378892	0.25666654	0.3305672
1357	MDP0000562580	0.45879945	0.0	0.40141952	0.77465826	0.19118455	0.5167192	0.8083984	0.66867197
1504	MDP0000164976	0.5378368	0.0	0.27337432	0.56232756	0.43945998	0.4897838	0.576274	0.7117783
1866	MDP0000250605	0.2493794	0.0	0.0036186166	0.41542315	0.24329546	0.2784764	0.4134336	0.4242341
