# Supplementary material for: Comparative Analysis of Predicted Plastid-Targeted Proteomes of Sequenced Higher Plant Genomes
Source: PLoS One. 2014 Nov 13;9(11):e112870. doi: 10.1371/journal.pone.0112870 (PMC4231079; doi:10.1371/journal.pone.0112870)
Supplement: File S5 — Plastid-targeted proteins shared between all species. Excel file containing the header information for the UCLUST50 analysis separated by species. Information is provided for the 737 Arabidopsis thaliana sequences shared in the USEARCH comparative analysis. (ZIP) [file pone.0112870.s005.zip › AF_8_Cluster_Expression_Data/Clusters_NologTransformation-29.txt]

Original row	Sample	0 DAA	14 DAA	25 DAA	35 DAA	60 DAA	87 DAA	132 DAA	146 DAA
114	MDP0000364057	0.024271257	0.27453285	0.5263284	0.41840005	0.0	0.49807847	0.20606045	0.34467626
1550	MDP0000181878	0.08960015	0.57173103	0.51561636	0.4064539	0.0	0.5181095	0.37956572	0.42530838
1614	MDP0000199630	0.0	1.0327	1.2028407	0.8628504	0.3299188	0.88160366	0.9052796	0.7079192
560	MDP0000234730	0.12026193	0.4040644	0.4597768	0.2967867	0.0	0.27843428	0.26712844	0.2015948
1889	MDP0000153787	0.0	0.690237	0.60795546	0.4734267	0.035800714	0.2780287	0.64115965	0.4681226
1554	MDP0000273180	0.009154424	0.5289156	0.6630438	0.27523506	0.0	0.2205128	0.7175069	0.38707414
1533	MDP0000201574	0.058539774	0.36760417	0.6962574	0.3416506	0.0	0.110399194	0.48813838	0.19612272
1914	MDP0000118949	0.0	0.5503683	0.32995713	0.26185763	0.023172954	0.16560629	0.3193743	0.4315954
1303	MDP0000251415	0.0	1.6512456	1.2129444	0.94929516	0.57330304	0.6241583	1.6869291	0.78273404
2022	MDP0000868088	0.0	0.42099923	0.71555024	0.6431985	0.34922102	0.53605914	0.5778981	0.32217696
833	MDP0000284115	0.0	0.32535362	0.6057144	0.44087487	0.24456432	0.4530292	0.39479917	0.20069495
2084	MDP0000221904	0.0	0.36845344	0.2709819	0.3361483	0.07381698	0.5252019	0.45537412	0.3321091
183	MDP0000294365	0.0	0.9374288	0.9164942	0.7375164	0.7104945	1.0476975	1.019673	0.43146905
1013	MDP0000222449	0.0	0.6821754	0.6865305	0.6982445	0.62455165	0.60874337	0.7190844	0.46596217
1992	MDP0000134332	0.0	1.1425661	1.3233306	1.0755813	1.1747488	1.1965095	1.3650446	0.616288
2415	MDP0000277425	0.0	0.42010954	0.7169487	0.24967192	0.34592104	0.69844854	0.5806876	0.1651795
2541	MDP0000171200	0.0	0.86712617	1.0725945	1.0101249	1.0490599	0.8760294	1.329248	0.58922493
2235	MDP0000161311	0.0	0.7682845	0.33439645	0.49040753	0.28990084	0.5953763	0.44699302	0.41748685
116	MDP0000264311	0.0	0.4587932	0.7100333	0.29826733	0.3940785	0.43586633	0.37623855	0.5861857
