# Supplementary material for: Comparative Analysis of Predicted Plastid-Targeted Proteomes of Sequenced Higher Plant Genomes
Source: PLoS One. 2014 Nov 13;9(11):e112870. doi: 10.1371/journal.pone.0112870 (PMC4231079; doi:10.1371/journal.pone.0112870)
Supplement: File S5 — Plastid-targeted proteins shared between all species. Excel file containing the header information for the UCLUST50 analysis separated by species. Information is provided for the 737 Arabidopsis thaliana sequences shared in the USEARCH comparative analysis. (ZIP) [file pone.0112870.s005.zip › AF_8_Cluster_Expression_Data/Clusters_NologTransformation-3.txt]

Original row	Sample	0 DAA	14 DAA	25 DAA	35 DAA	60 DAA	87 DAA	132 DAA	146 DAA
1255	MDP0000259840	0.45183027	0.0	NaN	NaN	NaN	NaN	NaN	NaN
1268	MDP0000139624	1.0653948	0.41792807	0.19258314	0.84411293	0.4682769	7.1767706E-4	0.2816379	0.0
110	MDP0000119181	1.80562	0.59874374	0.6617265	1.3356006	0.6816178	0.26223752	0.2138939	0.0
580	MDP0000147060	0.4117604	0.10485978	0.12661295	0.3168853	0.13523974	0.096053824	0.033184864	0.0
951	MDP0000271764	1.7923361	0.47814354	0.49484596	1.1275876	0.9827361	0.0	0.40527898	0.4436737
969	MDP0000515080	2.6295683	0.939906	1.28211	1.4099699	0.71658283	0.7606517	0.9101932	0.0
1917	MDP0000139165	1.6576778	0.5181987	0.86806893	1.061576	0.26903206	0.03347644	0.72420967	0.0
811	MDP0000263060	1.2009376	0.26226795	0.308798	0.3484992	0.30688038	0.03482146	0.12953253	0.0
1548	MDP0000926111	1.1979775	0.1165153	0.24807349	0.64369196	0.0	0.049949393	0.33042443	0.21869773
1830	MDP0000188158	1.2620224	0.55115294	0.5100328	0.61597645	0.41552788	0.5120249	0.6490704	0.0
1460	MDP0000281695	1.5423973	0.6581401	0.45149085	0.5191767	0.47742528	0.0	0.35276264	0.030443866
1206	MDP0000269193	1.362341	0.33666864	0.120910354	0.31026578	0.3908828	0.18098478	0.20982532	0.0
1200	MDP0000302063	1.0561526	0.20991811	0.24937955	0.3996172	0.3661178	0.11302229	0.0	0.19556731
2533	MDP0000792088	0.6490111	0.24944538	NaN	0.24456331	0.23340113	NaN	0.0	0.054028098
1215	MDP0000437033	0.9658192	0.25625017	0.28626683	0.23964413	0.19567227	0.0	0.12142933	0.088750884
2221	MDP0000902216	2.2059991	0.7003325	0.6440643	0.6837492	0.41572464	0.66108567	0.37013224	0.0
798	MDP0000479856	0.8867413	0.36913177	0.42520106	0.4028977	0.2077442	0.0	0.22771655	0.17338069
1149	MDP0000242357	2.106282	0.64564204	0.335676	0.79253805	0.19566928	0.0	0.474985	0.39398545
2403	MDP0000279333	1.4120287	0.7402794	0.28942204	0.63377714	0.3360017	0.1903216	0.0	0.031261344
2031	MDP0000894895	2.4955478	1.4736851	0.87453747	1.0973293	0.46498626	0.27304986	0.4860662	0.0
641	MDP0000716496	0.7530528	0.38733017	0.28088373	0.4156389	0.15015694	0.0	0.29499087	0.16234046
209	MDP0000141947	1.2196583	0.23442073	0.25935566	0.35164008	0.017834665	0.0	0.21287008	0.22131747
1908	MDP0000272640	0.8587671	0.21054813	0.3240164	0.30282617	0.18503329	0.0	0.17991364	0.23967427
416	MDP0000329955	0.84604955	0.28681338	0.12097742	0.23476146	0.15601763	0.12026034	0.0	0.10646214
875	MDP0000233630	1.5236876	0.48841277	0.680142	0.49843192	0.09791944	0.25965017	0.53361315	0.0
2114	MDP0000147931	1.597607	0.5215263	0.0	0.3165895	0.27611348	0.23418607	0.014865688	0.07028558
1361	MDP0000813278	0.76303697	0.12452807	0.07045118	0.17990014	0.0711101	0.21469991	0.0	0.048818104
1041	MDP0000280042	0.71096647	0.23180711	0.10339395	0.1421189	0.15508719	0.0	0.13330436	0.15873665
2579	MDP0000754791	1.8291217	0.16198419	0.0	0.104701445	0.39425647	0.033854473	0.39083177	0.0091344295
2023	MDP0000259734	1.0660976	0.35166892	0.44678774	0.3725784	0.5078933	0.0	0.2097471	0.313998
2191	MDP0000148686	5.175454	2.2360334	1.0712867	0.6368404	1.2542512	0.14134833	0.0	0.22445837
27	MDP0000060836	1.6849208	0.78408027	0.050043255	0.46474415	0.7427477	0.05756774	0.0	0.012829617
2245	MDP0000162426	3.2140315	0.02879673	0.37780586	0.1655284	0.0	0.082765296	0.45457667	0.2188099
578	MDP0000949986	1.4351779	0.45113665	0.1995079	0.32230243	0.8049858	NaN	0.2686044	0.0
2122	MDP0000547655	3.2710989	0.53593385	0.23685113	0.23613583	0.98015076	0.47702226	0.0	0.2688495
1686	MDP0000294564	1.3422303	7.3864835E-4	0.14666842	0.19326426	0.2279207	0.3484895	0.0	0.08042395
2239	MDP0000188760	3.8348105	0.6249305	0.7371124	0.45092	0.0	0.50419354	0.76926595	0.58338135
2329	MDP0000181085	3.1822624	0.9959855	0.502801	0.122281395	0.61350226	0.0	0.01860363	0.48379412
2121	MDP0000204066	1.8515501	0.30968285	0.41767395	0.67565215	0.0	0.47953397	0.31941167	0.46046478
2386	MDP0000463117	2.008634	0.2702688	0.37433854	0.30692598	0.8623028	0.23926578	0.0	0.371351
2505	MDP0000613561	0.9932012	0.30861846	0.13488203	0.20407094	0.16089885	0.04302144	0.0	0.3086261
659	MDP0000127750	0.6137635	0.0	0.1599086	0.26928067	0.13924453	0.13177581	0.19080956	0.17781535
2381	MDP0000330474	1.0046607	0.4305235	0.2643365	0.22508885	0.0	0.121737435	0.19403796	0.23665307
2326	MDP0000272085	0.8286748	0.042715926	0.03408209	0.15078805	0.01811781	0.29939514	0.0	0.021640668
1433	MDP0000127313	1.0979102	0.2112945	0.07196	0.1658378	0.24642052	0.21036337	0.0	0.30830404
2053	MDP0000204066	4.093048	1.3103304	1.3673344	0.8019494	1.6395068	1.3021554	0.0	0.65395164
1316	MDP0000143143	0.7839217	0.23079008	0.32994658	0.35043976	0.19088429	0.3734537	0.025521647	0.0
2230	MDP0000547655	5.9006248	1.1729709	0.20426546	0.62805533	2.4294262	1.6020865	0.0	0.30953935
503	MDP0000169133	0.6830727	0.25640035	0.14825872	0.11277658	0.36893615	0.16475429	0.056172974	0.0
2581	MDP0000133399	1.2238524	0.52692604	0.18265896	0.1974243	0.15800497	0.4529425	0.007044895	0.0
339	MDP0000874800	1.2048479	0.5372854	0.6448532	0.31557843	0.45947927	0.22277088	0.49757254	0.0
6	MDP0000289204	0.6154224	0.10669552	0.18594038	0.16199034	0.30956072	0.2545092	0.19272715	0.0
2317	MDP0000254883	1.4810917	0.8380741	0.4219024	0.16753009	0.55197585	0.17265046	0.30389875	0.0
1659	MDP0000766591	1.3736507	0.3515243	0.5153117	0.1948446	0.04107406	0.12321807	0.0	0.3471469
409	MDP0000283158	1.8164327	0.6872019	0.8536501	0.47461858	0.5021906	0.0	0.41507095	0.6595035
1367	MDP0000353861	1.5750599	0.16629888	0.5308641	0.17235914	0.062369328	0.5050169	0.4070225	0.0
2670	MDP0000204495	1.8135881	0.88894594	0.86469567	0.16559356	0.35281354	0.27239373	0.17272064	0.0
1466	MDP0000232300	1.1133476	0.48909396	0.114022516	0.085080795	0.0	0.034919836	0.03273604	0.24285921
2636	MDP0000293002	2.9644291	0.38115358	0.7432957	0.3276412	0.63104844	0.08170886	0.0	1.0560291
2421	MDP0000525928	1.3637215	0.35771427	0.67779857	0.70906234	0.0	0.35753563	0.38061115	0.3073715
2422	MDP0000145450	1.94167	0.7081547	0.39833573	0.0	0.49378145	0.3618101	0.4660584	0.44087476
1202	MDP0000315466	1.9667099	1.0216215	1.114037	0.52759	1.002833	0.21745117	0.57276154	0.0
293	MDP0000309212	2.028758	0.85299474	0.5347524	0.061982874	0.37820846	0.06370678	0.0	0.56230915
712	MDP0000179859	2.084546	0.79613954	0.5661754	1.2628341	0.0	0.5441341	0.022182716	0.5177041
314	MDP0000167737	2.1684287	0.27618805	0.34425756	0.68761235	0.25515178	0.0	0.7908044	0.7890759
406	MDP0000212044	1.3677701	0.5801432	0.03531612	0.19925897	0.26278794	0.0	0.6139756	0.12283321
1979	MDP0000888053	1.2686231	0.14302784	0.2127475	0.20839155	0.13752936	0.0	0.49873772	0.38011461
1865	MDP0000269413	0.28824723	0.13931651	0.17660172	0.07245828	NaN	0.0	0.11806121	0.059167843
717	MDP0000300669	1.1319242	0.42825612	0.26141447	0.34351513	0.0	0.25568703	0.23717582	0.45799527
662	MDP0000899408	1.0586113	0.43935597	0.3433118	0.17090596	0.2161548	0.0	0.13597804	0.46104822
1990	MDP0000178885	0.9917377	0.40296066	0.42835134	0.0	0.3104917	0.1810752	0.13020667	0.23327108
1473	MDP0000258868	1.7892857	0.0	0.5227077	0.21857743	0.35074595	0.53786033	0.6515719	0.19537371
1332	MDP0000559039	2.0671546	0.56595075	1.0221786	0.6173304	1.3247365	0.0	0.2534036	0.38594544
2236	MDP0000231739	0.8058254	0.027804274	0.12988874	0.1821003	0.3073548	0.0	0.19581823	0.312039
1472	MDP0000219877	1.1892985	0.16491245	0.5435441	0.5836444	0.12390305	0.0	0.5857274	0.20086809
2129	MDP0000204348	3.1121721	1.0467737	0.42179787	0.75477123	0.0	0.21150558	0.8252055	1.2981883
2074	MDP0000186762	5.1732407	2.6121762	1.9627953	2.1415071	1.836938	0.0	0.5753249	2.5414844
2538	MDP0000467552	1.0372944	0.48018965	0.5028307	0.111572534	0.39102355	0.38124046	0.12513722	0.0
269	MDP0000254650	0.6475491	0.17798121	0.037645478	0.05052542	0.09006411	0.15581155	0.31598854	0.0
2051	MDP0000333401	0.6600912	0.30494604	0.0	0.16524883	0.36718422	0.2077661	0.117098026	0.05790978
1110	MDP0000734535	1.271391	0.23873593	0.3400117	0.0	0.14067191	0.5828571	0.079358146	0.10170146
2151	MDP0000290230	0.9925477	0.68059057	0.16566363	0.0	0.042363923	0.01729336	0.1332407	0.0025760627
2170	MDP0000802170	1.0006527	0.4472776	0.18853542	0.546944	0.17155112	0.5042595	0.030771013	0.0
1950	MDP0000638690	0.54093915	0.32450002	0.10472527	0.03494283	0.17193817	0.17122522	0.1825994	0.0
2042	MDP0000586302	1.0179155	0.21724318	0.3552613	0.43960392	0.13913943	0.585108	0.036246404	0.0
381	MDP0000874800	1.2389086	0.68270576	0.69129294	0.23754857	0.23340435	0.5246205	0.40235528	0.0
1346	MDP0000274475	0.9025982	0.42264408	0.4640465	3.6816788E-4	0.02461012	0.0	0.25948912	0.14558533
2624	MDP0000321938	0.63765293	0.38422	0.3700931	0.12978956	0.25039327	0.0	0.0379519	0.17337535
1249	MDP0000148586	0.4576712	0.30343184	0.16399325	0.20666355	0.004276539	0.10102526	0.0	0.12553328
678	MDP0000814024	1.3145207	0.6197333	0.81760204	0.6984711	0.15119542	0.0	0.5915415	0.34719098
2206	MDP0000168498	1.8953673	1.1507428	1.0383884	0.80882263	0.0	0.7341079	0.39429587	0.04255847
203	MDP0000269868	1.6745262	0.86619765	0.57943046	0.6773363	0.10055968	0.0	0.44453028	0.8425883
1780	MDP0000208739	1.0417714	0.74563897	0.61876523	0.5157512	0.5050717	0.0	0.39594606	0.38663706
823	MDP0000157879	2.0651307	0.858068	1.0952077	0.21074803	1.3261858	0.17496818	0.29161504	0.0
2343	MDP0000205823	1.5061897	0.90004367	0.5419151	0.86997867	0.49146107	0.79750913	0.0	0.08931874
1731	MDP0000188711	1.0706254	0.18667148	0.14156538	7.656356E-4	0.025273075	0.5530309	0.14684598	0.0
462	MDP0000148539	0.9703294	0.0	0.13463266	0.08638279	0.07283982	0.31861204	0.12055414	0.33475175
770	MDP0000621904	2.2751613	0.5976347	0.32101506	0.0	0.29266328	0.6229259	0.7730909	0.8235704
2661	MDP0000877582	2.28681	0.3438782	0.0	0.296913	0.5156753	0.72646964	0.795903	0.7591059
2486	MDP0000198482	1.882216	0.37656182	0.19177432	0.3259779	0.0	0.7066206	0.8126225	0.47321102
2441	MDP0000279502	1.5287484	0.6372514	0.499548	0.30392635	0.7696697	0.0	0.67811877	0.6864394
58	MDP0000143112	0.5710645	0.066252805	0.026980784	0.0	0.17494914	0.16750757	0.24380462	0.09378747
990	MDP0000269776	1.2903581	0.6315341	0.4928534	0.0	0.030754011	0.47456312	0.25941816	0.3707914
1004	MDP0000198929	1.3458037	0.35999307	0.64229137	0.0	0.007981267	0.1815745	0.635847	0.27337304
451	MDP0000225335	1.5848298	0.57298917	0.4874582	0.70631516	0.33917502	0.0	0.8968148	0.73572105
44	MDP0000128723	1.1598946	0.7093539	0.55717033	0.4626831	0.27767873	0.0	0.6798411	0.42570943
1609	MDP0000144421	0.7870452	0.29862115	0.0	0.11597789	0.10264246	0.0423048	0.1556303	0.41194513
410	MDP0000178261	1.4309924	0.9064075	0.3309386	0.34181306	0.2808655	0.0	0.14091587	0.73109585
897	MDP0000642465	1.8045135	0.09863211	0.22904658	0.31490377	0.0	0.15372907	0.5281674	0.8743773
263	MDP0000303179	1.2186704	0.70297533	0.0	0.032400765	0.19400142	0.13870224	0.48227817	0.36873305
2061	MDP0000816260	0.60412914	0.08495514	0.20165746	0.21004093	0.05849981	0.045238066	0.40990195	0.0
2008	MDP0000311077	0.8240453	0.05734777	0.2880481	0.005163814	0.0	0.13033678	0.4423838	0.1351652
1805	MDP0000138216	0.92857844	0.46796593	0.042049415	0.36473528	0.2702872	0.0	0.22358254	0.5191963
2175	MDP0000249183	1.6171172	1.1391889	0.9104938	0.9252821	0.19485572	0.0	0.7236294	0.5280132
1217	MDP0000620797	2.1132526	1.353054	1.3104918	1.1114963	0.61673176	0.0	0.10932949	0.8550526
1860	MDP0000186560	0.73725003	0.21573043	0.54596215	0.24097864	0.0	0.26498616	0.13576704	0.1261655
237	MDP0000766591	0.5233655	0.078987785	0.3136874	0.17864434	0.22499615	0.0	0.27873033	0.16657135
771	MDP0000173902	0.8545192	0.0	0.0037635705	0.2192155	0.12726358	0.34666577	0.19627613	0.29804552
2141	MDP0000699845	1.5512795	0.6651315	0.70719576	0.0	0.47370228	0.6984473	0.7090197	0.44170588
1114	MDP0000871602	1.3601449	0.8484375	0.43320897	0.4179699	0.8607009	0.50384307	0.0	0.3178887
260	MDP0000154436	1.298526	1.059692	0.30233088	0.35029164	0.7269722	0.0	0.17271651	0.018019982
2688	MDP0000726012	1.9044318	1.4976612	1.2863584	0.7044755	0.13512151	0.0	0.33145824	0.31464657
1172	MDP0000248039	1.007878	0.48988053	0.13298757	0.0	0.11084027	0.18078603	0.029788507	0.54242414
2448	MDP0000196963	1.4714179	0.05779726	0.07029901	0.07395995	0.56789273	0.46866542	0.0	0.5624628
1875	MDP0000158877	0.52761185	0.08943836	0.14072822	0.0066989698	0.31776989	0.0	0.021129599	0.21273993
1778	MDP0000314057	0.8828648	0.4925867	0.45704177	0.101865254	0.06698967	0.46128535	0.0	0.07299482
600	MDP0000202291	0.9038079	0.6575136	0.40016374	0.0	0.36523685	0.31605014	0.14695565	0.26543808
913	MDP0000692433	0.27171206	0.09791317	0.17133671	0.09538897	0.17595837	0.091210835	0.0	0.09323653
60	MDP0000874800	1.1084423	0.61439914	0.7886825	0.74035335	0.0	0.2168422	0.13457578	0.22749388
1157	MDP0000355705	0.7687277	0.41999412	0.41580713	0.4190351	0.02006469	0.21044633	0.0	0.38846353
384	MDP0000222414	0.44316792	0.30424395	0.13929544	0.32542926	0.0	0.16134413	0.10569115	0.06932307
1941	MDP0000223944	0.6106253	0.28064674	0.22803508	0.19239667	0.27658066	0.0	0.050840408	0.40800536
320	MDP0000126808	2.4662836	1.7702807	1.1735593	0.8122318	0.0	0.09796733	0.7741121	1.3282272
2660	MDP0000140864	0.9323284	0.43389115	0.5659456	0.6825044	0.3771038	0.0	0.047296017	0.41781196
2159	MDP0000163346	0.5518399	0.4477619	0.33974236	0.12318538	0.21619403	0.15877469	0.0	0.18333037
611	MDP0000806945	1.8563803	1.2612683	1.2177825	0.87535894	0.9093275	0.7244925	0.0	0.9302764
533	MDP0000250895	0.72716993	0.31954548	0.63188124	0.24677336	NaN	NaN	0.0	NaN
1737	MDP0000315218	1.1901643	0.7127965	0.6069435	0.6882172	0.49973252	0.35494894	0.0	0.74956363
1590	MDP0000514035	0.8277691	0.7301246	0.44051918	0.38265437	0.21197782	0.0	0.27097237	0.4103521
1190	MDP0000714367	2.2707949	1.0404468	0.8382238	1.3756762	1.7618861	0.0	0.39518723	0.17234723
1943	MDP0000941000	1.8591496	0.9658517	1.5813257	1.2021176	0.4424742	0.0	0.12140736	0.50815773
1586	MDP0000148778	0.4092038	0.023563512	0.34311914	0.02058902	0.009598511	0.05250553	0.0	0.050000727
2033	MDP0000320363	1.4920222	0.53820574	0.6410624	0.5492142	0.767944	0.94335026	0.0	0.2338477
967	MDP0000653225	0.8956204	0.6327371	0.4450256	0.0	0.43281534	0.027982242	0.40880486	0.07214684
790	MDP0000492739	0.7785043	0.41480303	0.57328176	0.23128404	0.12215909	0.0	0.47688314	0.024905968
2104	MDP0000561715	2.0111034	1.4216315	1.6764678	0.8287813	0.18875967	0.0	0.300408	0.815283
636	MDP0000247249	0.8547795	0.32161698	0.5758547	0.39616993	0.0	0.19903411	0.35527554	0.49574867
1961	MDP0000141837	0.7756664	0.63762575	0.4699221	0.3795156	0.15172762	0.0	0.4834614	0.1481206
356	MDP0000198482	1.1863669	0.56315225	0.5242635	0.7890119	0.0	0.2891054	0.7302121	0.46619448
847	MDP0000286571	0.3863605	0.036021646	0.1982271	0.0	0.0711579	0.052951563	0.07106	0.22558977
2354	MDP0000804922	0.84408784	0.405319	0.20312946	0.18418224	0.020721937	0.0	0.59331626	0.30327782
82	MDP0000294744	0.53138834	0.2708438	0.17516667	0.18383813	0.0	0.11664839	0.20746808	0.36997667
657	MDP0000237113	0.8013794	0.3832969	0.5723067	0.33221114	0.0	0.4436785	0.3248325	0.08456058
1870	MDP0000313601	1.0368918	0.27948335	0.2812683	0.18236677	0.0	0.20090489	0.6131187	0.542298
2646	MDP0000859814	1.3032795	0.65758264	1.2058312	0.48694178	0.3201027	0.5916108	0.3184966	0.0
2095	MDP0000164256	0.2905748	0.18178329	0.19019935	0.037057918	0.13337508	0.16206643	0.06556454	0.0
1869	MDP0000212710	1.185358	0.3875755	0.21594885	0.0	0.32057622	0.24745023	0.66011083	0.60930276
1527	MDP0000831501	0.5633271	0.41412842	0.29587442	0.015417434	0.12848543	0.0	0.14352661	0.36316264
1715	MDP0000758317	0.7007778	0.4667719	0.6305874	0.29565433	0.0	0.1195806	0.17449312	0.34493896
668	MDP0000179656	0.7337552	0.23039342	0.5567116	0.25613293	0.0	0.40431833	0.069156356	0.28272578
890	MDP0000211849	1.1244377	0.95368457	0.43942827	0.4816291	0.0	0.36300766	0.72870773	0.26410708
115	MDP0000122554	0.25875407	0.0	0.011077417	0.039866358	0.06294075	0.063783295	0.054579146	0.15012549
707	MDP0000460288	1.6927923	0.3929574	0.3394193	0.0	0.36447507	0.45086464	0.6210824	1.1164802
1497	MDP0000734622	0.22746743	0.16468477	0.104297526	0.043184858	0.058015347	0.0	0.15297256	0.12214298
2019	MDP0000366291	1.0999746	0.8668235	0.42492372	0.41352153	0.3333234	0.018937547	0.0	0.8008109
1694	MDP0000309160	2.2657175	2.2257752	0.9294897	0.57388455	1.35847	0.0	0.24365936	0.6945654
1241	MDP0000532327	1.1158026	0.3968654	0.14770894	0.0	0.28212634	0.20262381	0.29470545	0.8170022
2223	MDP0000809337	0.98243135	0.30679753	0.33352062	0.31551293	0.08546338	0.06564638	0.0	0.8223369
1449	MDP0000340822	1.4172306	0.74901533	0.76273257	0.71160614	0.62039804	0.0	0.5601963	1.1670707
