# Supplementary material for: Comparative Analysis of Predicted Plastid-Targeted Proteomes of Sequenced Higher Plant Genomes
Source: PLoS One. 2014 Nov 13;9(11):e112870. doi: 10.1371/journal.pone.0112870 (PMC4231079; doi:10.1371/journal.pone.0112870)
Supplement: File S5 — Plastid-targeted proteins shared between all species. Excel file containing the header information for the UCLUST50 analysis separated by species. Information is provided for the 737 Arabidopsis thaliana sequences shared in the USEARCH comparative analysis. (ZIP) [file pone.0112870.s005.zip › AF_8_Cluster_Expression_Data/Clusters_NologTransformation-32.txt]

Original row	Sample	0 DAA	14 DAA	25 DAA	35 DAA	60 DAA	87 DAA	132 DAA	146 DAA
137	MDP0000206508	0.6967393	0.72709686	0.67617697	0.0	1.163249	NaN	0.7386829	0.5358176
1671	MDP0000320717	0.44691557	0.5276444	0.38734424	0.06612566	0.5499174	0.0	0.34344652	NaN
2553	MDP0000140336	0.5897452	1.0335522	0.6059993	0.27337033	1.3781155	0.0	0.55147415	0.2946223
62	MDP0000188698	0.38372526	0.6297392	0.2791632	0.0	0.5173974	0.1903528	0.27476928	0.22134787
2550	MDP0000759204	0.6185832	0.798897	0.23542382	0.13600574	0.56853473	0.0	0.21157777	0.25150624
1435	MDP0000670699	0.47860968	0.7250811	0.0	0.15234256	0.5597716	0.089163534	0.31155917	0.36325985
2293	MDP0000901915	0.5245339	0.7087575	0.036493596	0.21775422	0.49463332	0.0	0.38774627	0.38478848
1500	MDP0000195705	0.059841182	0.51215816	0.13018169	0.0	0.35083494	0.09166765	0.35800672	0.18035036
1297	MDP0000207110	0.67748725	0.6388408	0.0	0.016473878	0.739839	0.51357025	0.33193475	0.29346198
