# Supplementary material for: Comparative Analysis of Predicted Plastid-Targeted Proteomes of Sequenced Higher Plant Genomes
Source: PLoS One. 2014 Nov 13;9(11):e112870. doi: 10.1371/journal.pone.0112870 (PMC4231079; doi:10.1371/journal.pone.0112870)
Supplement: File S5 — Plastid-targeted proteins shared between all species. Excel file containing the header information for the UCLUST50 analysis separated by species. Information is provided for the 737 Arabidopsis thaliana sequences shared in the USEARCH comparative analysis. (ZIP) [file pone.0112870.s005.zip › AF_8_Cluster_Expression_Data/Clusters_NologTransformation-34.txt]

Original row	Sample	0 DAA	14 DAA	25 DAA	35 DAA	60 DAA	87 DAA	132 DAA	146 DAA
139	MDP0000341169	0.7536349	0.22337249	0.44508648	0.0	0.50366724	0.8304574	0.9799892	0.049368486
1786	MDP0000764419	1.0296274	0.23777042	0.6794006	0.0	0.7494493	1.3146358	1.2203473	0.109614685
1903	MDP0000863893	0.6046893	0.32994905	0.1846175	0.0	0.264494	0.6429268	0.6356366	0.055676643
2568	MDP0000466875	0.36827904	0.1791264	0.36582154	0.0	0.195564	0.33958337	0.5149466	0.04330369
429	MDP0000307975	0.7506661	0.16244158	0.38328952	0.33961123	0.22246961	0.8737352	0.85507965	0.0
773	MDP0000199849	0.51944727	0.19945714	0.08278527	0.06730453	0.19249615	0.47253084	1.1055299	0.0
2595	MDP0000189998	0.40517122	0.013321992	0.14950216	0.21420823	0.0	0.44266072	0.56297183	0.04915524
1031	MDP0000291748	0.90040433	0.33745652	0.4815101	0.5060583	0.07133273	0.9072666	0.87630355	0.0
1878	MDP0000470633	0.99602145	0.44388232	0.5018537	0.5863579	0.3372593	0.8326739	0.70665723	0.0
1799	MDP0000796758	0.8210215	0.51157933	0.42210814	0.17958887	0.0	0.6403053	0.53202116	0.025915118
775	MDP0000327231	0.77223724	0.070919365	0.28226072	0.3250191	0.10574693	0.61334175	0.32904053	0.0
1426	MDP0000308084	0.25306207	0.12971143	0.0	0.16481611	0.11956192	0.28246322	0.22240004	0.016262855
2632	MDP0000160029	1.0007222	0.07327274	0.48052177	0.586274	0.08460307	0.8527448	0.3633771	0.0
1783	MDP0000265388	0.52522916	0.016211327	0.54262704	0.41482404	0.23246543	0.64391124	0.4254901	0.0
536	MDP0000894851	0.97722226	0.21594352	0.8805704	0.510417	0.9111735	0.95662624	0.81420475	0.0
1572	MDP0000212806	0.474023	7.484463E-4	0.27782443	0.1877571	0.4760233	0.3274123	0.5692938	0.0
1019	MDP0000179859	1.6249229	0.0	1.1102275	1.5936412	1.4270405	1.5561805	2.3165958	0.5873069
2249	MDP0000249561	0.64486307	0.3113029	0.0	0.35245946	0.5220739	0.69301546	0.5050135	0.10650368
