# Supplementary material for: Comparative Analysis of Predicted Plastid-Targeted Proteomes of Sequenced Higher Plant Genomes
Source: PLoS One. 2014 Nov 13;9(11):e112870. doi: 10.1371/journal.pone.0112870 (PMC4231079; doi:10.1371/journal.pone.0112870)
Supplement: File S5 — Plastid-targeted proteins shared between all species. Excel file containing the header information for the UCLUST50 analysis separated by species. Information is provided for the 737 Arabidopsis thaliana sequences shared in the USEARCH comparative analysis. (ZIP) [file pone.0112870.s005.zip › AF_8_Cluster_Expression_Data/Clusters_NologTransformation-35.txt]

Original row	Sample	0 DAA	14 DAA	25 DAA	35 DAA	60 DAA	87 DAA	132 DAA	146 DAA
148	MDP0000269985	0.46290785	0.17840347	0.75437975	0.26508188	0.28641817	0.013729535	0.0	0.009147418
825	MDP0000281672	NaN	0.5672432	1.4712801	0.45036554	0.29305932	0.058126196	0.31445864	0.0
2492	MDP0000320460	0.88531834	0.47318575	0.8778671	0.33400834	0.40962815	0.5524422	0.27633104	0.0
876	MDP0000793656	0.58334476	0.65485626	1.1145283	0.534246	0.37259743	0.6995307	0.47886255	0.0
1283	MDP0000463758	0.76027256	0.46199995	1.1313865	0.8347858	0.9267333	0.5889686	0.57761866	0.0
2447	MDP0000248920	NaN	0.0	0.13510787	0.034872495	0.09147509	NaN	NaN	NaN
843	MDP0000120180	1.4609365	0.5615956	1.8559824	0.88004035	1.4018122	0.3897609	0.0	1.0119557
877	MDP0000658649	1.0793599	1.001862	1.6915146	1.4754437	1.2149649	1.1661286	0.0	0.6381838
1522	MDP0000269028	0.23531294	0.29492933	0.6615116	0.43487608	0.45086488	0.33303753	0.0	0.3744346
2174	MDP0000123076	0.49025476	0.54711753	0.8913984	0.7621902	0.67398703	0.5471446	0.0	0.5405483
2032	MDP0000211810	0.19279547	0.2210671	0.47943652	0.29156038	0.24554385	0.4425539	0.0	0.13284893
2335	MDP0000252706	0.17333418	0.57558817	1.1727159	1.1150622	0.88621074	0.7751308	0.0	0.18706009
