# Supplementary material for: Comparative Analysis of Predicted Plastid-Targeted Proteomes of Sequenced Higher Plant Genomes
Source: PLoS One. 2014 Nov 13;9(11):e112870. doi: 10.1371/journal.pone.0112870 (PMC4231079; doi:10.1371/journal.pone.0112870)
Supplement: File S5 — Plastid-targeted proteins shared between all species. Excel file containing the header information for the UCLUST50 analysis separated by species. Information is provided for the 737 Arabidopsis thaliana sequences shared in the USEARCH comparative analysis. (ZIP) [file pone.0112870.s005.zip › AF_8_Cluster_Expression_Data/Clusters_NologTransformation-36.txt]

Original row	Sample	0 DAA	14 DAA	25 DAA	35 DAA	60 DAA	87 DAA	132 DAA	146 DAA
151	MDP0000809386	1.1346798	1.6497289	1.2150954	0.0	0.764384	0.74408734	1.165089	1.7084299
564	MDP0000272502	0.6684587	1.111941	0.39567363	0.0	0.30081126	0.30830625	0.43563327	0.88927716
1386	MDP0000298548	0.2595966	0.56712264	0.23430581	0.0	0.24403815	0.24650504	0.21862413	0.54824704
1797	MDP0000335786	NaN	0.5999143	0.23495598	0.0	0.014149056	0.18097128	0.12561196	0.4448818
370	MDP0000807190	1.3551415	1.1132168	0.5402009	0.0	0.45403028	0.59589666	0.3245091	1.0192047
1775	MDP0000130884	1.313501	1.0187118	0.73885506	0.0	0.5551558	0.5225572	0.8688465	1.1502346
997	MDP0000184014	0.22421253	0.4344222	0.15205285	0.0	0.012691708	0.22556534	0.054698538	0.15339865
2315	MDP0000251510	NaN	0.7263274	0.0	0.07287088	0.40078408	0.56681615	0.18514115	0.7407616
174	MDP0000697638	0.31332967	0.38592848	0.0	NaN	0.1136557	NaN	0.2452476	NaN
1266	MDP0000135837	0.53341246	2.1923382	0.0	0.25093058	0.26082954	0.5336432	0.32981193	0.7939178
2656	MDP0000949327	0.4166709	0.8565127	0.05285093	0.293978	0.0	NaN	0.20527363	0.4561403
1948	MDP0000281900	0.3958897	0.9148016	0.0	0.2817948	0.03797217	0.033300493	0.02678311	0.52887887
980	MDP0000449304	0.422026	0.4035036	0.0	0.107231766	0.0066527487	0.14145343	0.10737258	0.19370914
2459	MDP0000223251	0.20891243	0.6921209	0.0	0.28545272	0.24682322	0.11324204	0.11628732	0.6449865
1369	MDP0000354160	0.29677787	0.9665539	0.3359991	0.40085402	0.0	0.14931096	0.4623068	0.83612484
1313	MDP0000303632	0.25917143	0.34717056	0.19061774	0.1420324	0.0	0.33299685	0.19974078	0.5284261
2683	MDP0000273495	0.18658808	0.65510225	0.30291638	0.36148268	0.0	0.36839736	0.22971408	0.6396205
1672	MDP0000187753	0.16599202	0.4603223	0.20218347	0.17361401	0.0	0.29411715	0.016341249	0.27450016
262	MDP0000599427	0.26288655	0.777969	0.15223795	0.5681997	0.0	0.47500223	0.41936436	0.8106117
