# Supplementary material for: Comparative Analysis of Predicted Plastid-Targeted Proteomes of Sequenced Higher Plant Genomes
Source: PLoS One. 2014 Nov 13;9(11):e112870. doi: 10.1371/journal.pone.0112870 (PMC4231079; doi:10.1371/journal.pone.0112870)
Supplement: File S5 — Plastid-targeted proteins shared between all species. Excel file containing the header information for the UCLUST50 analysis separated by species. Information is provided for the 737 Arabidopsis thaliana sequences shared in the USEARCH comparative analysis. (ZIP) [file pone.0112870.s005.zip › AF_8_Cluster_Expression_Data/Clusters_NologTransformation-37.txt]

Original row	Sample	0 DAA	14 DAA	25 DAA	35 DAA	60 DAA	87 DAA	132 DAA	146 DAA
154	MDP0000592420	0.38591427	0.21439072	0.36154237	0.0	0.115507595	0.17464869	0.08480012	0.40342635
2462	MDP0000171037	0.472888	0.082391255	0.45770437	0.0	0.0028819565	NaN	0.09365564	0.31672472
2143	MDP0000269988	1.0308877	0.15204836	0.5311807	0.0	0.22180659	0.5778067	0.20671272	0.7076544
1007	MDP0000167723	0.7270575	0.0	0.298209	0.095180005	0.21933752	0.48488644	0.051235165	0.47120708
242	MDP0000130370	0.3267707	0.0	0.33169645	0.13271387	0.050997958	0.2541965	0.14190973	0.25190392
402	MDP0000777828	0.3752915	0.12968582	0.25884318	0.17487282	0.1429716	0.08593936	0.0	0.28112945
1537	MDP0000088036	0.3250902	0.20897627	0.38671952	0.14386413	0.0	0.09677241	0.09121358	0.27186134
1251	MDP0000572034	0.76390713	0.40298277	1.3223579	0.23722659	0.21908534	0.043696012	0.0	0.75157595
1405	MDP0000189838	0.521049	0.39211076	0.49158755	0.16552119	0.34557524	0.20553435	0.0	0.34270096
1085	MDP0000236506	0.39689153	0.26824844	0.43567166	0.22924027	0.12555678	0.0	0.15177886	0.29327238
2153	MDP0000277847	1.007179	0.21248703	1.1428977	0.70854276	0.40968862	0.0	0.5372945	0.90790564
1935	MDP0000280819	0.61399627	0.25399473	0.38326198	0.48367336	0.15008442	0.061263397	0.0	0.45333406
1563	MDP0000270233	0.44440982	0.0074179424	0.34180287	0.38135192	0.103864536	0.17391741	0.0	0.29309776
1353	MDP0000858615	0.8391128	0.62741745	0.5168299	0.5904878	0.019335872	0.21762954	0.0	0.5265825
