# Supplementary material for: Comparative Analysis of Predicted Plastid-Targeted Proteomes of Sequenced Higher Plant Genomes
Source: PLoS One. 2014 Nov 13;9(11):e112870. doi: 10.1371/journal.pone.0112870 (PMC4231079; doi:10.1371/journal.pone.0112870)
Supplement: File S5 — Plastid-targeted proteins shared between all species. Excel file containing the header information for the UCLUST50 analysis separated by species. Information is provided for the 737 Arabidopsis thaliana sequences shared in the USEARCH comparative analysis. (ZIP) [file pone.0112870.s005.zip › AF_8_Cluster_Expression_Data/Clusters_NologTransformation-38.txt]

Original row	Sample	0 DAA	14 DAA	25 DAA	35 DAA	60 DAA	87 DAA	132 DAA	146 DAA
165	MDP0000311868	0.015048322	0.0	0.1822302	0.2721612	0.07868507	0.24420063	0.20251307	0.10266761
774	MDP0000770759	0.35148588	0.0	0.6335462	0.7959063	0.34716502	0.6633597	0.6922905	0.41126373
905	MDP0000203591	0.28208306	0.0	0.49261457	0.50837755	0.21783157	0.55669993	0.57018036	0.4438407
1619	MDP0000711506	0.2847634	0.0	0.5710867	0.4927104	0.123154275	0.67473966	0.44938016	0.32968152
776	MDP0000288974	0.5418304	0.0	0.57481456	0.8727582	0.36432105	1.0485389	0.71112424	0.5287711
808	MDP0000208334	0.64902294	0.0	0.7477868	0.6978019	0.03914815	0.6728455	0.5828512	0.48251772
1097	MDP0000177219	0.22102402	0.088910334	0.29634225	0.46311122	0.0	0.47072193	0.17458317	0.1755328
1792	MDP0000121191	0.1720348	0.11518641	0.42731452	0.7912943	0.0	0.5086945	0.31356743	0.3676499
305	MDP0000321810	0.02109299	0.01238874	0.19062528	0.39046013	0.0	0.17131701	0.23608735	0.18452595
386	MDP0000283158	NaN	0.06733703	0.9292405	1.2274393	0.0	1.0042944	0.035040528	0.19430253
1705	MDP0000213975	0.3626998	0.0	0.960165	1.1035311	0.6473805	0.70076025	0.5303176	0.68551654
544	MDP0000248682	0.0	0.016768849	0.33312872	0.2112896	0.025256852	0.2116296	0.224659	0.048654325
2467	MDP0000268970	0.2692728	0.2729152	0.652034	0.6052821	0.0	0.59819305	0.60324025	0.62636924
2643	MDP0000130270	0.11979461	0.0529698	0.32705423	0.41462964	0.0	0.12664288	0.33923322	0.24044329
2372	MDP0000160372	0.0	0.19891289	1.0490025	1.7471073	0.47765687	2.0895565	0.21511732	1.1431872
1293	MDP0000147066	0.21146712	0.19594346	0.6330646	0.5947227	0.0	0.453243	0.72620535	0.787536
2531	MDP0000289018	0.23680341	0.0	0.3382912	0.65929097	0.24833992	1.1242341	0.5006513	0.8440412
1864	MDP0000441149	0.079009436	0.17153126	0.23730116	0.31189933	0.0	0.6343668	0.37422216	0.41797635
2020	MDP0000132723	0.31468543	0.020264134	0.33585414	0.5128582	0.010368463	0.67755556	0.0	0.51108414
251	MDP0000140746	0.36243963	0.37478572	0.6071349	0.6172464	0.0	0.5245824	0.36269286	0.67137164
206	MDP0000866373	0.0443656	0.0	0.22730643	0.124130934	0.011963249	0.2748425	0.12542213	0.34274068
1059	MDP0000301453	0.19753347	0.0	0.33785093	0.5876996	0.22610213	0.8948399	0.10705645	0.7385468
1850	MDP0000217250	0.3683927	0.30171192	0.6201688	0.87628347	0.0	0.64161116	0.3856677	1.1639607
