# Supplementary material for: Comparative Analysis of Predicted Plastid-Targeted Proteomes of Sequenced Higher Plant Genomes
Source: PLoS One. 2014 Nov 13;9(11):e112870. doi: 10.1371/journal.pone.0112870 (PMC4231079; doi:10.1371/journal.pone.0112870)
Supplement: File S5 — Plastid-targeted proteins shared between all species. Excel file containing the header information for the UCLUST50 analysis separated by species. Information is provided for the 737 Arabidopsis thaliana sequences shared in the USEARCH comparative analysis. (ZIP) [file pone.0112870.s005.zip › AF_8_Cluster_Expression_Data/Clusters_NologTransformation-39.txt]

Original row	Sample	0 DAA	14 DAA	25 DAA	35 DAA	60 DAA	87 DAA	132 DAA	146 DAA
175	MDP0000297656	0.43782115	0.35449475	0.63589054	0.2228431	1.1322886	0.7681496	0.0	0.7096996
793	MDP0000252042	0.18077768	0.07737578	0.4558833	0.0	0.5479835	0.6560394	0.019630259	0.4180635
1666	MDP0000182852	0.22294211	0.2890978	0.42913944	0.38473988	0.65808624	0.7376102	0.0	0.42369685
2266	MDP0000141675	0.0	0.23156808	0.5169842	0.04778376	0.34638685	0.49825162	0.055086285	0.2965498
1054	MDP0000846265	0.0	0.18634006	0.41567254	0.16263841	0.28891632	0.5210437	0.16514407	0.21051098
1959	MDP0000889414	0.0	0.2676564	0.62903863	0.5747671	0.6278849	0.70399016	0.22156529	0.5139844
911	MDP0000139971	0.0	0.3436138	0.46461517	0.51103574	1.1164178	0.7998076	0.32451624	0.5877918
2644	MDP0000180376	0.0	0.15693189	0.8175918	0.8109585	1.0257055	1.1257716	0.28746283	0.26362482
2665	MDP0000322776	0.0	0.43227732	0.64236236	0.660294	1.0012283	0.57782054	0.11511225	0.4507018
1482	MDP0000172296	0.0	0.6947579	0.8794103	0.6327033	1.2104411	0.8572665	0.49291182	0.37559432
1184	MDP0000292934	0.0	0.7748846	1.0326908	1.443786	2.0231514	1.5457302	0.72798836	0.59260315
2075	MDP0000200228	0.0	0.4870559	0.55405575	0.8873032	0.933663	1.1437442	0.35801315	0.35684565
329	MDP0000205780	0.0	0.28533617	0.41525126	0.68237466	1.0036166	0.9956077	0.3233664	0.11307269
1828	MDP0000142413	0.055629484	0.37030455	0.3287427	0.45926076	0.7141805	0.6050756	0.036485713	0.0
695	MDP0000138129	0.0	0.6925741	1.1839414	1.4063454	1.8624171	1.4095029	0.9043099	0.30065072
2368	MDP0000205549	0.0	0.94472665	1.1181067	0.55395526	1.5371729	1.4266822	0.784561	0.2394983
1229	MDP0000613004	0.0	1.6152246	2.1931894	2.3500535	1.9956657	2.7123716	1.0287191	0.81278473
2199	MDP0000771887	0.0	3.351679	3.1018064	2.692796	3.8140125	3.76798	2.3188877	1.5055808
2100	MDP0000573537	0.16862376	0.48101658	1.4600112	1.1958685	1.657099	1.16614	0.45971477	0.0
1040	MDP0000242152	0.0	0.82655054	1.1725096	1.364944	1.9595567	1.1071249	0.9292372	0.90317255
2506	MDP0000186517	0.0	0.33988154	0.48130563	0.5725426	0.4940324	0.58206606	0.32175955	0.44536653
2457	MDP0000148842	0.0	0.3972845	1.0047456	1.0146546	0.71265155	0.9396906	0.40795168	0.6059369
513	MDP0000318858	0.0	1.7868866	2.065753	2.4864645	1.9529213	2.4886937	1.6668776	0.8179994
2409	MDP0000132452	0.0	0.74163926	0.6177432	0.34586623	0.94561094	0.7242696	0.5176031	0.39836767
2549	MDP0000197523	0.0	0.71142995	0.5877113	1.0587318	1.1522485	0.9141676	0.821276	0.38424543
1729	MDP0000899206	0.0	0.7894264	0.3535842	0.61357063	1.8116533	1.1851492	0.2918584	0.8524066
1603	MDP0000322171	0.0	1.1185064	0.6887522	0.7523227	1.0033251	0.85953355	0.523842	0.5610763
1345	MDP0000130394	0.0	1.1679251	0.79438287	0.88684916	1.1877623	1.0179869	0.93423283	0.7681274
1720	MDP0000258414	0.0	0.90477765	0.44198292	1.0440361	1.1755767	0.74008006	0.282216	0.6741094
1842	MDP0000832916	0.0	0.3136412	0.37676874	0.6611333	0.4040636	0.46164382	0.24290223	0.1365578
2217	MDP0000480293	0.0	0.7065882	0.3974699	0.7424828	0.55107045	1.0250462	0.018574089	0.025706148
2161	MDP0000382336	0.067888595	0.5302893	0.16348046	0.43640313	0.63870317	0.56727105	0.23986056	0.0
1393	MDP0000069839	0.019632975	0.0	0.21796687	0.3989216	0.3540902	0.80697465	0.05216752	0.12070664
2556	MDP0000212398	0.0	0.8125199	0.4042297	1.2844056	0.7690023	1.0510259	0.5625814	0.5261104
927	MDP0000239113	0.0	1.5136905	0.92759144	1.2485515	1.2177185	1.4170926	1.1023558	1.1251705
2263	MDP0000683606	0.0	1.0775523	0.5119449	0.49539018	1.0231944	0.85678947	0.7270707	0.42833
961	MDP0000478659	0.0	0.4575188	0.43249348	0.23838782	0.6247863	0.33706066	0.35858858	0.35496643
