# Supplementary material for: Comparative Analysis of Predicted Plastid-Targeted Proteomes of Sequenced Higher Plant Genomes
Source: PLoS One. 2014 Nov 13;9(11):e112870. doi: 10.1371/journal.pone.0112870 (PMC4231079; doi:10.1371/journal.pone.0112870)
Supplement: File S5 — Plastid-targeted proteins shared between all species. Excel file containing the header information for the UCLUST50 analysis separated by species. Information is provided for the 737 Arabidopsis thaliana sequences shared in the USEARCH comparative analysis. (ZIP) [file pone.0112870.s005.zip › AF_8_Cluster_Expression_Data/Clusters_NologTransformation-4.txt]

Original row	Sample	0 DAA	14 DAA	25 DAA	35 DAA	60 DAA	87 DAA	132 DAA	146 DAA
2380	MDP0000181870	0.0	0.41129994	NaN	NaN	NaN	NaN	NaN	NaN
1289	MDP0000293002	0.0	0.2598448	0.13288422	0.5644791	NaN	NaN	0.5190716	NaN
1155	MDP0000130930	0.0	0.24572764	0.40329295	0.71794486	0.4408774	0.8341131	0.9544441	0.7685477
1532	MDP0000221523	0.0	0.009809827	0.17249313	NaN	0.067327835	0.42673823	0.54689926	0.42105037
362	MDP0000208913	0.0	0.7814893	0.7318162	1.2245039	0.90030915	1.8983169	1.5243177	1.5089979
2188	MDP0000176743	0.0	0.43871635	0.81366634	0.8553839	0.57316464	0.8026551	1.1410143	0.93626976
308	MDP0000776779	0.0	0.44233912	0.6841301	0.7252482	0.47228327	1.0441855	1.5798916	0.9329356
112	MDP0000224114	0.0	0.28362972	0.37567145	0.36366343	0.23728101	0.41271004	0.45636544	0.3922628
2099	MDP0000191216	0.0	0.11739231	0.36117476	0.36772853	0.18589443	0.41546854	0.55852604	0.27899158
666	MDP0000338031	0.0	0.7568754	1.0385616	0.7162052	0.6103277	1.4251503	1.8204441	1.0970677
456	MDP0000241773	0.0	0.6386088	0.59139794	1.0733135	0.74195313	0.85457915	0.96919215	0.71191627
1597	MDP0000243418	0.0	0.82822853	1.0328901	0.93115795	0.8488151	1.2211095	1.162249	1.0918489
2318	MDP0000176749	0.0	0.41310325	0.71958375	0.91985744	0.9025912	1.4390937	1.1825215	1.2172188
966	MDP0000849292	0.0	0.8536454	0.5325041	0.8443723	0.71984196	1.1248709	1.0465825	0.80851805
1413	MDP0000185039	0.0	0.040118784	0.6689993	0.73163545	0.6744494	1.215262	1.2866807	0.9395194
2000	MDP0000122039	0.0	0.51716584	0.5953637	0.6706397	0.9502806	1.1221418	1.2224227	0.8772309
1674	MDP0000532061	0.0	0.36972034	0.4324499	0.31102595	0.3544205	0.43403998	0.7678979	0.4880501
835	MDP0000664991	0.0	0.36328056	0.470194	0.4890637	0.72202027	0.6893688	0.9183885	0.70888126
147	MDP0000269242	0.0	0.7154892	1.1448961	0.7077273	0.77765745	1.1321529	1.3783209	1.0269535
1360	MDP0000285225	0.0	0.29248762	0.44441563	0.26660156	0.50786865	0.71658325	1.1218773	0.7386304
2197	MDP0000551040	0.0	1.0823519	1.2416408	1.0914676	1.2018602	2.1210756	1.6159447	1.8565848
8	MDP0000382079	0.0	0.2889639	0.4983002	0.209163	0.3914345	0.67254156	0.8153488	0.67460585
1224	MDP0000309227	0.0	0.14053695	0.5221744	0.29304597	0.5806834	0.8221472	1.1401594	0.88535166
1966	MDP0000138368	0.0	0.2511238	0.38514555	0.3611291	0.34067568	0.49051636	0.7975644	0.2380395
1972	MDP0000154056	0.0	0.8220558	0.80076486	0.8288975	0.8848149	1.2434024	0.98334706	0.8414313
1944	MDP0000309160	0.0	0.58059835	0.47500396	0.4102834	0.6185889	1.2560326	1.6291751	0.5811849
2616	MDP0000163757	0.0	0.068672344	0.19740194	0.1512072	0.31869975	0.44861808	0.5161926	0.2917214
2135	MDP0000140067	0.0	0.09396135	0.26112634	0.19720529	0.3604174	0.61965066	0.52842385	0.39126915
420	MDP0000284209	0.0	0.45958585	0.49419272	0.5219484	0.8608641	0.952873	0.84334296	0.8868475
1481	MDP0000215084	0.0	0.1614982	0.32926735	0.5410424	0.5836992	0.87273633	0.63974357	0.5898221
516	MDP0000158908	0.0	0.105134666	0.11693024	0.6503666	0.51358616	0.91242754	0.74005866	0.60349417
1194	MDP0000119995	0.0104005635	0.0	0.3547748	0.27548075	0.24043791	0.7862873	1.1007023	0.64798236
732	MDP0000149513	0.12490918	0.0	0.8096034	1.2760552	0.874747	1.385806	2.514452	1.4282407
2228	MDP0000397215	0.0	0.18317057	0.19135506	0.48055357	0.84061354	0.94610757	1.0492778	0.54736465
651	MDP0000275687	0.0	0.16405573	0.24198882	0.20708047	0.42205217	0.679939	0.75341785	0.2109048
601	MDP0000125469	0.0	0.46861497	0.49482214	0.3792558	0.5993985	0.5536962	0.9411232	0.36457887
385	MDP0000132668	0.0	0.7241108	0.48989818	0.6630286	0.7343797	0.7927581	0.7515219	0.7994685
365	MDP0000700484	0.0	0.5392574	0.23682354	0.64796054	0.6355296	0.67007184	0.6805816	0.66672355
211	MDP0000945064	0.0	0.67666537	0.49214953	0.79854625	2.2593966	2.5824637	2.7014897	2.1390898
2674	MDP0000139971	0.0	0.5771121	0.8789299	1.793305	1.3076278	1.7299299	1.39611	1.1267246
834	MDP0000147571	0.019607017	0.23570837	0.0	0.07773825	0.1582081	0.7573103	0.9425549	0.5659416
1920	MDP0000177786	0.0	0.06070599	0.054058246	0.44127303	1.1755009	1.3258489	1.5918028	1.0339353
1744	MDP0000245391	0.0	0.09064792	0.69089913	0.4219789	0.57427406	0.6874199	0.8089204	0.3980905
554	MDP0000299720	0.0	0.2520238	0.29087988	0.18942116	0.48539227	0.39227718	0.49381062	0.51027125
827	MDP0000200406	0.0	0.64059216	0.63841075	0.57746994	0.75781196	1.0184746	0.74357414	0.56413287
1021	MDP0000273016	0.0	0.36238638	0.22245237	0.30452597	0.58537483	0.798446	0.5410226	0.6131592
810	MDP0000140024	0.0	0.13149951	0.30778643	0.39078835	0.65034586	0.7812069	0.7050416	0.28016672
1169	MDP0000150969	0.0	0.9009511	1.152491	1.7601792	1.8498496	2.0886023	1.6377785	1.1033552
1675	MDP0000192559	0.0	1.5755843	1.344722	2.1724768	1.9516383	2.453976	2.4219618	0.9266547
1335	MDP0000157048	0.0	0.46490103	0.22193827	0.5609353	0.39535722	0.61826515	0.7884935	0.20777413
1741	MDP0000267184	0.0	0.8972367	0.386777	0.9793074	1.3773377	1.809313	1.3797807	0.76843363
2081	MDP0000543279	0.0	0.69224364	0.521694	0.42347565	1.837969	1.8620431	2.1511798	1.0674436
2518	MDP0000171996	0.0	0.13350302	0.019148858	0.4029241	0.7662277	0.97210616	0.98139924	0.36091927
1421	MDP0000217511	0.0	0.17391132	0.15566288	0.42561993	1.0314538	1.0180306	0.9788651	0.8130578
2055	MDP0000129346	0.0	0.49146363	0.5485009	0.43871382	0.8088818	1.3303571	0.74254835	0.8313543
1279	MDP0000217423	0.0	0.41205266	0.46565497	0.3057235	0.7099051	0.6508739	0.60275775	0.5446776
2164	MDP0000134667	0.0	0.14298859	0.11119825	0.47671592	0.6571794	0.968034	0.5915701	0.52826595
1274	MDP0000703059	0.18769187	0.79060173	0.0	1.0209858	1.9300313	2.429252	2.6398387	1.0721347
546	MDP0000292272	0.0	0.512357	0.23697707	0.12505648	0.5970911	0.71558	0.8152005	0.5072833
373	MDP0000156411	0.07021154	0.204089	0.0	0.12520991	0.4903489	0.98538107	0.98897094	0.43429798
1074	MDP0000189454	0.0	0.054776195	0.29146722	0.10497348	0.32751358	0.5560546	0.39316693	0.4524128
1536	MDP0000440721	0.0	0.16226532	0.1292676	0.10036061	0.47954407	0.4694672	1.1580193	0.566632
507	MDP0000213095	0.0	0.51934665	0.7301261	0.26880354	0.5885725	1.0373067	1.0917383	0.3372047
1048	MDP0000139654	0.0	0.34420013	0.11935025	0.21059956	0.6351963	0.71428263	0.5985418	0.6871956
1333	MDP0000321880	0.0	0.15467103	0.14964324	0.2558956	0.7429875	0.91597354	0.6087234	0.6698016
1451	MDP0000123604	0.0	1.0888373	0.92594707	0.95178884	1.1663896	1.422144	1.0439488	0.9508569
2395	MDP0000128518	0.0	0.33775404	0.38154334	0.50376	0.43038657	1.4797173	0.69923174	0.7362919
593	MDP0000283741	0.0	0.26125577	0.11148641	0.13395871	0.3762685	0.7386575	0.6342567	0.13836181
2134	MDP0000132521	0.0	0.32714528	0.52406627	0.2812223	0.871477	1.4153929	1.2709409	0.2244775
236	MDP0000320870	0.014821771	0.15117653	0.0	0.17103703	0.6592827	0.78508884	0.81217486	0.2607872
1065	MDP0000197160	0.0	0.15709431	0.27264175	NaN	0.6596367	NaN	NaN	NaN
1749	MDP0000639465	0.05534136	0.0	0.12879501	0.1234748	0.33903337	0.5744927	0.56286556	0.1976197
647	MDP0000269352	0.09881955	0.08767487	0.0	0.190785	0.34251148	0.5555808	0.5358538	0.42110404
2289	MDP0000282558	0.0	0.64912313	0.6600978	0.45901906	0.818309	1.2568783	0.698437	0.7050072
1379	MDP0000300536	0.0	0.19145341	0.4735394	0.47592846	0.7545283	0.7413824	0.6736166	0.25977314
803	MDP0000291807	0.13904557	0.0	0.041184545	0.30086166	0.86221	1.2067707	1.249705	0.5113198
595	MDP0000630692	0.0	0.0399127	0.5254356	0.5176495	0.95247287	0.6513468	0.9642492	0.49977657
804	MDP0000291807	0.0	0.33852667	0.032429855	0.34344885	0.73187315	0.52583724	1.4176897	0.7930906
2331	MDP0000215662	0.2946969	0.10853515	0.0	0.50370604	0.8264394	1.398116	1.6441182	1.2438108
2009	MDP0000148978	0.0	0.0061611743	0.010205386	0.49422193	0.56822264	0.41184327	1.1953433	0.68175066
1242	MDP0000391188	0.002799739	0.079026856	0.0	0.2954727	0.44094732	0.2621376	0.68668467	0.3775876
1544	MDP0000136844	0.0	0.17884065	0.15014192	0.2839113	0.90017474	0.63204426	0.86874205	0.31242377
1122	MDP0000567665	0.0	0.3390884	0.720484	0.3710921	0.9372001	1.0107077	0.73108155	0.5571437
1461	MDP0000231872	0.17277297	0.0	0.33506685	0.2262174	0.69756436	0.8845284	0.85181946	0.4168555
2262	MDP0000208913	0.0	0.00633464	0.05060712	0.07680043	0.26555037	1.4384519	0.7945767	0.58402145
1787	MDP0000244574	0.12471075	0.07387662	0.0	0.5055281	1.1406468	1.3131096	1.1817465	0.5268663
1645	MDP0000210995	0.0	0.5938404	0.27095556	0.3146109	0.48204967	1.0365936	0.7460347	0.28401467
2369	MDP0000165453	0.0	0.35578996	0.34765285	0.20751292	0.38661364	0.46452582	0.8689223	0.1671653
1807	MDP0000852477	0.0	0.45129678	0.41249195	0.20864622	0.62363863	0.42824438	0.74602693	0.4768007
1791	MDP0000192242	0.19647907	0.3847744	0.4506603	0.0	0.65300643	0.8353265	1.0320444	0.59194404
1067	MDP0000722117	0.0	0.5022988	0.3937124	0.3272393	0.48120153	0.478712	0.50452745	0.47143322
1124	MDP0000882402	0.0	0.6046065	0.23976865	0.46301016	0.66867435	0.57421714	0.6415288	0.48725763
489	MDP0000269865	0.0	0.052332554	0.395922	0.52712667	0.30912894	0.8020249	0.48129442	0.3088349
378	MDP0000230504	0.0	0.28110483	0.5903787	0.84988993	1.0752307	1.0879954	0.7275313	0.5652087
1214	MDP0000209596	9.665101E-5	0.0	0.67646384	0.73751575	1.7767192	2.4310496	1.2850188	0.93792546
1794	MDP0000185073	0.0	0.34208757	0.34962788	0.46579617	0.97888935	0.94767183	0.5436005	0.60778385
2481	MDP0000273496	0.0	0.21964875	0.31286082	0.23779595	0.71826214	0.56610084	0.44426724	0.50139636
1478	MDP0000177378	0.0	1.558647	1.6864538	1.7539756	1.8213842	2.0422292	1.5687743	1.8165834
163	MDP0000254380	0.0	0.72737706	0.7587685	0.70119923	0.7236324	0.9922762	0.69373035	0.64764297
870	MDP0000233115	0.0	1.232142	1.6900455	1.4612718	1.9244647	2.4117966	1.4150561	1.3092049
2570	MDP0000159373	0.0	0.17400691	0.22864139	0.22008453	0.32814774	0.6816102	0.29186344	0.5408035
1605	MDP0000891532	0.052272514	0.16859439	0.0	0.021475133	0.45871913	0.57738584	0.41890326	0.29515767
1795	MDP0000385310	0.082324006	0.0	0.34757528	0.14424996	0.7733219	0.73879516	0.8397632	0.2431423
1771	MDP0000582469	0.185491	0.0	0.21383356	0.3706918	0.57765126	0.91324025	0.6820975	0.28523964
739	MDP0000268873	0.0	0.037408873	0.040640894	0.36382356	0.8723365	0.5971171	0.65382946	0.31715325
2594	MDP0000234942	0.0	0.5572261	0.5815952	1.6976583	1.4030495	1.2351316	1.4441803	0.83605844
1503	MDP0000185978	0.016170852	0.0	0.16056146	0.2486396	0.1488058	0.23845431	0.2929355	0.11312104
1512	MDP0000080098	0.0	0.8087773	1.1049935	1.2914987	2.1259382	2.5403385	1.2469862	0.9100679
2253	MDP0000673070	0.0	0.7006065	0.59241164	1.1883379	0.97526103	0.9006613	0.9394993	0.7705686
762	MDP0000609235	0.0	0.038403958	1.3916317	1.3846011	1.2725649	1.7401391	1.2216451	1.1458592
2321	MDP0000283839	0.0	1.3585043	1.3522615	0.95795923	1.2864375	1.996243	1.4452966	0.6805971
764	MDP0000308222	0.0	1.1466837	1.3491743	1.749197	2.4110262	2.0122485	1.4872103	1.2858177
101	MDP0000450042	0.0	0.52224964	0.6228639	0.3126635	1.2427504	0.9882525	0.7947755	1.0378909
1414	MDP0000628094	0.0	0.038518332	0.3170823	0.7335093	0.914632	0.80107415	0.5760969	0.778453
1180	MDP0000853497	0.0	0.08528993	0.43095118	NaN	0.525115	0.60197127	0.28577894	NaN
458	MDP0000654592	0.0	0.27054486	0.5716719	0.5047343	0.6279523	0.4709944	0.5640137	0.6593343
49	MDP0000212044	0.0	0.8465294	1.1335655	1.6224083	2.0731897	1.6628884	1.3953273	0.8750931
2092	MDP0000641708	0.0	0.4533716	0.5156539	1.0699857	1.3659279	1.1771663	1.1735189	0.17688245
1945	MDP0000164913	0.0	0.3077867	0.110273175	0.3820609	0.24076441	0.85160637	0.37160373	0.5623455
523	MDP0000386318	0.0	0.5942426	0.31585783	0.5491056	0.84147185	0.9350922	0.5487714	1.054104
538	MDP0000328793	0.09631302	0.5272859	0.4006077	0.5841418	0.52798796	1.0844704	1.0968733	0.0
1145	MDP0000412925	0.0	0.60902	0.29987568	0.3636752	0.79886204	0.6271814	0.58439153	0.3389462
2011	MDP0000193840	0.0	0.65877503	0.22964896	0.71769756	0.5461558	0.9483789	0.61752284	0.31064746
2117	MDP0000129346	0.0	0.58181304	0.43255782	0.95299435	1.2901833	1.2847196	0.62512356	0.61179626
2344	MDP0000184046	0.0	0.63460976	0.46856353	0.7850322	0.9816801	0.9714515	0.6357752	0.30980828
742	MDP0000247777	0.2494173	0.36655033	0.0	0.4096639	0.9855621	1.1185266	0.87796134	0.28735843
1153	MDP0000386318	0.16262689	0.25341818	0.13672473	0.34204972	0.5109506	0.81299746	0.7900002	0.0
1475	MDP0000269028	0.0	0.27515107	0.19659013	0.13202474	0.7021803	0.35584116	0.50730956	0.31213874
1742	MDP0000944409	0.09090987	0.24240714	0.0	0.5928308	1.1084683	0.6295048	0.88188916	0.7207563
2035	MDP0000734046	0.0	0.5410167	0.43399668	0.606754	0.6994504	1.1285652	0.46162996	0.3071074
1995	MDP0000214241	0.0	0.07334123	0.13599291	0.034556687	0.69303703	1.4002708	0.44597277	0.47003895
1254	MDP0000858559	0.0	0.63304675	1.0246922	0.81469053	2.1045883	1.5743927	1.1647915	0.4302393
983	MDP0000798878	0.24707828	0.42631313	0.31813082	0.0	0.5440273	0.9094384	0.9720512	0.33122298
2585	MDP0000214241	0.28415677	0.39618522	0.0	0.23904358	0.74031585	0.99015164	0.74543715	0.74560815
2469	MDP0000171492	0.0	0.7612209	0.021950338	0.62246335	0.7208815	0.85270363	0.6436679	0.5296777
922	MDP0000225543	0.086643726	0.032229226	0.0	0.46555495	0.7687231	1.1531435	0.44285974	0.3080729
2115	MDP0000095637	0.0	0.4292886	0.13735439	0.6614357	2.226756	2.62915	0.8957107	0.33716482
2171	MDP0000165991	0.27411336	0.35924888	0.0	0.33605853	0.891308	0.99291265	0.6365065	0.4135276
584	MDP0000204069	0.07087008	0.0	0.33585483	0.16048236	0.52666605	1.2709467	0.45815915	0.35418925
352	MDP0000144554	0.0	0.2880616	0.76399946	0.59303534	1.19342	1.2436613	0.5287681	1.1016285
2086	MDP0000186074	0.0	0.517389	0.5118957	0.7094703	1.2086656	1.1553439	0.42812118	0.70515954
1305	MDP0000845124	0.0	0.6577341	1.1720483	1.5295043	1.7976502	1.4574777	1.1113267	0.6626172
2082	MDP0000307124	0.56662977	0.4287945	0.0	0.2836269	1.561382	1.5786178	2.0073643	1.4360281
51	MDP0000226063	0.5632524	0.07165679	0.0	0.32437313	1.3350015	1.61267	1.6195359	1.2686865
2269	MDP0000301453	0.2596022	0.0	0.31790388	0.7053569	0.88231903	0.739576	0.77282166	0.7093873
424	MDP0000234942	0.1961637	0.028336592	0.0	0.2845735	1.0385036	0.74194604	0.69958603	0.58613884
229	MDP0000243546	0.039103124	0.0	0.22849491	0.085044645	0.40749457	0.37913588	0.2619995	0.3749495
1343	MDP0000284522	0.005415189	0.0	0.3191226	0.43408212	0.9197661	0.5056725	0.5095773	0.36519548
923	MDP0000122340	0.2147746	0.034905564	0.23695344	0.0	0.549557	0.6304081	0.71269166	0.29585552
202	MDP0000284610	0.3352104	0.19047518	0.42790514	0.5569969	1.5271411	1.8558027	1.2058094	0.0
281	MDP0000259149	0.11373358	0.0	0.16722365	0.56926125	0.7491848	1.0150429	0.33764353	0.43734112
681	MDP0000279446	0.0	0.00698157	0.122848846	0.706805	1.1130147	0.9381292	0.34578273	0.7195016
954	MDP0000226817	0.0	0.35036623	0.24003153	0.2023346	1.8214611	1.501521	0.5190543	1.1743917
411	MDP0000230479	0.34432626	0.0	0.1342422	0.5561753	0.93796587	0.7383902	0.94885296	0.8107602
2037	MDP0000279178	0.080457784	0.20015298	0.13064393	0.040328857	0.9496922	0.6543812	0.71611726	0.0
433	MDP0000152199	0.0	0.10641406	0.25181884	0.37983537	0.531694	0.63293684	0.27249894	0.0012159208
2618	MDP0000323296	0.35491303	0.0	0.95939124	0.5607059	3.4813325	4.0272317	1.4333633	0.3695007
2079	MDP0000781556	0.0	0.41121238	0.5426387	0.39275435	1.2263801	0.7590178	0.6216827	0.23451428
1949	MDP0000258129	0.0	0.62836635	0.48128763	0.39639875	1.1676565	0.97172344	0.5486699	0.24530795
170	MDP0000201574	0.0	0.2669142	0.21688452	0.15600266	0.73847425	0.39140934	0.44291326	0.1120995
