# Supplementary material for: Comparative Analysis of Predicted Plastid-Targeted Proteomes of Sequenced Higher Plant Genomes
Source: PLoS One. 2014 Nov 13;9(11):e112870. doi: 10.1371/journal.pone.0112870 (PMC4231079; doi:10.1371/journal.pone.0112870)
Supplement: File S5 — Plastid-targeted proteins shared between all species. Excel file containing the header information for the UCLUST50 analysis separated by species. Information is provided for the 737 Arabidopsis thaliana sequences shared in the USEARCH comparative analysis. (ZIP) [file pone.0112870.s005.zip › AF_8_Cluster_Expression_Data/Clusters_NologTransformation-40.txt]

Original row	Sample	0 DAA	14 DAA	25 DAA	35 DAA	60 DAA	87 DAA	132 DAA	146 DAA
180	MDP0000830519	0.37088546	0.62592274	0.20034564	0.48184586	0.5175097	0.33163276	0.82974744	0.0
663	MDP0000119699	0.58507454	0.7792201	0.36579844	0.97003555	0.5462645	0.4288055	1.2953281	0.0
1327	MDP0000139052	0.4609885	0.56326157	0.33066842	0.55512774	0.34661505	0.32896727	0.8790926	0.0
1777	MDP0000754975	NaN	0.19514239	0.06200561	0.31365156	0.17437698	0.047524016	0.50438976	0.0
608	MDP0000182015	0.21520104	0.3971441	0.085987486	0.24919651	0.30674678	0.028722046	0.7293245	0.0
221	MDP0000856686	NaN	0.102423646	0.05468347	0.13906588	0.15811948	0.0	0.24365428	0.015308872
2500	MDP0000259149	0.052723754	0.19187717	0.044223838	0.25571987	0.31580368	0.0	0.4274103	0.011129299
549	MDP0000208850	0.09576175	0.29192877	0.0	0.21951701	0.2193031	0.07136481	0.326231	0.094950564
1071	MDP0000287751	0.0	0.4681829	0.29473922	0.33191127	0.3424088	0.22533955	0.6284044	0.0631648
1829	MDP0000179049	0.1423899	0.44811592	0.0774532	0.22226559	0.07337523	0.06998972	0.4476189	0.0
691	MDP0000222024	NaN	0.48217365	0.0	0.13392031	0.46297798	0.32802445	0.8016663	0.10217484
1387	MDP0000222759	0.2545624	0.26864952	0.0	0.34443867	0.38809338	0.35413408	0.67480904	0.15355992
2073	MDP0000942125	0.046756998	0.059939515	0.055526223	0.06799213	0.40420464	0.019627884	1.0629575	0.0
1323	MDP0000185846	0.0	0.6612627	0.50745	0.5042377	0.6873197	0.5005561	0.9958677	0.3574712
1984	MDP0000271372	0.0	0.34421435	0.29921556	0.24542576	0.39990827	0.08873341	0.4542501	0.014059814
2495	MDP0000250932	0.0	0.5559899	0.3471669	0.2877276	0.68723243	0.39833245	1.0404006	0.44080848
250	MDP0000232094	0.3214927	1.2783899	1.0178574	1.0692991	0.6831105	0.5580872	1.3521603	0.0
2637	MDP0000215758	0.0	0.7204348	0.5848763	0.97127146	0.69832116	0.48443094	0.90963787	0.1955685
1401	MDP0000831937	0.27641538	1.2279469	0.4241932	0.419111	0.46614045	0.62010556	0.9971535	0.0
347	MDP0000171200	0.13605787	0.6344313	0.30961874	0.5349014	0.2615624	0.0	0.6198914	0.24700017
1033	MDP0000220590	0.0	0.29183578	0.37119848	0.14237401	0.15129144	0.05816452	0.4884091	0.06425332
1587	MDP0000306035	0.0	0.518526	0.29609758	0.18639357	0.42899904	0.44362172	0.91221625	0.41992366
1440	MDP0000850393	0.0	1.1394604	0.39897406	0.46096078	0.4756445	0.41010103	0.64228785	0.00836912
1	MDP0000894851	0.0	0.6679922	0.20156428	0.2445244	0.48049626	0.24383861	0.38473344	0.013767183
1470	MDP0000215517	0.0	0.5959656	0.36152872	0.46144024	0.61591405	0.25049144	0.47097692	0.24434264
1863	MDP0000581822	0.05510019	0.53813446	0.3270023	0.3581249	0.32878408	0.0	0.5315824	0.34377468
