# Supplementary material for: Comparative Analysis of Predicted Plastid-Targeted Proteomes of Sequenced Higher Plant Genomes
Source: PLoS One. 2014 Nov 13;9(11):e112870. doi: 10.1371/journal.pone.0112870 (PMC4231079; doi:10.1371/journal.pone.0112870)
Supplement: File S5 — Plastid-targeted proteins shared between all species. Excel file containing the header information for the UCLUST50 analysis separated by species. Information is provided for the 737 Arabidopsis thaliana sequences shared in the USEARCH comparative analysis. (ZIP) [file pone.0112870.s005.zip › AF_8_Cluster_Expression_Data/Clusters_NologTransformation-41.txt]

Original row	Sample	0 DAA	14 DAA	25 DAA	35 DAA	60 DAA	87 DAA	132 DAA	146 DAA
184	MDP0000161765	0.7473539	0.375925	0.27301583	0.46921378	0.4562243	0.7760643	0.0	0.35838586
1326	MDP0000356050	0.61622775	0.3476784	0.39288968	0.4111454	0.5597071	0.70968723	0.0	0.24360634
259	MDP0000267248	0.8030927	0.1365927	0.5785335	0.6763837	0.7339105	0.8718155	0.0	0.3656001
2648	MDP0000150382	0.7705526	0.11286961	0.6481547	0.84619445	0.8038416	0.78444076	0.0	0.23997182
1822	MDP0000155797	0.6685628	0.17953314	0.23347954	0.32048658	0.1249669	0.62731993	0.0	0.05566506
826	MDP0000341028	NaN	0.13377312	0.39349207	0.4386005	0.17697585	0.99004334	0.0	0.24923949
1350	MDP0000754975	0.9968184	0.12897432	0.23741612	0.27414593	0.5241372	0.6971209	0.13118815	0.0
1717	MDP0000254650	0.7378806	0.0097531155	0.49370205	0.45372188	0.69817156	0.7818151	0.2977979	0.0
785	MDP0000698892	0.59332013	0.0	0.10399368	0.33333364	0.6117591	0.604749	0.17550737	0.14241622
1988	MDP0000192054	0.66689306	0.0	0.43476832	0.41165593	0.36743996	0.546616	0.29407746	0.2515146
1146	MDP0000163211	0.6239538	0.0	0.2815649	0.2848464	0.3381413	0.27738163	0.092181765	0.15238868
453	MDP0000580858	0.75469464	0.0	0.09657233	0.58102375	0.7301934	0.7071058	0.18139449	0.41472974
1402	MDP0000239686	1.0685627	0.39625826	0.16238073	0.35877863	0.6286142	0.605712	0.06782559	0.0
2446	MDP0000232876	1.1714903	0.63337576	0.06984078	0.43324578	0.9071685	0.95022786	0.0	0.16847198
2416	MDP0000239131	0.61378384	0.33318347	0.014825345	0.37973914	0.33731267	0.53319496	0.099020116	0.0
454	MDP0000291807	0.5273151	0.22072195	0.060856696	0.46921825	0.45068848	0.29203147	0.0	0.17740068
2267	MDP0000651689	0.5699784	0.2475767	0.044882342	0.2841743	0.22381657	0.35114643	0.0	0.31580505
1846	MDP0000207292	0.6472965	0.0	0.20107634	0.20922086	0.36139446	0.52334106	0.046082187	0.5131142
1581	MDP0000155347	0.2344029	0.008500945	0.1550231	0.1913635	0.14863282	0.11778576	0.0	0.13495252
