# Supplementary material for: Comparative Analysis of Predicted Plastid-Targeted Proteomes of Sequenced Higher Plant Genomes
Source: PLoS One. 2014 Nov 13;9(11):e112870. doi: 10.1371/journal.pone.0112870 (PMC4231079; doi:10.1371/journal.pone.0112870)
Supplement: File S5 — Plastid-targeted proteins shared between all species. Excel file containing the header information for the UCLUST50 analysis separated by species. Information is provided for the 737 Arabidopsis thaliana sequences shared in the USEARCH comparative analysis. (ZIP) [file pone.0112870.s005.zip › AF_8_Cluster_Expression_Data/Clusters_NologTransformation-42.txt]

Original row	Sample	0 DAA	14 DAA	25 DAA	35 DAA	60 DAA	87 DAA	132 DAA	146 DAA
186	MDP0000231692	0.0	0.4804774	0.5485663	0.27049538	0.48123255	0.38038668	0.28771478	0.4410355
1552	MDP0000175403	0.0	0.41220012	0.6133296	0.2891908	0.48495758	NaN	0.30342487	0.5981168
894	MDP0000843137	0.0	0.33547255	0.33642578	0.17616782	0.36425772	0.1793638	0.1145103	0.2784557
459	MDP0000456821	0.0	0.5491782	0.5254077	0.37382326	0.6553238	0.24759741	0.48233494	0.8101509
933	MDP0000479961	0.0	0.5928393	0.68897486	0.25543854	1.0819685	0.18781841	0.42659006	0.9612229
2404	MDP0000258816	0.0	0.2063437	0.3353023	0.18834662	0.2827857	0.02695192	0.22789411	0.3744874
528	MDP0000170311	0.0	0.43425572	0.3838398	0.1976701	0.39483097	0.27008554	0.485049	0.48963925
1144	MDP0000451407	0.0	0.31305116	0.4346188	0.03690705	0.2969879	0.18315907	0.3764516	0.49571085
761	MDP0000124152	0.0	0.40512794	0.36911047	0.13970216	0.31831843	0.21227981	0.5024113	0.5597271
789	MDP0000182105	0.0	0.43574744	0.5542917	0.03564334	0.17784272	0.10727998	0.3267445	0.6125826
2340	MDP0000188253	0.0	0.8293638	0.847956	0.32969987	0.2004299	0.020683963	0.4172789	1.0153347
245	MDP0000534726	0.018137172	0.3482266	0.6183613	0.042344548	0.22071087	0.0	0.7175708	0.93469304
2391	MDP0000305245	0.0	0.7897063	0.8584382	0.08394704	0.41953358	0.5359088	0.9623805	0.7795208
1142	MDP0000193152	0.0	0.34335136	0.34248084	0.25931227	0.41287127	0.2398138	0.5861919	0.43837753
970	MDP0000348203	0.0	0.78064907	0.43995234	0.41654295	0.4021044	0.275165	0.34036872	0.55756956
525	MDP0000272747	0.0	0.64439654	0.31966412	0.27208185	0.13427965	0.20608534	0.29329216	0.65761733
2572	MDP0000900994	0.0	2.23722	1.3384178	1.8150556	2.1479406	0.861046	1.2577252	1.7593664
2543	MDP0000221147	0.04938012	0.49537858	0.44316906	0.24259467	0.0	0.20620386	0.2180553	0.77874
404	MDP0000341021	0.113435686	0.55202466	0.2652688	0.0	0.45304853	0.14295074	0.047400035	0.73705554
