# Supplementary material for: Comparative Analysis of Predicted Plastid-Targeted Proteomes of Sequenced Higher Plant Genomes
Source: PLoS One. 2014 Nov 13;9(11):e112870. doi: 10.1371/journal.pone.0112870 (PMC4231079; doi:10.1371/journal.pone.0112870)
Supplement: File S5 — Plastid-targeted proteins shared between all species. Excel file containing the header information for the UCLUST50 analysis separated by species. Information is provided for the 737 Arabidopsis thaliana sequences shared in the USEARCH comparative analysis. (ZIP) [file pone.0112870.s005.zip › AF_8_Cluster_Expression_Data/Clusters_NologTransformation-43.txt]

Original row	Sample	0 DAA	14 DAA	25 DAA	35 DAA	60 DAA	87 DAA	132 DAA	146 DAA
195	MDP0000195432	0.07073613	0.42426845	0.34647924	0.36036795	0.0	0.9146683	0.35584438	0.41860735
1719	MDP0000188157	0.0	0.32076007	0.18588959	0.26257762	0.03942229	0.5847342	0.105160885	0.09957736
635	MDP0000497906	0.0	0.32123077	0.34065777	0.16308531	0.039945487	0.7965595	0.11654671	0.058514506
964	MDP0000154727	0.10260098	0.30592465	0.23442964	0.09474508	0.0	0.41344407	0.14340626	0.14870621
703	MDP0000242464	0.21672544	0.52569425	0.4113954	0.2275873	0.16351117	0.88760525	0.0	0.20306894
172	MDP0000174273	0.0	0.37217745	0.05330779	0.09246327	0.08754636	0.72196364	0.0051991153	0.191955
2034	MDP0000909457	0.0072120936	0.15424533	0.35886458	0.20308448	0.07120374	0.86831844	0.0	0.27277273
2626	MDP0000279281	0.0	0.34769934	0.14374053	0.31896296	0.19552675	0.6519784	0.17844237	0.2822364
747	MDP0000290660	0.07124352	0.23215973	0.343523	0.09431581	0.17031401	0.6106973	0.17885265	0.0
2658	MDP0000162817	0.034236442	0.090964764	0.38370192	0.020037042	0.0	0.8077719	0.27505684	0.12081831
1499	MDP0000284677	0.13684471	0.4518857	0.25553924	0.33945003	0.3586174	0.70131373	0.0	0.25619328
855	MDP0000319525	0.11251857	0.4559096	0.01910558	0.3999869	0.1979532	0.7681801	0.0	0.1069001
1234	MDP0000614098	0.0461185	0.42065558	0.36693794	0.26247284	0.04449718	0.44354787	0.0	0.043259297
2096	MDP0000264701	0.48884594	0.7116742	0.31136873	0.4842839	0.38990268	0.94216436	0.0	0.21751964
1296	MDP0000120762	0.30706403	0.793293	0.6728743	0.3960067	0.03895515	0.73154515	0.17682159	0.0
1693	MDP0000455079	0.68054634	0.78756684	1.0290037	1.04249	0.29815418	1.2324134	0.0	0.41136292
1751	MDP0000269765	0.2067695	0.43882802	0.30102834	0.17707762	0.11698781	0.35360196	0.0	0.15322095
1899	MDP0000205955	NaN	1.1300848	1.1865869	0.77324075	0.77731836	1.3244114	0.0	0.8263076
746	MDP0000505812	0.43969065	0.24573925	0.7001627	0.4641228	0.36843172	1.0037812	0.04344438	0.0
277	MDP0000138612	0.12930566	0.22084576	0.31537652	0.13303761	0.052507024	0.27691427	0.0851343	0.0
2620	MDP0000283839	0.31738707	0.6404423	0.5365554	0.11575935	0.101299755	0.5618261	0.0	0.3656056
