# Supplementary material for: Comparative Analysis of Predicted Plastid-Targeted Proteomes of Sequenced Higher Plant Genomes
Source: PLoS One. 2014 Nov 13;9(11):e112870. doi: 10.1371/journal.pone.0112870 (PMC4231079; doi:10.1371/journal.pone.0112870)
Supplement: File S5 — Plastid-targeted proteins shared between all species. Excel file containing the header information for the UCLUST50 analysis separated by species. Information is provided for the 737 Arabidopsis thaliana sequences shared in the USEARCH comparative analysis. (ZIP) [file pone.0112870.s005.zip › AF_8_Cluster_Expression_Data/Clusters_NologTransformation-44.txt]

Original row	Sample	0 DAA	14 DAA	25 DAA	35 DAA	60 DAA	87 DAA	132 DAA	146 DAA
196	MDP0000320286	0.06506518	0.7540632	0.0	0.0034322992	0.15355018	0.29282123	0.318993	0.16084608
432	MDP0000951203	0.0	0.4599805	0.14807388	0.06617708	0.045482725	0.21324116	0.2386167	0.11353346
1607	MDP0000259922	0.037054397	0.5518767	0.07536506	0.12830637	0.026537457	0.14049608	0.20512563	0.0
1733	MDP0000250871	0.006675346	0.4282132	0.0	0.10359341	0.041370228	0.31258914	0.20884325	0.103335194
1690	MDP0000232822	0.0	0.91691387	0.09975086	0.51873153	0.21330391	0.52762234	0.5587609	0.17150867
674	MDP0000625647	0.020545106	0.8129144	0.2037508	0.43598136	0.0	0.31002402	0.2602326	0.21124622
306	MDP0000271878	0.12317938	0.64365923	0.038320225	0.401045	0.0	0.19598234	0.3343487	0.34329024
805	MDP0000251415	0.0	0.595188	0.05908382	0.3656966	0.15817405	0.31601423	0.27885252	0.41007826
310	MDP0000312105	0.096606106	0.44115838	0.0	0.20692253	0.28319237	0.35712415	0.4772428	0.3264949
859	MDP0000133486	0.0	0.32684475	0.07374671	0.32181472	0.19132675	0.37183952	0.37883368	0.17748752
1517	MDP0000128856	0.2793673	0.9872344	0.251244	0.0	0.47743392	0.5885805	0.86548865	0.14922939
254	MDP0000189794	0.29095015	0.7922721	0.11148196	0.0	0.24813966	0.2723349	0.8615912	0.23193131
366	MDP0000284274	0.3698034	0.87632567	0.43771285	0.0	0.3771405	0.5731294	0.6837265	0.30417874
