# Supplementary material for: Comparative Analysis of Predicted Plastid-Targeted Proteomes of Sequenced Higher Plant Genomes
Source: PLoS One. 2014 Nov 13;9(11):e112870. doi: 10.1371/journal.pone.0112870 (PMC4231079; doi:10.1371/journal.pone.0112870)
Supplement: File S5 — Plastid-targeted proteins shared between all species. Excel file containing the header information for the UCLUST50 analysis separated by species. Information is provided for the 737 Arabidopsis thaliana sequences shared in the USEARCH comparative analysis. (ZIP) [file pone.0112870.s005.zip › AF_8_Cluster_Expression_Data/Clusters_NologTransformation-45.txt]

Original row	Sample	0 DAA	14 DAA	25 DAA	35 DAA	60 DAA	87 DAA	132 DAA	146 DAA
199	MDP0000212675	0.0	0.07563354	0.31635818	0.43252215	0.17933236	0.030711753	0.083503835	0.5029692
550	MDP0000243579	0.11108169	0.0	0.2546191	0.3138251	0.06621453	0.044881344	0.078602664	0.4482318
2120	MDP0000230269	0.10133182	0.11554553	0.27906924	0.42241412	0.0	0.08047681	0.11411103	0.6087502
627	MDP0000243995	0.12619779	0.006912423	0.037607275	0.49925748	0.10090002	0.0	0.07297831	0.6423165
883	MDP0000385309	0.4038251	0.4953222	0.57677126	1.0970185	0.0	0.3670422	0.35572183	1.103543
586	MDP0000547255	0.2282722	0.23877193	0.40146953	0.5092461	0.22950476	0.0	0.30860665	0.5351096
655	MDP0000138296	0.37040833	0.47991505	0.83983886	0.80382663	0.44163752	0.0	0.70358205	1.4227935
2575	MDP0000190266	0.21384497	0.03615617	0.28975508	0.30958614	0.1696443	0.0	0.21352819	0.39652625
235	MDP0000864002	0.27318478	0.12692262	0.23438798	0.6913528	0.31150153	0.0	0.48188883	0.7471153
460	MDP0000315218	0.60536003	0.8592869	0.6097003	1.4538382	0.48214522	0.0	0.7334567	1.1654036
2649	MDP0000155746	0.0047444147	0.90401495	1.4552164	1.2150191	0.0453279	0.0	0.49674335	1.511778
860	MDP0000306488	0.4073589	0.7968399	0.5935248	0.7253209	0.16560997	0.0	0.8828934	1.4013151
696	MDP0000297962	0.1193322	0.014173579	0.30437833	0.20873581	0.0	0.030311674	0.26256445	0.3686887
1973	MDP0000833077	0.0	0.16731386	0.4398948	0.2360634	0.030508865	0.07870428	0.051386368	0.54927295
265	MDP0000222269	0.17208272	0.030291801	0.49142438	0.29514423	0.0	0.056714937	0.4256928	0.5323898
2264	MDP0000237124	0.14379159	0.2728987	0.23969568	0.34702155	0.26811734	0.0	0.2653604	0.34100118
1136	MDP0000165444	0.0	0.11825944	0.60854834	0.8700647	0.29009536	0.02804229	0.36023223	0.42218387
452	MDP0000147652	0.14928211	0.0	0.27512178	0.29506657	0.0954524	0.038684435	0.12676653	0.18089952
1873	MDP0000702717	0.45075265	0.21006204	0.3097991	0.51782197	0.40572357	0.0	0.17914023	0.5945795
1084	MDP0000370090	0.4915045	0.0	0.23842472	0.64930826	0.564444	0.0020384456	0.3934135	0.9575169
