# Supplementary material for: Comparative Analysis of Predicted Plastid-Targeted Proteomes of Sequenced Higher Plant Genomes
Source: PLoS One. 2014 Nov 13;9(11):e112870. doi: 10.1371/journal.pone.0112870 (PMC4231079; doi:10.1371/journal.pone.0112870)
Supplement: File S5 — Plastid-targeted proteins shared between all species. Excel file containing the header information for the UCLUST50 analysis separated by species. Information is provided for the 737 Arabidopsis thaliana sequences shared in the USEARCH comparative analysis. (ZIP) [file pone.0112870.s005.zip › AF_8_Cluster_Expression_Data/Clusters_NologTransformation-46.txt]

Original row	Sample	0 DAA	14 DAA	25 DAA	35 DAA	60 DAA	87 DAA	132 DAA	146 DAA
215	MDP0000120847	0.27276474	0.06937831	0.50860333	0.28302374	0.09523523	0.50711256	0.1784141	0.0
2140	MDP0000699496	0.2220005	0.0	0.5906365	0.18624212	0.4219558	0.54923296	0.1682972	0.1744163
2169	MDP0000308808	0.56701696	0.0	0.6457428	0.44052768	0.650461	0.9442338	0.60716444	0.26190352
918	MDP0000310071	0.35918024	0.0	0.5085636	0.1353459	0.45669395	0.6689714	0.44613537	0.36154157
351	MDP0000247162	0.07204917	0.0	0.3460539	0.1689914	0.29809964	0.26706383	0.17782615	0.12216462
2608	MDP0000324789	0.231547	0.0	0.44959	NaN	0.4299124	0.2858084	0.21294294	0.09313512
1321	MDP0000196408	0.17886086	0.0	0.48002714	0.4178632	0.61717576	0.65187836	0.4363158	0.3324965
945	MDP0000210077	0.3165097	0.0	0.8596784	0.6812796	1.1330417	0.8021265	0.7142123	0.050620735
2604	MDP0000321660	0.103094876	0.017000875	0.5291129	0.19434431	0.89043367	0.7619744	0.4517753	0.0
686	MDP0000254380	0.06843487	0.0	0.5058441	0.28418332	0.33653298	0.32215482	0.32876134	0.30588347
2149	MDP0000296747	0.011630273	0.0	0.35236126	0.22423607	0.2646993	0.6663186	0.19125806	0.29077402
701	MDP0000141786	0.66059756	0.0	0.66423243	1.0189857	0.9587045	1.3767604	1.2513161	0.4631514
