# Supplementary material for: Comparative Analysis of Predicted Plastid-Targeted Proteomes of Sequenced Higher Plant Genomes
Source: PLoS One. 2014 Nov 13;9(11):e112870. doi: 10.1371/journal.pone.0112870 (PMC4231079; doi:10.1371/journal.pone.0112870)
Supplement: File S5 — Plastid-targeted proteins shared between all species. Excel file containing the header information for the UCLUST50 analysis separated by species. Information is provided for the 737 Arabidopsis thaliana sequences shared in the USEARCH comparative analysis. (ZIP) [file pone.0112870.s005.zip › AF_8_Cluster_Expression_Data/Clusters_NologTransformation-47.txt]

Original row	Sample	0 DAA	14 DAA	25 DAA	35 DAA	60 DAA	87 DAA	132 DAA	146 DAA
220	MDP0000321492	0.47483602	0.41523242	0.14610575	0.60176706	0.2793622	0.0	0.19794	0.27473134
2444	MDP0000936782	0.23085558	0.30494785	0.10075119	0.306141	0.103043	0.0	0.1658099	0.17916939
1927	MDP0000161311	0.2272578	0.32387197	0.07021416	0.24178216	0.19789653	0.0	0.23999235	0.30647868
1989	MDP0000290494	0.3235033	0.7755528	0.0	0.5237798	0.28038168	0.11495742	0.22885215	0.5465099
2306	MDP0000383515	0.29310998	0.59453297	0.06630701	0.5323564	0.018135304	0.0	0.5542004	0.30871883
653	MDP0000379735	0.31454495	0.4289615	0.12561779	0.66742355	0.14709854	0.0	0.61167526	0.16074115
16	MDP0000161903	0.195872	0.22334701	0.0	0.25915202	0.09846763	0.13836509	0.26737094	0.27096495
304	MDP0000305853	0.39003694	0.483787	0.0	0.38522732	0.40727076	0.25054565	0.49817625	0.48369697
1344	MDP0000684434	0.2809415	0.53162324	0.0	0.6124699	0.38883123	0.25902715	0.5278773	0.8037757
735	MDP0000773156	0.21168603	0.32822883	0.0	0.29220802	0.17062774	0.22108157	0.32315457	0.48382634
1642	MDP0000216692	0.42861474	0.3887766	0.0	1.1535976	0.51396173	0.397173	0.5991634	0.9419312
