# Supplementary material for: Comparative Analysis of Predicted Plastid-Targeted Proteomes of Sequenced Higher Plant Genomes
Source: PLoS One. 2014 Nov 13;9(11):e112870. doi: 10.1371/journal.pone.0112870 (PMC4231079; doi:10.1371/journal.pone.0112870)
Supplement: File S5 — Plastid-targeted proteins shared between all species. Excel file containing the header information for the UCLUST50 analysis separated by species. Information is provided for the 737 Arabidopsis thaliana sequences shared in the USEARCH comparative analysis. (ZIP) [file pone.0112870.s005.zip › AF_8_Cluster_Expression_Data/Clusters_NologTransformation-48.txt]

Original row	Sample	0 DAA	14 DAA	25 DAA	35 DAA	60 DAA	87 DAA	132 DAA	146 DAA
223	MDP0000222669	0.24845184	0.0	0.06230015	0.5885718	0.14583717	0.43069717	0.4252163	0.11646644
471	MDP0000898514	0.26256543	0.10868413	0.07901953	0.43084913	0.0	0.25522298	0.4067209	0.1107936
889	MDP0000503673	0.37488413	0.3163883	0.0	0.7413271	0.24636528	0.8442189	0.509473	0.24145734
540	MDP0000124669	0.10183609	0.102043614	0.0	0.5979857	0.18758586	0.7897921	0.5409669	0.19435589
1993	MDP0000186772	0.0	0.06362072	0.01947756	1.7714864	0.6990306	1.4444808	0.9113247	0.42043355
2124	MDP0000153029	0.1160693	0.40654433	0.0	0.7875127	0.15403606	0.5773309	0.36588642	0.18882726
2098	MDP0000184563	0.048181683	0.0	0.11725469	1.6880316	0.54290164	0.78433603	0.6013699	0.18483919
1382	MDP0000296599	0.03736346	0.19416529	0.0	0.47828823	0.2763279	0.30040926	0.40117693	0.16688222
1814	MDP0000134253	0.084482886	0.20851107	0.005103148	0.49875805	0.2905104	0.4302597	0.16283354	0.0
1539	MDP0000087056	0.0	0.044290885	0.043889884	0.7676369	0.25085267	0.24564032	0.35752892	0.31894875
2562	MDP0000210167	0.0	0.21476096	0.46189606	1.0851427	0.45355952	NaN	0.5099429	0.092704885
1716	MDP0000265036	0.0	0.031924784	0.08770497	0.6750611	0.17307411	0.5412063	0.80314404	0.5073876
1096	MDP0000606745	0.18861918	0.02147276	0.0	0.36891392	0.37707254	0.37705493	0.53024715	0.08598587
412	MDP0000303179	0.18017218	0.39764827	0.0	0.4912043	0.42112333	0.48625994	0.38482392	0.30944458
267	MDP0000818363	0.10650927	0.16203307	0.0	0.38599217	0.09868239	0.7832513	0.35629398	0.27724028
2382	MDP0000239686	0.17520657	0.057290085	0.0	0.6510484	0.29489976	0.5774717	0.32517478	0.66121703
1089	MDP0000137075	0.26088336	0.0	0.097683996	0.6685378	0.54604554	0.9598093	0.44783452	0.7172134
