# Supplementary material for: Comparative Analysis of Predicted Plastid-Targeted Proteomes of Sequenced Higher Plant Genomes
Source: PLoS One. 2014 Nov 13;9(11):e112870. doi: 10.1371/journal.pone.0112870 (PMC4231079; doi:10.1371/journal.pone.0112870)
Supplement: File S5 — Plastid-targeted proteins shared between all species. Excel file containing the header information for the UCLUST50 analysis separated by species. Information is provided for the 737 Arabidopsis thaliana sequences shared in the USEARCH comparative analysis. (ZIP) [file pone.0112870.s005.zip › AF_8_Cluster_Expression_Data/Clusters_NologTransformation-5.txt]

Original row	Sample	0 DAA	14 DAA	25 DAA	35 DAA	60 DAA	87 DAA	132 DAA	146 DAA
1132	MDP0000201726	NaN	0.11324236	0.0	0.1670763	0.337005	0.39371723	0.23275715	0.3698774
2268	MDP0000264701	1.3289748	0.043698017	0.3170932	0.0	2.1962492	2.320823	1.8312103	1.9739484
581	MDP0000129019	0.390582	0.0	0.046818268	0.059991978	0.48101744	0.6012205	0.28273764	0.635469
1549	MDP0000265231	0.71539825	0.24578276	0.060191587	0.0	0.90139055	0.77934843	0.75369865	0.7164691
708	MDP0000183688	0.40761203	0.036912918	0.0	0.12064368	0.69106895	0.5064937	0.4787169	0.3601213
1049	MDP0000472001	0.32006383	0.12858093	0.0017777209	0.0	0.28606474	0.542266	0.40907145	0.4937988
2014	MDP0000322776	0.43351042	0.10613143	0.17419273	0.0	0.56774443	0.90539545	0.7779632	0.45309514
2583	MDP0000212622	0.35714173	0.12239089	0.0	0.075397536	0.67240614	0.7891969	0.91350114	0.8089692
2255	MDP0000181421	0.25910375	0.23853637	0.0	0.07779805	0.39676026	0.9582932	0.74238306	0.72572064
284	MDP0000275564	0.47118935	0.06399061	0.0	0.10048558	0.30655462	0.48085883	0.34847963	0.27093846
512	MDP0000235822	0.49672532	0.1367338	0.0	0.63265747	0.8204368	1.3150345	0.83077246	0.6227065
596	MDP0000182264	0.27867162	0.0	0.11580569	0.08988653	0.39639795	0.46775204	0.5308721	0.268505
2083	MDP0000281672	0.78876245	0.0	0.012551399	0.34171563	0.7200251	1.1632142	1.2237718	0.8013716
1494	MDP0000233131	0.38014317	0.3067102	0.12535876	0.0	0.5652554	0.72238314	0.8936033	0.5448113
741	MDP0000210434	0.39283583	0.0	0.07722451	0.20076528	0.546053	0.41581267	0.5216401	0.54706705
869	MDP0000220197	0.76345056	0.16422656	0.28182322	0.0	0.6838081	0.7084405	0.7120401	0.42040926
1062	MDP0000274912	0.47790337	0.0	0.025937583	0.2113866	0.4854596	0.5311094	0.5949368	0.28534833
38	MDP0000134253	0.59422004	0.24728695	0.29433256	0.0	0.39162344	0.6861783	0.5768356	0.55638665
993	MDP0000511524	0.78869116	0.562713	0.40817162	0.0	0.86247665	1.2551104	1.3271908	0.62497634
1216	MDP0000141786	0.91541094	0.0	0.42384568	0.659062	0.9919629	1.3436372	1.2982936	1.4153428
1856	MDP0000221147	0.31627324	0.093008064	0.0	0.1706803	0.41945463	0.6378422	0.8530488	0.4590835
131	MDP0000763924	0.5690943	0.07333289	0.0	0.24442902	0.6225614	0.507824	0.62559646	0.8099553
2265	MDP0000703059	1.5894835	0.0	0.26643398	0.52359927	1.189766	1.4370173	1.4241389	0.8463876
1847	MDP0000656663	0.49093604	0.0	0.07742761	0.12142933	0.30227956	0.40566918	0.3421041	0.42648795
800	MDP0000168595	0.67159784	0.10063395	0.2503986	0.0	0.47566032	0.78289616	1.0549989	0.653414
1558	MDP0000147079	0.79280996	0.0	0.37528422	0.19219331	0.5800874	0.9204645	0.69861937	0.40769476
1661	MDP0000365761	0.34995717	0.0	0.032484002	0.13087012	0.15814969	0.69432133	0.26556897	0.4501377
2226	MDP0000264701	2.027462	0.17452739	0.17334059	0.0	0.9214558	1.5573672	1.2357564	0.97221786
1453	MDP0000224114	0.46242127	0.30465478	0.24176092	0.0	0.48613384	0.7943633	1.0011677	0.45811307
766	MDP0000163211	0.789449	0.3726653	0.0	0.37439135	0.52163446	0.8279065	1.043018	0.83405185
1312	MDP0000231799	0.6325861	0.24056047	0.2638457	0.0	0.47904456	0.82350844	1.2078781	0.8878605
1018	MDP0000315471	0.6834109	0.0	0.41076213	0.460993	0.77636755	0.77404654	0.67705107	0.545031
1001	MDP0000176370	0.5801723	0.8543882	0.16712563	0.0	1.0597883	1.0629091	1.5268492	1.283047
2173	MDP0000612592	0.48354164	0.0	0.14004916	0.3616092	0.5625656	1.8522443	2.176049	1.0791264
1793	MDP0000314474	0.44663405	0.013461885	0.0	0.5896085	0.46437687	1.345611	1.1832635	0.66238433
2325	MDP0000260367	0.7171713	0.076087326	0.0	0.26244918	0.60740143	1.379523	2.006207	0.5822488
2039	MDP0000888429	0.28221446	0.112094566	0.19841401	0.0	0.14535256	1.1794016	0.6663351	0.6056648
132	MDP0000652341	0.30772293	0.09809266	0.0	0.31300035	0.48882437	0.89893025	1.391866	0.7309016
1002	MDP0000272331	0.9388206	0.24942556	0.0	0.5230109	0.7954309	1.1065422	2.086594	1.2247487
1158	MDP0000191986	0.5853729	0.46494392	0.0	0.017812073	0.37964714	0.57093585	0.7916785	0.60465
1704	MDP0000172964	0.25200745	0.06341236	0.0	0.076716125	0.23071562	0.35365164	0.6467281	0.16283369
1300	MDP0000558221	0.558587	0.0	0.1686201	0.24762407	0.39338928	0.4444983	0.8071344	0.6627609
2209	MDP0000139910	0.98127824	0.0	0.044313733	0.47219315	0.44552186	1.0592095	1.7956903	1.3123485
524	MDP0000176743	1.4144834	0.28665152	0.0	0.2029158	0.77253294	0.7795033	0.97080654	0.9861422
376	MDP0000604721	1.5487067	0.2776349	0.32679632	0.0	0.3475773	1.5746994	1.028963	NaN
1057	MDP0000136685	0.5430749	0.5129384	0.2393436	0.0	NaN	0.54963523	0.7413164	0.4970071
515	MDP0000130932	0.21163762	0.30562928	0.0	0.2051871	0.31446832	0.4308314	0.5290081	0.32248878
848	MDP0000143586	0.72234935	0.34202787	0.0	0.24217568	0.45528984	0.55635685	0.6057101	0.913224
40	MDP0000256392	0.14124791	0.1067519	0.0	0.23717406	0.17157723	0.5697197	0.3609794	0.4558112
1317	MDP0000255472	0.3759946	0.0853303	0.0	0.14308453	0.064433925	0.8024939	0.34503862	0.39276472
1631	MDP0000709340	0.1570735	0.0	0.08723006	0.03431941	0.047724526	0.62505543	0.34290707	0.1674771
1417	MDP0000391188	0.46940348	0.0	0.39597115	0.32246968	0.3703249	0.8730005	0.52546537	0.5105387
1976	MDP0000253638	1.1795146	0.0	0.33857235	0.23823328	0.49929118	0.8498798	1.0887094	0.55515546
1115	MDP0000131032	0.23093662	0.086410165	0.24040486	0.0	0.26438847	0.36139432	0.68007404	0.5152262
588	MDP0000293981	0.25878066	0.0	0.11052138	0.123458855	0.25329757	0.3337364	0.3998255	0.06504447
1540	MDP0000271764	0.32454467	0.0	0.060506124	0.07116363	0.010659735	0.35118082	0.5320417	0.4682259
1862	MDP0000948690	1.069896	0.0	0.41590756	0.70009804	0.5363423	1.0851698	1.0551772	1.26614
22	MDP0000085893	0.3565061	0.0	0.39414132	0.30054778	0.27160293	1.2066561	1.9532801	1.258816
2456	MDP0000279281	0.53792906	0.0821622	0.0	0.23075387	0.027656823	0.57425755	1.0796753	0.65570223
1220	MDP0000134253	0.4503556	0.0	0.22993891	0.067296155	0.117582865	0.34132946	0.6116731	0.4902065
1095	MDP0000230933	0.5979003	0.0	0.2973665	0.010981158	0.45019838	0.3278652	0.58394814	0.62855625
2407	MDP0000198404	0.39026737	0.0	0.22507164	0.3535278	0.2497551	0.4572773	0.56672716	0.40678707
2216	MDP0000949327	0.40025106	0.0	0.3584241	0.26791495	0.13128865	1.0883057	0.670956	0.7415166
854	MDP0000140553	0.21723682	0.0	0.08111914	0.045845963	0.26659027	0.46010265	0.8463724	0.042251855
1662	MDP0000195508	0.45330617	0.2685493	0.24633934	0.0	0.16534545	0.5855241	0.635607	0.24493039
217	MDP0000170221	0.33563814	0.19820221	0.04338931	0.1297116	0.0	0.52542907	0.5359233	0.26745367
292	MDP0000281626	0.81988966	0.0	0.3990266	0.81679547	0.5077754	1.3324102	1.0872447	0.63942736
2049	MDP0000716496	0.7270844	0.045689017	0.32540002	0.17171755	0.0	1.3478148	0.96830374	0.3264871
2566	MDP0000700350	0.33827788	0.0	0.18605967	0.7367901	0.38385746	1.3738934	1.0247021	0.79192954
1291	MDP0000828610	0.04026564	0.017413497	0.0	0.101837054	0.0120887775	0.28930438	0.24137384	0.11778528
1101	MDP0000360515	NaN	0.11632191	0.0	0.14539719	0.21753858	0.44055328	1.1467998	0.21216758
1702	MDP0000203314	0.39096123	0.0	0.25979096	0.8279525	0.42731783	1.4485226	1.1876682	0.7215146
2155	MDP0000331809	0.27571985	0.0	0.30546534	0.17090794	0.092696175	0.45917043	0.5266851	0.42188287
511	MDP0000891422	0.7380436	0.0	0.04129937	0.21786277	0.24210604	0.5916628	0.34415162	0.40206495
971	MDP0000320511	0.93948114	0.14475377	0.40001348	0.0	0.19509988	0.547634	0.98348856	0.702021
2040	MDP0000281231	0.4703575	0.0	0.40699202	0.5132793	0.28720102	0.8392513	0.7466527	0.4766398
522	MDP0000279502	0.4733244	0.0	0.2124008	0.28012297	0.20737842	0.9256612	0.654975	0.09021873
958	MDP0000219021	1.6839802	0.056452993	0.0	0.014093025	0.36273658	0.52435863	1.5798517	0.8326456
763	MDP0000442867	0.5450619	0.13645549	0.0	0.15144506	0.24326654	0.25868347	0.4242996	0.42153737
290	MDP0000581817	0.2484446	0.24079774	0.11895422	0.0	0.08358661	0.30944234	0.4812583	0.41136605
2176	MDP0000668704	1.089289	0.50827694	0.0	0.50753516	0.031960614	1.0568092	1.3577465	0.5821924
698	MDP0000346478	0.6409557	0.28262413	0.49383616	0.0	0.24445516	0.64238966	0.72579736	0.80522853
1262	MDP0000160419	0.47989324	0.0	0.502043	0.46220505	0.36535114	0.63299155	1.2864907	0.670335
1726	MDP0000146675	0.62924176	0.11032782	0.17634681	0.10173544	0.0	0.3900977	0.7067653	0.24528721
146	MDP0000138129	0.6103191	0.011020926	0.0903281	0.20153348	0.0	0.38416559	0.59990203	0.17619096
1286	MDP0000907712	0.7435713	0.2187162	0.014346254	0.0	0.12864242	0.29880807	0.75135714	0.7901994
1483	MDP0000248777	1.3469038	0.09894625	0.0	0.038857047	0.30216488	0.6373374	0.6939859	0.51981413
