# Supplementary material for: Comparative Analysis of Predicted Plastid-Targeted Proteomes of Sequenced Higher Plant Genomes
Source: PLoS One. 2014 Nov 13;9(11):e112870. doi: 10.1371/journal.pone.0112870 (PMC4231079; doi:10.1371/journal.pone.0112870)
Supplement: File S5 — Plastid-targeted proteins shared between all species. Excel file containing the header information for the UCLUST50 analysis separated by species. Information is provided for the 737 Arabidopsis thaliana sequences shared in the USEARCH comparative analysis. (ZIP) [file pone.0112870.s005.zip › AF_8_Cluster_Expression_Data/Clusters_NologTransformation-50.txt]

Original row	Sample	0 DAA	14 DAA	25 DAA	35 DAA	60 DAA	87 DAA	132 DAA	146 DAA
232	MDP0000400262	0.0	0.102867484	0.021282803	0.50725377	0.281567	0.028693892	0.25907674	0.11380129
363	MDP0000187367	0.063596524	0.24826333	0.27756736	0.78405887	0.40771627	0.0	0.42244467	0.366646
589	MDP0000514128	0.0	0.3562956	0.31016508	1.1610914	0.75496376	0.33986142	0.5062549	0.06341862
908	MDP0000719154	0.19508635	0.04134332	0.1734812	0.51053375	0.34465528	0.012833197	0.0	0.15479
322	MDP0000287794	0.07977545	0.124037355	0.02396513	0.2597796	0.23950516	0.0	0.09740158	0.23077908
2657	MDP0000219571	0.23421766	0.6251807	0.39913055	0.6608157	0.68372357	0.0	0.32578567	0.33801368
2536	MDP0000779202	0.0	0.8053119	0.189961	0.96397644	0.98012686	0.27118587	0.040242724	0.31808805
2288	MDP0000129308	0.0	2.7373264	1.7992568	2.3889422	2.783968	0.72479445	1.4469128	1.8417436
1967	MDP0000220675	0.3894638	0.966466	0.48659337	0.7788647	0.9040143	0.0	0.58977467	0.59718883
518	MDP0000044099	0.3002383	1.2977797	1.1058085	1.4216738	1.5623642	0.63369423	0.0	1.1121228
