# Supplementary material for: Comparative Analysis of Predicted Plastid-Targeted Proteomes of Sequenced Higher Plant Genomes
Source: PLoS One. 2014 Nov 13;9(11):e112870. doi: 10.1371/journal.pone.0112870 (PMC4231079; doi:10.1371/journal.pone.0112870)
Supplement: File S5 — Plastid-targeted proteins shared between all species. Excel file containing the header information for the UCLUST50 analysis separated by species. Information is provided for the 737 Arabidopsis thaliana sequences shared in the USEARCH comparative analysis. (ZIP) [file pone.0112870.s005.zip › AF_8_Cluster_Expression_Data/Clusters_NologTransformation-51.txt]

Original row	Sample	0 DAA	14 DAA	25 DAA	35 DAA	60 DAA	87 DAA	132 DAA	146 DAA
239	MDP0000532191	0.50842214	0.0	0.22092058	0.33547363	0.5317206	0.23996803	0.28748327	0.37716034
998	MDP0000267643	0.58180016	0.0	0.29792547	0.56095093	1.1949948	0.35282218	0.58326566	1.0404749
1999	MDP0000142103	0.4253518	0.07602468	0.0	0.33093917	0.44366953	0.38806683	0.31046662	0.4790422
325	MDP0000314404	0.7683581	0.0	0.16352883	0.22191349	0.6868202	0.33378088	0.7838651	1.085904
682	MDP0000309925	0.9602217	0.0	0.78663087	1.1040308	2.200643	1.7349741	1.5888157	1.6270347
2059	MDP0000122493	0.4403064	0.0	0.5714432	0.66672385	0.7396663	0.5503103	0.62163574	0.9825975
2582	MDP0000187710	0.37274793	0.0	0.34117988	0.29020858	0.34488305	0.28025085	0.31492215	0.47877407
864	MDP0000377846	0.46315962	0.0	0.23133649	0.36535463	0.26562577	0.3293948	0.41360235	0.6426033
2355	MDP0000706379	0.32492656	0.0	0.2999134	0.41352284	0.36463016	0.3449972	0.22643131	0.443713
819	MDP0000145016	0.50233424	0.0	0.50218683	0.54835886	0.45403543	0.33560133	0.28269437	0.70247793
2334	MDP0000242596	0.7520087	0.0	0.38564074	0.5067829	0.42844057	0.57968974	0.33560476	0.6714523
1487	MDP0000337791	0.4300925	0.0	0.15486337	0.24250048	0.23170723	0.4263335	0.23999017	0.34951058
1026	MDP0000364293	0.20049007	0.0	0.32983875	0.2007946	0.533784	0.2882399	0.1575767	0.418494
1135	MDP0000307441	0.6024592	0.106558785	0.0552735	0.25591576	0.94484645	0.24895296	0.0	1.6124117
