# Supplementary material for: Comparative Analysis of Predicted Plastid-Targeted Proteomes of Sequenced Higher Plant Genomes
Source: PLoS One. 2014 Nov 13;9(11):e112870. doi: 10.1371/journal.pone.0112870 (PMC4231079; doi:10.1371/journal.pone.0112870)
Supplement: File S5 — Plastid-targeted proteins shared between all species. Excel file containing the header information for the UCLUST50 analysis separated by species. Information is provided for the 737 Arabidopsis thaliana sequences shared in the USEARCH comparative analysis. (ZIP) [file pone.0112870.s005.zip › AF_8_Cluster_Expression_Data/Clusters_NologTransformation-52.txt]

Original row	Sample	0 DAA	14 DAA	25 DAA	35 DAA	60 DAA	87 DAA	132 DAA	146 DAA
257	MDP0000758317	0.11915565	0.07962622	0.38046438	0.00506853	0.17597191	0.0	0.028059663	0.16372691
52	MDP0000238968	0.55277365	0.36333913	0.7207435	0.13917926	0.3380496	0.0	0.42867887	0.48873454
1712	MDP0000234147	0.58549523	0.52178687	0.83921224	0.0	0.66069126	0.34404486	0.7566852	0.6103943
1383	MDP0000177745	0.49143344	0.54871565	0.6348589	0.0	0.50829613	0.39037472	0.5160098	0.5919592
1714	MDP0000201427	0.43458167	0.34934318	0.49466908	0.0	0.5838196	0.046622794	0.3290345	0.6734666
1459	MDP0000204310	0.1728346	0.28021854	0.4454913	0.0	0.41073653	0.22461455	0.1988576	0.36583596
2324	MDP0000205657	0.1464927	0.2647756	0.5386109	0.0	0.44199178	0.2747481	0.18422765	0.4468082
1091	MDP0000819115	0.62041324	0.57403183	0.7424102	0.0	0.46959898	0.4713376	0.85172725	0.70382744
989	MDP0000231872	0.113485605	0.2603763	0.3198011	0.0	0.034944847	0.03976832	0.25186664	0.23651177
720	MDP0000253953	0.538866	0.17062117	0.70673484	0.0	0.29475337	0.43073136	0.74536175	0.5727982
1352	MDP0000149527	0.28520536	0.28156164	0.60266274	0.08002799	0.009499078	0.0	0.5796772	0.521319
1381	MDP0000520325	0.59252673	0.18355316	0.6050099	0.103234336	0.22771715	0.0	0.67226565	0.5148657
