# Supplementary material for: Comparative Analysis of Predicted Plastid-Targeted Proteomes of Sequenced Higher Plant Genomes
Source: PLoS One. 2014 Nov 13;9(11):e112870. doi: 10.1371/journal.pone.0112870 (PMC4231079; doi:10.1371/journal.pone.0112870)
Supplement: File S5 — Plastid-targeted proteins shared between all species. Excel file containing the header information for the UCLUST50 analysis separated by species. Information is provided for the 737 Arabidopsis thaliana sequences shared in the USEARCH comparative analysis. (ZIP) [file pone.0112870.s005.zip › AF_8_Cluster_Expression_Data/Clusters_NologTransformation-53.txt]

Original row	Sample	0 DAA	14 DAA	25 DAA	35 DAA	60 DAA	87 DAA	132 DAA	146 DAA
280	MDP0000880838	0.38108888	0.0018836996	0.018243484	0.26451993	0.0	0.3447093	0.027413512	0.5772402
928	MDP0000266003	0.4856979	0.2880857	0.44210938	0.39908922	0.18599406	0.7796979	0.0	0.7304516
1710	MDP0000137075	0.44786102	0.12036794	0.1990774	0.37540063	0.0	0.56598365	0.042350393	0.3475361
1396	MDP0000951278	1.4258357	0.43023598	0.8060058	1.2484604	0.28826144	1.0396452	0.0	0.9183425
1535	MDP0000526174	0.36109856	0.09967399	0.1755357	0.3841905	0.06901963	0.18845332	0.0	0.25907788
2062	MDP0000147698	1.8916938	1.2910893	1.1478114	2.2799084	1.1199598	1.3827468	0.0	2.2214074
1056	MDP0000129026	0.5247691	0.34957927	0.09343981	0.44081444	0.06837845	0.24806654	0.0	0.54458797
902	MDP0000125011	0.9054823	0.56719995	0.51917934	0.54520136	0.56604576	0.684531	0.0	0.9794942
1660	MDP0000124959	NaN	0.6208001	0.7577788	0.67043537	0.16606805	0.6422703	0.0	0.67690283
2227	MDP0000238213	1.3448784	0.91066366	0.7298658	1.255124	1.2737257	0.9361095	0.0	2.0949717
1505	MDP0000322511	0.3560125	0.22705872	0.64226085	0.7199942	0.23801981	0.6493486	0.0	0.5611428
1489	MDP0000231207	0.8620747	0.3328606	1.1579015	0.8824943	0.8347479	0.87742794	0.0	1.2565416
283	MDP0000245963	1.2069093	1.1126612	1.2885227	1.0536032	1.3021331	1.4821961	0.0	1.4622889
