# Supplementary material for: Comparative Analysis of Predicted Plastid-Targeted Proteomes of Sequenced Higher Plant Genomes
Source: PLoS One. 2014 Nov 13;9(11):e112870. doi: 10.1371/journal.pone.0112870 (PMC4231079; doi:10.1371/journal.pone.0112870)
Supplement: File S5 — Plastid-targeted proteins shared between all species. Excel file containing the header information for the UCLUST50 analysis separated by species. Information is provided for the 737 Arabidopsis thaliana sequences shared in the USEARCH comparative analysis. (ZIP) [file pone.0112870.s005.zip › AF_8_Cluster_Expression_Data/Clusters_NologTransformation-55.txt]

Original row	Sample	0 DAA	14 DAA	25 DAA	35 DAA	60 DAA	87 DAA	132 DAA	146 DAA
291	MDP0000130101	0.0	0.46914655	0.8768408	0.12838174	0.30482727	0.36025462	0.13324273	0.27482855
1665	MDP0000169915	0.0	0.4836067	0.55069727	0.13211764	0.054306548	0.33178392	0.028372848	0.26594776
316	MDP0000284883	0.3971782	0.7361048	0.8129165	0.0	0.099130586	0.5285674	0.25164348	0.3924618
2607	MDP0000241938	0.33557326	0.6106651	0.6416295	0.0	0.2339353	0.63989335	0.35114712	0.54883754
2145	MDP0000306653	0.042008992	0.4784281	0.43534052	0.04671604	0.32981727	0.4925982	0.0	0.34005573
2279	MDP0000132832	0.0	1.856774	1.4411067	0.07380652	1.1456246	1.3482963	0.74557894	0.98156774
468	MDP0000341862	0.10564384	0.3948065	0.40497652	0.0	0.38059953	0.401014	0.2734661	0.36689472
2379	MDP0000204168	0.2987386	0.45361727	0.6805414	0.0	0.57268393	0.69892836	0.3942218	0.43991888
957	MDP0000167770	0.0	0.7683692	0.96052706	0.075991556	1.0272471	0.93636006	0.58900476	0.39421406
2377	MDP0000864538	0.18389763	1.0744243	0.94526726	0.0	1.3211241	1.0914437	0.69242084	0.53551054
1328	MDP0000706379	0.24556097	0.62378114	0.645781	0.0	0.7849359	0.41836736	0.28346485	0.20838292
886	MDP0000397744	0.0	1.0331755	0.58452845	0.34101668	0.86191356	0.76909703	0.5634371	0.32848346
2681	MDP0000823270	0.19581462	0.42929664	0.30874968	0.0	0.08913395	0.31612048	0.21474169	0.075433776
