# Supplementary material for: Comparative Analysis of Predicted Plastid-Targeted Proteomes of Sequenced Higher Plant Genomes
Source: PLoS One. 2014 Nov 13;9(11):e112870. doi: 10.1371/journal.pone.0112870 (PMC4231079; doi:10.1371/journal.pone.0112870)
Supplement: File S5 — Plastid-targeted proteins shared between all species. Excel file containing the header information for the UCLUST50 analysis separated by species. Information is provided for the 737 Arabidopsis thaliana sequences shared in the USEARCH comparative analysis. (ZIP) [file pone.0112870.s005.zip › AF_8_Cluster_Expression_Data/Clusters_NologTransformation-56.txt]

Original row	Sample	0 DAA	14 DAA	25 DAA	35 DAA	60 DAA	87 DAA	132 DAA	146 DAA
297	MDP0000167082	0.5989938	0.5834383	0.0	0.50443316	NaN	0.57275575	0.3476892	0.13913162
2419	MDP0000244014	0.4574634	0.6370863	0.0	NaN	0.6679023	0.6088617	NaN	0.4242318
2375	MDP0000555589	0.5785132	0.55712605	0.0	0.6045972	0.50954634	0.41691837	0.21025486	0.4054461
205	MDP0000652198	0.7449197	0.63893676	0.0	0.51480144	0.9426986	0.7611054	0.82871914	0.6166147
975	MDP0000236820	0.46181676	0.3391492	0.0	0.3107208	0.4054622	0.39913943	0.56637824	0.3371847
713	MDP0000276664	NaN	0.22042246	0.0	0.3356215	0.6406517	0.52620953	0.59946424	0.075491555
2526	MDP0000246085	0.5721621	0.44707212	0.0	0.3757087	0.30383816	0.25033846	0.56710523	0.10709684
955	MDP0000302855	0.32038644	0.1513955	0.0	0.26891002	0.10050691	0.24774517	0.16225132	0.14900047
