# Supplementary material for: Comparative Analysis of Predicted Plastid-Targeted Proteomes of Sequenced Higher Plant Genomes
Source: PLoS One. 2014 Nov 13;9(11):e112870. doi: 10.1371/journal.pone.0112870 (PMC4231079; doi:10.1371/journal.pone.0112870)
Supplement: File S5 — Plastid-targeted proteins shared between all species. Excel file containing the header information for the UCLUST50 analysis separated by species. Information is provided for the 737 Arabidopsis thaliana sequences shared in the USEARCH comparative analysis. (ZIP) [file pone.0112870.s005.zip › AF_8_Cluster_Expression_Data/Clusters_NologTransformation-57.txt]

Original row	Sample	0 DAA	14 DAA	25 DAA	35 DAA	60 DAA	87 DAA	132 DAA	146 DAA
301	MDP0000300867	0.4936793	0.80500424	0.57140654	0.0	0.3113244	0.316824	0.18853663	0.24524485
2202	MDP0000322627	0.5845891	1.1733443	1.2356231	0.09513267	0.74710006	0.0	0.21662924	0.12605219
1977	MDP0000866373	0.18921196	0.75549114	0.4167863	0.33805898	0.3975792	0.0	0.228723	0.11778956
526	MDP0000309212	0.0	1.3315157	0.7436328	0.36586267	0.7791809	0.11949464	0.57500654	0.009301899
1014	MDP0000122563	0.30315322	0.8656236	0.50033605	0.49570024	0.42040205	0.0	0.3929448	0.23753195
