# Supplementary material for: Comparative Analysis of Predicted Plastid-Targeted Proteomes of Sequenced Higher Plant Genomes
Source: PLoS One. 2014 Nov 13;9(11):e112870. doi: 10.1371/journal.pone.0112870 (PMC4231079; doi:10.1371/journal.pone.0112870)
Supplement: File S5 — Plastid-targeted proteins shared between all species. Excel file containing the header information for the UCLUST50 analysis separated by species. Information is provided for the 737 Arabidopsis thaliana sequences shared in the USEARCH comparative analysis. (ZIP) [file pone.0112870.s005.zip › AF_8_Cluster_Expression_Data/Clusters_NologTransformation-59.txt]

Original row	Sample	0 DAA	14 DAA	25 DAA	35 DAA	60 DAA	87 DAA	132 DAA	146 DAA
344	MDP0000360515	0.21507214	0.13216206	0.3680949	0.054589413	0.0	0.64329064	0.17264481	0.73640543
2426	MDP0000231076	0.25149846	0.3456646	0.6575825	0.39605728	0.0	0.67620826	0.57893836	0.9884311
1776	MDP0000920921	0.38262996	0.021775013	0.42616224	0.345076	0.0	0.44640854	0.37267992	0.85948837
2384	MDP0000293367	0.20354874	0.25594774	0.096636824	0.23570925	0.0	0.54941666	0.15669972	0.56804156
941	MDP0000199630	0.155722	0.29470474	0.1264803	0.35609716	0.0	0.57078195	0.34559882	0.63329273
249	MDP0000087056	0.44344592	0.12642169	0.0	0.8620114	0.03619793	0.47020257	0.79833555	1.1081576
