# Supplementary material for: Comparative Analysis of Predicted Plastid-Targeted Proteomes of Sequenced Higher Plant Genomes
Source: PLoS One. 2014 Nov 13;9(11):e112870. doi: 10.1371/journal.pone.0112870 (PMC4231079; doi:10.1371/journal.pone.0112870)
Supplement: File S5 — Plastid-targeted proteins shared between all species. Excel file containing the header information for the UCLUST50 analysis separated by species. Information is provided for the 737 Arabidopsis thaliana sequences shared in the USEARCH comparative analysis. (ZIP) [file pone.0112870.s005.zip › AF_8_Cluster_Expression_Data/Clusters_NologTransformation-6.txt]

Original row	Sample	0 DAA	14 DAA	25 DAA	35 DAA	60 DAA	87 DAA	132 DAA	146 DAA
7	MDP0000189018	0.52421397	0.24052365	0.6322016	0.604445	0.8224887	0.9089322	1.0295966	0.0
1576	MDP0000209313	0.3769984	0.32179338	0.45608026	0.50319004	0.5304829	0.5559781	0.6770397	0.0
733	MDP0000269985	0.19122282	0.26110798	0.33106974	0.33840248	0.51368314	NaN	0.5231546	0.0
1898	MDP0000132452	NaN	3.7132993	3.4710312	3.938829	4.7986293	4.3207254	NaN	0.0
1901	MDP0000276122	NaN	0.9841443	0.918963	0.8431502	1.1043332	1.1136934	1.3144785	0.0
965	MDP0000237406	3.1283643	3.2114923	3.287635	3.3053591	4.238647	4.322257	4.0232005	0.0
535	MDP0000329476	0.6547313	0.8120301	0.8905445	1.094212	1.2634902	1.1300809	1.0791477	0.0
1437	MDP0000239069	0.7078537	0.80750054	1.1053452	0.7269808	1.3068168	1.5192038	1.0748231	0.0
1197	MDP0000224103	0.61360794	1.0695689	0.8966066	0.70942086	0.98504376	1.3031515	1.2310015	0.0
343	MDP0000256797	0.14146933	0.47382897	0.5680151	0.4268544	0.5224958	0.7118376	0.7483987	0.0
815	MDP0000900345	0.83410317	1.1058105	1.1669374	0.9474244	1.0644789	1.7677429	1.2818154	0.0
1058	MDP0000770205	1.6906906	1.4096706	NaN	1.4268192	1.3801072	NaN	2.4469333	0.0
1845	MDP0000209089	0.4761666	0.5509569	0.7801938	0.6352084	0.5101	0.7050007	0.95831376	0.0
2488	MDP0000136877	0.8078239	0.937525	0.9806394	0.8849365	1.1419783	0.7595918	1.1236132	0.0
42	MDP0000546982	0.18767662	0.2992421	0.40035686	0.17310204	0.28171855	0.3654542	0.37457958	0.0
2477	MDP0000329987	NaN	1.8859699	1.5435457	1.5240219	1.8900337	1.841345	1.4244555	0.0
1553	MDP0000300997	0.64352506	0.8728565	1.4265312	1.2151088	1.1985452	1.5008659	0.9967376	0.0
272	MDP0000806945	0.52575487	0.8256224	0.8637491	1.0233904	0.7433798	0.80644953	0.9341626	0.0
13	MDP0000218397	0.46883208	0.570722	0.5070782	0.60262513	0.51100737	0.46615314	0.61211103	0.0
527	MDP0000252183	1.4407829	1.9534894	2.1241007	1.843999	1.4588543	1.7713215	1.8486574	0.0
610	MDP0000225878	0.7719474	0.55683225	0.7130308	0.86098987	0.6507945	0.72625536	0.9956195	0.0
2043	MDP0000250605	1.4140204	0.8732236	1.2677583	1.5553757	1.189009	1.3448066	1.5328431	0.0
2208	MDP0000165255	1.406844	0.6825357	1.5610607	1.6662501	1.3011943	1.7296884	1.8233923	0.0
2233	MDP0000193819	3.3160014	3.6825616	3.3096218	3.5464394	3.8348408	2.9456863	3.2446356	0.0
436	MDP0000315280	0.62501067	0.7858292	0.63962764	0.76955783	0.7487997	0.7478249	0.58376247	0.0
795	MDP0000243418	1.5093964	1.0219983	0.9347285	1.3736787	1.3883437	1.1738031	1.6057962	0.0
99	MDP0000304104	0.55698097	0.8319272	0.57410276	0.57384074	0.4724871	0.71843463	0.85065144	0.0
1150	MDP0000315935	1.3405676	1.4426227	0.96679205	1.61248	1.4081544	1.4123138	1.233157	0.0
658	MDP0000261968	0.72112256	0.8550723	0.7817182	0.46117452	0.69637203	0.67531896	0.81730264	0.0
1758	MDP0000234914	0.7250012	1.162726	0.8736819	0.57525533	0.9554734	0.8285426	1.0841709	0.0
2573	MDP0000298659	0.29404715	0.86781603	0.59242576	0.757703	0.7194935	0.7200551	1.1326396	0.0
705	MDP0000266289	1.1249744	1.3432573	0.8754738	0.946355	0.8162078	1.0486896	1.3058013	0.0
1318	MDP0000145569	0.2813269	0.5510845	0.44489193	0.51706696	0.4033235	0.3749905	0.73326665	0.0
853	MDP0000204310	0.7754252	0.73221827	0.56948656	0.6242626	0.89907676	0.7932548	0.60927796	0.0
2332	MDP0000795754	0.5368159	1.343466	1.3816439	1.0421393	1.0930257	1.2310507	0.96941197	0.0
1083	MDP0000128021	0.61501855	0.8901268	0.72748655	0.42121926	0.57912624	0.689109	0.6454292	0.0
1221	MDP0000454753	1.046948	0.69965905	1.012107	0.5123153	1.1147821	0.9217947	0.9803721	0.0
1299	MDP0000713045	0.30140075	0.34637305	0.34679654	0.16296841	0.3365447	0.30668294	0.5781066	0.0
756	MDP0000297820	0.6622908	0.45182183	0.5401175	0.7123976	0.83376724	0.9042665	0.57070047	0.0
43	MDP0000067021	0.654212	1.0163443	0.99465805	1.1916825	0.9246985	1.0812837	0.66049844	0.0
1872	MDP0000290119	0.3667639	0.7354867	0.646168	1.0565759	1.2082624	1.1111422	0.85366124	0.0
976	MDP0000574556	0.5687828	0.8515959	0.72062796	1.0023546	0.7841916	1.3036921	0.66583306	0.0
2489	MDP0000299074	0.25307837	1.5538702	0.8310613	1.0607604	1.048768	1.5750943	1.4596717	0.0
2673	MDP0000245346	0.711745	1.004132	0.7025828	1.0166385	0.43281636	0.92734456	0.85398346	0.0
2103	MDP0000742177	1.3100836	2.5802972	2.7560902	3.501324	3.641338	4.6763906	2.3343763	0.0
2026	MDP0000295681	0.13749558	0.5411041	0.7146222	0.48498783	0.67526394	0.9377202	0.5630745	0.0
2091	MDP0000277847	0.13319035	0.6315956	0.35631523	0.31594032	0.44716597	0.6771258	0.49410287	0.0
2530	MDP0000265846	0.6708709	1.1104358	0.7416999	0.79247713	1.6252998	1.4981139	0.92217916	0.0
1600	MDP0000250896	0.55640656	1.1683801	1.0816168	0.73086005	1.1419564	0.98426884	0.615999	0.0
1559	MDP0000211934	0.7233396	0.7124129	1.1351012	0.60812306	1.3436265	1.0645441	0.76872003	0.0
2677	MDP0000010597	0.03575508	0.65985036	0.81539416	0.56173486	0.947203	NaN	NaN	0.0
1868	MDP0000312601	0.15743051	1.0637345	0.43692094	0.9908029	1.0707157	NaN	1.0303317	0.0
1017	MDP0000264457	0.084193654	0.5421718	0.4375292	0.62596494	0.4988133	0.70567054	1.0014501	0.0
188	MDP0000226967	0.25249422	0.55093133	0.59769946	0.3543355	0.2660496	0.6996075	0.78451926	0.0
1301	MDP0000740695	0.35366765	1.0054094	0.5945705	0.2697311	0.6462589	0.86541766	0.9049973	0.0
2630	MDP0000198327	0.2883037	1.0670792	0.9263934	0.8332136	1.3013185	0.8903289	0.64893526	0.0
323	MDP0000153381	0.18573143	0.50209683	0.40010458	0.3752911	0.9427935	0.5961521	0.7001481	0.0
943	MDP0000296061	0.3852443	0.99532986	0.58414996	0.5738416	0.7721298	0.76256675	0.43588716	0.0
2527	MDP0000153378	0.22671087	0.8861858	0.62590754	0.734665	0.7521307	0.76034576	0.3833117	0.0
1929	MDP0000531467	0.082893744	0.9934673	0.5897147	0.27496532	0.8220495	1.0314848	0.7417514	0.0
638	MDP0000125781	0.24651128	0.47355625	0.6051849	0.51353896	0.21859634	0.49149042	0.6721128	0.0
1947	MDP0000779202	0.33875299	0.9323011	0.45386314	1.2056484	0.84724605	1.0617021	0.6515785	0.0
1709	MDP0000293164	0.3632577	0.39609674	0.6024925	0.60367954	0.39250517	0.91825426	0.41348743	0.0
1415	MDP0000182015	0.0	0.8044005	0.73621684	0.7565322	0.62538403	0.82642186	0.7744145	0.17015506
2283	MDP0000320149	0.11848505	0.5630385	0.128893	0.39663652	0.32156608	0.6281013	0.63454795	0.0
2093	MDP0000309946	0.0	0.36657315	0.360501	0.18558414	0.3159648	0.5867466	0.36574987	0.035502393
1877	MDP0000259187	0.114811145	0.8504625	1.2373196	1.494685	1.4650154	1.9678887	0.8498199	0.0
2314	MDP0000297791	0.18935978	0.45064998	0.4778079	1.0576323	0.9354528	0.9925808	0.6604987	0.0
865	MDP0000150068	0.26899838	0.9294258	0.5009476	0.1575844	0.82368	1.0211992	0.6117619	0.0
2542	MDP0000134667	0.40969416	0.5936601	0.29635683	0.13375369	0.49234062	0.6551671	0.46752048	0.0
2666	MDP0000125300	0.3983631	0.815825	0.43110964	0.651261	0.46869698	1.6068239	0.99520415	0.0
1907	MDP0000181870	NaN	0.95793664	0.80286825	0.077711195	0.6642578	1.1853232	0.7944478	0.0
1708	MDP0000267339	0.8983408	0.8875672	0.8589296	0.7120375	0.8206173	1.2083688	0.45777	0.0
2611	MDP0000129346	0.40666434	0.5631189	0.5360691	0.38029447	0.18061382	0.7841305	0.4987606	0.0
1561	MDP0000175610	0.4085976	1.2693751	1.1332868	0.4025043	1.1651012	1.1972762	0.5367165	0.0
828	MDP0000335197	0.0	0.51325023	0.67132586	0.2660386	0.55676574	1.0974479	0.5259561	0.03417497
1591	MDP0000216169	0.123286754	0.8095554	0.46260226	0.4355759	0.37015793	1.2162805	1.2715253	0.0
573	MDP0000333723	0.66985595	0.5682658	0.6573653	0.617669	0.4370927	1.1222571	1.3434105	0.0
1667	MDP0000647541	0.62940735	0.25602075	0.98177123	0.832582	0.787809	1.4953628	1.0729562	0.0
1615	MDP0000121185	0.34241083	0.3291328	0.6376858	0.5359985	0.28909567	0.93589187	0.48058203	0.0
2478	MDP0000192559	0.012454897	0.65203553	1.0220109	1.3327239	0.8363553	1.9701277	0.9552388	0.0
162	MDP0000234809	0.07953312	0.54238814	0.75111955	1.034222	0.94348174	1.3684973	0.50147814	0.0
1272	MDP0000121625	0.0	0.18080181	0.3672597	0.20231293	0.24735345	0.38185	0.46942484	0.025497654
1152	MDP0000089079	0.22736931	0.26583448	0.4180577	0.18766272	0.23420566	0.4432633	0.6407574	0.0
2445	MDP0000611897	0.0	0.5632453	0.89140177	0.8643388	1.1382883	1.1148095	0.80669326	0.18081532
1629	MDP0000388582	0.0	0.89083797	0.76571566	0.69741166	0.6662249	0.9463675	1.1020986	0.28375462
1273	MDP0000141635	0.0	0.39200538	0.61304057	0.16448516	0.29362643	0.5976947	0.5838849	0.041571427
153	MDP0000231729	0.6082933	0.59581506	0.24651606	0.67493165	0.9602117	1.5964068	0.8100694	0.0
868	MDP0000258353	0.19758701	0.18906835	0.16645227	0.18140647	0.23455828	0.54887843	0.58300745	0.0
2491	MDP0000740648	0.6721307	0.29280606	0.47444206	0.60930604	0.7394282	1.3082211	0.6970043	0.0
1005	MDP0000703059	0.34277174	0.22885758	0.39505175	0.75306964	0.69427115	0.7578442	0.47360072	0.0
1529	MDP0000430814	0.30018383	0.17715397	0.47918436	0.39122537	0.18184015	0.7545013	0.631475	0.0
1476	MDP0000270629	0.4327138	0.51902646	0.42980617	0.7539803	0.77169657	0.80708885	0.28598815	0.0
2544	MDP0000232169	0.6783819	0.52664715	0.17908645	0.6047812	0.56896967	0.88690335	0.92124313	0.0
1133	MDP0000179650	0.015825918	0.14859931	0.5283035	0.324753	0.23074405	0.9307682	0.4472303	0.0
210	MDP0000362505	1.2222325	0.33474928	0.86552507	0.8330826	1.9219862	2.2514727	1.7655075	0.0
621	MDP0000262910	0.045896113	0.19281413	0.49564013	0.3649734	0.11886965	0.6005611	0.3329769	0.0
