# Supplementary material for: Comparative Analysis of Predicted Plastid-Targeted Proteomes of Sequenced Higher Plant Genomes
Source: PLoS One. 2014 Nov 13;9(11):e112870. doi: 10.1371/journal.pone.0112870 (PMC4231079; doi:10.1371/journal.pone.0112870)
Supplement: File S5 — Plastid-targeted proteins shared between all species. Excel file containing the header information for the UCLUST50 analysis separated by species. Information is provided for the 737 Arabidopsis thaliana sequences shared in the USEARCH comparative analysis. (ZIP) [file pone.0112870.s005.zip › AF_8_Cluster_Expression_Data/Clusters_NologTransformation-60.txt]

Original row	Sample	0 DAA	14 DAA	25 DAA	35 DAA	60 DAA	87 DAA	132 DAA	146 DAA
359	MDP0000290620	0.0	0.09651185	0.5862851	0.31460702	0.28927976	0.36644015	0.65379685	0.01315175
1320	MDP0000234257	0.05696344	0.0	0.30507883	0.14285417	0.045669854	0.22414671	0.30490357	0.0350041
2480	MDP0000170872	0.05541418	0.0	0.56730413	0.1949331	0.17145598	0.2106165	0.6323558	0.30172852
721	MDP0000235170	0.16741079	0.11558062	0.4909445	0.0	0.31199992	0.33529112	0.60248435	0.055072546
794	MDP0000682799	0.22882676	0.0	0.38119122	0.30547288	0.3875609	0.1789637	0.563507	0.12413078
1823	MDP0000295064	0.07354766	0.055115916	0.2986947	0.0	0.40282837	0.16662559	0.62810206	0.0951755
852	MDP0000377232	0.21848594	0.19393377	0.48985887	0.17753132	0.6425209	0.3709405	0.5529749	0.0
1623	MDP0000167997	0.0	0.5846513	0.9597322	0.80946904	0.7644765	0.5945514	1.0478228	0.1256843
1025	MDP0000139362	0.0961523	0.0	0.16174898	0.29869902	0.21388857	0.16128322	0.47891462	0.16615833
17	MDP0000776499	0.1164079	0.0	0.4395111	0.4974601	0.7963897	0.22868675	0.6703564	0.28228956
1543	MDP0000256668	0.37403744	0.19366747	0.21721536	0.35368395	0.5417684	0.42441928	0.7839294	0.0
