# Supplementary material for: Comparative Analysis of Predicted Plastid-Targeted Proteomes of Sequenced Higher Plant Genomes
Source: PLoS One. 2014 Nov 13;9(11):e112870. doi: 10.1371/journal.pone.0112870 (PMC4231079; doi:10.1371/journal.pone.0112870)
Supplement: File S5 — Plastid-targeted proteins shared between all species. Excel file containing the header information for the UCLUST50 analysis separated by species. Information is provided for the 737 Arabidopsis thaliana sequences shared in the USEARCH comparative analysis. (ZIP) [file pone.0112870.s005.zip › AF_8_Cluster_Expression_Data/Clusters_NologTransformation-62.txt]

Original row	Sample	0 DAA	14 DAA	25 DAA	35 DAA	60 DAA	87 DAA	132 DAA	146 DAA
444	MDP0000340057	0.06818735	0.3510863	2.1908926E-4	0.22500086	0.51245594	0.40216166	0.29475787	0.0
346	MDP0000200740	0.015149246	0.5260083	0.0	0.12329939	0.6224117	0.43886963	0.60283124	0.14397667
1613	MDP0000268172	0.19091308	0.51283085	0.14188464	0.031088157	0.47969565	0.54195446	0.52496344	0.0
1682	MDP0000492916	0.056658383	0.4056402	0.07520639	0.0	0.512978	0.4379458	0.75043887	0.2023518
2348	MDP0000667377	0.2923705	0.38327292	0.32462734	0.0	1.0645237	0.8456873	0.8381267	0.13881253
485	MDP0000189281	0.18711537	0.30537587	0.22456817	0.0	0.29656115	0.72366583	0.9587191	0.14022176
1968	MDP0000164944	0.6172826	0.87075603	0.4589485	0.0	0.61511964	0.82098174	0.74206537	0.45731574
