# Supplementary material for: Comparative Analysis of Predicted Plastid-Targeted Proteomes of Sequenced Higher Plant Genomes
Source: PLoS One. 2014 Nov 13;9(11):e112870. doi: 10.1371/journal.pone.0112870 (PMC4231079; doi:10.1371/journal.pone.0112870)
Supplement: File S5 — Plastid-targeted proteins shared between all species. Excel file containing the header information for the UCLUST50 analysis separated by species. Information is provided for the 737 Arabidopsis thaliana sequences shared in the USEARCH comparative analysis. (ZIP) [file pone.0112870.s005.zip › AF_8_Cluster_Expression_Data/Clusters_NologTransformation-63.txt]

Original row	Sample	0 DAA	14 DAA	25 DAA	35 DAA	60 DAA	87 DAA	132 DAA	146 DAA
499	MDP0000169207	0.40161952	0.25121295	0.5155598	0.04230029	0.0	0.28074938	0.35923225	0.30349648
689	MDP0000089079	0.4890245	0.5130689	0.5801876	0.35337085	0.0	0.48038307	0.36014608	0.3579627
2301	MDP0000303216	0.33745572	0.30717593	0.48129195	0.24465403	0.0	0.47178522	0.20197655	0.29820958
2330	MDP0000555484	0.46153516	0.33136612	0.54014045	0.03940154	0.02548701	0.47049367	0.2954297	0.0
2454	MDP0000322680	0.54432255	0.665433	0.8456939	0.1956903	0.25650084	0.89916253	0.6300892	0.0
