# Supplementary material for: Comparative Analysis of Predicted Plastid-Targeted Proteomes of Sequenced Higher Plant Genomes
Source: PLoS One. 2014 Nov 13;9(11):e112870. doi: 10.1371/journal.pone.0112870 (PMC4231079; doi:10.1371/journal.pone.0112870)
Supplement: File S5 — Plastid-targeted proteins shared between all species. Excel file containing the header information for the UCLUST50 analysis separated by species. Information is provided for the 737 Arabidopsis thaliana sequences shared in the USEARCH comparative analysis. (ZIP) [file pone.0112870.s005.zip › AF_8_Cluster_Expression_Data/Clusters_NologTransformation-64.txt]

Original row	Sample	0 DAA	14 DAA	25 DAA	35 DAA	60 DAA	87 DAA	132 DAA	146 DAA
553	MDP0000255295	0.26454526	1.0100292	1.1635147	1.4242138	1.2830405	0.9861825	0.0	1.0925602
2189	MDP0000633218	0.021459205	0.31713074	0.71419436	0.669448	0.49721462	0.44689828	0.0	0.544297
630	MDP0000312601	0.84010434	0.9141334	1.4530756	1.4757736	1.1489171	1.1507869	0.0	1.1450245
851	MDP0000178516	0.2622903	0.40197462	0.4656257	0.94026464	0.6059013	0.8741565	0.0	0.6147149
1781	MDP0000345166	0.42250088	0.61822146	0.56090933	0.79792696	0.3267426	0.43023354	0.0	0.4646311
