# Supplementary material for: Comparative Analysis of Predicted Plastid-Targeted Proteomes of Sequenced Higher Plant Genomes
Source: PLoS One. 2014 Nov 13;9(11):e112870. doi: 10.1371/journal.pone.0112870 (PMC4231079; doi:10.1371/journal.pone.0112870)
Supplement: File S5 — Plastid-targeted proteins shared between all species. Excel file containing the header information for the UCLUST50 analysis separated by species. Information is provided for the 737 Arabidopsis thaliana sequences shared in the USEARCH comparative analysis. (ZIP) [file pone.0112870.s005.zip › AF_8_Cluster_Expression_Data/Clusters_NologTransformation-66.txt]

Original row	Sample	0 DAA	14 DAA	25 DAA	35 DAA	60 DAA	87 DAA	132 DAA	146 DAA
685	MDP0000354047	0.25061604	0.5177457	0.26222536	0.6219108	0.13513435	0.5398372	0.24418177	0.0
2378	MDP0000363202	0.55387825	0.75364566	0.5551865	1.0959941	0.033880346	0.8010245	0.23098703	0.0
2560	MDP0000294430	0.3610217	0.82511437	0.50382197	0.62961596	0.0	0.54833406	0.32543173	0.30764094
700	MDP0000746184	0.21387388	0.25032416	0.24357685	0.32799798	0.0	0.37924403	0.15328375	0.24169503
1595	MDP0000134603	0.27038047	0.5020474	0.016837357	0.7246516	0.07403348	0.56771785	0.0	0.41705078
1703	MDP0000834826	0.35864383	0.43664864	0.12907591	0.36784557	0.09086078	0.32923603	0.0	0.2222765
2125	MDP0000285617	0.25808263	0.09649094	0.16311894	0.8229058	0.08427525	0.6762324	0.0	0.07297471
