# Supplementary material for: Comparative Analysis of Predicted Plastid-Targeted Proteomes of Sequenced Higher Plant Genomes
Source: PLoS One. 2014 Nov 13;9(11):e112870. doi: 10.1371/journal.pone.0112870 (PMC4231079; doi:10.1371/journal.pone.0112870)
Supplement: File S5 — Plastid-targeted proteins shared between all species. Excel file containing the header information for the UCLUST50 analysis separated by species. Information is provided for the 737 Arabidopsis thaliana sequences shared in the USEARCH comparative analysis. (ZIP) [file pone.0112870.s005.zip › AF_8_Cluster_Expression_Data/Clusters_NologTransformation-7.txt]

Original row	Sample	0 DAA	14 DAA	25 DAA	35 DAA	60 DAA	87 DAA	132 DAA	146 DAA
9	MDP0000668869	0.13196291	1.0017564	0.7249347	0.4004301	0.0	0.17584205	0.28390774	0.228541
1838	MDP0000236328	0.17063554	1.7919054	1.2991828	0.6049357	0.0	0.31531212	0.51348424	0.35723814
2192	MDP0000318130	0.0	1.9171889	1.2357931	0.81789047	0.28452057	0.67171675	0.7208739	0.7912429
80	MDP0000351526	0.0	1.0983357	0.6985184	0.6604234	0.043822482	0.09975536	0.13917394	0.14302753
2024	MDP0000234707	0.053954046	0.97451586	1.0080885	0.40266952	0.22235669	0.3336866	0.0	0.21810038
278	MDP0000259342	0.0	1.1228265	0.8798959	0.6544894	0.4330513	0.5291043	0.24955228	0.37463078
2356	MDP0000193840	0.0	0.8112024	0.5455919	0.3408457	0.2813525	0.4479243	0.12919858	0.261809
893	MDP0000308156	0.0	0.3304511	0.27434617	0.26152912	0.06119301	0.0029214332	0.042913266	0.17210639
1094	MDP0000542717	0.0	0.7566763	0.73167896	0.5808284	0.43106562	0.28157932	0.39074454	0.41307652
1570	MDP0000252462	0.0	1.0454363	0.55427533	0.7473646	0.41908592	0.5384267	0.23057197	0.25094026
904	MDP0000126130	0.1174199	1.1638628	0.71657634	0.72920656	0.3578894	0.21112485	0.0	0.7454448
665	MDP0000135569	0.0	0.733601	0.35949823	0.58513737	0.18995166	0.32954317	0.083404176	0.40420035
1060	MDP0000580010	0.003262431	0.66641486	0.7688333	0.72775483	0.10621755	0.0	0.067105904	0.4309971
552	MDP0000585340	0.25018173	0.8502287	0.4555688	0.5125008	0.28239802	0.07690577	0.0	0.37099236
609	MDP0000195853	0.24623276	0.9911552	1.3749901	0.9911374	0.16168042	0.1124123	0.0	0.2567116
207	MDP0000208072	0.018654054	0.6813946	0.7637936	0.9238259	0.0	0.31245258	0.19420452	0.15263331
1399	MDP0000138993	0.1628088	0.6160646	0.5750765	0.7635638	0.0	0.024978654	0.04944876	0.15938218
914	MDP0000705053	0.087106206	1.1139221	1.7361053	1.5501149	0.032205176	0.0	0.09457967	0.5789229
1391	MDP0000605118	0.0	1.1831446	1.4206611	1.3119643	0.6851486	0.60028476	0.8789316	0.81633574
2497	MDP0000719559	0.0	0.68795836	0.8058213	0.6603068	0.36557862	0.61158365	0.2028257	0.4854102
1965	MDP0000141390	0.0	1.2158027	1.3883928	0.8425858	0.79851097	0.8622098	0.4951919	0.8222373
1622	MDP0000197386	0.0	1.805919	1.4619998	2.1964025	0.85942286	0.3992079	0.78912765	0.2253344
1820	MDP0000640923	0.0	0.7478496	0.9885128	0.9864705	0.4852171	0.61771595	0.2579473	0.2211369
419	MDP0000779202	0.019462626	0.7993431	0.71065986	0.6768998	0.13108858	0.58282167	0.32452422	0.0
839	MDP0000239328	0.0	0.7662081	0.51524264	0.64308715	0.5584812	0.27875414	0.103776835	0.18173128
617	MDP0000272716	0.0	0.39462858	0.38175324	0.34851557	0.058982622	0.070765115	0.30553102	0.2632278
2588	MDP0000760357	0.077721626	1.7532971	1.2367872	1.7340482	0.7878004	0.0	0.94901466	1.0266967
2622	MDP0000662303	0.1992786	1.1411165	1.0288764	1.9017526	0.12526368	0.0	0.16157094	0.30946484
2290	MDP0000362009	0.0	1.424419	1.8863877	1.869709	1.3791776	0.84383893	0.44378927	1.2340647
760	MDP0000233356	0.0	0.7629789	0.4447048	0.7637475	0.40201226	0.07203641	0.13669923	0.5935898
168	MDP0000264804	0.36960787	0.99686795	0.889615	1.1924936	0.33732682	0.0	0.5945409	0.45337212
2532	MDP0000291239	0.30204353	1.9797412	1.992168	2.068981	1.1418483	0.0	1.55765	0.93039346
604	MDP0000223728	0.0	0.97114706	1.028063	1.0609963	0.8154264	0.5332082	0.7477898	0.33334702
2388	MDP0000298111	0.0	0.9141066	0.98276	1.2050967	0.6782757	0.49785998	0.676346	0.15899083
820	MDP0000307124	0.0	0.33759156	0.7937819	0.61806935	0.28915	0.06754006	2.4436665E-4	0.091529004
648	MDP0000182939	NaN	0.15651287	0.4029396	NaN	0.0125113325	0.0	NaN	NaN
1636	MDP0000131155	1.0456793	1.7994058	2.3232925	2.5388286	0.9108149	0.0	0.42931223	0.7648384
2021	MDP0000150877	0.7405129	1.269483	1.7381412	1.991849	0.57504255	0.0	0.32425377	0.5311852
2069	MDP0000921871	NaN	0.9653435	0.5527563	0.89612645	0.17680971	0.018878138	0.54169714	0.0
1463	MDP0000203591	0.2110626	0.97701347	1.1523055	1.321732	0.54620177	0.8856292	0.11426754	0.0
2102	MDP0000577544	0.0	0.7393565	0.8142126	1.1441132	0.58911276	0.7225306	0.45614007	0.2696702
2516	MDP0000204547	0.0	0.580749	0.8898627	0.8186437	0.71813637	0.16486536	0.04127647	0.02339126
2298	MDP0000184528	0.0	0.3163137	0.91760707	0.8662652	0.3724445	0.027578536	0.21179102	0.053014725
1490	MDP0000132452	0.0	0.92176366	0.94460714	1.5773126	0.9992246	0.57026106	0.4414164	0.25931484
97	MDP0000303749	0.0	0.76258254	0.6139214	1.1181632	0.46578994	0.51693183	0.22442687	0.72044176
1112	MDP0000243125	0.6448922	0.8987556	1.5111098	1.7327632	0.5500747	0.49658296	0.0	0.6194731
866	MDP0000899281	0.78397536	2.034227	2.7570734	3.2361565	2.2382796	1.3879621	0.0	0.6924173
1009	MDP0000401312	0.3574556	1.2833967	0.7814991	0.872247	0.8025951	0.18423249	0.0	0.55170524
382	MDP0000210542	0.0	1.3048124	1.4233216	1.2678329	1.4401842	0.9100688	0.35246283	0.19095556
2323	MDP0000125771	0.0	0.88197696	0.39364734	0.59637463	0.35920304	0.5270929	0.24858344	0.14568685
1994	MDP0000209313	0.0	1.4059284	1.2560861	1.3583758	1.175155	1.2686174	0.64274263	0.9529059
1371	MDP0000287580	0.0	0.7894234	0.9108577	0.6058197	0.61778134	0.7235771	0.22023647	0.057099663
1813	MDP0000316584	0.06982734	0.16560982	0.6567845	0.5916116	0.0	0.18181801	0.0473804	0.025040349
2357	MDP0000695512	0.14432995	1.087985	0.8627556	1.0193667	1.144335	0.47680986	0.26144505	0.0
23	MDP0000186614	0.0	1.0757054	1.1764796	0.88496035	1.0640625	0.98415583	0.5908327	0.52908236
214	MDP0000197117	0.0	0.98542976	0.88277465	0.7740578	0.45240828	0.6424398	0.82029116	0.7056225
2474	MDP0000639265	0.0	0.9959848	0.8824171	0.80310404	0.7522455	0.45354658	0.75840694	0.84828866
1175	MDP0000207588	0.0	0.94849646	0.80143744	1.3196858	0.6779122	0.61475825	0.8641026	0.88685447
1081	MDP0000318244	0.0	1.5707551	1.2671943	0.91260713	0.6944329	0.28733364	0.32348114	1.4449589
2493	MDP0000547690	0.09982132	0.7608086	0.69717586	0.719625	0.5493679	0.57627445	0.0	0.71250486
1189	MDP0000243861	0.0	0.8467354	1.0821171	0.6884454	1.0446322	0.6263125	0.34693447	0.3429053
1767	MDP0000149187	0.15140511	0.41774425	0.7953675	1.0613662	0.45480207	0.5196922	0.0	0.5112369
565	MDP0000270412	0.0269688	0.25039226	0.2865641	0.5553815	0.28046763	0.15880089	0.0	0.31852737
797	MDP0000259730	0.26243368	0.6262215	0.35320148	0.72231466	0.45640692	0.2965981	0.0	0.25871626
