# Supplementary material for: Comparative Analysis of Predicted Plastid-Targeted Proteomes of Sequenced Higher Plant Genomes
Source: PLoS One. 2014 Nov 13;9(11):e112870. doi: 10.1371/journal.pone.0112870 (PMC4231079; doi:10.1371/journal.pone.0112870)
Supplement: File S5 — Plastid-targeted proteins shared between all species. Excel file containing the header information for the UCLUST50 analysis separated by species. Information is provided for the 737 Arabidopsis thaliana sequences shared in the USEARCH comparative analysis. (ZIP) [file pone.0112870.s005.zip › AF_8_Cluster_Expression_Data/Clusters_NologTransformation-71.txt]

Original row	Sample	0 DAA	14 DAA	25 DAA	35 DAA	60 DAA	87 DAA	132 DAA	146 DAA
1045	MDP0000275533	0.29092246	0.08623764	0.67027813	0.4118024	0.51194006	0.0	0.37004825	0.5580401
2686	MDP0000198404	0.29236403	0.0	0.88731164	0.5295328	0.53610384	0.2002136	0.34910843	0.6675407
1315	MDP0000163032	0.22982715	0.0	1.1403685	0.86816037	0.59445	0.53307694	0.22754338	0.9652223
1176	MDP0000253171	0.0	0.046230435	0.30429757	0.3157868	0.34437826	0.16262475	0.14250334	0.27824697
1258	MDP0000742911	0.0	0.115723796	0.5640192	0.55287766	0.47507533	0.42415783	0.27125484	0.71713746
2007	MDP0000194880	0.0	0.11261226	0.803552	1.0020202	0.73488903	0.9524906	0.62231183	1.1975766
1511	MDP0000321368	0.0	0.2371319	0.60495627	0.5034888	0.3871149	0.15071246	0.45923322	0.38605955
1410	MDP0000175904	0.0	0.17525852	0.5006704	0.28416088	0.18794674	0.41051513	0.21476258	0.41849142
1933	MDP0000524677	0.0	0.025904814	0.31759506	0.21546161	0.06390785	0.049057662	0.36763364	0.3073177
