# Supplementary material for: Comparative Analysis of Predicted Plastid-Targeted Proteomes of Sequenced Higher Plant Genomes
Source: PLoS One. 2014 Nov 13;9(11):e112870. doi: 10.1371/journal.pone.0112870 (PMC4231079; doi:10.1371/journal.pone.0112870)
Supplement: File S5 — Plastid-targeted proteins shared between all species. Excel file containing the header information for the UCLUST50 analysis separated by species. Information is provided for the 737 Arabidopsis thaliana sequences shared in the USEARCH comparative analysis. (ZIP) [file pone.0112870.s005.zip › AF_8_Cluster_Expression_Data/Clusters_NologTransformation-8.txt]

Original row	Sample	0 DAA	14 DAA	25 DAA	35 DAA	60 DAA	87 DAA	132 DAA	146 DAA
687	MDP0000527347	0.047630347	0.35306847	0.2510368	0.0	0.07922629	0.103784196	0.5944377	0.11208899
1853	MDP0000398446	0.085842945	0.21353264	0.29728308	NaN	0.0032214194	0.0	0.44318676	0.07598112
134	MDP0000351765	0.09063113	0.32035035	0.24066368	0.10023499	0.04545073	NaN	0.71568805	0.0
570	MDP0000862532	0.0128862085	0.21285538	0.33188447	0.22060594	0.0	0.237383	0.5751596	0.15335318
1798	MDP0000288190	0.2806891	0.44602567	0.39926854	0.3925576	0.0	0.29035065	0.90242183	0.12354663
103	MDP0000353304	0.064094745	0.4863891	0.32333243	0.0	0.13695435	0.21083972	0.8934689	0.5496252
706	MDP0000255781	0.13674945	0.5494969	0.27416682	0.28551298	0.0	0.35106674	0.82710785	0.50154394
1370	MDP0000353998	0.0	0.36076123	0.33830371	0.45905772	0.12464623	0.19543904	0.7078524	0.4152297
150	MDP0000166778	0.2292159	0.3222994	0.43774128	0.38230553	0.0	0.28714928	0.59244543	0.30223715
950	MDP0000308104	0.03971428	0.13421181	0.19997437	0.12771226	0.0	0.24275355	0.7759694	0.36909235
55	MDP0000286005	0.3780641	0.35646164	0.56045085	0.4753917	0.0	0.24028955	0.78372467	0.31549096
1330	MDP0000821787	0.29767072	0.24448158	0.30987307	0.37913188	0.0	0.021808386	0.8144675	0.107358694
1956	MDP0000187362	0.105072625	0.11406002	0.4937747	0.13854867	0.0	0.4543391	0.9244844	0.28143883
26	MDP0000298473	0.26959756	0.31950456	0.32312337	0.41592175	0.0	0.37540063	0.6534067	0.21584816
1761	MDP0000319851	0.32061768	0.18994609	0.44548044	0.25065812	0.0	0.19859551	0.5848453	0.34598625
28	MDP0000245102	0.12803602	NaN	0.0	0.28655452	0.04355485	0.015096827	0.72801787	0.2745175
759	MDP0000195554	0.1197123	0.17251922	0.16378355	0.36362574	0.0	0.36422792	0.69157654	0.19245401
1946	MDP0000142484	0.41944396	0.8500654	0.622852	0.34982437	0.0	0.5781546	1.3340366	1.1078582
885	MDP0000189570	0.5832491	0.6609008	0.5256533	0.20778695	0.0	0.5546219	0.98258936	0.5532794
475	MDP0000134253	0.3047876	0.27886245	0.15453847	0.14248152	0.0	0.2533964	0.6062472	0.3530993
2408	MDP0000206763	0.23323698	0.39776158	0.26603973	0.13914803	0.0	0.50173175	0.7062404	0.3394995
1439	MDP0000278460	0.25562033	0.31269616	0.36166045	0.0	0.2867412	0.56242865	1.4375799	0.40655524
335	MDP0000277791	0.0	0.09622518	0.0366051	0.04388755	0.047187496	0.16941324	0.5900772	0.27728456
2349	MDP0000304113	0.12280888	0.33750513	0.33079696	0.0	0.1364145	0.30503958	0.7694639	0.54745305
840	MDP0000748642	0.07114579	0.14451993	0.39259478	0.028500836	0.0	0.34660664	0.63279265	0.40809038
37	MDP0000614237	0.0	0.6034578	0.42485645	0.4474402	0.2820313	0.6552487	1.2539793	0.8465896
2471	MDP0000833077	0.0	0.45344964	0.41382983	0.38503546	0.18337566	0.7635537	1.0774859	0.4586185
637	MDP0000502100	0.20275323	0.45514885	0.30231735	0.51330906	0.0	0.7242929	1.0056765	0.4421704
1808	MDP0000193988	0.038730983	0.42525995	0.21812966	0.013032621	0.0	0.7397623	1.055497	0.30101356
192	MDP0000640601	0.28364497	0.31727764	0.16232832	0.0	0.059387043	0.4048987	0.7447876	0.33908066
379	MDP0000229926	0.18853557	0.028866017	0.26232916	0.0	0.29117197	NaN	1.2696986	0.1407563
1232	MDP0000644621	0.021403117	0.0	0.0298409	0.34957227	0.07893372	0.086703815	0.8814121	0.11023238
492	MDP0000215405	0.06413127	0.13156185	0.0	0.03186624	0.13523379	0.1646116	0.51030433	0.13192618
1932	MDP0000652198	0.0	0.3764337	0.28520647	0.5070997	0.23828024	0.3608886	0.7939401	0.47514674
1942	MDP0000516794	0.24558012	0.5216978	0.42171454	0.0	0.08810854	0.3099315	0.96452975	0.84995157
948	MDP0000727725	0.38027662	6.2256375E-5	0.047183502	0.35686672	0.0	0.088334225	1.1086353	0.3728591
1294	MDP0000180005	0.43448928	0.3739256	0.1994062	0.0	0.0052063125	0.37027302	0.7420818	0.41091427
1551	MDP0000253645	0.38498303	0.48283467	0.11040636	0.0	0.22190553	0.46421245	0.93892133	0.4151597
1628	MDP0000607920	0.22584508	0.32213637	0.075532354	0.0	0.04863687	0.16169256	0.46024752	0.26450902
1998	MDP0000288190	0.7577272	1.3431412	0.73417646	0.0	0.6284661	1.0187936	1.8204836	1.2700584
1711	MDP0000233800	0.46277446	0.24540125	0.5350374	0.0	0.24780947	0.3676771	0.92072713	0.6602877
1728	MDP0000244424	0.67253155	0.69674355	0.59459025	0.5343937	0.0	0.63739455	0.9478657	0.69282556
1801	MDP0000277829	0.5405821	0.46181452	0.47223133	0.44363424	0.0	0.74076444	0.9122528	0.6911683
129	MDP0000437115	0.33281168	0.3555268	0.20659082	0.3328734	0.0	0.39371958	0.57909745	0.4595952
1848	MDP0000707798	0.071566455	0.0	0.19142781	0.08749392	0.09060431	0.007356003	0.48370707	0.34941864
336	MDP0000225437	0.14698951	0.17454721	0.039902493	0.0894563	0.0	0.054554306	0.39002642	0.37503386
1887	MDP0000626995	0.4634887	0.5261956	0.1459194	0.36976945	0.007308092	0.0	1.0501612	0.83805555
2515	MDP0000300400	0.7351169	0.58720237	0.36135122	0.2639116	0.0	0.51202357	1.0443634	0.96857804
613	MDP0000266039	0.22463	0.02809188	0.0	0.025756324	0.026861947	0.021161461	0.52302945	0.34890506
319	MDP0000565338	0.32182682	0.2547129	0.16520695	0.04954232	0.0	0.14117478	0.53203934	0.524609
2389	MDP0000129520	0.5612862	0.3573112	0.49579757	0.31600678	0.0	0.8403204	0.97882414	0.8219627
1874	MDP0000260928	0.10420329	0.20916076	0.14043804	0.20998992	0.33421543	0.0	1.0374097	0.7625191
2178	MDP0000429218	0.43791828	0.0	0.58303756	1.2877765	0.19345286	1.067263	2.3536038	1.5415809
726	MDP0000262073	0.0	0.25007516	0.31655887	0.37688872	0.26514414	0.21364284	0.7440322	0.61904746
2150	MDP0000243367	0.16567957	0.4025164	0.28751048	0.42738894	0.0	0.37038824	0.66438425	0.7437819
2578	MDP0000890776	0.0	0.09950048	0.27263176	0.41303763	0.07343162	0.5547479	0.7640486	0.4681364
831	MDP0000523734	0.071492806	0.2780745	0.7031091	0.3334558	0.0	0.12939528	1.0366589	1.1692197
1879	MDP0000307614	0.022130383	0.0068199933	0.1875244	0.4648745	0.0	0.21253794	0.67603725	0.41695493
279	MDP0000451038	0.3923701	0.45260096	0.26774025	0.36565018	0.0	0.5369035	0.62167776	0.46204963
1037	MDP0000263712	0.26347798	0.032092992	0.01349988	0.38244686	0.0	0.26189175	0.6980236	0.30122837
2569	MDP0000228070	0.49534258	0.56719494	0.34539062	0.2998831	0.10697436	0.0	0.8360814	0.68181074
1962	MDP0000241925	0.3569579	0.1900599	0.2097126	0.27753514	0.0	0.20240037	0.45613855	0.29340556
2410	MDP0000513895	0.03992374	0.5563271	0.0	0.221511	0.053187788	0.41290265	0.64425194	0.60035306
1958	MDP0000139165	1.0164351	1.1745476	1.1064572	0.7763295	0.0	1.2370046	1.5283301	1.780845
2156	MDP0000237694	0.30436206	0.31800058	0.27814698	0.36539426	0.0	0.4645263	0.4972676	0.43119216
173	MDP0000555175	0.45723143	0.40066803	0.45649466	0.5703508	0.0	0.41479245	0.68934894	0.49056828
2427	MDP0000457380	0.4737881	0.47174108	0.61762214	0.4773268	0.0	0.22670631	0.75090945	0.7285398
2006	MDP0000204639	0.25983506	0.232112	0.104762696	0.2334045	0.0	0.18473993	0.40361553	0.49250638
924	MDP0000258995	0.65133476	0.4756079	0.37608603	0.5449834	0.0	0.29260108	0.79842	0.6711698
2511	MDP0000208347	0.49404597	0.23404716	0.5574194	0.4155476	0.0	0.69127804	0.77978337	0.76392907
1530	MDP0000306342	0.58484256	0.5888383	0.3593359	0.43207735	0.0	0.33530283	0.7120562	0.7804257
2528	MDP0000941000	1.0658327	0.65185523	0.6098288	0.40326628	0.0	0.3361299	1.1719363	0.90140593
225	MDP0000156002	1.3588495	0.85306805	0.5741045	0.9196897	0.0	0.65617365	1.4408635	1.1210387
374	MDP0000923127	0.21875611	0.14072151	0.22682418	0.43120515	0.0	0.53152627	0.57948285	0.3745642
555	MDP0000929634	1.1721859	0.75639516	1.139343	NaN	0.0	1.0920701	1.3007193	1.1467324
2127	MDP0000137206	0.67300117	0.4782759	0.49483043	0.91880465	0.0	0.7679478	1.0743062	0.52303606
1608	MDP0000341560	0.3241675	0.36868975	0.39122105	0.6625697	0.0	0.53295416	0.6512775	0.69984597
