# Supplementary material for: Comparative Analysis of Predicted Plastid-Targeted Proteomes of Sequenced Higher Plant Genomes
Source: PLoS One. 2014 Nov 13;9(11):e112870. doi: 10.1371/journal.pone.0112870 (PMC4231079; doi:10.1371/journal.pone.0112870)
Supplement: File S5 — Plastid-targeted proteins shared between all species. Excel file containing the header information for the UCLUST50 analysis separated by species. Information is provided for the 737 Arabidopsis thaliana sequences shared in the USEARCH comparative analysis. (ZIP) [file pone.0112870.s005.zip › AF_8_Cluster_Expression_Data/Clusters_NologTransformation-9.txt]

Original row	Sample	0 DAA	14 DAA	25 DAA	35 DAA	60 DAA	87 DAA	132 DAA	146 DAA
1970	MDP0000616011	1.2220182	1.1425433	0.7452158	1.0752298	0.4652479	0.0	0.2097596	1.7649945
414	MDP0000896804	0.8664785	0.8204547	0.5694352	0.63990194	0.12390432	0.0	0.40721214	0.8851516
2641	MDP0000165817	0.5370951	0.83865035	0.39615816	0.24435048	0.3579404	0.0	0.09388819	1.0450679
2635	MDP0000122981	1.196717	1.0427896	0.63242126	0.7071054	0.20458397	0.0	0.2988145	1.5370201
395	MDP0000297820	0.5331108	0.5470348	0.5192458	0.28552583	0.14422335	0.09648241	0.0	1.0025684
104	MDP0000239686	1.0737947	0.5156888	0.5647705	0.6814585	0.18867502	0.06251871	0.0	1.130693
1129	MDP0000202057	0.743568	0.880508	0.22518404	0.296025	0.33442864	0.0	0.16789173	0.9937785
164	MDP0000334963	0.37591362	0.36598983	0.30378854	0.19680966	0.21604642	0.0	0.086317345	0.826127
2574	MDP0000266271	0.57175463	0.86755306	0.6089937	0.42561942	0.6714219	0.0	0.38618246	1.50564
671	MDP0000120214	0.3940654	0.77427554	0.25078705	0.1377121	0.05278096	0.0	0.019032259	1.1994556
1900	MDP0000409824	0.63143176	0.41832104	0.34731683	0.09874583	0.15711051	0.0	0.081586644	0.69124246
1963	MDP0000136894	0.7198386	0.7962515	0.31756637	0.17002192	0.21191992	0.07203608	0.0	1.5606859
466	MDP0000206763	0.09426442	0.24664478	0.31858474	0.2617502	0.060438834	0.0	0.06902586	0.64432436
594	MDP0000135662	1.4290804	0.77708423	0.60535777	0.5908971	0.07435023	0.0	0.08029772	2.038568
1882	MDP0000279432	0.20411497	0.45910826	0.5529134	0.52286786	0.17842323	0.0	0.2390994	1.1586839
718	MDP0000142408	0.1909634	0.5801576	0.49817675	0.03662187	0.0	0.027425831	0.14469247	0.9298243
624	MDP0000501868	0.568236	0.75339895	0.31055787	0.21297899	0.5375615	0.0	0.21162589	1.4886646
298	MDP0000284023	0.51897615	0.55250555	0.39389056	0.26262322	0.3274367	0.0	0.3770029	1.143935
161	MDP0000231692	0.23594059	0.6768357	0.35545233	0.06693762	0.3288291	0.07593429	0.0	1.3770151
1938	MDP0000182029	0.78104275	0.690048	0.5232074	0.025183674	0.5778887	0.1622292	0.0	0.9886659
1696	MDP0000251144	0.20804514	0.4117419	0.20060246	0.3182318	0.12875396	0.0	0.2732111	0.61673087
809	MDP0000940395	0.46299282	0.56881875	0.5792418	0.22694571	0.15962608	0.33925223	0.0	1.1719356
2214	MDP0000074681	1.4861473	1.1816022	0.72278917	0.31704393	0.18517277	0.47000444	0.0	1.7779481
169	MDP0000345796	0.39710155	0.60568273	0.6654367	0.85005814	0.0732474	0.0	0.37695152	1.6009611
1363	MDP0000321776	NaN	0.3871303	0.45822486	0.56473655	0.38951516	0.34606636	0.0	1.0047336
1231	MDP0000148636	0.89549875	0.4110934	0.75807333	0.37164372	0.28638503	0.0	0.32290077	0.9032166
618	MDP0000212549	1.1882073	0.67927045	0.6456863	0.4995121	0.0	0.020545615	0.4923415	1.5172969
791	MDP0000155972	0.20155652	0.7278296	0.22229625	0.09294872	0.1864915	0.0	0.30060783	1.0672321
1859	MDP0000218903	0.48239106	0.5055795	0.18757936	0.0	0.31866637	8.706574E-4	0.12836476	1.3201274
906	MDP0000243178	0.971613	0.48942	0.2931201	0.38167563	0.38407782	0.23901866	0.0	1.4219114
622	MDP0000762895	0.5929659	0.23092139	0.20666102	0.27477255	0.3745078	0.052520953	0.0	0.99857587
2068	MDP0000186772	0.4946022	0.33931234	0.7339956	0.6601031	0.18810058	NaN	0.0	1.8140397
2453	MDP0000328078	0.7408696	0.37883487	0.35072246	0.25163987	0.0	0.22929955	0.08230971	1.2623818
2692	MDP0000703640	0.75225836	0.49764478	0.24298115	0.14876547	0.12272896	0.27904487	0.0	1.0249296
887	MDP0000127808	0.7575126	0.52425224	0.0	0.11032352	0.26523975	0.14560974	0.08035368	1.5544354
145	MDP0000357461	0.78121734	0.55706435	0.078934215	0.0	0.30218846	0.06332826	0.030508865	0.9509359
1412	MDP0000748548	0.95600146	0.71294767	0.24659753	0.0	0.40638942	0.17291257	0.030611238	1.0764815
1680	MDP0000415233	NaN	0.34428507	0.19984859	0.27903268	0.3890905	0.31937292	0.0	0.839146
1078	MDP0000340652	0.8316783	0.68397754	0.32386306	0.33892772	0.40337852	0.0	0.6121929	1.4957669
2295	MDP0000233131	NaN	0.54108703	0.40647194	0.0	0.08913573	0.07029884	0.33414492	0.71991175
1250	MDP0000290119	0.470082	0.46282724	0.4303964	0.0	0.0865736	0.2344909	0.09042422	0.6339309
2672	MDP0000484484	0.67000604	0.21836561	0.6102066	0.4507178	0.38689223	0.0	0.31828022	1.0684322
1508	MDP0000183764	0.7173141	0.24408273	0.26161748	0.33401313	0.20433412	0.0	0.26368985	0.8432451
1588	MDP0000149371	0.2908221	0.087477244	0.17149203	0.14483932	0.021332795	0.0	0.12824753	0.41680783
1362	MDP0000172964	1.0666915	0.6678232	0.53519255	0.7631172	0.0	0.40203893	0.5648504	1.7904813
383	MDP0000750448	1.0644544	0.08907186	0.27955234	0.018080955	0.31867546	0.0	0.0051605576	2.0610964
979	MDP0000729319	0.46757507	0.19392535	0.60256046	0.33032212	0.0	0.18388022	0.010523496	0.7751692
2520	MDP0000205579	0.972642	0.49091488	0.31017464	0.32810184	0.17186351	0.0	0.3669722	0.9260888
672	MDP0000152290	0.56425613	0.11105796	0.11058685	0.42951146	0.0	0.0143433595	0.09803417	0.9176995
2303	MDP0000911003	0.896975	0.5995877	0.47519028	0.0	0.30156806	0.16949475	0.17866531	0.8480836
841	MDP0000530789	0.4118788	0.11403253	0.3991457	0.44591862	0.2531612	0.2396919	0.0	1.0152224
1763	MDP0000237406	0.9981412	1.1500164	1.0829713	1.1126266	0.0	0.9554643	0.7690646	2.848758
1351	MDP0000782093	0.40282106	0.3506688	0.0051979157	0.0	0.11863934	0.009314544	0.19416995	0.6316037
1159	MDP0000126384	0.99566734	0.35677782	0.41027224	0.0141184	0.0	0.176887	0.08055537	0.99345136
124	MDP0000572034	0.3700537	0.2073315	0.21783955	0.34981668	0.03126976	0.0	0.26443574	0.5748919
929	MDP0000315466	0.8587181	0.4645814	0.002320758	0.69968724	0.3943736	0.0	0.44587883	1.6461654
1182	MDP0000363637	0.8699939	0.496879	0.382814	0.12966208	0.0	0.31068337	0.45380527	1.4774412
1068	MDP0000141076	0.877115	0.597	0.24713205	0.3339573	0.78629684	0.55512893	0.0	1.8374805
1295	MDP0000286457	0.29087496	0.1589534	0.28374627	0.28970698	0.36100456	0.23121034	0.0	0.8575509
2628	MDP0000138436	0.2146049	0.17853752	0.0	0.24052219	0.21861245	0.08176281	0.042834636	0.48415935
328	MDP0000555942	0.6898518	0.3253612	0.3231862	0.41076744	0.64685684	0.0	0.4258362	1.1458192
1186	MDP0000268222	0.32863906	0.1457313	0.0	0.12189123	0.16437343	0.025305353	0.1045175	0.40085506
479	MDP0000875406	1.0683916	0.30598658	0.2740478	0.46705797	0.061947618	0.0	0.24424767	0.9131586
1275	MDP0000426097	0.2245093	0.18549462	0.32444704	0.2828158	0.24834166	0.0	0.27556372	0.57697695
111	MDP0000134284	0.4883848	0.09522621	0.28023922	0.0740356	0.09018917	0.36620414	0.0	0.9622118
2338	MDP0000313922	1.5725905	1.1162523	1.3143064	1.0642292	0.0	0.730162	1.2064949	2.2965035
1468	MDP0000295823	0.3728417	0.26840037	0.21541302	0.35687318	0.0	0.21112366	0.3284261	0.6977831
345	MDP0000257140	0.798743	0.38038033	0.5316322	0.0	0.036783498	0.055276312	0.6980031	1.4412051
2257	MDP0000145529	0.41663957	0.057857074	0.3450534	0.44526383	0.15916072	0.0	0.34034455	0.8733639
1809	MDP0000135019	0.8206918	0.46421343	1.0860239	0.40844715	0.17445059	0.0	0.9385181	1.7563428
2131	MDP0000879781	0.8784446	0.10356492	0.24821468	0.22391406	0.0	0.13582246	0.48266974	1.2317647
2458	MDP0000150257	1.425754	1.1442636	0.91513383	1.2123021	0.0	0.5276152	1.0523943	1.7822458
1827	MDP0000379861	0.462597	0.35054982	0.122206815	0.36935106	0.0	0.011502657	0.3168694	0.5394045
1378	MDP0000923329	0.5074724	0.0	0.13280265	0.20928022	0.15868102	0.03728084	0.25584835	0.72991943
2587	MDP0000668869	1.349246	0.37258175	0.0817919	0.17602047	0.0	0.4068051	0.45601344	1.586561
2277	MDP0000394445	0.5654668	0.33673483	0.23536393	0.29679623	0.72171354	0.0	0.37031984	1.105206
2366	MDP0000191680	0.67685014	0.0	0.14830884	0.40278074	0.3260395	0.117546245	0.09170978	0.87851816
371	MDP0000147123	0.51537395	0.0011805218	0.09968009	0.0	0.021875637	0.10727471	0.13626397	0.6088248
313	MDP0000194114	0.57204723	0.0	0.094667606	0.38502964	0.15909372	0.07984608	0.33970663	0.9155687
244	MDP0000305797	1.5301653	0.079246156	0.444771	0.29492316	0.021273144	0.0	0.2530026	1.2130747
333	MDP0000292954	1.0684774	0.13506779	0.22402656	0.0	0.49851447	0.18184575	0.4256279	1.3697035
1955	MDP0000253371	0.5990878	0.3855129	0.31103095	0.0	0.0659433	0.15139334	0.5246964	0.8386593
2614	MDP0000424398	0.40714327	0.3103518	0.36753273	0.0	0.28706148	0.25579664	0.32963938	0.7316958
1170	MDP0000855736	0.5406066	0.07245453	0.37143928	0.28422952	0.100735314	0.0	0.32636502	0.5997856
2695	MDP0000470633	2.0114777	0.64932096	0.0	0.3885371	0.17651406	0.56834453	0.57627237	1.8123115
1706	MDP0000147260	1.2747366	0.39419916	0.0	0.18016033	0.4789114	0.45976818	0.61943215	1.5702714
2596	MDP0000440685	3.242145	0.0167799	0.22523937	0.0	0.25557655	0.043681998	1.9169686	3.7672074
72	MDP0000301800	1.2654034	0.071030535	0.16090776	0.0	0.34688687	0.28132927	0.3472872	1.2730467
1840	MDP0000280202	0.21411824	0.05068184	0.102020696	0.07229602	0.0	0.13984156	0.10750349	0.29062834
1024	MDP0000784851	0.47953346	0.084750004	0.18052413	0.29065675	0.0	0.24872848	0.20408751	0.58790326
1051	MDP0000443324	1.617536	0.5485877	0.75072527	0.702337	0.0	0.314677	1.082572	1.5860561
1616	MDP0000236472	0.5356247	0.20060575	0.25995123	0.3991569	0.0	0.3503413	0.45564315	0.86572725
1419	MDP0000247378	0.28747764	0.14069188	0.4669339	0.0	0.032099213	0.010915103	0.19128457	0.5159125
93	MDP0000571636	0.43462467	0.4431712	0.3114124	0.15895508	0.0	0.08527697	0.2952119	0.45056704
2057	MDP0000118804	0.8077704	0.5849008	0.0405812	0.23975264	0.0	0.2774967	0.1564513	0.6910489
2110	MDP0000308871	0.46365944	0.39925054	0.39316654	0.5494217	0.0	0.18918331	0.53614557	0.79268664
282	MDP0000872940	0.5700473	0.21348843	0.073199175	0.0	0.18904874	0.34637183	0.1851233	0.69952196
1165	MDP0000248777	1.6006697	0.0	0.17939281	0.17940572	0.22450091	0.34689987	0.40032285	1.3587172
2547	MDP0000251794	0.43984076	0.26940453	0.31311083	0.0	0.25193223	0.06480508	0.5965664	0.8300327
327	MDP0000121023	0.41050324	0.20530927	0.28524303	0.0	0.12814493	0.2465781	0.34516847	0.57025295
2639	MDP0000691789	0.8654276	0.6340541	0.86570054	1.4863842	0.0	0.55033207	1.3004354	2.4152327
2078	MDP0000888429	0.67175746	0.046952453	0.17793849	0.35833758	0.0	0.41627374	0.25627753	0.8236519
778	MDP0000319596	0.7847662	0.14566058	0.25403267	0.0	0.28009123	0.14917247	0.7201657	1.000032
2211	MDP0000453571	4.232	1.1632947	1.1391066	1.3879389	0.0	0.8609064	3.357274	4.0873494
2361	MDP0000804928	0.73264855	0.078982085	0.2703766	0.3937755	0.19320935	0.0	0.2655734	0.57543826
34	MDP0000272113	0.6523392	0.24718435	0.14000686	0.11572157	0.16909711	0.0	0.44647226	0.5320999
2119	MDP0000171639	1.0192	0.055807855	0.0	0.08197341	0.35773078	0.0025740026	0.8704054	1.2221658
962	MDP0000279333	1.160151	0.52088094	0.11919397	0.23291141	0.0	0.6394669	0.002595977	1.0304804
646	MDP0000155723	0.8771722	0.37435818	0.37483466	0.34691	0.0	0.75473684	0.64262533	1.1773038
632	MDP0000222367	0.9579861	0.21548264	0.28319252	0.0	0.2506626	0.15110777	0.64639425	0.828619
607	MDP0000193819	0.4002684	0.1359256	0.19769499	0.1718255	0.13895842	0.0	0.5875635	0.6757652
401	MDP0000656101	0.6304176	0.4466936	0.39748964	0.21897009	0.054786794	0.0	0.5867894	0.62983125
1191	MDP0000139684	2.0777087	1.3790933	0.47516382	0.0	1.0190248	0.40049708	1.0143636	1.7894906
2215	MDP0000840536	4.0495214	2.3626125	1.1034936	1.7068712	0.0	1.2706635	3.0257902	3.4662
2113	MDP0000322543	3.1417928	0.6527322	0.23654184	0.0	1.1301934	1.2503562	2.63071	3.7447114
2118	MDP0000941515	1.1530818	0.0	0.084410705	0.05827998	0.15278988	0.22146292	0.46887732	0.82642776
1644	MDP0000234501	0.47093448	0.0	0.12451971	0.34366137	0.00433141	0.2585265	0.35707164	0.6486933
331	MDP0000231712	0.42759943	0.6248291	0.26367366	0.28240156	0.2067172	0.0	0.7261853	0.9007054
470	MDP0000663500	0.67927456	0.05614866	0.2076188	0.0	0.15863188	0.2820815	0.55360764	0.7397826
909	MDP0000866655	0.9905816	0.25223348	0.19655305	0.0	0.40177274	0.36578885	0.07263361	0.80456185
1580	MDP0000138643	1.0292722	0.18549916	0.3629348	0.22041479	0.0	0.4595008	0.595876	0.83964056
2652	MDP0000156902	0.6823009	0.0	0.49022144	0.4538693	0.110111445	0.37755808	0.47336116	0.8657683
274	MDP0000319787	1.278584	0.22606978	0.0	0.20341925	0.39806414	0.46088704	0.90698093	1.19488
2392	MDP0000325733	1.0557023	0.11467947	0.0	0.44098064	0.0373948	0.07515774	0.7731562	0.872327
