# Supplementary material for: Comparative Analysis of Predicted Plastid-Targeted Proteomes of Sequenced Higher Plant Genomes
Source: PLoS One. 2014 Nov 13;9(11):e112870. doi: 10.1371/journal.pone.0112870 (PMC4231079; doi:10.1371/journal.pone.0112870)
Supplement: File S6 — Blast2GO annotation file containing header and GO term information for 70 protein sequences present in GreenCut2, UCLUST50, and USEARCH4040 analyses. (ZIP) [file pone.0112870.s006.zip]

Archive with 22 entries (19 files):
- AF_9_Cluster_GO_Information/
- AF_9_Cluster_GO_Information/Cluster11annot_Seqs_20130129_1823.txt
- __MACOSX/
- __MACOSX/AF_9_Cluster_GO_Information/
- __MACOSX/AF_9_Cluster_GO_Information/._Cluster11annot_Seqs_20130129_1823.txt
- AF_9_Cluster_GO_Information/Cluster1annot_Seqs_20130129_1823.txt
- __MACOSX/AF_9_Cluster_GO_Information/._Cluster1annot_Seqs_20130129_1823.txt
- AF_9_Cluster_GO_Information/Cluster2annot_Seqs_20130129_1823.txt
- __MACOSX/AF_9_Cluster_GO_Information/._Cluster2annot_Seqs_20130129_1823.txt
- AF_9_Cluster_GO_Information/Cluster3annot_Seqs_20130129_1823.txt
- __MACOSX/AF_9_Cluster_GO_Information/._Cluster3annot_Seqs_20130129_1823.txt
- AF_9_Cluster_GO_Information/Cluster4annot_Seqs_20130129_1823.txt
- __MACOSX/AF_9_Cluster_GO_Information/._Cluster4annot_Seqs_20130129_1823.txt
- AF_9_Cluster_GO_Information/Cluster5annot_Seqs_20130129_1823.txt
- __MACOSX/AF_9_Cluster_GO_Information/._Cluster5annot_Seqs_20130129_1823.txt
- AF_9_Cluster_GO_Information/Cluster6annot_Seqs_20130129_1823.txt
- __MACOSX/AF_9_Cluster_GO_Information/._Cluster6annot_Seqs_20130129_1823.txt
- AF_9_Cluster_GO_Information/Cluster8annot_Seqs_20130129_1823.txt
- __MACOSX/AF_9_Cluster_GO_Information/._Cluster8annot_Seqs_20130129_1823.txt
- AF_9_Cluster_GO_Information/Cluster9annot_Seqs_20130129_1823.txt
- __MACOSX/AF_9_Cluster_GO_Information/._Cluster9annot_Seqs_20130129_1823.txt
- __MACOSX/._AF_9_Cluster_GO_Information
