# Supplementary material for: Comparative Analysis of Predicted Plastid-Targeted Proteomes of Sequenced Higher Plant Genomes
Source: PLoS One. 2014 Nov 13;9(11):e112870. doi: 10.1371/journal.pone.0112870 (PMC4231079; doi:10.1371/journal.pone.0112870)
Supplement: File S6 — Blast2GO annotation file containing header and GO term information for 70 protein sequences present in GreenCut2, UCLUST50, and USEARCH4040 analyses. (ZIP) [file pone.0112870.s006.zip › AF_9_Cluster_GO_Information/Cluster11annot_Seqs_20130129_1823.txt]

SeqName	Hit-Desc	GO-Group	GO-ID	Term
MDP0000216296	high chlorophyll fluorescence 153 protein	P	GO:0016043	cellular component organization
MDP0000216296	high chlorophyll fluorescence 153 protein	P	GO:0009987	cellular process
MDP0000216296	high chlorophyll fluorescence 153 protein	C	GO:0016020	membrane
MDP0000216296	high chlorophyll fluorescence 153 protein	C	GO:0009579	thylakoid
MDP0000168386	choline monooxygenase	F	GO:0005488	binding
MDP0000168386	choline monooxygenase	F	GO:0003824	catalytic activity
MDP0000168386	choline monooxygenase	P	GO:0009056	catabolic process
MDP0000168386	choline monooxygenase	P	GO:0009987	cellular process
MDP0000168386	choline monooxygenase	C	GO:0009536	plastid
MDP0000168386	choline monooxygenase	P	GO:0008152	metabolic process
MDP0000370504	embryo defective 1923 protein	P	GO:0000003	reproduction
MDP0000370504	embryo defective 1923 protein	P	GO:0009791	post-embryonic development
MDP0000370504	embryo defective 1923 protein	P	GO:0009790	embryo development
MDP0000189347	ap2 erf domain-containing transcription factor	F	GO:0003700	sequence-specific DNA binding transcription factor activity
MDP0000189347	ap2 erf domain-containing transcription factor	F	GO:0003677	DNA binding
MDP0000189347	ap2 erf domain-containing transcription factor	P	GO:0006950	response to stress
MDP0000189347	ap2 erf domain-containing transcription factor	P	GO:0009607	response to biotic stimulus
MDP0000189347	ap2 erf domain-containing transcription factor	N	GO:0006350
MDP0000189347	ap2 erf domain-containing transcription factor	C	GO:0005654	nucleoplasm
MDP0000952041	-like protein	P	GO:0009058	biosynthetic process
MDP0000952041	-like protein	P	GO:0009987	cellular process
MDP0000952041	-like protein	F	GO:0005488	binding
MDP0000952041	-like protein	P	GO:0016043	cellular component organization
MDP0000952041	-like protein	C	GO:0009536	plastid
MDP0000952041	-like protein	F	GO:0005198	structural molecule activity
MDP0000302917	glycine-rich rna-binding	F	GO:0005488	binding
MDP0000302917	glycine-rich rna-binding	F	GO:0003723	RNA binding
MDP0000302917	glycine-rich rna-binding	F	GO:0000166	nucleotide binding
MDP0000302917	glycine-rich rna-binding	C	GO:0005739	mitochondrion
MDP0000207557	senescence-associated protein din1	C	GO:0016020	membrane
MDP0000207557	senescence-associated protein din1	C	GO:0009536	plastid
MDP0000207557	senescence-associated protein din1	C	GO:0009579	thylakoid
MDP0000207557	senescence-associated protein din1	P	GO:0008150	biological_process
MDP0000155972	sec14 cytosolic factor-like	C	GO:0009536	plastid
MDP0000334395	post-illumination chlorophyll fluorescence increase protein	P	GO:0006091	generation of precursor metabolites and energy
MDP0000334395	post-illumination chlorophyll fluorescence increase protein	C	GO:0009579	thylakoid
MDP0000334395	post-illumination chlorophyll fluorescence increase protein	C	GO:0009536	plastid
MDP0000139684	protein thylakoid chloroplastic-like	C	GO:0016020	membrane
MDP0000139684	protein thylakoid chloroplastic-like	C	GO:0009536	plastid
MDP0000139684	protein thylakoid chloroplastic-like	P	GO:0007165	signal transduction
MDP0000139684	protein thylakoid chloroplastic-like	P	GO:0006810	transport
MDP0000139684	protein thylakoid chloroplastic-like	P	GO:0009987	cellular process
MDP0000139684	protein thylakoid chloroplastic-like	P	GO:0016043	cellular component organization
MDP0000139684	protein thylakoid chloroplastic-like	F	GO:0005515	protein binding
MDP0000139684	protein thylakoid chloroplastic-like	C	GO:0009579	thylakoid
MDP0000139684	protein thylakoid chloroplastic-like	P	GO:0006091	generation of precursor metabolites and energy
MDP0000139684	protein thylakoid chloroplastic-like	P	GO:0015979	photosynthesis
MDP0000803259	ring u-box-containing protein	C	GO:0009536	plastid
MDP0000149416	pgr5-like protein 1a	P	GO:0006091	generation of precursor metabolites and energy
MDP0000149416	pgr5-like protein 1a	P	GO:0015979	photosynthesis
MDP0000149416	pgr5-like protein 1a	C	GO:0016020	membrane
MDP0000149416	pgr5-like protein 1a	C	GO:0009579	thylakoid
MDP0000149416	pgr5-like protein 1a	C	GO:0009536	plastid
MDP0000194123	trehalose-phosphate phosphatase-like	F	GO:0016787	hydrolase activity
MDP0000194123	trehalose-phosphate phosphatase-like	P	GO:0009058	biosynthetic process
MDP0000194123	trehalose-phosphate phosphatase-like	P	GO:0005975	carbohydrate metabolic process
MDP0000194123	trehalose-phosphate phosphatase-like	P	GO:0009987	cellular process
MDP0000231307	heme oxygenase 2	P	GO:0009056	catabolic process
MDP0000231307	heme oxygenase 2	P	GO:0009987	cellular process
MDP0000231307	heme oxygenase 2	F	GO:0003824	catalytic activity
MDP0000231307	heme oxygenase 2	F	GO:0005488	binding
MDP0000231307	heme oxygenase 2	P	GO:0009058	biosynthetic process
MDP0000231307	heme oxygenase 2	C	GO:0009536	plastid
MDP0000231307	heme oxygenase 2	P	GO:0008152	metabolic process
MDP0000243618	inositol monophosphatase - like protein	F	GO:0016787	hydrolase activity
MDP0000243618	inositol monophosphatase - like protein	P	GO:0008152	metabolic process
MDP0000243618	inositol monophosphatase - like protein	P	GO:0009987	cellular process
MDP0000243618	inositol monophosphatase - like protein	P	GO:0009058	biosynthetic process
MDP0000243618	inositol monophosphatase - like protein	N	GO:0006519
MDP0000243618	inositol monophosphatase - like protein	C	GO:0009536	plastid
MDP0000243618	inositol monophosphatase - like protein	P	GO:0006629	lipid metabolic process
MDP0000243618	inositol monophosphatase - like protein	P	GO:0005975	carbohydrate metabolic process
MDP0000224959	protein phosphatase 2c	C	GO:0005623	cell
MDP0000224959	protein phosphatase 2c	F	GO:0005488	binding
MDP0000224959	protein phosphatase 2c	F	GO:0016787	hydrolase activity
MDP0000224959	protein phosphatase 2c	P	GO:0006464	cellular protein modification process
MDP0000224959	protein phosphatase 2c	C	GO:0005739	mitochondrion
MDP0000380530	branched-chain-amino-acid aminotransferase 3	N	GO:0006519
MDP0000380530	branched-chain-amino-acid aminotransferase 3	C	GO:0009536	plastid
MDP0000380530	branched-chain-amino-acid aminotransferase 3	C	GO:0005739	mitochondrion
MDP0000321176	cell division protein ftsz homolog chloroplastic-like	P	GO:0016043	cellular component organization
MDP0000321176	cell division protein ftsz homolog chloroplastic-like	P	GO:0009987	cellular process
MDP0000321176	cell division protein ftsz homolog chloroplastic-like	C	GO:0005856	cytoskeleton
MDP0000321176	cell division protein ftsz homolog chloroplastic-like	F	GO:0005515	protein binding
MDP0000321176	cell division protein ftsz homolog chloroplastic-like	P	GO:0009628	response to abiotic stimulus
MDP0000321176	cell division protein ftsz homolog chloroplastic-like	P	GO:0006139	nucleobase-containing compound metabolic process
MDP0000321176	cell division protein ftsz homolog chloroplastic-like	P	GO:0009056	catabolic process
MDP0000321176	cell division protein ftsz homolog chloroplastic-like	C	GO:0016020	membrane
MDP0000321176	cell division protein ftsz homolog chloroplastic-like	C	GO:0009536	plastid
MDP0000321176	cell division protein ftsz homolog chloroplastic-like	C	GO:0009579	thylakoid
MDP0000321176	cell division protein ftsz homolog chloroplastic-like	F	GO:0016787	hydrolase activity
MDP0000321176	cell division protein ftsz homolog chloroplastic-like	F	GO:0005198	structural molecule activity
MDP0000321176	cell division protein ftsz homolog chloroplastic-like	F	GO:0000166	nucleotide binding
MDP0000263855	calcium-transporting atpase plasma membrane-type-like	F	GO:0016787	hydrolase activity
MDP0000263855	calcium-transporting atpase plasma membrane-type-like	F	GO:0005215	transporter activity
MDP0000263855	calcium-transporting atpase plasma membrane-type-like	F	GO:0003824	catalytic activity
MDP0000263855	calcium-transporting atpase plasma membrane-type-like	F	GO:0005515	protein binding
MDP0000263855	calcium-transporting atpase plasma membrane-type-like	F	GO:0005488	binding
MDP0000263855	calcium-transporting atpase plasma membrane-type-like	P	GO:0006810	transport
MDP0000263855	calcium-transporting atpase plasma membrane-type-like	P	GO:0009987	cellular process
MDP0000263855	calcium-transporting atpase plasma membrane-type-like	C	GO:0016020	membrane
MDP0000263855	calcium-transporting atpase plasma membrane-type-like	P	GO:0008152	metabolic process
MDP0000263855	calcium-transporting atpase plasma membrane-type-like	P	GO:0006139	nucleobase-containing compound metabolic process
MDP0000263855	calcium-transporting atpase plasma membrane-type-like	P	GO:0009058	biosynthetic process
MDP0000263855	calcium-transporting atpase plasma membrane-type-like	F	GO:0000166	nucleotide binding
MDP0000263855	calcium-transporting atpase plasma membrane-type-like	P	GO:0007275	multicellular organismal development
MDP0000263855	calcium-transporting atpase plasma membrane-type-like	P	GO:0009607	response to biotic stimulus
MDP0000263855	calcium-transporting atpase plasma membrane-type-like	P	GO:0000003	reproduction
MDP0000263855	calcium-transporting atpase plasma membrane-type-like	C	GO:0005886	plasma membrane
MDP0000263855	calcium-transporting atpase plasma membrane-type-like	C	GO:0005783	endoplasmic reticulum
MDP0000029382	chloroplast omega-6 fatty acid desaturase	P	GO:0009058	biosynthetic process
MDP0000029382	chloroplast omega-6 fatty acid desaturase	P	GO:0009987	cellular process
MDP0000029382	chloroplast omega-6 fatty acid desaturase	P	GO:0006629	lipid metabolic process
MDP0000029382	chloroplast omega-6 fatty acid desaturase	F	GO:0003824	catalytic activity
MDP0000029382	chloroplast omega-6 fatty acid desaturase	P	GO:0006091	generation of precursor metabolites and energy
MDP0000029382	chloroplast omega-6 fatty acid desaturase	P	GO:0009628	response to abiotic stimulus
MDP0000029382	chloroplast omega-6 fatty acid desaturase	P	GO:0015979	photosynthesis
MDP0000029382	chloroplast omega-6 fatty acid desaturase	C	GO:0016020	membrane
MDP0000029382	chloroplast omega-6 fatty acid desaturase	C	GO:0009536	plastid
MDP0000273495	3-dehydroquinate synthase	F	GO:0003824	catalytic activity
MDP0000273495	3-dehydroquinate synthase	C	GO:0009536	plastid
MDP0000273495	3-dehydroquinate synthase	P	GO:0008152	metabolic process
MDP0000273495	3-dehydroquinate synthase	P	GO:0009058	biosynthetic process
MDP0000273495	3-dehydroquinate synthase	N	GO:0006519
MDP0000319775	abc transporter atpase	F	GO:0016787	hydrolase activity
MDP0000319775	abc transporter atpase	F	GO:0005215	transporter activity
MDP0000319775	abc transporter atpase	P	GO:0009058	biosynthetic process
MDP0000319775	abc transporter atpase	P	GO:0009987	cellular process
MDP0000319775	abc transporter atpase	P	GO:0016043	cellular component organization
MDP0000319775	abc transporter atpase	F	GO:0005515	protein binding
MDP0000319775	abc transporter atpase	C	GO:0009536	plastid
MDP0000319775	abc transporter atpase	P	GO:0000003	reproduction
MDP0000319775	abc transporter atpase	P	GO:0009791	post-embryonic development
MDP0000319775	abc transporter atpase	P	GO:0009790	embryo development
MDP0000319775	abc transporter atpase	F	GO:0000166	nucleotide binding
MDP0000319775	abc transporter atpase	P	GO:0006810	transport
MDP0000715239	protein transport protein sec24-like at4g32640-like	P	GO:0006950	response to stress
MDP0000715239	protein transport protein sec24-like at4g32640-like	P	GO:0006810	transport
MDP0000715239	protein transport protein sec24-like at4g32640-like	C	GO:0005622	intracellular
MDP0000715239	protein transport protein sec24-like at4g32640-like	C	GO:0005737	cytoplasm
MDP0000363904	aspartate aminotransferase	P	GO:0009058	biosynthetic process
MDP0000363904	aspartate aminotransferase	N	GO:0006519
MDP0000363904	aspartate aminotransferase	F	GO:0016740	transferase activity
MDP0000363904	aspartate aminotransferase	F	GO:0003824	catalytic activity
MDP0000363904	aspartate aminotransferase	C	GO:0009536	plastid
MDP0000363904	aspartate aminotransferase	F	GO:0005488	binding
MDP0000363904	aspartate aminotransferase	P	GO:0000003	reproduction
MDP0000363904	aspartate aminotransferase	P	GO:0009791	post-embryonic development
MDP0000363904	aspartate aminotransferase	P	GO:0009790	embryo development
MDP0000363904	aspartate aminotransferase	P	GO:0008152	metabolic process
MDP0000363904	aspartate aminotransferase	P	GO:0009987	cellular process
MDP0000363904	aspartate aminotransferase	P	GO:0019748	secondary metabolic process
MDP0000127313	30s ribosomal protein s1 homolog	F	GO:0003723	RNA binding
MDP0000127313	30s ribosomal protein s1 homolog	C	GO:0005634	nucleus
MDP0000127313	30s ribosomal protein s1 homolog	P	GO:0006950	response to stress
MDP0000127313	30s ribosomal protein s1 homolog	P	GO:0009628	response to abiotic stimulus
MDP0000127313	30s ribosomal protein s1 homolog	C	GO:0009536	plastid
MDP0000307975	molecular chaperone hsp40 -like protein	F	GO:0005488	binding
MDP0000307975	molecular chaperone hsp40 -like protein	P	GO:0019538	protein metabolic process
MDP0000307975	molecular chaperone hsp40 -like protein	P	GO:0009987	cellular process
MDP0000307975	molecular chaperone hsp40 -like protein	F	GO:0005515	protein binding
MDP0000307975	molecular chaperone hsp40 -like protein	F	GO:0000166	nucleotide binding
MDP0000307975	molecular chaperone hsp40 -like protein	P	GO:0006950	response to stress
MDP0000307975	molecular chaperone hsp40 -like protein	P	GO:0009628	response to abiotic stimulus
MDP0000307975	molecular chaperone hsp40 -like protein	C	GO:0016020	membrane
MDP0000307975	molecular chaperone hsp40 -like protein	C	GO:0009536	plastid
MDP0000307975	molecular chaperone hsp40 -like protein	C	GO:0009579	thylakoid
MDP0000466345	dnaj heat shock n-terminal domain-containing protein	C	GO:0009536	plastid
MDP0000466345	dnaj heat shock n-terminal domain-containing protein	F	GO:0005515	protein binding
MDP0000312242	ran gtpase-activating protein 2	P	GO:0006810	transport
MDP0000312242	ran gtpase-activating protein 2	P	GO:0009987	cellular process
MDP0000312242	ran gtpase-activating protein 2	C	GO:0005635	nuclear envelope
MDP0000312242	ran gtpase-activating protein 2	C	GO:0016020	membrane
MDP0000312242	ran gtpase-activating protein 2	C	GO:0005773	vacuole
MDP0000312242	ran gtpase-activating protein 2	C	GO:0009536	plastid
MDP0000312242	ran gtpase-activating protein 2	F	GO:0030234	enzyme regulator activity
MDP0000312242	ran gtpase-activating protein 2	C	GO:0005783	endoplasmic reticulum
MDP0000312242	ran gtpase-activating protein 2	P	GO:0006950	response to stress
MDP0000312242	ran gtpase-activating protein 2	P	GO:0009628	response to abiotic stimulus
MDP0000192960	serine threonine-protein kinase chloroplastic-like	P	GO:0008150	biological_process
MDP0000192960	serine threonine-protein kinase chloroplastic-like	P	GO:0006091	generation of precursor metabolites and energy
MDP0000192960	serine threonine-protein kinase chloroplastic-like	P	GO:0015979	photosynthesis
MDP0000192960	serine threonine-protein kinase chloroplastic-like	P	GO:0006464	cellular protein modification process
MDP0000192960	serine threonine-protein kinase chloroplastic-like	F	GO:0000166	nucleotide binding
MDP0000192960	serine threonine-protein kinase chloroplastic-like	C	GO:0009536	plastid
MDP0000192960	serine threonine-protein kinase chloroplastic-like	F	GO:0016301	kinase activity
MDP0000192960	serine threonine-protein kinase chloroplastic-like	N	GO:0006519
MDP0000821125	splicing factor 3b subunit 2	P	GO:0006139	nucleobase-containing compound metabolic process
MDP0000821125	splicing factor 3b subunit 2	C	GO:0005634	nucleus
MDP0000821125	splicing factor 3b subunit 2	C	GO:0009536	plastid
MDP0000295918	protein fyd	C	GO:0009536	plastid
MDP0000295918	protein fyd	P	GO:0006950	response to stress
MDP0000295918	protein fyd	P	GO:0009628	response to abiotic stimulus
MDP0000263107	protein	P	GO:0006139	nucleobase-containing compound metabolic process
MDP0000263107	protein	F	GO:0016740	transferase activity
MDP0000263107	protein	F	GO:0005488	binding
MDP0000263107	protein	C	GO:0009536	plastid
MDP0000263107	protein	C	GO:0005739	mitochondrion
MDP0000263107	protein	P	GO:0008152	metabolic process
MDP0000263107	protein	F	GO:0003824	catalytic activity
MDP0000265388	dihydrodipicolinate reductase family protein	F	GO:0003824	catalytic activity
MDP0000265388	dihydrodipicolinate reductase family protein	P	GO:0009058	biosynthetic process
MDP0000265388	dihydrodipicolinate reductase family protein	N	GO:0006519
MDP0000265388	dihydrodipicolinate reductase family protein	C	GO:0009536	plastid
MDP0000265388	dihydrodipicolinate reductase family protein	P	GO:0008152	metabolic process
MDP0000265388	dihydrodipicolinate reductase family protein	F	GO:0016787	hydrolase activity
MDP0000265388	dihydrodipicolinate reductase family protein	P	GO:0005975	carbohydrate metabolic process
MDP0000265388	dihydrodipicolinate reductase family protein	F	GO:0000166	nucleotide binding
MDP0000866748	phosphoglucomutase	P	GO:0006950	response to stress
MDP0000866748	phosphoglucomutase	P	GO:0009628	response to abiotic stimulus
MDP0000866748	phosphoglucomutase	C	GO:0009536	plastid
MDP0000866748	phosphoglucomutase	P	GO:0009058	biosynthetic process
MDP0000866748	phosphoglucomutase	P	GO:0005975	carbohydrate metabolic process
MDP0000866748	phosphoglucomutase	P	GO:0009987	cellular process
MDP0000866748	phosphoglucomutase	F	GO:0005488	binding
MDP0000866748	phosphoglucomutase	P	GO:0008150	biological_process
MDP0000866748	phosphoglucomutase	F	GO:0003824	catalytic activity
MDP0000866748	phosphoglucomutase	P	GO:0009605	response to external stimulus
MDP0000866748	phosphoglucomutase	C	GO:0005576	extracellular region
MDP0000866748	phosphoglucomutase	P	GO:0006091	generation of precursor metabolites and energy
MDP0000866748	phosphoglucomutase	P	GO:0009056	catabolic process
MDP0000866748	phosphoglucomutase	P	GO:0006139	nucleobase-containing compound metabolic process
MDP0000866748	phosphoglucomutase	P	GO:0019748	secondary metabolic process
MDP0000141081	ubiquitin-associated translation elongation factor ef1b protein	C	GO:0009536	plastid
MDP0000141081	ubiquitin-associated translation elongation factor ef1b protein	C	GO:0005886	plasma membrane
MDP0000141081	ubiquitin-associated translation elongation factor ef1b protein	F	GO:0005515	protein binding
MDP0000149626	pentatricopeptide repeat-containing protein	F	GO:0003723	RNA binding
MDP0000149626	pentatricopeptide repeat-containing protein	P	GO:0009058	biosynthetic process
MDP0000149626	pentatricopeptide repeat-containing protein	P	GO:0009987	cellular process
MDP0000149626	pentatricopeptide repeat-containing protein	P	GO:0006629	lipid metabolic process
MDP0000149626	pentatricopeptide repeat-containing protein	P	GO:0007275	multicellular organismal development
MDP0000149626	pentatricopeptide repeat-containing protein	P	GO:0008150	biological_process
MDP0000149626	pentatricopeptide repeat-containing protein	P	GO:0005975	carbohydrate metabolic process
MDP0000149626	pentatricopeptide repeat-containing protein	C	GO:0005739	mitochondrion
MDP0000248039	sulfite reductase	C	GO:0009536	plastid
MDP0000248039	sulfite reductase	P	GO:0006950	response to stress
MDP0000248039	sulfite reductase	P	GO:0009628	response to abiotic stimulus
MDP0000248039	sulfite reductase	F	GO:0005488	binding
MDP0000248039	sulfite reductase	F	GO:0003824	catalytic activity
MDP0000248039	sulfite reductase	C	GO:0016020	membrane
MDP0000248039	sulfite reductase	C	GO:0005576	extracellular region
MDP0000248039	sulfite reductase	P	GO:0008152	metabolic process
MDP0000248039	sulfite reductase	P	GO:0009987	cellular process
MDP0000141450	sulfate transporter	C	GO:0016020	membrane
MDP0000141450	sulfate transporter	F	GO:0005215	transporter activity
MDP0000141450	sulfate transporter	P	GO:0006810	transport
MDP0000141450	sulfate transporter	P	GO:0009987	cellular process
MDP0000318553	tousled-like kinase	F	GO:0005515	protein binding
MDP0000318553	tousled-like kinase	P	GO:0006464	cellular protein modification process
MDP0000318553	tousled-like kinase	F	GO:0000166	nucleotide binding
MDP0000318553	tousled-like kinase	C	GO:0009536	plastid
MDP0000318553	tousled-like kinase	C	GO:0005634	nucleus
MDP0000318553	tousled-like kinase	F	GO:0016301	kinase activity
MDP0000318553	tousled-like kinase	N	GO:0006519
MDP0000457380	pentatricopeptide repeat-containing protein chloroplastic-like	F	GO:0003723	RNA binding
MDP0000457380	pentatricopeptide repeat-containing protein chloroplastic-like	P	GO:0006139	nucleobase-containing compound metabolic process
MDP0000457380	pentatricopeptide repeat-containing protein chloroplastic-like	C	GO:0009536	plastid
MDP0000457380	pentatricopeptide repeat-containing protein chloroplastic-like	C	GO:0005739	mitochondrion
MDP0000237556	ankyrin repeat domain-containing protein	P	GO:0000003	reproduction
MDP0000237556	ankyrin repeat domain-containing protein	P	GO:0009791	post-embryonic development
MDP0000237556	ankyrin repeat domain-containing protein	P	GO:0009790	embryo development
MDP0000237556	ankyrin repeat domain-containing protein	F	GO:0005515	protein binding
MDP0000237556	ankyrin repeat domain-containing protein	C	GO:0009536	plastid
MDP0000754975	kinesin light chain	F	GO:0005515	protein binding
MDP0000275922	tousled-like kinase	F	GO:0005515	protein binding
MDP0000275922	tousled-like kinase	P	GO:0006464	cellular protein modification process
MDP0000275922	tousled-like kinase	F	GO:0000166	nucleotide binding
MDP0000275922	tousled-like kinase	C	GO:0009536	plastid
MDP0000275922	tousled-like kinase	C	GO:0005634	nucleus
MDP0000275922	tousled-like kinase	F	GO:0016301	kinase activity
MDP0000275922	tousled-like kinase	N	GO:0006519
MDP0000287687	protein mei2-like 2-like	F	GO:0003676	nucleic acid binding
MDP0000287687	protein mei2-like 2-like	F	GO:0000166	nucleotide binding
MDP0000282003	calcium-dependent protein kinase 24	F	GO:0016301	kinase activity
MDP0000282003	calcium-dependent protein kinase 24	F	GO:0016740	transferase activity
MDP0000282003	calcium-dependent protein kinase 24	F	GO:0005488	binding
MDP0000282003	calcium-dependent protein kinase 24	P	GO:0006464	cellular protein modification process
MDP0000282003	calcium-dependent protein kinase 24	F	GO:0000166	nucleotide binding
MDP0000282003	calcium-dependent protein kinase 24	C	GO:0016020	membrane
MDP0000282003	calcium-dependent protein kinase 24	N	GO:0006519
MDP0000282003	calcium-dependent protein kinase 24	P	GO:0009058	biosynthetic process
MDP0000282003	calcium-dependent protein kinase 24	P	GO:0005975	carbohydrate metabolic process
MDP0000282003	calcium-dependent protein kinase 24	P	GO:0009987	cellular process
MDP0000051968	peptidase m1 family protein	C	GO:0009536	plastid
MDP0000051968	peptidase m1 family protein	C	GO:0005773	vacuole
MDP0000051968	peptidase m1 family protein	P	GO:0008150	biological_process
MDP0000051968	peptidase m1 family protein	C	GO:0005737	cytoplasm
MDP0000051968	peptidase m1 family protein	C	GO:0005886	plasma membrane
MDP0000051968	peptidase m1 family protein	F	GO:0016787	hydrolase activity
MDP0000051968	peptidase m1 family protein	P	GO:0019538	protein metabolic process
MDP0000051968	peptidase m1 family protein	P	GO:0009056	catabolic process
MDP0000051968	peptidase m1 family protein	F	GO:0005488	binding
MDP0000051968	peptidase m1 family protein	C	GO:0005576	extracellular region
MDP0000051968	peptidase m1 family protein	C	GO:0005739	mitochondrion
MDP0000279281	aconitate hydratase	P	GO:0006950	response to stress
MDP0000279281	aconitate hydratase	P	GO:0005975	carbohydrate metabolic process
MDP0000279281	aconitate hydratase	P	GO:0009987	cellular process
MDP0000279281	aconitate hydratase	C	GO:0005829	cytosol
MDP0000279281	aconitate hydratase	F	GO:0005488	binding
MDP0000279281	aconitate hydratase	C	GO:0005618	cell wall
MDP0000279281	aconitate hydratase	C	GO:0005739	mitochondrion
MDP0000279281	aconitate hydratase	P	GO:0009628	response to abiotic stimulus
MDP0000279281	aconitate hydratase	C	GO:0016020	membrane
MDP0000279281	aconitate hydratase	C	GO:0005773	vacuole
MDP0000279281	aconitate hydratase	F	GO:0000166	nucleotide binding
MDP0000279281	aconitate hydratase	P	GO:0009719	response to endogenous stimulus
MDP0000279281	aconitate hydratase	F	GO:0003824	catalytic activity
MDP0000279281	aconitate hydratase	P	GO:0008152	metabolic process
MDP0000279281	aconitate hydratase	C	GO:0009536	plastid
MDP0000279281	aconitate hydratase	P	GO:0008150	biological_process
MDP0000279281	aconitate hydratase	P	GO:0006091	generation of precursor metabolites and energy
MDP0000279281	aconitate hydratase	P	GO:0009056	catabolic process
MDP0000563980	tir-nbs resistance protein	P	GO:0006950	response to stress
MDP0000563980	tir-nbs resistance protein	P	GO:0008219	cell death
MDP0000563980	tir-nbs resistance protein	C	GO:0005886	plasma membrane
MDP0000563980	tir-nbs resistance protein	F	GO:0000166	nucleotide binding
MDP0000563980	tir-nbs resistance protein	P	GO:0007165	signal transduction
MDP0000563980	tir-nbs resistance protein	C	GO:0016020	membrane
MDP0000563980	tir-nbs resistance protein	F	GO:0016787	hydrolase activity
MDP0000563980	tir-nbs resistance protein	C	GO:0009536	plastid
MDP0000563980	tir-nbs resistance protein	F	GO:0004872	receptor activity
MDP0000563980	tir-nbs resistance protein	F	GO:0005515	protein binding
MDP0000809893	tir-nbs resistance protein	P	GO:0006950	response to stress
MDP0000809893	tir-nbs resistance protein	P	GO:0008219	cell death
MDP0000809893	tir-nbs resistance protein	C	GO:0005886	plasma membrane
MDP0000809893	tir-nbs resistance protein	F	GO:0000166	nucleotide binding
MDP0000809893	tir-nbs resistance protein	P	GO:0007165	signal transduction
MDP0000809893	tir-nbs resistance protein	C	GO:0016020	membrane
MDP0000809893	tir-nbs resistance protein	F	GO:0016787	hydrolase activity
MDP0000809893	tir-nbs resistance protein	C	GO:0009536	plastid
MDP0000809893	tir-nbs resistance protein	F	GO:0004872	receptor activity
MDP0000809893	tir-nbs resistance protein	F	GO:0005515	protein binding
MDP0000800338	translation initiation factor if-2	F	GO:0008135	translation factor activity, nucleic acid binding
MDP0000800338	translation initiation factor if-2	C	GO:0009536	plastid
MDP0000800338	translation initiation factor if-2	P	GO:0006139	nucleobase-containing compound metabolic process
MDP0000800338	translation initiation factor if-2	P	GO:0009056	catabolic process
MDP0000800338	translation initiation factor if-2	F	GO:0016787	hydrolase activity
MDP0000800338	translation initiation factor if-2	F	GO:0000166	nucleotide binding
MDP0000800338	translation initiation factor if-2	C	GO:0005840	ribosome
MDP0000800338	translation initiation factor if-2	P	GO:0006412	translation
MDP0000185253	auxin response factor 19	F	GO:0003677	DNA binding
MDP0000185253	auxin response factor 19	F	GO:0005515	protein binding
MDP0000185253	auxin response factor 19	P	GO:0007165	signal transduction
MDP0000185253	auxin response factor 19	P	GO:0009719	response to endogenous stimulus
MDP0000185253	auxin response factor 19	C	GO:0005634	nucleus
MDP0000185253	auxin response factor 19	N	GO:0006350
MDP0000173742	probable atp-dependent rna helicase dhx36-like	F	GO:0000166	nucleotide binding
MDP0000173742	probable atp-dependent rna helicase dhx36-like	C	GO:0005622	intracellular
MDP0000173742	probable atp-dependent rna helicase dhx36-like	F	GO:0016787	hydrolase activity
MDP0000173742	probable atp-dependent rna helicase dhx36-like	F	GO:0003723	RNA binding
MDP0000318858	glutamate synthase 1	N	GO:0006519
MDP0000318858	glutamate synthase 1	P	GO:0006091	generation of precursor metabolites and energy
MDP0000318858	glutamate synthase 1	C	GO:0009536	plastid
MDP0000318858	glutamate synthase 1	P	GO:0009058	biosynthetic process
MDP0000318858	glutamate synthase 1	F	GO:0005488	binding
MDP0000318858	glutamate synthase 1	P	GO:0040007	growth
MDP0000318858	glutamate synthase 1	P	GO:0008152	metabolic process
MDP0000318858	glutamate synthase 1	F	GO:0000166	nucleotide binding
MDP0000318858	glutamate synthase 1	P	GO:0008150	biological_process
MDP0000318858	glutamate synthase 1	F	GO:0005215	transporter activity
MDP0000318858	glutamate synthase 1	F	GO:0003824	catalytic activity
MDP0000318858	glutamate synthase 1	C	GO:0016020	membrane
MDP0000318858	glutamate synthase 1	P	GO:0006810	transport
MDP0000191931	protein	P	GO:0006810	transport
MDP0000191931	protein	P	GO:0009987	cellular process
MDP0000191931	protein	F	GO:0005215	transporter activity
MDP0000191931	protein	F	GO:0005488	binding
MDP0000244506	protein kinase	C	GO:0005886	plasma membrane
MDP0000244506	protein kinase	F	GO:0005515	protein binding
MDP0000244506	protein kinase	P	GO:0006464	cellular protein modification process
MDP0000244506	protein kinase	F	GO:0000166	nucleotide binding
MDP0000244506	protein kinase	F	GO:0016301	kinase activity
MDP0000244506	protein kinase	N	GO:0006519
MDP0000427182	chromatin remodeling complex subunit	P	GO:0006950	response to stress
MDP0000427182	chromatin remodeling complex subunit	P	GO:0006259	DNA metabolic process
MDP0000427182	chromatin remodeling complex subunit	N	GO:0006350
MDP0000427182	chromatin remodeling complex subunit	F	GO:0003677	DNA binding
MDP0000427182	chromatin remodeling complex subunit	F	GO:0000166	nucleotide binding
MDP0000427182	chromatin remodeling complex subunit	F	GO:0016740	transferase activity
MDP0000427182	chromatin remodeling complex subunit	F	GO:0016787	hydrolase activity
MDP0000222770	ankyrin repeat-containing protein	F	GO:0005515	protein binding
MDP0000763615	ubiquitin carboxyl-terminal hydrolase 22-like	F	GO:0016787	hydrolase activity
MDP0000763615	ubiquitin carboxyl-terminal hydrolase 22-like	P	GO:0019538	protein metabolic process
MDP0000763615	ubiquitin carboxyl-terminal hydrolase 22-like	P	GO:0009056	catabolic process
MDP0000763615	ubiquitin carboxyl-terminal hydrolase 22-like	P	GO:0009987	cellular process
MDP0000763615	ubiquitin carboxyl-terminal hydrolase 22-like	F	GO:0005488	binding
MDP0000763615	ubiquitin carboxyl-terminal hydrolase 22-like	C	GO:0009536	plastid
MDP0000763615	ubiquitin carboxyl-terminal hydrolase 22-like	P	GO:0006464	cellular protein modification process
MDP0000810899	f-box family protein	F	GO:0005515	protein binding
MDP0000260987	probable leucine-rich repeat receptor-like protein kinase at4g00330-like	F	GO:0004872	receptor activity
MDP0000260987	probable leucine-rich repeat receptor-like protein kinase at4g00330-like	P	GO:0007275	multicellular organismal development
MDP0000260987	probable leucine-rich repeat receptor-like protein kinase at4g00330-like	P	GO:0006464	cellular protein modification process
MDP0000260987	probable leucine-rich repeat receptor-like protein kinase at4g00330-like	F	GO:0000166	nucleotide binding
MDP0000260987	probable leucine-rich repeat receptor-like protein kinase at4g00330-like	F	GO:0016301	kinase activity
MDP0000260987	probable leucine-rich repeat receptor-like protein kinase at4g00330-like	P	GO:0007165	signal transduction
MDP0000260987	probable leucine-rich repeat receptor-like protein kinase at4g00330-like	N	GO:0006519
MDP0000882402	4fe-4s iron-sulfur binding protein	F	GO:0003674	molecular_function
MDP0000882402	4fe-4s iron-sulfur binding protein	F	GO:0005488	binding
MDP0000854039	ap2 erf domain-containing transcription factor	P	GO:0006810	transport
MDP0000854039	ap2 erf domain-containing transcription factor	P	GO:0009987	cellular process
MDP0000854039	ap2 erf domain-containing transcription factor	N	GO:0006350
MDP0000854039	ap2 erf domain-containing transcription factor	F	GO:0003677	DNA binding
MDP0000854039	ap2 erf domain-containing transcription factor	F	GO:0003700	sequence-specific DNA binding transcription factor activity
MDP0000854039	ap2 erf domain-containing transcription factor	P	GO:0007275	multicellular organismal development
MDP0000854039	ap2 erf domain-containing transcription factor	C	GO:0005654	nucleoplasm
MDP0000863563	beta galactosidase 9	F	GO:0030246	carbohydrate binding
MDP0000863563	beta galactosidase 9	C	GO:0005618	cell wall
MDP0000863563	beta galactosidase 9	F	GO:0005488	binding
MDP0000863563	beta galactosidase 9	C	GO:0005737	cytoplasm
MDP0000863563	beta galactosidase 9	C	GO:0016020	membrane
MDP0000863563	beta galactosidase 9	C	GO:0005773	vacuole
MDP0000863563	beta galactosidase 9	F	GO:0016787	hydrolase activity
MDP0000863563	beta galactosidase 9	P	GO:0005975	carbohydrate metabolic process
MDP0000863563	beta galactosidase 9	P	GO:0009987	cellular process
MDP0000863563	beta galactosidase 9	P	GO:0009056	catabolic process
MDP0000863563	beta galactosidase 9	P	GO:0006629	lipid metabolic process
MDP0000863563	beta galactosidase 9	C	GO:0005575	cellular_component
MDP0000293980	PREDICTED: uncharacterized protein LOC100255532 [Vitis vinifera]	C	GO:0005886	plasma membrane
MDP0000254554	protein	F	GO:0005515	protein binding
MDP0000185716	abc-type co2+ transport permease component	F	GO:0016301	kinase activity
MDP0000185716	abc-type co2+ transport permease component	C	GO:0016020	membrane
MDP0000185716	abc-type co2+ transport permease component	C	GO:0009536	plastid
MDP0000185716	abc-type co2+ transport permease component	C	GO:0009579	thylakoid
MDP0000179937	glycoside hydrolase starch-binding domain-containing protein	F	GO:0003824	catalytic activity
MDP0000179937	glycoside hydrolase starch-binding domain-containing protein	P	GO:0005975	carbohydrate metabolic process
MDP0000179937	glycoside hydrolase starch-binding domain-containing protein	F	GO:0030246	carbohydrate binding
MDP0000193129	mads box	C	GO:0005739	mitochondrion
MDP0000193129	mads box	N	GO:0006350
MDP0000193129	mads box	F	GO:0003824	catalytic activity
MDP0000193129	mads box	F	GO:0003677	DNA binding
MDP0000193129	mads box	P	GO:0007275	multicellular organismal development
MDP0000193129	mads box	F	GO:0003700	sequence-specific DNA binding transcription factor activity
MDP0000193129	mads box	P	GO:0006464	cellular protein modification process
MDP0000193129	mads box	C	GO:0005654	nucleoplasm
MDP0000135047	antigen receptor	C	GO:0016020	membrane
MDP0000135047	antigen receptor	F	GO:0004872	receptor activity
MDP0000135047	antigen receptor	P	GO:0009628	response to abiotic stimulus
MDP0000135047	antigen receptor	C	GO:0005739	mitochondrion
MDP0000135047	antigen receptor	C	GO:0009536	plastid
MDP0000135047	antigen receptor	P	GO:0007165	signal transduction
MDP0000140151	polcalcin	P	GO:0008152	metabolic process
MDP0000140151	polcalcin	C	GO:0005739	mitochondrion
MDP0000140151	polcalcin	C	GO:0005634	nucleus
MDP0000140151	polcalcin	F	GO:0005488	binding
MDP0000140151	polcalcin	P	GO:0006950	response to stress
MDP0000140151	polcalcin	P	GO:0009628	response to abiotic stimulus
MDP0000140151	polcalcin	F	GO:0003824	catalytic activity
MDP0000940828	protein	F	GO:0005515	protein binding
MDP0000256484	protein transporter	P	GO:0006810	transport
MDP0000256484	protein transporter	C	GO:0016020	membrane
MDP0000256484	protein transporter	F	GO:0005215	transporter activity
MDP0000256484	protein transporter	C	GO:0005886	plasma membrane
MDP0000325582	chloroplast protein 12	F	GO:0005515	protein binding
MDP0000325582	chloroplast protein 12	C	GO:0009536	plastid
MDP0000325800	nadph-ferrihemoprotein reductase atr1	P	GO:0009719	response to endogenous stimulus
MDP0000325800	nadph-ferrihemoprotein reductase atr1	F	GO:0003824	catalytic activity
MDP0000325800	nadph-ferrihemoprotein reductase atr1	P	GO:0006950	response to stress
MDP0000325800	nadph-ferrihemoprotein reductase atr1	P	GO:0008152	metabolic process
MDP0000325800	nadph-ferrihemoprotein reductase atr1	P	GO:0009991	response to extracellular stimulus
MDP0000325800	nadph-ferrihemoprotein reductase atr1	P	GO:0007154	cell communication
MDP0000325800	nadph-ferrihemoprotein reductase atr1	N	GO:0006519
MDP0000325800	nadph-ferrihemoprotein reductase atr1	P	GO:0019748	secondary metabolic process
MDP0000325800	nadph-ferrihemoprotein reductase atr1	F	GO:0030528	transcription regulator activity
MDP0000325800	nadph-ferrihemoprotein reductase atr1	F	GO:0003700	sequence-specific DNA binding transcription factor activity
MDP0000325800	nadph-ferrihemoprotein reductase atr1	F	GO:0016301	kinase activity
MDP0000325800	nadph-ferrihemoprotein reductase atr1	P	GO:0009058	biosynthetic process
MDP0000325800	nadph-ferrihemoprotein reductase atr1	P	GO:0005975	carbohydrate metabolic process
MDP0000325800	nadph-ferrihemoprotein reductase atr1	P	GO:0009987	cellular process
MDP0000325800	nadph-ferrihemoprotein reductase atr1	P	GO:0009607	response to biotic stimulus
MDP0000325800	nadph-ferrihemoprotein reductase atr1	C	GO:0016020	membrane
MDP0000325800	nadph-ferrihemoprotein reductase atr1	C	GO:0005783	endoplasmic reticulum
MDP0000325800	nadph-ferrihemoprotein reductase atr1	F	GO:0000166	nucleotide binding
MDP0000325800	nadph-ferrihemoprotein reductase atr1	F	GO:0005488	binding
MDP0000325800	nadph-ferrihemoprotein reductase atr1	N	GO:0006350
MDP0000325800	nadph-ferrihemoprotein reductase atr1	C	GO:0005654	nucleoplasm
MDP0000422544	phospholipase d	F	GO:0003824	catalytic activity
MDP0000422544	phospholipase d	P	GO:0009991	response to extracellular stimulus
MDP0000422544	phospholipase d	P	GO:0007154	cell communication
MDP0000422544	phospholipase d	P	GO:0006950	response to stress
MDP0000422544	phospholipase d	P	GO:0007275	multicellular organismal development
MDP0000422544	phospholipase d	F	GO:0016787	hydrolase activity
MDP0000422544	phospholipase d	P	GO:0009056	catabolic process
MDP0000422544	phospholipase d	P	GO:0009987	cellular process
MDP0000422544	phospholipase d	P	GO:0006629	lipid metabolic process
MDP0000923323	protein	P	GO:0016043	cellular component organization
MDP0000923323	protein	P	GO:0009987	cellular process
MDP0000923323	protein	F	GO:0005515	protein binding
MDP0000923323	protein	C	GO:0016020	membrane
MDP0000923579	ap2 erf domain-containing transcription factor	N	GO:0006350
MDP0000923579	ap2 erf domain-containing transcription factor	P	GO:0006950	response to stress
MDP0000923579	ap2 erf domain-containing transcription factor	P	GO:0009628	response to abiotic stimulus
MDP0000923579	ap2 erf domain-containing transcription factor	F	GO:0003677	DNA binding
MDP0000923579	ap2 erf domain-containing transcription factor	P	GO:0008150	biological_process
MDP0000923579	ap2 erf domain-containing transcription factor	F	GO:0030528	transcription regulator activity
MDP0000320717	kinesin motor family protein	C	GO:0009536	plastid
MDP0000320717	kinesin motor family protein	F	GO:0003774	motor activity
MDP0000320717	kinesin motor family protein	F	GO:0000166	nucleotide binding
MDP0000320717	kinesin motor family protein	P	GO:0009987	cellular process
MDP0000320717	kinesin motor family protein	C	GO:0005856	cytoskeleton
