# Supplementary material for: Comparative Analysis of Predicted Plastid-Targeted Proteomes of Sequenced Higher Plant Genomes
Source: PLoS One. 2014 Nov 13;9(11):e112870. doi: 10.1371/journal.pone.0112870 (PMC4231079; doi:10.1371/journal.pone.0112870)
Supplement: File S6 — Blast2GO annotation file containing header and GO term information for 70 protein sequences present in GreenCut2, UCLUST50, and USEARCH4040 analyses. (ZIP) [file pone.0112870.s006.zip › AF_9_Cluster_GO_Information/Cluster1annot_Seqs_20130129_1823.txt]

SeqName	Hit-Desc	GO-Group	GO-ID	Term
MDP0000166574	methyladenine glycosylase family protein	F	GO:0016787	hydrolase activity
MDP0000166574	methyladenine glycosylase family protein	P	GO:0006950	response to stress
MDP0000166574	methyladenine glycosylase family protein	P	GO:0006259	DNA metabolic process
MDP0000934046	grx_a2 - glutaredoxin subgroup iii	P	GO:0019725	cellular homeostasis
MDP0000934046	grx_a2 - glutaredoxin subgroup iii	F	GO:0003674	molecular_function
MDP0000934046	grx_a2 - glutaredoxin subgroup iii	F	GO:0003824	catalytic activity
MDP0000322896	phosphoribulokinase precursor	P	GO:0009058	biosynthetic process
MDP0000322896	phosphoribulokinase precursor	P	GO:0005975	carbohydrate metabolic process
MDP0000322896	phosphoribulokinase precursor	P	GO:0015979	photosynthesis
MDP0000322896	phosphoribulokinase precursor	P	GO:0009987	cellular process
MDP0000322896	phosphoribulokinase precursor	P	GO:0006950	response to stress
MDP0000322896	phosphoribulokinase precursor	P	GO:0009607	response to biotic stimulus
MDP0000322896	phosphoribulokinase precursor	P	GO:0009628	response to abiotic stimulus
MDP0000322896	phosphoribulokinase precursor	F	GO:0000166	nucleotide binding
MDP0000322896	phosphoribulokinase precursor	F	GO:0005515	protein binding
MDP0000322896	phosphoribulokinase precursor	F	GO:0016301	kinase activity
MDP0000322896	phosphoribulokinase precursor	C	GO:0016020	membrane
MDP0000322896	phosphoribulokinase precursor	C	GO:0009536	plastid
MDP0000322896	phosphoribulokinase precursor	C	GO:0009579	thylakoid
MDP0000322896	phosphoribulokinase precursor	C	GO:0005576	extracellular region
MDP0000322896	phosphoribulokinase precursor	P	GO:0008152	metabolic process
MDP0000295963	at5g01500 f7a7_20	P	GO:0009607	response to biotic stimulus
MDP0000295963	at5g01500 f7a7_20	C	GO:0009536	plastid
MDP0000295963	at5g01500 f7a7_20	F	GO:0005488	binding
MDP0000295963	at5g01500 f7a7_20	C	GO:0016020	membrane
MDP0000295963	at5g01500 f7a7_20	C	GO:0005739	mitochondrion
MDP0000295963	at5g01500 f7a7_20	F	GO:0005215	transporter activity
MDP0000295963	at5g01500 f7a7_20	P	GO:0006810	transport
MDP0000295963	at5g01500 f7a7_20	P	GO:0009987	cellular process
MDP0000295963	at5g01500 f7a7_20	C	GO:0009579	thylakoid
MDP0000136757	apo protein chloroplast	C	GO:0009536	plastid
MDP0000133399	neutral invertase	F	GO:0016787	hydrolase activity
MDP0000133399	neutral invertase	P	GO:0005975	carbohydrate metabolic process
MDP0000133399	neutral invertase	P	GO:0009987	cellular process
MDP0000241773	afadin- and alpha-actinin-binding	P	GO:0008150	biological_process
MDP0000223635	calmodulin-binding protein	F	GO:0005515	protein binding
MDP0000130270	nadph-ferrihemoprotein reductase atr1	P	GO:0009719	response to endogenous stimulus
MDP0000130270	nadph-ferrihemoprotein reductase atr1	F	GO:0003824	catalytic activity
MDP0000130270	nadph-ferrihemoprotein reductase atr1	P	GO:0006950	response to stress
MDP0000130270	nadph-ferrihemoprotein reductase atr1	P	GO:0008152	metabolic process
MDP0000130270	nadph-ferrihemoprotein reductase atr1	P	GO:0009991	response to extracellular stimulus
MDP0000130270	nadph-ferrihemoprotein reductase atr1	P	GO:0007154	cell communication
MDP0000130270	nadph-ferrihemoprotein reductase atr1	N	GO:0006519
MDP0000130270	nadph-ferrihemoprotein reductase atr1	P	GO:0019748	secondary metabolic process
MDP0000130270	nadph-ferrihemoprotein reductase atr1	F	GO:0030528	transcription regulator activity
MDP0000130270	nadph-ferrihemoprotein reductase atr1	F	GO:0003700	sequence-specific DNA binding transcription factor activity
MDP0000130270	nadph-ferrihemoprotein reductase atr1	F	GO:0016301	kinase activity
MDP0000130270	nadph-ferrihemoprotein reductase atr1	P	GO:0009058	biosynthetic process
MDP0000130270	nadph-ferrihemoprotein reductase atr1	P	GO:0005975	carbohydrate metabolic process
MDP0000130270	nadph-ferrihemoprotein reductase atr1	P	GO:0009987	cellular process
MDP0000130270	nadph-ferrihemoprotein reductase atr1	P	GO:0009607	response to biotic stimulus
MDP0000130270	nadph-ferrihemoprotein reductase atr1	C	GO:0016020	membrane
MDP0000130270	nadph-ferrihemoprotein reductase atr1	C	GO:0005783	endoplasmic reticulum
MDP0000130270	nadph-ferrihemoprotein reductase atr1	F	GO:0000166	nucleotide binding
MDP0000130270	nadph-ferrihemoprotein reductase atr1	F	GO:0005488	binding
MDP0000130270	nadph-ferrihemoprotein reductase atr1	N	GO:0006350
MDP0000130270	nadph-ferrihemoprotein reductase atr1	C	GO:0005654	nucleoplasm
MDP0000392325	enoyl- hydratase	F	GO:0003824	catalytic activity
MDP0000392325	enoyl- hydratase	C	GO:0005739	mitochondrion
MDP0000392325	enoyl- hydratase	P	GO:0009056	catabolic process
MDP0000392325	enoyl- hydratase	N	GO:0006519
MDP0000392325	enoyl- hydratase	P	GO:0009058	biosynthetic process
MDP0000392325	enoyl- hydratase	P	GO:0009987	cellular process
MDP0000392325	enoyl- hydratase	P	GO:0006629	lipid metabolic process
MDP0000392325	enoyl- hydratase	P	GO:0008152	metabolic process
MDP0000303744	receptor protein kinase-like protein	F	GO:0004872	receptor activity
MDP0000303744	receptor protein kinase-like protein	P	GO:0006464	cellular protein modification process
MDP0000303744	receptor protein kinase-like protein	C	GO:0005886	plasma membrane
MDP0000303744	receptor protein kinase-like protein	F	GO:0005515	protein binding
MDP0000303744	receptor protein kinase-like protein	F	GO:0000166	nucleotide binding
MDP0000303744	receptor protein kinase-like protein	F	GO:0016301	kinase activity
MDP0000303744	receptor protein kinase-like protein	P	GO:0007165	signal transduction
MDP0000303744	receptor protein kinase-like protein	N	GO:0006519
MDP0000293285	serine arginine rich splicing	F	GO:0003676	nucleic acid binding
MDP0000293285	serine arginine rich splicing	F	GO:0000166	nucleotide binding
MDP0000281790	nitrate transporter	C	GO:0016020	membrane
MDP0000281790	nitrate transporter	P	GO:0006810	transport
MDP0000281790	nitrate transporter	P	GO:0009607	response to biotic stimulus
MDP0000281790	nitrate transporter	F	GO:0005488	binding
MDP0000281790	nitrate transporter	F	GO:0005215	transporter activity
MDP0000277804	protein	P	GO:0009058	biosynthetic process
MDP0000277804	protein	P	GO:0009987	cellular process
MDP0000277804	protein	P	GO:0019538	protein metabolic process
MDP0000277804	protein	P	GO:0008152	metabolic process
MDP0000277804	protein	F	GO:0000166	nucleotide binding
MDP0000277804	protein	F	GO:0003824	catalytic activity
MDP0000250153	aspartyl protease family protein	C	GO:0016020	membrane
MDP0000250153	aspartyl protease family protein	C	GO:0005618	cell wall
MDP0000250153	aspartyl protease family protein	P	GO:0019538	protein metabolic process
MDP0000250153	aspartyl protease family protein	P	GO:0009056	catabolic process
MDP0000250153	aspartyl protease family protein	F	GO:0016787	hydrolase activity
MDP0000665847	kh domain-containing protein	F	GO:0003723	RNA binding
MDP0000225212	subtilase family protein	F	GO:0005515	protein binding
MDP0000225212	subtilase family protein	C	GO:0005623	cell
MDP0000225212	subtilase family protein	F	GO:0016787	hydrolase activity
MDP0000225212	subtilase family protein	C	GO:0005737	cytoplasm
MDP0000225212	subtilase family protein	C	GO:0030312	external encapsulating structure
MDP0000225212	subtilase family protein	C	GO:0005576	extracellular region
MDP0000225212	subtilase family protein	C	GO:0005618	cell wall
MDP0000225212	subtilase family protein	P	GO:0019538	protein metabolic process
MDP0000225212	subtilase family protein	P	GO:0009056	catabolic process
MDP0000225212	subtilase family protein	C	GO:0016020	membrane
MDP0000225212	subtilase family protein	P	GO:0008150	biological_process
MDP0000188633	protein	P	GO:0009719	response to endogenous stimulus
MDP0000188633	protein	P	GO:0009653	anatomical structure morphogenesis
MDP0000188633	protein	P	GO:0007275	multicellular organismal development
MDP0000218785	transcription factor bhlh135-like	P	GO:0009628	response to abiotic stimulus
MDP0000218785	transcription factor bhlh135-like	C	GO:0005622	intracellular
MDP0000141283	protein	C	GO:0005634	nucleus
MDP0000141283	protein	F	GO:0030528	transcription regulator activity
MDP0000141283	protein	N	GO:0006350
MDP0000206314	stress-induced hydrophobic peptide	C	GO:0016020	membrane
MDP0000262098	pentatricopeptide repeat-containing protein	C	GO:0005739	mitochondrion
MDP0000262098	pentatricopeptide repeat-containing protein	F	GO:0005488	binding
MDP0000823270	myb transcription factor	P	GO:0009719	response to endogenous stimulus
MDP0000823270	myb transcription factor	F	GO:0003700	sequence-specific DNA binding transcription factor activity
MDP0000823270	myb transcription factor	F	GO:0003677	DNA binding
MDP0000823270	myb transcription factor	P	GO:0008150	biological_process
MDP0000823270	myb transcription factor	N	GO:0006350
MDP0000823270	myb transcription factor	F	GO:0005515	protein binding
MDP0000823270	myb transcription factor	C	GO:0005654	nucleoplasm
MDP0000233092	protein	P	GO:0019538	protein metabolic process
MDP0000233092	protein	P	GO:0009987	cellular process
MDP0000233092	protein	F	GO:0005515	protein binding
MDP0000233092	protein	C	GO:0009536	plastid
MDP0000178426	domain-containing gpi-anchored protein	C	GO:0016020	membrane
MDP0000178426	domain-containing gpi-anchored protein	C	GO:0005886	plasma membrane
MDP0000178426	domain-containing gpi-anchored protein	P	GO:0009987	cellular process
MDP0000178426	domain-containing gpi-anchored protein	P	GO:0009056	catabolic process
MDP0000335393	small nuclear ribonucleoprotein associated protein b	C	GO:0005654	nucleoplasm
MDP0000335393	small nuclear ribonucleoprotein associated protein b	F	GO:0003676	nucleic acid binding
MDP0000335393	small nuclear ribonucleoprotein associated protein b	P	GO:0030154	cell differentiation
MDP0000335393	small nuclear ribonucleoprotein associated protein b	C	GO:0005730	nucleolus
MDP0000335393	small nuclear ribonucleoprotein associated protein b	N	GO:0006350
MDP0000335393	small nuclear ribonucleoprotein associated protein b	C	GO:0005622	intracellular
MDP0000335393	small nuclear ribonucleoprotein associated protein b	C	GO:0009536	plastid
MDP0000335393	small nuclear ribonucleoprotein associated protein b	P	GO:0009987	cellular process
MDP0000335393	small nuclear ribonucleoprotein associated protein b	P	GO:0007275	multicellular organismal development
MDP0000335393	small nuclear ribonucleoprotein associated protein b	F	GO:0003700	sequence-specific DNA binding transcription factor activity
MDP0000335393	small nuclear ribonucleoprotein associated protein b	P	GO:0006139	nucleobase-containing compound metabolic process
MDP0000134805	protein	P	GO:0008152	metabolic process
MDP0000134805	protein	C	GO:0009536	plastid
MDP0000134805	protein	F	GO:0003824	catalytic activity
MDP0000301828	peroxidase	C	GO:0005623	cell
MDP0000301828	peroxidase	P	GO:0006950	response to stress
MDP0000301828	peroxidase	P	GO:0009056	catabolic process
MDP0000301828	peroxidase	P	GO:0009987	cellular process
MDP0000301828	peroxidase	F	GO:0005488	binding
MDP0000301828	peroxidase	C	GO:0016020	membrane
MDP0000301828	peroxidase	C	GO:0005773	vacuole
MDP0000301828	peroxidase	F	GO:0003824	catalytic activity
MDP0000301828	peroxidase	C	GO:0005576	extracellular region
MDP0000301828	peroxidase	P	GO:0008152	metabolic process
MDP0000138651	homeobox-leucine zipper protein athb-6-like	P	GO:0007165	signal transduction
MDP0000138651	homeobox-leucine zipper protein athb-6-like	P	GO:0009719	response to endogenous stimulus
MDP0000138651	homeobox-leucine zipper protein athb-6-like	F	GO:0030528	transcription regulator activity
MDP0000138651	homeobox-leucine zipper protein athb-6-like	P	GO:0006950	response to stress
MDP0000138651	homeobox-leucine zipper protein athb-6-like	P	GO:0009628	response to abiotic stimulus
MDP0000138651	homeobox-leucine zipper protein athb-6-like	F	GO:0005515	protein binding
MDP0000138651	homeobox-leucine zipper protein athb-6-like	F	GO:0003700	sequence-specific DNA binding transcription factor activity
MDP0000138651	homeobox-leucine zipper protein athb-6-like	N	GO:0006350
MDP0000138651	homeobox-leucine zipper protein athb-6-like	C	GO:0005654	nucleoplasm
MDP0000281427	subtilisin-like protease-like	F	GO:0005515	protein binding
MDP0000281427	subtilisin-like protease-like	F	GO:0016787	hydrolase activity
MDP0000281427	subtilisin-like protease-like	P	GO:0016043	cellular component organization
MDP0000281427	subtilisin-like protease-like	P	GO:0009987	cellular process
MDP0000281427	subtilisin-like protease-like	C	GO:0030312	external encapsulating structure
MDP0000281427	subtilisin-like protease-like	C	GO:0005576	extracellular region
MDP0000281427	subtilisin-like protease-like	P	GO:0019538	protein metabolic process
MDP0000281427	subtilisin-like protease-like	P	GO:0009056	catabolic process
MDP0000281427	subtilisin-like protease-like	C	GO:0016020	membrane
MDP0000281427	subtilisin-like protease-like	P	GO:0008150	biological_process
MDP0000186614	protein	P	GO:0008150	biological_process
MDP0000186614	protein	F	GO:0003723	RNA binding
MDP0000186614	protein	C	GO:0005634	nucleus
MDP0000186614	protein	F	GO:0005488	binding
MDP0000186614	protein	P	GO:0006139	nucleobase-containing compound metabolic process
MDP0000186614	protein	F	GO:0000166	nucleotide binding
MDP0000297978	squamosa promoter-binding-like protein 9-like	C	GO:0005634	nucleus
MDP0000297978	squamosa promoter-binding-like protein 9-like	F	GO:0003677	DNA binding
MDP0000312022	gdsl esterase lipase	C	GO:0005737	cytoplasm
MDP0000312022	gdsl esterase lipase	F	GO:0016787	hydrolase activity
MDP0000312022	gdsl esterase lipase	P	GO:0006629	lipid metabolic process
MDP0000243227	peptidase c13-like protein	P	GO:0019538	protein metabolic process
MDP0000243227	peptidase c13-like protein	P	GO:0009056	catabolic process
MDP0000243227	peptidase c13-like protein	F	GO:0016787	hydrolase activity
MDP0000243227	peptidase c13-like protein	C	GO:0016020	membrane
MDP0000243227	peptidase c13-like protein	C	GO:0005783	endoplasmic reticulum
MDP0000360447	anthocyanidin synthase	F	GO:0005488	binding
MDP0000360447	anthocyanidin synthase	F	GO:0003824	catalytic activity
MDP0000360447	anthocyanidin synthase	P	GO:0009058	biosynthetic process
MDP0000360447	anthocyanidin synthase	N	GO:0006519
MDP0000360447	anthocyanidin synthase	P	GO:0019748	secondary metabolic process
MDP0000360447	anthocyanidin synthase	P	GO:0008152	metabolic process
MDP0000252488	exosome complex component csl4	F	GO:0003723	RNA binding
MDP0000252488	exosome complex component csl4	P	GO:0009875	pollen-pistil interaction
MDP0000252488	exosome complex component csl4	F	GO:0030246	carbohydrate binding
MDP0000427068	c2h2 zinc finger protein	F	GO:0003700	sequence-specific DNA binding transcription factor activity
MDP0000427068	c2h2 zinc finger protein	F	GO:0005488	binding
MDP0000427068	c2h2 zinc finger protein	N	GO:0006350
MDP0000427068	c2h2 zinc finger protein	C	GO:0005654	nucleoplasm
MDP0000322647	squamosa promoter-binding-like protein 9-like	C	GO:0005634	nucleus
MDP0000322647	squamosa promoter-binding-like protein 9-like	F	GO:0003677	DNA binding
MDP0000220199	f-box family protein	C	GO:0016020	membrane
MDP0000220199	f-box family protein	P	GO:0006810	transport
MDP0000220199	f-box family protein	F	GO:0005215	transporter activity
MDP0000124675	leucine-rich repeat receptor-like serine threonine-protein kinase at2g14440-like	C	GO:0005737	cytoplasm
MDP0000124675	leucine-rich repeat receptor-like serine threonine-protein kinase at2g14440-like	C	GO:0005773	vacuole
MDP0000124675	leucine-rich repeat receptor-like serine threonine-protein kinase at2g14440-like	C	GO:0005886	plasma membrane
MDP0000124675	leucine-rich repeat receptor-like serine threonine-protein kinase at2g14440-like	F	GO:0005515	protein binding
MDP0000222486	ethanolamine-phosphate cytidylyltransferase	P	GO:0009058	biosynthetic process
MDP0000222486	ethanolamine-phosphate cytidylyltransferase	F	GO:0016740	transferase activity
MDP0000198701	kh domain-containing protein at4g18375-like	F	GO:0003723	RNA binding
MDP0000923127	pentatricopeptide repeat-containing protein mitochondrial-like	F	GO:0005488	binding
MDP0000154828	3 -n-debenzoyl-2 -deoxytaxol n-	F	GO:0016740	transferase activity
MDP0000662303	della protein	N	GO:0006350
MDP0000140067	diphthine synthase	P	GO:0006464	cellular protein modification process
MDP0000140067	diphthine synthase	P	GO:0009058	biosynthetic process
MDP0000140067	diphthine synthase	F	GO:0016740	transferase activity
MDP0000140067	diphthine synthase	P	GO:0008152	metabolic process
MDP0000140067	diphthine synthase	P	GO:0009987	cellular process
MDP0000140067	diphthine synthase	F	GO:0005515	protein binding
MDP0000140067	diphthine synthase	P	GO:0006629	lipid metabolic process
MDP0000543764	phosphoinositide 4-kinase gamma 4	F	GO:0016301	kinase activity
MDP0000543764	phosphoinositide 4-kinase gamma 4	F	GO:0016740	transferase activity
MDP0000543764	phosphoinositide 4-kinase gamma 4	F	GO:0005515	protein binding
MDP0000221498	polyphenol oxidase	F	GO:0005488	binding
MDP0000221498	polyphenol oxidase	F	GO:0003824	catalytic activity
MDP0000221498	polyphenol oxidase	C	GO:0009536	plastid
MDP0000221498	polyphenol oxidase	P	GO:0008152	metabolic process
MDP0000221498	polyphenol oxidase	N	GO:0006519
MDP0000135735	interactor of constitutive active rops chloroplastic-like	F	GO:0005515	protein binding
MDP0000135735	interactor of constitutive active rops chloroplastic-like	C	GO:0005856	cytoskeleton
MDP0000135735	interactor of constitutive active rops chloroplastic-like	C	GO:0009536	plastid
MDP0000284158	dead-box atp-dependent rna helicase 56	C	GO:0005730	nucleolus
MDP0000284158	dead-box atp-dependent rna helicase 56	F	GO:0016787	hydrolase activity
MDP0000284158	dead-box atp-dependent rna helicase 56	F	GO:0003676	nucleic acid binding
MDP0000284158	dead-box atp-dependent rna helicase 56	P	GO:0008150	biological_process
MDP0000284158	dead-box atp-dependent rna helicase 56	C	GO:0005618	cell wall
MDP0000284158	dead-box atp-dependent rna helicase 56	F	GO:0000166	nucleotide binding
MDP0000695032	atp binding	F	GO:0016301	kinase activity
MDP0000695032	atp binding	F	GO:0005515	protein binding
MDP0000695032	atp binding	P	GO:0006810	transport
MDP0000695032	atp binding	P	GO:0009987	cellular process
MDP0000695032	atp binding	P	GO:0009058	biosynthetic process
MDP0000695032	atp binding	P	GO:0006629	lipid metabolic process
MDP0000695032	atp binding	P	GO:0019748	secondary metabolic process
MDP0000695032	atp binding	C	GO:0005777	peroxisome
MDP0000695032	atp binding	P	GO:0009908	flower development
MDP0000695032	atp binding	P	GO:0006950	response to stress
MDP0000695032	atp binding	P	GO:0008219	cell death
MDP0000695032	atp binding	F	GO:0003677	DNA binding
MDP0000695032	atp binding	F	GO:0003824	catalytic activity
MDP0000695032	atp binding	F	GO:0016740	transferase activity
MDP0000695032	atp binding	F	GO:0004872	receptor activity
MDP0000695032	atp binding	P	GO:0009628	response to abiotic stimulus
MDP0000695032	atp binding	P	GO:0016043	cellular component organization
MDP0000695032	atp binding	P	GO:0009719	response to endogenous stimulus
MDP0000695032	atp binding	P	GO:0007275	multicellular organismal development
MDP0000695032	atp binding	P	GO:0008150	biological_process
MDP0000695032	atp binding	C	GO:0005618	cell wall
MDP0000695032	atp binding	C	GO:0005886	plasma membrane
MDP0000695032	atp binding	P	GO:0006464	cellular protein modification process
MDP0000695032	atp binding	P	GO:0000003	reproduction
MDP0000695032	atp binding	P	GO:0009791	post-embryonic development
MDP0000695032	atp binding	F	GO:0000166	nucleotide binding
MDP0000695032	atp binding	F	GO:0003723	RNA binding
MDP0000695032	atp binding	P	GO:0006139	nucleobase-containing compound metabolic process
MDP0000695032	atp binding	P	GO:0009653	anatomical structure morphogenesis
MDP0000695032	atp binding	N	GO:0006519
MDP0000695032	atp binding	C	GO:0005730	nucleolus
MDP0000695032	atp binding	C	GO:0009536	plastid
MDP0000695032	atp binding	P	GO:0040029	regulation of gene expression, epigenetic
MDP0000695032	atp binding	P	GO:0007165	signal transduction
MDP0000172296	mar-binding filament-like protein 1-1-like	F	GO:0003824	catalytic activity
MDP0000172296	mar-binding filament-like protein 1-1-like	F	GO:0003677	DNA binding
MDP0000172296	mar-binding filament-like protein 1-1-like	F	GO:0005515	protein binding
MDP0000172296	mar-binding filament-like protein 1-1-like	C	GO:0009536	plastid
MDP0000172296	mar-binding filament-like protein 1-1-like	C	GO:0016020	membrane
MDP0000172296	mar-binding filament-like protein 1-1-like	C	GO:0009579	thylakoid
MDP0000285637	homeobox-leucine zipper protein anthocyaninless 2-like	F	GO:0003700	sequence-specific DNA binding transcription factor activity
MDP0000285637	homeobox-leucine zipper protein anthocyaninless 2-like	F	GO:0030528	transcription regulator activity
MDP0000285637	homeobox-leucine zipper protein anthocyaninless 2-like	F	GO:0003677	DNA binding
MDP0000285637	homeobox-leucine zipper protein anthocyaninless 2-like	N	GO:0006350
MDP0000285637	homeobox-leucine zipper protein anthocyaninless 2-like	F	GO:0005515	protein binding
MDP0000285637	homeobox-leucine zipper protein anthocyaninless 2-like	C	GO:0005654	nucleoplasm
MDP0000185073	integrase core domain containing protein	P	GO:0006259	DNA metabolic process
MDP0000185073	integrase core domain containing protein	F	GO:0003676	nucleic acid binding
MDP0000435782	curved dna-binding protein	F	GO:0005515	protein binding
MDP0000435782	curved dna-binding protein	P	GO:0019538	protein metabolic process
MDP0000435782	curved dna-binding protein	P	GO:0009987	cellular process
MDP0000392374	receptor-like protein kinase	F	GO:0016787	hydrolase activity
MDP0000392374	receptor-like protein kinase	P	GO:0009653	anatomical structure morphogenesis
MDP0000392374	receptor-like protein kinase	P	GO:0007275	multicellular organismal development
MDP0000392374	receptor-like protein kinase	P	GO:0006950	response to stress
MDP0000392374	receptor-like protein kinase	P	GO:0009628	response to abiotic stimulus
MDP0000392374	receptor-like protein kinase	C	GO:0005737	cytoplasm
MDP0000392374	receptor-like protein kinase	P	GO:0030154	cell differentiation
MDP0000392374	receptor-like protein kinase	P	GO:0009908	flower development
MDP0000392374	receptor-like protein kinase	P	GO:0005975	carbohydrate metabolic process
MDP0000392374	receptor-like protein kinase	P	GO:0009987	cellular process
MDP0000392374	receptor-like protein kinase	P	GO:0009056	catabolic process
MDP0000392374	receptor-like protein kinase	F	GO:0005515	protein binding
MDP0000392374	receptor-like protein kinase	P	GO:0040007	growth
MDP0000392374	receptor-like protein kinase	C	GO:0016020	membrane
MDP0000392374	receptor-like protein kinase	C	GO:0009536	plastid
MDP0000392374	receptor-like protein kinase	C	GO:0005829	cytosol
MDP0000392374	receptor-like protein kinase	P	GO:0007165	signal transduction
MDP0000392374	receptor-like protein kinase	P	GO:0006464	cellular protein modification process
MDP0000392374	receptor-like protein kinase	F	GO:0003824	catalytic activity
MDP0000392374	receptor-like protein kinase	F	GO:0016301	kinase activity
MDP0000392374	receptor-like protein kinase	F	GO:0004871	signal transducer activity
MDP0000392374	receptor-like protein kinase	P	GO:0008152	metabolic process
MDP0000392374	receptor-like protein kinase	F	GO:0004872	receptor activity
MDP0000392374	receptor-like protein kinase	F	GO:0005102	receptor binding
MDP0000392374	receptor-like protein kinase	C	GO:0005886	plasma membrane
MDP0000392374	receptor-like protein kinase	C	GO:0005634	nucleus
MDP0000392374	receptor-like protein kinase	F	GO:0000166	nucleotide binding
MDP0000392374	receptor-like protein kinase	N	GO:0006519
MDP0000175186	eukaryotic translation initiation factor 4g-like	P	GO:0009719	response to endogenous stimulus
MDP0000175186	eukaryotic translation initiation factor 4g-like	F	GO:0008135	translation factor activity, nucleic acid binding
MDP0000175186	eukaryotic translation initiation factor 4g-like	P	GO:0006139	nucleobase-containing compound metabolic process
MDP0000175186	eukaryotic translation initiation factor 4g-like	P	GO:0009607	response to biotic stimulus
MDP0000175186	eukaryotic translation initiation factor 4g-like	F	GO:0005515	protein binding
MDP0000175186	eukaryotic translation initiation factor 4g-like	C	GO:0005840	ribosome
MDP0000175186	eukaryotic translation initiation factor 4g-like	P	GO:0006412	translation
MDP0000161194	tetratricopeptide repeat protein	P	GO:0006950	response to stress
MDP0000161194	tetratricopeptide repeat protein	C	GO:0005739	mitochondrion
MDP0000161194	tetratricopeptide repeat protein	F	GO:0005515	protein binding
MDP0000161194	tetratricopeptide repeat protein	F	GO:0005198	structural molecule activity
MDP0000161194	tetratricopeptide repeat protein	C	GO:0005623	cell
MDP0000161194	tetratricopeptide repeat protein	C	GO:0005737	cytoplasm
MDP0000161194	tetratricopeptide repeat protein	N	GO:0006350
MDP0000161194	tetratricopeptide repeat protein	P	GO:0009607	response to biotic stimulus
MDP0000161194	tetratricopeptide repeat protein	C	GO:0005634	nucleus
MDP0000664714	global transcription factor group	C	GO:0005730	nucleolus
MDP0000664714	global transcription factor group	C	GO:0005654	nucleoplasm
MDP0000664714	global transcription factor group	C	GO:0005634	nucleus
MDP0000664714	global transcription factor group	P	GO:0009987	cellular process
MDP0000664714	global transcription factor group	P	GO:0000003	reproduction
MDP0000664714	global transcription factor group	P	GO:0009791	post-embryonic development
MDP0000231657	cst complex subunit ctc1-like	C	GO:0005622	intracellular
MDP0000156908	protein	F	GO:0003824	catalytic activity
MDP0000190369	enhancer of mrna-decapping protein 4	P	GO:0009653	anatomical structure morphogenesis
MDP0000190369	enhancer of mrna-decapping protein 4	P	GO:0007275	multicellular organismal development
MDP0000190369	enhancer of mrna-decapping protein 4	P	GO:0006139	nucleobase-containing compound metabolic process
MDP0000190369	enhancer of mrna-decapping protein 4	P	GO:0009056	catabolic process
MDP0000190369	enhancer of mrna-decapping protein 4	C	GO:0005737	cytoplasm
MDP0000190369	enhancer of mrna-decapping protein 4	C	GO:0005634	nucleus
MDP0000190369	enhancer of mrna-decapping protein 4	C	GO:0005829	cytosol
MDP0000190369	enhancer of mrna-decapping protein 4	F	GO:0005515	protein binding
MDP0000190369	enhancer of mrna-decapping protein 4	F	GO:0000166	nucleotide binding
MDP0000230799	u-box domain-containing protein	P	GO:0006464	cellular protein modification process
MDP0000230799	u-box domain-containing protein	F	GO:0003824	catalytic activity
MDP0000230799	u-box domain-containing protein	P	GO:0006139	nucleobase-containing compound metabolic process
MDP0000230799	u-box domain-containing protein	C	GO:0005622	intracellular
MDP0000230799	u-box domain-containing protein	F	GO:0005515	protein binding
MDP0000308808	cgs1 mrna stability	F	GO:0005488	binding
MDP0000308808	cgs1 mrna stability	P	GO:0009058	biosynthetic process
MDP0000308808	cgs1 mrna stability	C	GO:0009536	plastid
MDP0000308808	cgs1 mrna stability	F	GO:0005515	protein binding
MDP0000308808	cgs1 mrna stability	F	GO:0003824	catalytic activity
MDP0000308808	cgs1 mrna stability	P	GO:0008152	metabolic process
MDP0000308808	cgs1 mrna stability	N	GO:0006519
MDP0000162817	plastid alpha-amylase	F	GO:0003824	catalytic activity
MDP0000162817	plastid alpha-amylase	F	GO:0016787	hydrolase activity
MDP0000162817	plastid alpha-amylase	F	GO:0005488	binding
MDP0000162817	plastid alpha-amylase	P	GO:0005975	carbohydrate metabolic process
MDP0000162817	plastid alpha-amylase	P	GO:0009987	cellular process
MDP0000162817	plastid alpha-amylase	P	GO:0009056	catabolic process
MDP0000162817	plastid alpha-amylase	C	GO:0009536	plastid
MDP0000294661	katanin p60 atpase-containing subunit	F	GO:0016787	hydrolase activity
MDP0000294661	katanin p60 atpase-containing subunit	F	GO:0005515	protein binding
MDP0000294661	katanin p60 atpase-containing subunit	F	GO:0000166	nucleotide binding
MDP0000320717	kinesin motor family protein	C	GO:0009536	plastid
MDP0000320717	kinesin motor family protein	F	GO:0003774	motor activity
MDP0000320717	kinesin motor family protein	F	GO:0000166	nucleotide binding
MDP0000320717	kinesin motor family protein	P	GO:0009987	cellular process
MDP0000320717	kinesin motor family protein	C	GO:0005856	cytoskeleton
MDP0000279573	cellulose synthase-like protein	P	GO:0009653	anatomical structure morphogenesis
MDP0000279573	cellulose synthase-like protein	P	GO:0030154	cell differentiation
MDP0000279573	cellulose synthase-like protein	P	GO:0016049	cell growth
MDP0000279573	cellulose synthase-like protein	P	GO:0007275	multicellular organismal development
MDP0000279573	cellulose synthase-like protein	P	GO:0009058	biosynthetic process
MDP0000279573	cellulose synthase-like protein	P	GO:0005975	carbohydrate metabolic process
MDP0000279573	cellulose synthase-like protein	P	GO:0009987	cellular process
MDP0000279573	cellulose synthase-like protein	C	GO:0016020	membrane
MDP0000279573	cellulose synthase-like protein	C	GO:0005794	Golgi apparatus
MDP0000279573	cellulose synthase-like protein	P	GO:0006950	response to stress
MDP0000279573	cellulose synthase-like protein	P	GO:0009628	response to abiotic stimulus
MDP0000279573	cellulose synthase-like protein	P	GO:0016043	cellular component organization
MDP0000279573	cellulose synthase-like protein	F	GO:0016740	transferase activity
MDP0000279573	cellulose synthase-like protein	C	GO:0005783	endoplasmic reticulum
MDP0000279573	cellulose synthase-like protein	C	GO:0005886	plasma membrane
MDP0000279573	cellulose synthase-like protein	P	GO:0006139	nucleobase-containing compound metabolic process
MDP0000200336	phospholipase d	P	GO:0007275	multicellular organismal development
MDP0000200336	phospholipase d	P	GO:0009056	catabolic process
MDP0000200336	phospholipase d	P	GO:0009987	cellular process
MDP0000200336	phospholipase d	P	GO:0006629	lipid metabolic process
MDP0000200336	phospholipase d	P	GO:0006810	transport
MDP0000200336	phospholipase d	F	GO:0003824	catalytic activity
MDP0000200336	phospholipase d	P	GO:0009058	biosynthetic process
MDP0000200336	phospholipase d	P	GO:0009719	response to endogenous stimulus
MDP0000200336	phospholipase d	F	GO:0016787	hydrolase activity
MDP0000200336	phospholipase d	C	GO:0005773	vacuole
MDP0000200336	phospholipase d	P	GO:0009991	response to extracellular stimulus
MDP0000200336	phospholipase d	P	GO:0007154	cell communication
MDP0000200336	phospholipase d	P	GO:0006950	response to stress
MDP0000200336	phospholipase d	F	GO:0005515	protein binding
MDP0000200336	phospholipase d	F	GO:0008289	lipid binding
MDP0000067021	kinesin-like protein	P	GO:0007275	multicellular organismal development
MDP0000067021	kinesin-like protein	P	GO:0009987	cellular process
MDP0000067021	kinesin-like protein	P	GO:0009653	anatomical structure morphogenesis
MDP0000067021	kinesin-like protein	F	GO:0005515	protein binding
MDP0000067021	kinesin-like protein	P	GO:0016043	cellular component organization
MDP0000067021	kinesin-like protein	F	GO:0000166	nucleotide binding
MDP0000067021	kinesin-like protein	P	GO:0007049	cell cycle
MDP0000067021	kinesin-like protein	F	GO:0003774	motor activity
MDP0000067021	kinesin-like protein	C	GO:0005856	cytoskeleton
MDP0000491809	transcription elongation regulator 1-like	P	GO:0006139	nucleobase-containing compound metabolic process
MDP0000491809	transcription elongation regulator 1-like	F	GO:0005515	protein binding
MDP0000150739	potassium channel	P	GO:0006810	transport
MDP0000150739	potassium channel	P	GO:0009987	cellular process
MDP0000150739	potassium channel	P	GO:0009653	anatomical structure morphogenesis
MDP0000150739	potassium channel	P	GO:0030154	cell differentiation
MDP0000150739	potassium channel	P	GO:0016049	cell growth
MDP0000150739	potassium channel	P	GO:0007275	multicellular organismal development
MDP0000150739	potassium channel	P	GO:0006950	response to stress
MDP0000150739	potassium channel	P	GO:0009628	response to abiotic stimulus
MDP0000150739	potassium channel	F	GO:0000166	nucleotide binding
MDP0000150739	potassium channel	F	GO:0005215	transporter activity
MDP0000150739	potassium channel	F	GO:0005515	protein binding
MDP0000150739	potassium channel	C	GO:0005886	plasma membrane
MDP0000283614	pentatricopeptide repeat-containing protein	P	GO:0006810	transport
MDP0000283614	pentatricopeptide repeat-containing protein	P	GO:0009987	cellular process
MDP0000283614	pentatricopeptide repeat-containing protein	F	GO:0005215	transporter activity
MDP0000283614	pentatricopeptide repeat-containing protein	C	GO:0016020	membrane
MDP0000252318	adenylosuccinate synthetase	C	GO:0005829	cytosol
MDP0000252318	adenylosuccinate synthetase	F	GO:0003824	catalytic activity
MDP0000252318	adenylosuccinate synthetase	P	GO:0006139	nucleobase-containing compound metabolic process
MDP0000252318	adenylosuccinate synthetase	P	GO:0009058	biosynthetic process
MDP0000252318	adenylosuccinate synthetase	F	GO:0005488	binding
MDP0000252318	adenylosuccinate synthetase	C	GO:0009536	plastid
MDP0000252318	adenylosuccinate synthetase	P	GO:0008150	biological_process
MDP0000252318	adenylosuccinate synthetase	C	GO:0016020	membrane
MDP0000252318	adenylosuccinate synthetase	F	GO:0000166	nucleotide binding
MDP0000252318	adenylosuccinate synthetase	C	GO:0005576	extracellular region
MDP0000252318	adenylosuccinate synthetase	N	GO:0006519
MDP0000232417	auxin response factor 6-like	N	GO:0006350
MDP0000232417	auxin response factor 6-like	P	GO:0009908	flower development
MDP0000232417	auxin response factor 6-like	F	GO:0003677	DNA binding
MDP0000232417	auxin response factor 6-like	F	GO:0005515	protein binding
MDP0000232417	auxin response factor 6-like	F	GO:0003700	sequence-specific DNA binding transcription factor activity
MDP0000232417	auxin response factor 6-like	P	GO:0007165	signal transduction
MDP0000232417	auxin response factor 6-like	P	GO:0009719	response to endogenous stimulus
MDP0000232417	auxin response factor 6-like	C	GO:0005654	nucleoplasm
MDP0000304104	gtp-binding protein hflx	C	GO:0009536	plastid
MDP0000304104	gtp-binding protein hflx	F	GO:0000166	nucleotide binding
MDP0000304104	gtp-binding protein hflx	F	GO:0003824	catalytic activity
MDP0000304104	gtp-binding protein hflx	P	GO:0006950	response to stress
MDP0000304104	gtp-binding protein hflx	F	GO:0005488	binding
MDP0000304104	gtp-binding protein hflx	P	GO:0008152	metabolic process
MDP0000672481	protein toc75	F	GO:0005515	protein binding
MDP0000672481	protein toc75	F	GO:0005215	transporter activity
MDP0000672481	protein toc75	C	GO:0016020	membrane
MDP0000672481	protein toc75	C	GO:0009536	plastid
MDP0000672481	protein toc75	P	GO:0009653	anatomical structure morphogenesis
MDP0000672481	protein toc75	P	GO:0009790	embryo development
MDP0000672481	protein toc75	C	GO:0005773	vacuole
MDP0000672481	protein toc75	P	GO:0016043	cellular component organization
MDP0000672481	protein toc75	P	GO:0009987	cellular process
MDP0000672481	protein toc75	P	GO:0006810	transport
MDP0000142665	got1 sft2-like vescicle transport protein	C	GO:0005622	intracellular
MDP0000142665	got1 sft2-like vescicle transport protein	C	GO:0005737	cytoplasm
MDP0000142665	got1 sft2-like vescicle transport protein	P	GO:0006810	transport
MDP0000142665	got1 sft2-like vescicle transport protein	P	GO:0009987	cellular process
MDP0000217973	protein executer chloroplastic-like	P	GO:0006950	response to stress
MDP0000217973	protein executer chloroplastic-like	C	GO:0016020	membrane
MDP0000217973	protein executer chloroplastic-like	C	GO:0009579	thylakoid
MDP0000217973	protein executer chloroplastic-like	C	GO:0009536	plastid
MDP0000192078	nadp-dependent malic enzyme	F	GO:0000166	nucleotide binding
MDP0000192078	nadp-dependent malic enzyme	P	GO:0009058	biosynthetic process
MDP0000192078	nadp-dependent malic enzyme	P	GO:0009987	cellular process
MDP0000192078	nadp-dependent malic enzyme	P	GO:0006629	lipid metabolic process
MDP0000192078	nadp-dependent malic enzyme	F	GO:0005488	binding
MDP0000192078	nadp-dependent malic enzyme	F	GO:0003824	catalytic activity
MDP0000192078	nadp-dependent malic enzyme	P	GO:0008152	metabolic process
MDP0000192078	nadp-dependent malic enzyme	P	GO:0016043	cellular component organization
MDP0000192078	nadp-dependent malic enzyme	F	GO:0005515	protein binding
MDP0000192078	nadp-dependent malic enzyme	C	GO:0009536	plastid
MDP0000192078	nadp-dependent malic enzyme	P	GO:0006091	generation of precursor metabolites and energy
MDP0000192078	nadp-dependent malic enzyme	P	GO:0009056	catabolic process
MDP0000251363	at5g24690 mxc17_8	C	GO:0005739	mitochondrion
MDP0000251363	at5g24690 mxc17_8	C	GO:0016020	membrane
MDP0000251363	at5g24690 mxc17_8	C	GO:0009536	plastid
MDP0000311208	kinesin-like protein kif22-like	P	GO:0009987	cellular process
MDP0000311208	kinesin-like protein kif22-like	F	GO:0000166	nucleotide binding
MDP0000311208	kinesin-like protein kif22-like	C	GO:0009536	plastid
MDP0000311208	kinesin-like protein kif22-like	F	GO:0003774	motor activity
MDP0000311208	kinesin-like protein kif22-like	C	GO:0005856	cytoskeleton
MDP0000234809	amino-acid acetyltransferase-like	P	GO:0009058	biosynthetic process
MDP0000234809	amino-acid acetyltransferase-like	N	GO:0006519
MDP0000234809	amino-acid acetyltransferase-like	F	GO:0016740	transferase activity
MDP0000234809	amino-acid acetyltransferase-like	C	GO:0009536	plastid
MDP0000234809	amino-acid acetyltransferase-like	C	GO:0005739	mitochondrion
MDP0000948690	atp adp transporter	F	GO:0005515	protein binding
MDP0000948690	atp adp transporter	P	GO:0006810	transport
MDP0000948690	atp adp transporter	F	GO:0005215	transporter activity
MDP0000948690	atp adp transporter	C	GO:0016020	membrane
MDP0000948690	atp adp transporter	C	GO:0009536	plastid
MDP0000948690	atp adp transporter	F	GO:0000166	nucleotide binding
MDP0000181036	protein	C	GO:0009536	plastid
MDP0000181036	protein	P	GO:0016043	cellular component organization
MDP0000181036	protein	N	GO:0006350
MDP0000269361	protein	C	GO:0009536	plastid
MDP0000269361	protein	C	GO:0005886	plasma membrane
MDP0000813805	9-cis-epoxycarotenoid dioxygenase	F	GO:0003824	catalytic activity
MDP0000813805	9-cis-epoxycarotenoid dioxygenase	P	GO:0008152	metabolic process
MDP0000813805	9-cis-epoxycarotenoid dioxygenase	P	GO:0009987	cellular process
MDP0000813805	9-cis-epoxycarotenoid dioxygenase	P	GO:0006629	lipid metabolic process
MDP0000813805	9-cis-epoxycarotenoid dioxygenase	P	GO:0019748	secondary metabolic process
MDP0000237694	rubisco methyltransferase family protein	C	GO:0009536	plastid
MDP0000205969	haloacid dehalogenase-like hydrolase domain-containing protein	F	GO:0016787	hydrolase activity
MDP0000205969	haloacid dehalogenase-like hydrolase domain-containing protein	P	GO:0009058	biosynthetic process
MDP0000205969	haloacid dehalogenase-like hydrolase domain-containing protein	P	GO:0005975	carbohydrate metabolic process
MDP0000205969	haloacid dehalogenase-like hydrolase domain-containing protein	P	GO:0009987	cellular process
MDP0000173284	pectin methylesterase	C	GO:0005618	cell wall
MDP0000173284	pectin methylesterase	P	GO:0016043	cellular component organization
MDP0000173284	pectin methylesterase	P	GO:0009987	cellular process
MDP0000173284	pectin methylesterase	C	GO:0005886	plasma membrane
MDP0000173284	pectin methylesterase	F	GO:0016787	hydrolase activity
MDP0000173284	pectin methylesterase	F	GO:0030234	enzyme regulator activity
MDP0000173284	pectin methylesterase	P	GO:0008150	biological_process
MDP0000173284	pectin methylesterase	P	GO:0005975	carbohydrate metabolic process
MDP0000548838	protein	C	GO:0005829	cytosol
MDP0000548838	protein	C	GO:0005777	peroxisome
MDP0000548838	protein	C	GO:0005622	intracellular
MDP0000548838	protein	P	GO:0007165	signal transduction
MDP0000548838	protein	F	GO:0005488	binding
MDP0000548838	protein	C	GO:0005634	nucleus
MDP0000548838	protein	F	GO:0030234	enzyme regulator activity
MDP0000203904	bzip transcription factor bzip39	C	GO:0009536	plastid
MDP0000203904	bzip transcription factor bzip39	N	GO:0006350
MDP0000203904	bzip transcription factor bzip39	F	GO:0003700	sequence-specific DNA binding transcription factor activity
MDP0000203904	bzip transcription factor bzip39	F	GO:0003677	DNA binding
MDP0000203904	bzip transcription factor bzip39	C	GO:0005654	nucleoplasm
MDP0000281695	5 -amp-activated protein kinase-like protein	C	GO:0009536	plastid
MDP0000320198	major facilitator protein	P	GO:0006810	transport
MDP0000320198	major facilitator protein	C	GO:0009536	plastid
MDP0000320198	major facilitator protein	F	GO:0005215	transporter activity
MDP0000320198	major facilitator protein	C	GO:0016020	membrane
MDP0000320198	major facilitator protein	C	GO:0005739	mitochondrion
MDP0000167175	mitogen-activated protein kinase kinase kinase 1-like	F	GO:0005488	binding
MDP0000167175	mitogen-activated protein kinase kinase kinase 1-like	P	GO:0006464	cellular protein modification process
MDP0000167175	mitogen-activated protein kinase kinase kinase 1-like	F	GO:0000166	nucleotide binding
MDP0000167175	mitogen-activated protein kinase kinase kinase 1-like	F	GO:0016301	kinase activity
MDP0000167175	mitogen-activated protein kinase kinase kinase 1-like	F	GO:0004871	signal transducer activity
MDP0000167175	mitogen-activated protein kinase kinase kinase 1-like	F	GO:0003824	catalytic activity
MDP0000167175	mitogen-activated protein kinase kinase kinase 1-like	P	GO:0009987	cellular process
MDP0000167175	mitogen-activated protein kinase kinase kinase 1-like	P	GO:0006629	lipid metabolic process
MDP0000167175	mitogen-activated protein kinase kinase kinase 1-like	P	GO:0008152	metabolic process
MDP0000167175	mitogen-activated protein kinase kinase kinase 1-like	P	GO:0007165	signal transduction
MDP0000167175	mitogen-activated protein kinase kinase kinase 1-like	N	GO:0006519
MDP0000029865	pyruvate kinase	F	GO:0016301	kinase activity
MDP0000029865	pyruvate kinase	P	GO:0008150	biological_process
MDP0000029865	pyruvate kinase	C	GO:0005886	plasma membrane
MDP0000029865	pyruvate kinase	P	GO:0008152	metabolic process
MDP0000029865	pyruvate kinase	P	GO:0009987	cellular process
MDP0000029865	pyruvate kinase	F	GO:0005488	binding
MDP0000029865	pyruvate kinase	P	GO:0006091	generation of precursor metabolites and energy
MDP0000029865	pyruvate kinase	P	GO:0005975	carbohydrate metabolic process
MDP0000029865	pyruvate kinase	P	GO:0009056	catabolic process
MDP0000029865	pyruvate kinase	P	GO:0009058	biosynthetic process
MDP0000029865	pyruvate kinase	P	GO:0006139	nucleobase-containing compound metabolic process
MDP0000196450	glutathione synthetase	C	GO:0005829	cytosol
MDP0000196450	glutathione synthetase	P	GO:0009719	response to endogenous stimulus
MDP0000196450	glutathione synthetase	P	GO:0009058	biosynthetic process
MDP0000196450	glutathione synthetase	N	GO:0006519
MDP0000196450	glutathione synthetase	F	GO:0003824	catalytic activity
MDP0000196450	glutathione synthetase	F	GO:0000166	nucleotide binding
MDP0000196450	glutathione synthetase	F	GO:0005488	binding
MDP0000196450	glutathione synthetase	F	GO:0005515	protein binding
MDP0000196450	glutathione synthetase	C	GO:0009536	plastid
MDP0000294583	glucose-1-phosphate adenylyltransferase	C	GO:0009536	plastid
MDP0000294583	glucose-1-phosphate adenylyltransferase	P	GO:0006091	generation of precursor metabolites and energy
MDP0000294583	glucose-1-phosphate adenylyltransferase	P	GO:0009058	biosynthetic process
MDP0000294583	glucose-1-phosphate adenylyltransferase	P	GO:0005975	carbohydrate metabolic process
MDP0000294583	glucose-1-phosphate adenylyltransferase	F	GO:0000166	nucleotide binding
MDP0000294583	glucose-1-phosphate adenylyltransferase	P	GO:0009987	cellular process
MDP0000294583	glucose-1-phosphate adenylyltransferase	F	GO:0016740	transferase activity
MDP0000259511	3-deoxy-d-arabino-heptulosonate 7-phosphate synthase	F	GO:0005515	protein binding
MDP0000259511	3-deoxy-d-arabino-heptulosonate 7-phosphate synthase	P	GO:0009058	biosynthetic process
MDP0000259511	3-deoxy-d-arabino-heptulosonate 7-phosphate synthase	P	GO:0009987	cellular process
MDP0000259511	3-deoxy-d-arabino-heptulosonate 7-phosphate synthase	F	GO:0016740	transferase activity
MDP0000259511	3-deoxy-d-arabino-heptulosonate 7-phosphate synthase	F	GO:0003824	catalytic activity
MDP0000259511	3-deoxy-d-arabino-heptulosonate 7-phosphate synthase	C	GO:0009536	plastid
MDP0000259511	3-deoxy-d-arabino-heptulosonate 7-phosphate synthase	N	GO:0006519
MDP0000268093	hmg (high mobility group) box protein	F	GO:0003700	sequence-specific DNA binding transcription factor activity
MDP0000268093	hmg (high mobility group) box protein	F	GO:0003677	DNA binding
MDP0000268093	hmg (high mobility group) box protein	C	GO:0009536	plastid
MDP0000268093	hmg (high mobility group) box protein	F	GO:0005515	protein binding
MDP0000268093	hmg (high mobility group) box protein	C	GO:0005654	nucleoplasm
MDP0000268093	hmg (high mobility group) box protein	N	GO:0006350
MDP0000308750	sdl-1 protein	P	GO:0008150	biological_process
MDP0000308750	sdl-1 protein	P	GO:0009058	biosynthetic process
MDP0000308750	sdl-1 protein	P	GO:0005975	carbohydrate metabolic process
MDP0000308750	sdl-1 protein	P	GO:0009987	cellular process
MDP0000308750	sdl-1 protein	P	GO:0016043	cellular component organization
MDP0000308750	sdl-1 protein	P	GO:0016049	cell growth
MDP0000308750	sdl-1 protein	F	GO:0016740	transferase activity
MDP0000308750	sdl-1 protein	P	GO:0009719	response to endogenous stimulus
MDP0000308750	sdl-1 protein	P	GO:0009653	anatomical structure morphogenesis
MDP0000308750	sdl-1 protein	C	GO:0005886	plasma membrane
MDP0000308750	sdl-1 protein	C	GO:0009579	thylakoid
MDP0000308750	sdl-1 protein	C	GO:0009536	plastid
MDP0000321244	ribulose bisphosphate carboxylase oxygenase activase chloroplast	F	GO:0000166	nucleotide binding
MDP0000321244	ribulose bisphosphate carboxylase oxygenase activase chloroplast	C	GO:0009536	plastid
MDP0000145426	sodium bile acid cotransporter 7-like	C	GO:0009536	plastid
MDP0000145426	sodium bile acid cotransporter 7-like	F	GO:0005215	transporter activity
MDP0000145426	sodium bile acid cotransporter 7-like	C	GO:0016020	membrane
MDP0000145426	sodium bile acid cotransporter 7-like	P	GO:0006810	transport
MDP0000223905	ribulose bisphosphate carboxylase oxygenase activase chloroplast	F	GO:0000166	nucleotide binding
MDP0000223905	ribulose bisphosphate carboxylase oxygenase activase chloroplast	C	GO:0009536	plastid
MDP0000272403	nadp-dependent malate dehydrogenase	F	GO:0003824	catalytic activity
MDP0000272403	nadp-dependent malate dehydrogenase	C	GO:0005739	mitochondrion
MDP0000272403	nadp-dependent malate dehydrogenase	C	GO:0009536	plastid
MDP0000272403	nadp-dependent malate dehydrogenase	P	GO:0008152	metabolic process
MDP0000272403	nadp-dependent malate dehydrogenase	P	GO:0009987	cellular process
MDP0000272403	nadp-dependent malate dehydrogenase	C	GO:0009579	thylakoid
MDP0000272403	nadp-dependent malate dehydrogenase	P	GO:0006091	generation of precursor metabolites and energy
MDP0000272403	nadp-dependent malate dehydrogenase	P	GO:0005975	carbohydrate metabolic process
MDP0000272403	nadp-dependent malate dehydrogenase	P	GO:0009056	catabolic process
MDP0000272403	nadp-dependent malate dehydrogenase	C	GO:0005576	extracellular region
MDP0000272403	nadp-dependent malate dehydrogenase	F	GO:0000166	nucleotide binding
MDP0000931034	protein phosphatase	F	GO:0016787	hydrolase activity
MDP0000931034	protein phosphatase	P	GO:0006464	cellular protein modification process
MDP0000931034	protein phosphatase	C	GO:0005623	cell
MDP0000199034	ascorbate peroxidase	F	GO:0005488	binding
MDP0000199034	ascorbate peroxidase	P	GO:0008152	metabolic process
MDP0000199034	ascorbate peroxidase	F	GO:0003824	catalytic activity
MDP0000199034	ascorbate peroxidase	P	GO:0006950	response to stress
MDP0000199034	ascorbate peroxidase	P	GO:0009987	cellular process
MDP0000250093	serine-threonine protein plant-	C	GO:0009536	plastid
MDP0000227333	aryl-alcohol dehydrogenase -like	C	GO:0005618	cell wall
MDP0000227333	aryl-alcohol dehydrogenase -like	C	GO:0009536	plastid
MDP0000227333	aryl-alcohol dehydrogenase -like	F	GO:0003824	catalytic activity
MDP0000227333	aryl-alcohol dehydrogenase -like	P	GO:0008152	metabolic process
MDP0000236317	extracellular calcium sensing receptor	P	GO:0009987	cellular process
MDP0000236317	extracellular calcium sensing receptor	F	GO:0005488	binding
MDP0000236317	extracellular calcium sensing receptor	C	GO:0016020	membrane
MDP0000236317	extracellular calcium sensing receptor	C	GO:0009536	plastid
MDP0000236317	extracellular calcium sensing receptor	C	GO:0009579	thylakoid
MDP0000236317	extracellular calcium sensing receptor	C	GO:0005739	mitochondrion
MDP0000807796	protein	C	GO:0005886	plasma membrane
MDP0000443966	ac007230_9ests gb	C	GO:0009536	plastid
MDP0000939857	protein kinase apk1a	P	GO:0006950	response to stress
MDP0000939857	protein kinase apk1a	P	GO:0009607	response to biotic stimulus
MDP0000939857	protein kinase apk1a	C	GO:0005886	plasma membrane
MDP0000939857	protein kinase apk1a	P	GO:0006464	cellular protein modification process
MDP0000939857	protein kinase apk1a	F	GO:0000166	nucleotide binding
MDP0000939857	protein kinase apk1a	F	GO:0016301	kinase activity
MDP0000939857	protein kinase apk1a	N	GO:0006519
MDP0000286457	protein	F	GO:0000166	nucleotide binding
MDP0000286457	protein	P	GO:0006464	cellular protein modification process
MDP0000286457	protein	F	GO:0016301	kinase activity
MDP0000286457	protein	N	GO:0006519
MDP0000663500	btb poz and math domain-containing protein 2-like	F	GO:0005515	protein binding
MDP0000663500	btb poz and math domain-containing protein 2-like	P	GO:0006950	response to stress
MDP0000663500	btb poz and math domain-containing protein 2-like	P	GO:0009628	response to abiotic stimulus
MDP0000663500	btb poz and math domain-containing protein 2-like	P	GO:0009987	cellular process
MDP0000663500	btb poz and math domain-containing protein 2-like	P	GO:0009991	response to extracellular stimulus
MDP0000663500	btb poz and math domain-containing protein 2-like	P	GO:0007154	cell communication
MDP0000663500	btb poz and math domain-containing protein 2-like	C	GO:0005634	nucleus
MDP0000914572	sec14 cytosolic factor family protein	C	GO:0016020	membrane
MDP0000914572	sec14 cytosolic factor family protein	C	GO:0009536	plastid
MDP0000914572	sec14 cytosolic factor family protein	P	GO:0006810	transport
MDP0000914572	sec14 cytosolic factor family protein	C	GO:0005886	plasma membrane
MDP0000914572	sec14 cytosolic factor family protein	F	GO:0005215	transporter activity
MDP0000466497	probable protein phosphatase 2c 73-like	P	GO:0006950	response to stress
MDP0000466497	probable protein phosphatase 2c 73-like	P	GO:0009628	response to abiotic stimulus
MDP0000466497	probable protein phosphatase 2c 73-like	F	GO:0016787	hydrolase activity
MDP0000466497	probable protein phosphatase 2c 73-like	P	GO:0006464	cellular protein modification process
MDP0000466497	probable protein phosphatase 2c 73-like	C	GO:0005623	cell
MDP0000138073	sedoheptulose- -bisphosphatase	F	GO:0016787	hydrolase activity
MDP0000138073	sedoheptulose- -bisphosphatase	P	GO:0009058	biosynthetic process
MDP0000138073	sedoheptulose- -bisphosphatase	P	GO:0005975	carbohydrate metabolic process
MDP0000138073	sedoheptulose- -bisphosphatase	P	GO:0009987	cellular process
MDP0000138073	sedoheptulose- -bisphosphatase	P	GO:0015979	photosynthesis
MDP0000138073	sedoheptulose- -bisphosphatase	P	GO:0006950	response to stress
MDP0000138073	sedoheptulose- -bisphosphatase	P	GO:0009607	response to biotic stimulus
MDP0000138073	sedoheptulose- -bisphosphatase	F	GO:0005488	binding
MDP0000138073	sedoheptulose- -bisphosphatase	C	GO:0009536	plastid
MDP0000138073	sedoheptulose- -bisphosphatase	C	GO:0009579	thylakoid
MDP0000138073	sedoheptulose- -bisphosphatase	F	GO:0005515	protein binding
MDP0000138073	sedoheptulose- -bisphosphatase	C	GO:0005576	extracellular region
MDP0000138073	sedoheptulose- -bisphosphatase	P	GO:0008152	metabolic process
MDP0000138073	sedoheptulose- -bisphosphatase	P	GO:0006091	generation of precursor metabolites and energy
MDP0000138073	sedoheptulose- -bisphosphatase	P	GO:0009056	catabolic process
MDP0000138073	sedoheptulose- -bisphosphatase	P	GO:0006139	nucleobase-containing compound metabolic process
MDP0000138073	sedoheptulose- -bisphosphatase	P	GO:0019748	secondary metabolic process
MDP0000290742	hydroxyproline-rich glycoprotein family protein	N	GO:0006350
MDP0000290742	hydroxyproline-rich glycoprotein family protein	F	GO:0003676	nucleic acid binding
MDP0000290742	hydroxyproline-rich glycoprotein family protein	P	GO:0006259	DNA metabolic process
MDP0000290742	hydroxyproline-rich glycoprotein family protein	C	GO:0005654	nucleoplasm
MDP0000154024	uvrb uvrc motif-containing protein	F	GO:0003677	DNA binding
MDP0000154024	uvrb uvrc motif-containing protein	F	GO:0004518	nuclease activity
MDP0000154024	uvrb uvrc motif-containing protein	P	GO:0006950	response to stress
MDP0000154024	uvrb uvrc motif-containing protein	P	GO:0006259	DNA metabolic process
MDP0000154024	uvrb uvrc motif-containing protein	C	GO:0009536	plastid
MDP0000154024	uvrb uvrc motif-containing protein	C	GO:0005739	mitochondrion
MDP0000470633	isocitrate dehydrogenase	F	GO:0000166	nucleotide binding
MDP0000470633	isocitrate dehydrogenase	F	GO:0005488	binding
MDP0000470633	isocitrate dehydrogenase	P	GO:0006091	generation of precursor metabolites and energy
MDP0000470633	isocitrate dehydrogenase	P	GO:0009056	catabolic process
MDP0000470633	isocitrate dehydrogenase	F	GO:0003824	catalytic activity
MDP0000470633	isocitrate dehydrogenase	C	GO:0009536	plastid
MDP0000470633	isocitrate dehydrogenase	P	GO:0008152	metabolic process
MDP0000470633	isocitrate dehydrogenase	P	GO:0009987	cellular process
MDP0000470633	isocitrate dehydrogenase	C	GO:0005739	mitochondrion
MDP0000668869	geranylgeranyl pyrophosphate synthase	F	GO:0005488	binding
MDP0000668869	geranylgeranyl pyrophosphate synthase	F	GO:0016740	transferase activity
MDP0000668869	geranylgeranyl pyrophosphate synthase	P	GO:0009058	biosynthetic process
MDP0000668869	geranylgeranyl pyrophosphate synthase	P	GO:0009987	cellular process
MDP0000668869	geranylgeranyl pyrophosphate synthase	P	GO:0006629	lipid metabolic process
MDP0000668869	geranylgeranyl pyrophosphate synthase	P	GO:0019748	secondary metabolic process
MDP0000668869	geranylgeranyl pyrophosphate synthase	C	GO:0009536	plastid
MDP0000668869	geranylgeranyl pyrophosphate synthase	P	GO:0008152	metabolic process
MDP0000668869	geranylgeranyl pyrophosphate synthase	F	GO:0003824	catalytic activity
MDP0000896804	protein	F	GO:0003824	catalytic activity
MDP0000896804	protein	C	GO:0009536	plastid
MDP0000896804	protein	P	GO:0006139	nucleobase-containing compound metabolic process
MDP0000896804	protein	F	GO:0003723	RNA binding
MDP0000896804	protein	P	GO:0016043	cellular component organization
MDP0000896804	protein	P	GO:0006412	translation
MDP0000167389	mitogen-activated protein kinase kinase kinase	P	GO:0006464	cellular protein modification process
MDP0000167389	mitogen-activated protein kinase kinase kinase	F	GO:0000166	nucleotide binding
MDP0000167389	mitogen-activated protein kinase kinase kinase	F	GO:0016301	kinase activity
MDP0000167389	mitogen-activated protein kinase kinase kinase	P	GO:0008152	metabolic process
MDP0000167389	mitogen-activated protein kinase kinase kinase	F	GO:0003824	catalytic activity
MDP0000167389	mitogen-activated protein kinase kinase kinase	N	GO:0006519
MDP0000138032	atp-dependent clp protease proteolytic subunit	C	GO:0009536	plastid
MDP0000138032	atp-dependent clp protease proteolytic subunit	F	GO:0016787	hydrolase activity
MDP0000138032	atp-dependent clp protease proteolytic subunit	P	GO:0016043	cellular component organization
MDP0000138032	atp-dependent clp protease proteolytic subunit	P	GO:0009987	cellular process
MDP0000138032	atp-dependent clp protease proteolytic subunit	C	GO:0009579	thylakoid
MDP0000138032	atp-dependent clp protease proteolytic subunit	P	GO:0019538	protein metabolic process
MDP0000138032	atp-dependent clp protease proteolytic subunit	P	GO:0009056	catabolic process
MDP0000134936	transcription factor rf2b	F	GO:0003700	sequence-specific DNA binding transcription factor activity
MDP0000134936	transcription factor rf2b	F	GO:0003677	DNA binding
MDP0000134936	transcription factor rf2b	F	GO:0005515	protein binding
MDP0000134936	transcription factor rf2b	N	GO:0006350
MDP0000134936	transcription factor rf2b	C	GO:0005654	nucleoplasm
MDP0000176217	probable lactoylglutathione chloroplast-like	F	GO:0005488	binding
MDP0000176217	probable lactoylglutathione chloroplast-like	P	GO:0005975	carbohydrate metabolic process
MDP0000176217	probable lactoylglutathione chloroplast-like	P	GO:0006950	response to stress
MDP0000176217	probable lactoylglutathione chloroplast-like	P	GO:0009628	response to abiotic stimulus
MDP0000176217	probable lactoylglutathione chloroplast-like	C	GO:0009579	thylakoid
MDP0000176217	probable lactoylglutathione chloroplast-like	C	GO:0009536	plastid
MDP0000176217	probable lactoylglutathione chloroplast-like	F	GO:0003824	catalytic activity
MDP0000176217	probable lactoylglutathione chloroplast-like	P	GO:0008152	metabolic process
MDP0000176217	probable lactoylglutathione chloroplast-like	P	GO:0009987	cellular process
MDP0000132348	thioredoxin family protein	F	GO:0003674	molecular_function
MDP0000132348	thioredoxin family protein	P	GO:0019725	cellular homeostasis
MDP0000132348	thioredoxin family protein	F	GO:0003824	catalytic activity
MDP0000132348	thioredoxin family protein	C	GO:0016020	membrane
MDP0000132348	thioredoxin family protein	C	GO:0009579	thylakoid
MDP0000132348	thioredoxin family protein	C	GO:0009536	plastid
MDP0000132348	thioredoxin family protein	C	GO:0005739	mitochondrion
MDP0000132348	thioredoxin family protein	F	GO:0005515	protein binding
MDP0000144572	nucleoporin autopeptidase	F	GO:0005515	protein binding
MDP0000144572	nucleoporin autopeptidase	C	GO:0005635	nuclear envelope
MDP0000144572	nucleoporin autopeptidase	F	GO:0005215	transporter activity
MDP0000144572	nucleoporin autopeptidase	P	GO:0006810	transport
MDP0000171268	af372887_1 at1g54520 f20d21_34	C	GO:0009536	plastid
MDP0000759437	rieske domain containing expressed	C	GO:0009536	plastid
MDP0000759437	rieske domain containing expressed	F	GO:0003824	catalytic activity
MDP0000759437	rieske domain containing expressed	F	GO:0005488	binding
MDP0000759437	rieske domain containing expressed	C	GO:0016020	membrane
MDP0000759437	rieske domain containing expressed	C	GO:0009579	thylakoid
MDP0000759437	rieske domain containing expressed	P	GO:0008152	metabolic process
MDP0000471592	protein	C	GO:0009536	plastid
MDP0000471592	protein	F	GO:0016787	hydrolase activity
MDP0000471592	protein	F	GO:0005488	binding
MDP0000471592	protein	F	GO:0003674	molecular_function
MDP0000471592	protein	P	GO:0019538	protein metabolic process
MDP0000471592	protein	P	GO:0009056	catabolic process
MDP0000120760	splicing arginine serine-rich 4	F	GO:0003723	RNA binding
MDP0000120760	splicing arginine serine-rich 4	C	GO:0005654	nucleoplasm
MDP0000120760	splicing arginine serine-rich 4	P	GO:0006139	nucleobase-containing compound metabolic process
MDP0000120760	splicing arginine serine-rich 4	C	GO:0009536	plastid
MDP0000120760	splicing arginine serine-rich 4	F	GO:0000166	nucleotide binding
MDP0000177321	protein cbby	C	GO:0009536	plastid
MDP0000177321	protein cbby	F	GO:0004518	nuclease activity
MDP0000177321	protein cbby	P	GO:0006950	response to stress
MDP0000177321	protein cbby	P	GO:0006259	DNA metabolic process
MDP0000252025	nudix hydrolase 15	C	GO:0005739	mitochondrion
MDP0000252025	nudix hydrolase 15	F	GO:0016787	hydrolase activity
MDP0000624784	homeobox-leucine zipper protein	F	GO:0030528	transcription regulator activity
MDP0000624784	homeobox-leucine zipper protein	P	GO:0007275	multicellular organismal development
MDP0000624784	homeobox-leucine zipper protein	P	GO:0009719	response to endogenous stimulus
MDP0000624784	homeobox-leucine zipper protein	P	GO:0009653	anatomical structure morphogenesis
MDP0000624784	homeobox-leucine zipper protein	F	GO:0003677	DNA binding
MDP0000624784	homeobox-leucine zipper protein	F	GO:0003700	sequence-specific DNA binding transcription factor activity
MDP0000624784	homeobox-leucine zipper protein	P	GO:0016043	cellular component organization
MDP0000624784	homeobox-leucine zipper protein	P	GO:0016049	cell growth
MDP0000624784	homeobox-leucine zipper protein	F	GO:0005515	protein binding
MDP0000624784	homeobox-leucine zipper protein	P	GO:0009628	response to abiotic stimulus
MDP0000624784	homeobox-leucine zipper protein	N	GO:0006350
MDP0000624784	homeobox-leucine zipper protein	P	GO:0009987	cellular process
MDP0000624784	homeobox-leucine zipper protein	P	GO:0007165	signal transduction
MDP0000624784	homeobox-leucine zipper protein	C	GO:0005654	nucleoplasm
MDP0000129728	s-adenosylmethionine-dependent methyltransferase domain-containing protein	P	GO:0008152	metabolic process
MDP0000129728	s-adenosylmethionine-dependent methyltransferase domain-containing protein	P	GO:0009987	cellular process
MDP0000129728	s-adenosylmethionine-dependent methyltransferase domain-containing protein	C	GO:0009536	plastid
MDP0000129728	s-adenosylmethionine-dependent methyltransferase domain-containing protein	F	GO:0016740	transferase activity
MDP0000247100	protein acclimation of photosynthesis to environment	C	GO:0016020	membrane
MDP0000247100	protein acclimation of photosynthesis to environment	C	GO:0009536	plastid
MDP0000247100	protein acclimation of photosynthesis to environment	C	GO:0009579	thylakoid
MDP0000157651	protein mpv17	C	GO:0016020	membrane
MDP0000157651	protein mpv17	C	GO:0009536	plastid
MDP0000157651	protein mpv17	C	GO:0005777	peroxisome
MDP0000184480	replicon protein a2	P	GO:0009058	biosynthetic process
MDP0000184480	replicon protein a2	P	GO:0006259	DNA metabolic process
MDP0000184480	replicon protein a2	F	GO:0003676	nucleic acid binding
MDP0000184480	replicon protein a2	F	GO:0005515	protein binding
MDP0000184480	replicon protein a2	C	GO:0005634	nucleus
MDP0000184480	replicon protein a2	P	GO:0008152	metabolic process
MDP0000184480	replicon protein a2	P	GO:0009987	cellular process
MDP0000184480	replicon protein a2	P	GO:0006950	response to stress
MDP0000258572	flourescent in blue light protein	C	GO:0009536	plastid
MDP0000258572	flourescent in blue light protein	F	GO:0005515	protein binding
MDP0000258572	flourescent in blue light protein	P	GO:0006950	response to stress
MDP0000258572	flourescent in blue light protein	C	GO:0016020	membrane
MDP0000258572	flourescent in blue light protein	C	GO:0009579	thylakoid
MDP0000258572	flourescent in blue light protein	P	GO:0009058	biosynthetic process
MDP0000258572	flourescent in blue light protein	P	GO:0009987	cellular process
MDP0000258572	flourescent in blue light protein	P	GO:0006629	lipid metabolic process
MDP0000713493	protein	P	GO:0009653	anatomical structure morphogenesis
MDP0000713493	protein	P	GO:0016043	cellular component organization
MDP0000713493	protein	P	GO:0016049	cell growth
MDP0000713493	protein	P	GO:0009628	response to abiotic stimulus
MDP0000713493	protein	C	GO:0005634	nucleus
MDP0000233286	mterf-like protein	C	GO:0009536	plastid
MDP0000361338	oxygen-evolving enhancer protein chloroplastic-like	C	GO:0016020	membrane
MDP0000361338	oxygen-evolving enhancer protein chloroplastic-like	F	GO:0005488	binding
MDP0000361338	oxygen-evolving enhancer protein chloroplastic-like	P	GO:0015979	photosynthesis
MDP0000361338	oxygen-evolving enhancer protein chloroplastic-like	C	GO:0009536	plastid
MDP0000361338	oxygen-evolving enhancer protein chloroplastic-like	C	GO:0009579	thylakoid
MDP0000361338	oxygen-evolving enhancer protein chloroplastic-like	P	GO:0008152	metabolic process
MDP0000361338	oxygen-evolving enhancer protein chloroplastic-like	F	GO:0003824	catalytic activity
MDP0000327940	light-harvesting complex ii protein lhcb6	C	GO:0009536	plastid
MDP0000327940	light-harvesting complex ii protein lhcb6	P	GO:0006091	generation of precursor metabolites and energy
MDP0000327940	light-harvesting complex ii protein lhcb6	P	GO:0015979	photosynthesis
MDP0000327940	light-harvesting complex ii protein lhcb6	P	GO:0006464	cellular protein modification process
MDP0000327940	light-harvesting complex ii protein lhcb6	F	GO:0005488	binding
MDP0000327940	light-harvesting complex ii protein lhcb6	P	GO:0009628	response to abiotic stimulus
MDP0000327940	light-harvesting complex ii protein lhcb6	C	GO:0016020	membrane
MDP0000327940	light-harvesting complex ii protein lhcb6	C	GO:0009579	thylakoid
MDP0000327390	protein	C	GO:0009536	plastid
MDP0000327390	protein	F	GO:0003674	molecular_function
MDP0000327390	protein	C	GO:0016020	membrane
MDP0000327390	protein	C	GO:0009579	thylakoid
MDP0000327390	protein	F	GO:0005515	protein binding
MDP0000327390	protein	F	GO:0005488	binding
MDP0000492744	chlorophyll a-b binding protein	C	GO:0009536	plastid
MDP0000492744	chlorophyll a-b binding protein	P	GO:0006091	generation of precursor metabolites and energy
MDP0000492744	chlorophyll a-b binding protein	P	GO:0015979	photosynthesis
MDP0000492744	chlorophyll a-b binding protein	C	GO:0005622	intracellular
MDP0000492744	chlorophyll a-b binding protein	F	GO:0005515	protein binding
MDP0000492744	chlorophyll a-b binding protein	P	GO:0009628	response to abiotic stimulus
MDP0000492744	chlorophyll a-b binding protein	F	GO:0005488	binding
MDP0000492744	chlorophyll a-b binding protein	C	GO:0016020	membrane
MDP0000492744	chlorophyll a-b binding protein	C	GO:0009579	thylakoid
MDP0000596458	photosystem ii 22 kda protein	F	GO:0008289	lipid binding
MDP0000596458	photosystem ii 22 kda protein	C	GO:0016020	membrane
MDP0000596458	photosystem ii 22 kda protein	C	GO:0009579	thylakoid
MDP0000596458	photosystem ii 22 kda protein	F	GO:0005488	binding
MDP0000596458	photosystem ii 22 kda protein	P	GO:0009628	response to abiotic stimulus
MDP0000596458	photosystem ii 22 kda protein	C	GO:0009536	plastid
MDP0000596458	photosystem ii 22 kda protein	P	GO:0015979	photosynthesis
MDP0000283678	rna-binding protein 42-like	F	GO:0000166	nucleotide binding
MDP0000283678	rna-binding protein 42-like	F	GO:0003723	RNA binding
MDP0000172814	thioredoxin-like protein	F	GO:0003824	catalytic activity
MDP0000172814	thioredoxin-like protein	F	GO:0003674	molecular_function
MDP0000172814	thioredoxin-like protein	P	GO:0008152	metabolic process
MDP0000172814	thioredoxin-like protein	C	GO:0009536	plastid
MDP0000948530	protein	F	GO:0005515	protein binding
MDP0000948530	protein	F	GO:0005215	transporter activity
MDP0000948530	protein	P	GO:0006810	transport
MDP0000948530	protein	P	GO:0009987	cellular process
MDP0000948530	protein	C	GO:0016020	membrane
MDP0000948530	protein	C	GO:0009536	plastid
MDP0000948530	protein	C	GO:0009579	thylakoid
MDP0000130394	riboflavin synthase alpha chain	F	GO:0005488	binding
MDP0000130394	riboflavin synthase alpha chain	F	GO:0016740	transferase activity
MDP0000130394	riboflavin synthase alpha chain	P	GO:0009058	biosynthetic process
MDP0000130394	riboflavin synthase alpha chain	P	GO:0009987	cellular process
MDP0000130394	riboflavin synthase alpha chain	C	GO:0009536	plastid
MDP0000130394	riboflavin synthase alpha chain	C	GO:0005623	cell
MDP0000130394	riboflavin synthase alpha chain	F	GO:0003824	catalytic activity
MDP0000130394	riboflavin synthase alpha chain	P	GO:0008152	metabolic process
MDP0000153798	at3g61870 f21f14_40	C	GO:0016020	membrane
MDP0000153798	at3g61870 f21f14_40	C	GO:0009536	plastid
MDP0000248140	serine threonine-protein kinase at5g01020-like	F	GO:0016301	kinase activity
MDP0000248140	serine threonine-protein kinase at5g01020-like	C	GO:0005886	plasma membrane
MDP0000248140	serine threonine-protein kinase at5g01020-like	P	GO:0006464	cellular protein modification process
MDP0000248140	serine threonine-protein kinase at5g01020-like	F	GO:0000166	nucleotide binding
MDP0000248140	serine threonine-protein kinase at5g01020-like	N	GO:0006519
MDP0000239834	allene oxide cyclase	F	GO:0003824	catalytic activity
MDP0000239834	allene oxide cyclase	C	GO:0009536	plastid
MDP0000708928	chlorophyll a b binding protein	C	GO:0016020	membrane
MDP0000708928	chlorophyll a b binding protein	C	GO:0009579	thylakoid
MDP0000708928	chlorophyll a b binding protein	P	GO:0009628	response to abiotic stimulus
MDP0000708928	chlorophyll a b binding protein	F	GO:0005488	binding
MDP0000708928	chlorophyll a b binding protein	C	GO:0005622	intracellular
MDP0000708928	chlorophyll a b binding protein	P	GO:0006464	cellular protein modification process
MDP0000708928	chlorophyll a b binding protein	C	GO:0009536	plastid
MDP0000708928	chlorophyll a b binding protein	C	GO:0005773	vacuole
MDP0000708928	chlorophyll a b binding protein	P	GO:0006091	generation of precursor metabolites and energy
MDP0000708928	chlorophyll a b binding protein	P	GO:0015979	photosynthesis
MDP0000906703	protein	F	GO:0005488	binding
MDP0000906703	protein	P	GO:0007165	signal transduction
MDP0000906703	protein	P	GO:0009058	biosynthetic process
MDP0000906703	protein	P	GO:0009987	cellular process
MDP0000906703	protein	F	GO:0005515	protein binding
MDP0000906703	protein	P	GO:0008150	biological_process
MDP0000906703	protein	C	GO:0009536	plastid
MDP0000140520	thioredoxin f	F	GO:0030234	enzyme regulator activity
MDP0000140520	thioredoxin f	F	GO:0003674	molecular_function
MDP0000140520	thioredoxin f	P	GO:0019725	cellular homeostasis
MDP0000140520	thioredoxin f	F	GO:0005515	protein binding
MDP0000140520	thioredoxin f	P	GO:0008152	metabolic process
MDP0000140520	thioredoxin f	P	GO:0006810	transport
MDP0000140520	thioredoxin f	C	GO:0009536	plastid
MDP0000140520	thioredoxin f	C	GO:0009579	thylakoid
MDP0000140520	thioredoxin f	P	GO:0005975	carbohydrate metabolic process
MDP0000140520	thioredoxin f	P	GO:0008150	biological_process
MDP0000140520	thioredoxin f	F	GO:0003824	catalytic activity
MDP0000140520	thioredoxin f	P	GO:0006091	generation of precursor metabolites and energy
MDP0000242611	dehydration-responsive element-binding protein 3-like	F	GO:0003700	sequence-specific DNA binding transcription factor activity
MDP0000242611	dehydration-responsive element-binding protein 3-like	F	GO:0003677	DNA binding
MDP0000242611	dehydration-responsive element-binding protein 3-like	N	GO:0006350
MDP0000242611	dehydration-responsive element-binding protein 3-like	C	GO:0005654	nucleoplasm
MDP0000147702	thymidine kinase-like	P	GO:0006259	DNA metabolic process
MDP0000147702	thymidine kinase-like	P	GO:0009058	biosynthetic process
MDP0000147702	thymidine kinase-like	F	GO:0016301	kinase activity
MDP0000147702	thymidine kinase-like	P	GO:0008152	metabolic process
MDP0000147702	thymidine kinase-like	P	GO:0009987	cellular process
MDP0000147702	thymidine kinase-like	F	GO:0000166	nucleotide binding
MDP0000147702	thymidine kinase-like	C	GO:0005739	mitochondrion
MDP0000147702	thymidine kinase-like	P	GO:0006139	nucleobase-containing compound metabolic process
MDP0000242152	yggt family protein	C	GO:0016020	membrane
MDP0000131763	f-box and wd40 domain	C	GO:0005886	plasma membrane
MDP0000131763	f-box and wd40 domain	F	GO:0016740	transferase activity
MDP0000131763	f-box and wd40 domain	F	GO:0000166	nucleotide binding
MDP0000131763	f-box and wd40 domain	F	GO:0005515	protein binding
MDP0000178270	protein	C	GO:0009536	plastid
MDP0000274141	oxygen-evolving enhancer protein 3-2	C	GO:0016020	membrane
MDP0000274141	oxygen-evolving enhancer protein 3-2	C	GO:0009579	thylakoid
MDP0000274141	oxygen-evolving enhancer protein 3-2	C	GO:0009536	plastid
MDP0000274141	oxygen-evolving enhancer protein 3-2	F	GO:0005488	binding
MDP0000274141	oxygen-evolving enhancer protein 3-2	C	GO:0005576	extracellular region
MDP0000274141	oxygen-evolving enhancer protein 3-2	P	GO:0015979	photosynthesis
MDP0000319969	cytochrome b6-f complex iron-sulfur subunit	P	GO:0006091	generation of precursor metabolites and energy
MDP0000319969	cytochrome b6-f complex iron-sulfur subunit	P	GO:0015979	photosynthesis
MDP0000319969	cytochrome b6-f complex iron-sulfur subunit	F	GO:0003824	catalytic activity
MDP0000319969	cytochrome b6-f complex iron-sulfur subunit	F	GO:0005215	transporter activity
MDP0000319969	cytochrome b6-f complex iron-sulfur subunit	F	GO:0005488	binding
MDP0000319969	cytochrome b6-f complex iron-sulfur subunit	C	GO:0016020	membrane
MDP0000319969	cytochrome b6-f complex iron-sulfur subunit	P	GO:0006950	response to stress
MDP0000319969	cytochrome b6-f complex iron-sulfur subunit	P	GO:0009607	response to biotic stimulus
MDP0000319969	cytochrome b6-f complex iron-sulfur subunit	P	GO:0009628	response to abiotic stimulus
MDP0000319969	cytochrome b6-f complex iron-sulfur subunit	C	GO:0009536	plastid
MDP0000319969	cytochrome b6-f complex iron-sulfur subunit	C	GO:0009579	thylakoid
MDP0000319969	cytochrome b6-f complex iron-sulfur subunit	F	GO:0005515	protein binding
MDP0000319969	cytochrome b6-f complex iron-sulfur subunit	F	GO:0003674	molecular_function
MDP0000319969	cytochrome b6-f complex iron-sulfur subunit	C	GO:0005886	plasma membrane
MDP0000319969	cytochrome b6-f complex iron-sulfur subunit	P	GO:0008152	metabolic process
MDP0000319969	cytochrome b6-f complex iron-sulfur subunit	P	GO:0006810	transport
MDP0000121987	PREDICTED: uncharacterized protein LOC100807863 [Glycine max]	C	GO:0009579	thylakoid
MDP0000121987	PREDICTED: uncharacterized protein LOC100807863 [Glycine max]	C	GO:0009536	plastid
MDP0000150637	photosystem i reaction center subunit v	C	GO:0016020	membrane
MDP0000150637	photosystem i reaction center subunit v	P	GO:0006091	generation of precursor metabolites and energy
MDP0000150637	photosystem i reaction center subunit v	P	GO:0015979	photosynthesis
MDP0000150637	photosystem i reaction center subunit v	C	GO:0009536	plastid
MDP0000150637	photosystem i reaction center subunit v	P	GO:0008152	metabolic process
MDP0000150637	photosystem i reaction center subunit v	C	GO:0009579	thylakoid
MDP0000150637	photosystem i reaction center subunit v	P	GO:0006139	nucleobase-containing compound metabolic process
MDP0000150637	photosystem i reaction center subunit v	P	GO:0019748	secondary metabolic process
MDP0000150637	photosystem i reaction center subunit v	F	GO:0005488	binding
MDP0000837435	protein	P	GO:0009058	biosynthetic process
MDP0000837435	protein	P	GO:0009987	cellular process
MDP0000837435	protein	P	GO:0000003	reproduction
MDP0000837435	protein	P	GO:0009791	post-embryonic development
MDP0000837435	protein	P	GO:0009790	embryo development
MDP0000837435	protein	P	GO:0016043	cellular component organization
MDP0000837435	protein	F	GO:0005515	protein binding
MDP0000837435	protein	C	GO:0009536	plastid
MDP0000759336	chalcone isomerase	P	GO:0009058	biosynthetic process
MDP0000759336	chalcone isomerase	N	GO:0006519
MDP0000759336	chalcone isomerase	P	GO:0019748	secondary metabolic process
MDP0000759336	chalcone isomerase	F	GO:0003824	catalytic activity
MDP0000184046	photosystem i reaction center subunit xi	C	GO:0009536	plastid
MDP0000184046	photosystem i reaction center subunit xi	C	GO:0016020	membrane
MDP0000184046	photosystem i reaction center subunit xi	C	GO:0009579	thylakoid
MDP0000184046	photosystem i reaction center subunit xi	P	GO:0006091	generation of precursor metabolites and energy
MDP0000184046	photosystem i reaction center subunit xi	P	GO:0015979	photosynthesis
MDP0000250286	superoxide dismutase	F	GO:0005488	binding
MDP0000250286	superoxide dismutase	P	GO:0008152	metabolic process
MDP0000250286	superoxide dismutase	P	GO:0009987	cellular process
MDP0000250286	superoxide dismutase	F	GO:0003824	catalytic activity
MDP0000250286	superoxide dismutase	C	GO:0009536	plastid
MDP0000700880	psi reaction center subunit ii	C	GO:0016020	membrane
MDP0000700880	psi reaction center subunit ii	C	GO:0009579	thylakoid
MDP0000700880	psi reaction center subunit ii	F	GO:0005515	protein binding
MDP0000700880	psi reaction center subunit ii	P	GO:0015979	photosynthesis
MDP0000700880	psi reaction center subunit ii	C	GO:0009536	plastid
MDP0000151267	thylakoid lumenal 15 kda chloroplast	C	GO:0016020	membrane
MDP0000151267	thylakoid lumenal 15 kda chloroplast	C	GO:0009536	plastid
MDP0000151267	thylakoid lumenal 15 kda chloroplast	C	GO:0009579	thylakoid
MDP0000151267	thylakoid lumenal 15 kda chloroplast	F	GO:0005515	protein binding
MDP0000624350	psi reaction center subunit ii	C	GO:0016020	membrane
MDP0000624350	psi reaction center subunit ii	C	GO:0009579	thylakoid
MDP0000624350	psi reaction center subunit ii	F	GO:0005515	protein binding
MDP0000624350	psi reaction center subunit ii	P	GO:0015979	photosynthesis
MDP0000624350	psi reaction center subunit ii	C	GO:0009536	plastid
MDP0000304878	peroxiredoxin chloroplastic-like isoform 2	C	GO:0016020	membrane
MDP0000304878	peroxiredoxin chloroplastic-like isoform 2	C	GO:0005739	mitochondrion
MDP0000304878	peroxiredoxin chloroplastic-like isoform 2	F	GO:0005515	protein binding
MDP0000165605	h aca ribonucleoprotein complex subunit 1-like protein 1	F	GO:0003824	catalytic activity
MDP0000165605	h aca ribonucleoprotein complex subunit 1-like protein 1	F	GO:0003723	RNA binding
MDP0000165605	h aca ribonucleoprotein complex subunit 1-like protein 1	C	GO:0005730	nucleolus
MDP0000165605	h aca ribonucleoprotein complex subunit 1-like protein 1	C	GO:0016020	membrane
MDP0000165605	h aca ribonucleoprotein complex subunit 1-like protein 1	C	GO:0009536	plastid
MDP0000165605	h aca ribonucleoprotein complex subunit 1-like protein 1	C	GO:0009579	thylakoid
MDP0000165605	h aca ribonucleoprotein complex subunit 1-like protein 1	P	GO:0006139	nucleobase-containing compound metabolic process
MDP0000165605	h aca ribonucleoprotein complex subunit 1-like protein 1	P	GO:0009987	cellular process
MDP0000894041	maternal effect embryo arrest 14 protein	P	GO:0000003	reproduction
MDP0000894041	maternal effect embryo arrest 14 protein	P	GO:0009791	post-embryonic development
MDP0000894041	maternal effect embryo arrest 14 protein	P	GO:0009790	embryo development
MDP0000894041	maternal effect embryo arrest 14 protein	P	GO:0006950	response to stress
MDP0000894041	maternal effect embryo arrest 14 protein	P	GO:0009607	response to biotic stimulus
MDP0000894041	maternal effect embryo arrest 14 protein	C	GO:0009536	plastid
MDP0000132736	protein	P	GO:0019538	protein metabolic process
MDP0000132736	protein	P	GO:0009987	cellular process
MDP0000132736	protein	F	GO:0005515	protein binding
MDP0000132736	protein	P	GO:0007275	multicellular organismal development
MDP0000132736	protein	C	GO:0016020	membrane
MDP0000132736	protein	C	GO:0009536	plastid
MDP0000132736	protein	C	GO:0009579	thylakoid
MDP0000165386	sec-independent protein translocase protein	C	GO:0005886	plasma membrane
MDP0000165386	sec-independent protein translocase protein	F	GO:0005215	transporter activity
MDP0000165386	sec-independent protein translocase protein	C	GO:0016020	membrane
MDP0000165386	sec-independent protein translocase protein	C	GO:0009536	plastid
MDP0000165386	sec-independent protein translocase protein	P	GO:0006810	transport
MDP0000165386	sec-independent protein translocase protein	P	GO:0009987	cellular process
MDP0000284691	protein	P	GO:0016043	cellular component organization
MDP0000284691	protein	P	GO:0006091	generation of precursor metabolites and energy
MDP0000284691	protein	P	GO:0015979	photosynthesis
MDP0000284691	protein	C	GO:0016020	membrane
MDP0000284691	protein	C	GO:0009579	thylakoid
MDP0000284691	protein	C	GO:0009536	plastid
MDP0000314632	nadh dehydrogenase subunit	C	GO:0016020	membrane
MDP0000314632	nadh dehydrogenase subunit	C	GO:0005622	intracellular
MDP0000314632	nadh dehydrogenase subunit	F	GO:0003824	catalytic activity
MDP0000314632	nadh dehydrogenase subunit	P	GO:0006091	generation of precursor metabolites and energy
MDP0000314632	nadh dehydrogenase subunit	P	GO:0015979	photosynthesis
MDP0000314632	nadh dehydrogenase subunit	C	GO:0009579	thylakoid
MDP0000314632	nadh dehydrogenase subunit	C	GO:0009536	plastid
MDP0000314632	nadh dehydrogenase subunit	C	GO:0005739	mitochondrion
MDP0000269836	protein	C	GO:0016020	membrane
MDP0000269836	protein	C	GO:0009536	plastid
MDP0000269836	protein	C	GO:0009579	thylakoid
MDP0000269836	protein	P	GO:0006950	response to stress
MDP0000855817	tir-nbs-lrr resistance protein	P	GO:0006950	response to stress
MDP0000855817	tir-nbs-lrr resistance protein	C	GO:0016020	membrane
MDP0000855817	tir-nbs-lrr resistance protein	P	GO:0007165	signal transduction
MDP0000855817	tir-nbs-lrr resistance protein	F	GO:0004872	receptor activity
MDP0000855817	tir-nbs-lrr resistance protein	F	GO:0005515	protein binding
MDP0000855817	tir-nbs-lrr resistance protein	C	GO:0005622	intracellular
MDP0000205210	30s ribosomal protein s20	C	GO:0005840	ribosome
MDP0000205210	30s ribosomal protein s20	F	GO:0005198	structural molecule activity
MDP0000205210	30s ribosomal protein s20	P	GO:0009987	cellular process
MDP0000205210	30s ribosomal protein s20	C	GO:0009536	plastid
MDP0000205210	30s ribosomal protein s20	C	GO:0016020	membrane
MDP0000205210	30s ribosomal protein s20	P	GO:0006412	translation
MDP0000205210	30s ribosomal protein s20	F	GO:0003723	RNA binding
MDP0000392485	ribulose bisphosphate small subunit	F	GO:0005488	binding
MDP0000392485	ribulose bisphosphate small subunit	F	GO:0003824	catalytic activity
MDP0000392485	ribulose bisphosphate small subunit	P	GO:0009058	biosynthetic process
MDP0000392485	ribulose bisphosphate small subunit	P	GO:0005975	carbohydrate metabolic process
MDP0000392485	ribulose bisphosphate small subunit	P	GO:0015979	photosynthesis
MDP0000392485	ribulose bisphosphate small subunit	C	GO:0005618	cell wall
MDP0000392485	ribulose bisphosphate small subunit	C	GO:0009579	thylakoid
MDP0000392485	ribulose bisphosphate small subunit	P	GO:0008152	metabolic process
MDP0000392485	ribulose bisphosphate small subunit	P	GO:0009628	response to abiotic stimulus
MDP0000392485	ribulose bisphosphate small subunit	C	GO:0009536	plastid
MDP0000392485	ribulose bisphosphate small subunit	P	GO:0006950	response to stress
MDP0000392485	ribulose bisphosphate small subunit	F	GO:0005515	protein binding
MDP0000392485	ribulose bisphosphate small subunit	C	GO:0016020	membrane
MDP0000392485	ribulose bisphosphate small subunit	P	GO:0009987	cellular process
MDP0000392485	ribulose bisphosphate small subunit	C	GO:0005840	ribosome
MDP0000392485	ribulose bisphosphate small subunit	C	GO:0005576	extracellular region
MDP0000197049	photosystem ii reaction center psb28 protein	C	GO:0016020	membrane
MDP0000197049	photosystem ii reaction center psb28 protein	C	GO:0009579	thylakoid
MDP0000197049	photosystem ii reaction center psb28 protein	C	GO:0009536	plastid
MDP0000197049	photosystem ii reaction center psb28 protein	P	GO:0015979	photosynthesis
MDP0000731480	ribulose- -bisphosphate carboxylase oxygenase small subunit	P	GO:0009058	biosynthetic process
MDP0000731480	ribulose- -bisphosphate carboxylase oxygenase small subunit	P	GO:0005975	carbohydrate metabolic process
MDP0000731480	ribulose- -bisphosphate carboxylase oxygenase small subunit	P	GO:0015979	photosynthesis
MDP0000731480	ribulose- -bisphosphate carboxylase oxygenase small subunit	F	GO:0003824	catalytic activity
MDP0000731480	ribulose- -bisphosphate carboxylase oxygenase small subunit	P	GO:0009987	cellular process
MDP0000731480	ribulose- -bisphosphate carboxylase oxygenase small subunit	P	GO:0008152	metabolic process
MDP0000731480	ribulose- -bisphosphate carboxylase oxygenase small subunit	C	GO:0009536	plastid
MDP0000351619	fha domain protein	C	GO:0009536	plastid
MDP0000351619	fha domain protein	C	GO:0016020	membrane
MDP0000351619	fha domain protein	F	GO:0005515	protein binding
MDP0000360837	rna binding protein	F	GO:0003723	RNA binding
MDP0000360837	rna binding protein	F	GO:0000166	nucleotide binding
MDP0000360837	rna binding protein	C	GO:0009536	plastid
MDP0000325346	thylakoid membrane phosphoprotein	C	GO:0009536	plastid
MDP0000325346	thylakoid membrane phosphoprotein	F	GO:0003677	DNA binding
MDP0000325346	thylakoid membrane phosphoprotein	P	GO:0006091	generation of precursor metabolites and energy
MDP0000325346	thylakoid membrane phosphoprotein	P	GO:0015979	photosynthesis
MDP0000325346	thylakoid membrane phosphoprotein	C	GO:0016020	membrane
MDP0000325346	thylakoid membrane phosphoprotein	C	GO:0009579	thylakoid
MDP0000325346	thylakoid membrane phosphoprotein	P	GO:0009719	response to endogenous stimulus
MDP0000325346	thylakoid membrane phosphoprotein	C	GO:0005739	mitochondrion
MDP0000944177	PREDICTED: uncharacterized protein LOC100266148 [Vitis vinifera]	C	GO:0009536	plastid
MDP0000135570	rubredoxin-like protein	F	GO:0003674	molecular_function
MDP0000135570	rubredoxin-like protein	C	GO:0009536	plastid
MDP0000135570	rubredoxin-like protein	F	GO:0005488	binding
MDP0000740648	plastocyanin chloroplast	P	GO:0009628	response to abiotic stimulus
MDP0000740648	plastocyanin chloroplast	F	GO:0005488	binding
MDP0000740648	plastocyanin chloroplast	P	GO:0006810	transport
MDP0000740648	plastocyanin chloroplast	P	GO:0006091	generation of precursor metabolites and energy
MDP0000740648	plastocyanin chloroplast	P	GO:0006412	translation
MDP0000740648	plastocyanin chloroplast	F	GO:0003674	molecular_function
MDP0000740648	plastocyanin chloroplast	P	GO:0008150	biological_process
MDP0000740648	plastocyanin chloroplast	C	GO:0016020	membrane
MDP0000740648	plastocyanin chloroplast	C	GO:0009536	plastid
MDP0000740648	plastocyanin chloroplast	C	GO:0009579	thylakoid
MDP0000296782	plastocyanin chloroplast	P	GO:0009628	response to abiotic stimulus
MDP0000296782	plastocyanin chloroplast	F	GO:0005488	binding
MDP0000296782	plastocyanin chloroplast	P	GO:0006810	transport
MDP0000296782	plastocyanin chloroplast	P	GO:0006091	generation of precursor metabolites and energy
MDP0000296782	plastocyanin chloroplast	P	GO:0006412	translation
MDP0000296782	plastocyanin chloroplast	F	GO:0003674	molecular_function
MDP0000296782	plastocyanin chloroplast	P	GO:0008150	biological_process
MDP0000296782	plastocyanin chloroplast	C	GO:0016020	membrane
MDP0000296782	plastocyanin chloroplast	C	GO:0009536	plastid
MDP0000296782	plastocyanin chloroplast	C	GO:0009579	thylakoid
MDP0000322985	thylakoid membrane phosphoprotein 14 chloroplast	C	GO:0009536	plastid
MDP0000322985	thylakoid membrane phosphoprotein 14 chloroplast	C	GO:0016020	membrane
MDP0000322985	thylakoid membrane phosphoprotein 14 chloroplast	C	GO:0009579	thylakoid
MDP0000804605	lsd one like 1 protein	C	GO:0005623	cell
MDP0000804605	lsd one like 1 protein	F	GO:0003677	DNA binding
MDP0000804605	lsd one like 1 protein	P	GO:0008219	cell death
MDP0000607529	high mobility group b2 protein	C	GO:0005622	intracellular
MDP0000607529	high mobility group b2 protein	F	GO:0003700	sequence-specific DNA binding transcription factor activity
MDP0000607529	high mobility group b2 protein	F	GO:0003677	DNA binding
MDP0000607529	high mobility group b2 protein	P	GO:0016043	cellular component organization
MDP0000607529	high mobility group b2 protein	P	GO:0009987	cellular process
MDP0000607529	high mobility group b2 protein	F	GO:0003682	chromatin binding
MDP0000607529	high mobility group b2 protein	F	GO:0005198	structural molecule activity
MDP0000607529	high mobility group b2 protein	C	GO:0005654	nucleoplasm
MDP0000607529	high mobility group b2 protein	N	GO:0006350
MDP0000607529	high mobility group b2 protein	F	GO:0005515	protein binding
MDP0000418040	protein	C	GO:0009536	plastid
MDP0000418040	protein	F	GO:0005515	protein binding
MDP0000833745	stress enhanced protein 1	F	GO:0005488	binding
MDP0000833745	stress enhanced protein 1	F	GO:0003677	DNA binding
MDP0000833745	stress enhanced protein 1	P	GO:0009908	flower development
MDP0000833745	stress enhanced protein 1	F	GO:0005515	protein binding
MDP0000833745	stress enhanced protein 1	C	GO:0016020	membrane
MDP0000833745	stress enhanced protein 1	C	GO:0009536	plastid
MDP0000833745	stress enhanced protein 1	C	GO:0009579	thylakoid
MDP0000833745	stress enhanced protein 1	F	GO:0003700	sequence-specific DNA binding transcription factor activity
MDP0000833745	stress enhanced protein 1	F	GO:0000166	nucleotide binding
MDP0000833745	stress enhanced protein 1	N	GO:0006350
MDP0000833745	stress enhanced protein 1	P	GO:0009628	response to abiotic stimulus
MDP0000833745	stress enhanced protein 1	C	GO:0005654	nucleoplasm
MDP0000713715	glutaredoxin c9	P	GO:0007165	signal transduction
MDP0000713715	glutaredoxin c9	P	GO:0009719	response to endogenous stimulus
MDP0000713715	glutaredoxin c9	F	GO:0003674	molecular_function
MDP0000713715	glutaredoxin c9	F	GO:0005515	protein binding
MDP0000713715	glutaredoxin c9	P	GO:0019725	cellular homeostasis
MDP0000713715	glutaredoxin c9	F	GO:0003824	catalytic activity
MDP0000364484	chloroplast chaperonin 10	P	GO:0019538	protein metabolic process
MDP0000364484	chloroplast chaperonin 10	P	GO:0009987	cellular process
MDP0000364484	chloroplast chaperonin 10	F	GO:0005515	protein binding
MDP0000364484	chloroplast chaperonin 10	F	GO:0000166	nucleotide binding
MDP0000364484	chloroplast chaperonin 10	C	GO:0009536	plastid
MDP0000195878	photosystem ii reaction center w chloroplast	C	GO:0016020	membrane
MDP0000195878	photosystem ii reaction center w chloroplast	C	GO:0009579	thylakoid
MDP0000195878	photosystem ii reaction center w chloroplast	C	GO:0009536	plastid
MDP0000195878	photosystem ii reaction center w chloroplast	P	GO:0015979	photosynthesis
