# Supplementary material for: Comparative Analysis of Predicted Plastid-Targeted Proteomes of Sequenced Higher Plant Genomes
Source: PLoS One. 2014 Nov 13;9(11):e112870. doi: 10.1371/journal.pone.0112870 (PMC4231079; doi:10.1371/journal.pone.0112870)
Supplement: File S6 — Blast2GO annotation file containing header and GO term information for 70 protein sequences present in GreenCut2, UCLUST50, and USEARCH4040 analyses. (ZIP) [file pone.0112870.s006.zip › AF_9_Cluster_GO_Information/Cluster2annot_Seqs_20130129_1823.txt]

SeqName	Hit-Desc	GO-Group	GO-ID	Term
MDP0000662927	protein	F	GO:0005488	binding
MDP0000662927	protein	C	GO:0009536	plastid
MDP0000798830	protein	C	GO:0005622	intracellular
MDP0000798830	protein	F	GO:0005488	binding
MDP0000321344	protein	C	GO:0009536	plastid
MDP0000152101	pyruvate kinase	F	GO:0016301	kinase activity
MDP0000152101	pyruvate kinase	P	GO:0008150	biological_process
MDP0000152101	pyruvate kinase	P	GO:0008152	metabolic process
MDP0000152101	pyruvate kinase	P	GO:0009987	cellular process
MDP0000152101	pyruvate kinase	F	GO:0005488	binding
MDP0000152101	pyruvate kinase	P	GO:0006091	generation of precursor metabolites and energy
MDP0000152101	pyruvate kinase	P	GO:0005975	carbohydrate metabolic process
MDP0000152101	pyruvate kinase	P	GO:0009056	catabolic process
MDP0000152101	pyruvate kinase	C	GO:0016020	membrane
MDP0000152101	pyruvate kinase	P	GO:0009058	biosynthetic process
MDP0000152101	pyruvate kinase	P	GO:0006139	nucleobase-containing compound metabolic process
MDP0000752918	acyl carrier protein	P	GO:0009058	biosynthetic process
MDP0000752918	acyl carrier protein	P	GO:0009987	cellular process
MDP0000752918	acyl carrier protein	P	GO:0006629	lipid metabolic process
MDP0000752918	acyl carrier protein	F	GO:0005215	transporter activity
MDP0000752918	acyl carrier protein	F	GO:0005488	binding
MDP0000752918	acyl carrier protein	C	GO:0009536	plastid
MDP0000752918	acyl carrier protein	P	GO:0006810	transport
MDP0000127758	acyl carrier protein	P	GO:0009058	biosynthetic process
MDP0000127758	acyl carrier protein	P	GO:0009987	cellular process
MDP0000127758	acyl carrier protein	P	GO:0006629	lipid metabolic process
MDP0000127758	acyl carrier protein	F	GO:0003824	catalytic activity
MDP0000127758	acyl carrier protein	F	GO:0005215	transporter activity
MDP0000127758	acyl carrier protein	F	GO:0005488	binding
MDP0000127758	acyl carrier protein	C	GO:0009536	plastid
MDP0000127758	acyl carrier protein	P	GO:0008152	metabolic process
MDP0000127758	acyl carrier protein	P	GO:0006810	transport
MDP0000170189	protein	C	GO:0005739	mitochondrion
MDP0000170189	protein	C	GO:0009536	plastid
MDP0000888527	PREDICTED: uncharacterized protein LOC100253518 isoform 1 [Vitis vinifera]	C	GO:0009536	plastid
MDP0000888527	PREDICTED: uncharacterized protein LOC100253518 isoform 1 [Vitis vinifera]	F	GO:0005488	binding
MDP0000257005	mscs-like 3	C	GO:0009536	plastid
MDP0000257005	mscs-like 3	P	GO:0006950	response to stress
MDP0000257005	mscs-like 3	P	GO:0009628	response to abiotic stimulus
MDP0000257005	mscs-like 3	P	GO:0006810	transport
MDP0000257005	mscs-like 3	P	GO:0009987	cellular process
MDP0000257005	mscs-like 3	P	GO:0016043	cellular component organization
MDP0000257005	mscs-like 3	C	GO:0016020	membrane
MDP0000257005	mscs-like 3	F	GO:0005215	transporter activity
MDP0000331298	protein	P	GO:0019538	protein metabolic process
MDP0000331298	protein	P	GO:0009987	cellular process
MDP0000331298	protein	F	GO:0005515	protein binding
MDP0000331298	protein	C	GO:0005739	mitochondrion
MDP0000331298	protein	C	GO:0009536	plastid
MDP0000667089	PREDICTED: uncharacterized protein LOC100248862 [Vitis vinifera]	C	GO:0005739	mitochondrion
MDP0000242052	senescence-associated protein	P	GO:0009719	response to endogenous stimulus
MDP0000242052	senescence-associated protein	P	GO:0009605	response to external stimulus
MDP0000242052	senescence-associated protein	P	GO:0006950	response to stress
MDP0000242052	senescence-associated protein	P	GO:0006139	nucleobase-containing compound metabolic process
MDP0000242052	senescence-associated protein	P	GO:0008150	biological_process
MDP0000242052	senescence-associated protein	C	GO:0005634	nucleus
MDP0000242052	senescence-associated protein	F	GO:0004518	nuclease activity
MDP0000179768	protein	C	GO:0005575	cellular_component
MDP0000179768	protein	P	GO:0016043	cellular component organization
MDP0000179768	protein	P	GO:0009987	cellular process
MDP0000179768	protein	P	GO:0006139	nucleobase-containing compound metabolic process
MDP0000179768	protein	P	GO:0009056	catabolic process
MDP0000179768	protein	F	GO:0016787	hydrolase activity
MDP0000179768	protein	C	GO:0009536	plastid
MDP0000179768	protein	C	GO:0005773	vacuole
MDP0000179768	protein	F	GO:0000166	nucleotide binding
MDP0000833769	-like protein	P	GO:0006950	response to stress
MDP0000833769	-like protein	C	GO:0005634	nucleus
MDP0000833769	-like protein	C	GO:0009536	plastid
MDP0000833769	-like protein	F	GO:0005515	protein binding
MDP0000833769	-like protein	P	GO:0019538	protein metabolic process
MDP0000833769	-like protein	P	GO:0009987	cellular process
MDP0000186074	protein	F	GO:0005488	binding
MDP0000186074	protein	P	GO:0008150	biological_process
MDP0000186074	protein	C	GO:0009536	plastid
MDP0000910069	zim17-type zinc finger protein	C	GO:0009536	plastid
MDP0000910069	zim17-type zinc finger protein	F	GO:0005488	binding
MDP0000326334	carbonic anhydrase	F	GO:0005488	binding
MDP0000326334	carbonic anhydrase	C	GO:0009536	plastid
MDP0000326334	carbonic anhydrase	F	GO:0003824	catalytic activity
MDP0000326334	carbonic anhydrase	P	GO:0008152	metabolic process
MDP0000326334	carbonic anhydrase	P	GO:0009987	cellular process
MDP0000173566	tic20 family	C	GO:0016020	membrane
MDP0000173566	tic20 family	C	GO:0009536	plastid
MDP0000173566	tic20 family	C	GO:0009579	thylakoid
MDP0000749285	peptidyl-prolyl cis-trans isomerase cyp38	P	GO:0006950	response to stress
MDP0000749285	peptidyl-prolyl cis-trans isomerase cyp38	P	GO:0009607	response to biotic stimulus
MDP0000749285	peptidyl-prolyl cis-trans isomerase cyp38	P	GO:0019538	protein metabolic process
MDP0000749285	peptidyl-prolyl cis-trans isomerase cyp38	P	GO:0009987	cellular process
MDP0000749285	peptidyl-prolyl cis-trans isomerase cyp38	C	GO:0009536	plastid
MDP0000749285	peptidyl-prolyl cis-trans isomerase cyp38	C	GO:0009579	thylakoid
MDP0000749285	peptidyl-prolyl cis-trans isomerase cyp38	F	GO:0016740	transferase activity
MDP0000749285	peptidyl-prolyl cis-trans isomerase cyp38	P	GO:0006464	cellular protein modification process
MDP0000749285	peptidyl-prolyl cis-trans isomerase cyp38	F	GO:0003824	catalytic activity
MDP0000749285	peptidyl-prolyl cis-trans isomerase cyp38	C	GO:0016020	membrane
MDP0000245896	tubulin alpha-6 chain	C	GO:0016020	membrane
MDP0000245896	tubulin alpha-6 chain	C	GO:0009536	plastid
MDP0000245896	tubulin alpha-6 chain	C	GO:0009579	thylakoid
MDP0000367345	protein-methionine-s-oxide reductase	P	GO:0006464	cellular protein modification process
MDP0000367345	protein-methionine-s-oxide reductase	F	GO:0005515	protein binding
MDP0000367345	protein-methionine-s-oxide reductase	P	GO:0006950	response to stress
MDP0000367345	protein-methionine-s-oxide reductase	P	GO:0009987	cellular process
MDP0000367345	protein-methionine-s-oxide reductase	C	GO:0009536	plastid
MDP0000367345	protein-methionine-s-oxide reductase	P	GO:0009628	response to abiotic stimulus
MDP0000367345	protein-methionine-s-oxide reductase	F	GO:0003824	catalytic activity
MDP0000367345	protein-methionine-s-oxide reductase	P	GO:0008152	metabolic process
MDP0000299718	beta-hydroxyacyl-acp dehydratase	P	GO:0009058	biosynthetic process
MDP0000299718	beta-hydroxyacyl-acp dehydratase	P	GO:0005975	carbohydrate metabolic process
MDP0000299718	beta-hydroxyacyl-acp dehydratase	P	GO:0009987	cellular process
MDP0000299718	beta-hydroxyacyl-acp dehydratase	P	GO:0006629	lipid metabolic process
MDP0000299718	beta-hydroxyacyl-acp dehydratase	C	GO:0005618	cell wall
MDP0000299718	beta-hydroxyacyl-acp dehydratase	F	GO:0003824	catalytic activity
MDP0000299718	beta-hydroxyacyl-acp dehydratase	P	GO:0006950	response to stress
MDP0000299718	beta-hydroxyacyl-acp dehydratase	P	GO:0009607	response to biotic stimulus
MDP0000299718	beta-hydroxyacyl-acp dehydratase	C	GO:0009536	plastid
MDP0000299718	beta-hydroxyacyl-acp dehydratase	C	GO:0016020	membrane
MDP0000329362	thiocyanate methyltransferase 1	C	GO:0009536	plastid
MDP0000329362	thiocyanate methyltransferase 1	F	GO:0016740	transferase activity
MDP0000329362	thiocyanate methyltransferase 1	P	GO:0006950	response to stress
MDP0000329362	thiocyanate methyltransferase 1	P	GO:0005975	carbohydrate metabolic process
MDP0000329362	thiocyanate methyltransferase 1	P	GO:0009056	catabolic process
MDP0000329362	thiocyanate methyltransferase 1	P	GO:0009987	cellular process
MDP0000329362	thiocyanate methyltransferase 1	P	GO:0019748	secondary metabolic process
MDP0000329362	thiocyanate methyltransferase 1	C	GO:0005886	plasma membrane
MDP0000329362	thiocyanate methyltransferase 1	P	GO:0008152	metabolic process
MDP0000813278	protein	P	GO:0009058	biosynthetic process
MDP0000813278	protein	P	GO:0009987	cellular process
MDP0000813278	protein	F	GO:0030234	enzyme regulator activity
MDP0000813278	protein	P	GO:0008152	metabolic process
MDP0000813278	protein	P	GO:0006139	nucleobase-containing compound metabolic process
MDP0000813278	protein	P	GO:0019748	secondary metabolic process
MDP0000813278	protein	P	GO:0008150	biological_process
MDP0000813278	protein	F	GO:0005488	binding
MDP0000813278	protein	P	GO:0006091	generation of precursor metabolites and energy
MDP0000813278	protein	F	GO:0003824	catalytic activity
MDP0000813278	protein	F	GO:0005515	protein binding
MDP0000813278	protein	C	GO:0009536	plastid
MDP0000853845	structural constituent of ribosome	C	GO:0005622	intracellular
MDP0000853845	structural constituent of ribosome	F	GO:0005198	structural molecule activity
MDP0000853845	structural constituent of ribosome	C	GO:0005840	ribosome
MDP0000853845	structural constituent of ribosome	P	GO:0006412	translation
MDP0000853845	structural constituent of ribosome	P	GO:0009987	cellular process
MDP0000825994	lactoylglutathione lyase	P	GO:0008150	biological_process
MDP0000825994	lactoylglutathione lyase	P	GO:0005975	carbohydrate metabolic process
MDP0000825994	lactoylglutathione lyase	F	GO:0005488	binding
MDP0000825994	lactoylglutathione lyase	F	GO:0005515	protein binding
MDP0000825994	lactoylglutathione lyase	P	GO:0006950	response to stress
MDP0000825994	lactoylglutathione lyase	C	GO:0009536	plastid
MDP0000825994	lactoylglutathione lyase	F	GO:0003824	catalytic activity
MDP0000825994	lactoylglutathione lyase	P	GO:0008152	metabolic process
MDP0000825994	lactoylglutathione lyase	P	GO:0009987	cellular process
MDP0000805273	vq motif-containing protein	F	GO:0003677	DNA binding
MDP0000190843	resistance to phytophthora 1 protein	F	GO:0030246	carbohydrate binding
MDP0000190843	resistance to phytophthora 1 protein	P	GO:0009058	biosynthetic process
MDP0000190843	resistance to phytophthora 1 protein	P	GO:0009987	cellular process
MDP0000190843	resistance to phytophthora 1 protein	P	GO:0006950	response to stress
MDP0000190843	resistance to phytophthora 1 protein	P	GO:0009607	response to biotic stimulus
MDP0000190843	resistance to phytophthora 1 protein	C	GO:0009536	plastid
MDP0000190843	resistance to phytophthora 1 protein	C	GO:0016020	membrane
MDP0000517458	protein	C	GO:0009536	plastid
MDP0000807177	vesicle-associated membrane family protein	F	GO:0005198	structural molecule activity
MDP0000807177	vesicle-associated membrane family protein	C	GO:0009536	plastid
MDP0000807177	vesicle-associated membrane family protein	C	GO:0005886	plasma membrane
MDP0000123665	6-phosphofructokinase chloroplastic-like	P	GO:0008152	metabolic process
MDP0000123665	6-phosphofructokinase chloroplastic-like	P	GO:0009987	cellular process
MDP0000123665	6-phosphofructokinase chloroplastic-like	F	GO:0016301	kinase activity
MDP0000123665	6-phosphofructokinase chloroplastic-like	C	GO:0005829	cytosol
MDP0000123665	6-phosphofructokinase chloroplastic-like	F	GO:0000166	nucleotide binding
MDP0000123665	6-phosphofructokinase chloroplastic-like	P	GO:0005975	carbohydrate metabolic process
MDP0000123665	6-phosphofructokinase chloroplastic-like	P	GO:0006091	generation of precursor metabolites and energy
MDP0000123665	6-phosphofructokinase chloroplastic-like	P	GO:0009056	catabolic process
MDP0000123665	6-phosphofructokinase chloroplastic-like	C	GO:0009536	plastid
MDP0000123665	6-phosphofructokinase chloroplastic-like	P	GO:0009058	biosynthetic process
MDP0000123665	6-phosphofructokinase chloroplastic-like	P	GO:0006139	nucleobase-containing compound metabolic process
MDP0000123665	6-phosphofructokinase chloroplastic-like	P	GO:0019748	secondary metabolic process
MDP0000240690	dehydroascorbate reductase	C	GO:0009536	plastid
MDP0000240690	dehydroascorbate reductase	F	GO:0005515	protein binding
MDP0000240690	dehydroascorbate reductase	F	GO:0016740	transferase activity
MDP0000240690	dehydroascorbate reductase	P	GO:0006464	cellular protein modification process
MDP0000240690	dehydroascorbate reductase	F	GO:0003824	catalytic activity
MDP0000240690	dehydroascorbate reductase	P	GO:0008152	metabolic process
MDP0000240690	dehydroascorbate reductase	N	GO:0006519
MDP0000240690	dehydroascorbate reductase	P	GO:0009987	cellular process
MDP0000924863	chaperone -domain-containing protein	P	GO:0019538	protein metabolic process
MDP0000924863	chaperone -domain-containing protein	P	GO:0009987	cellular process
MDP0000924863	chaperone -domain-containing protein	P	GO:0006950	response to stress
MDP0000924863	chaperone -domain-containing protein	F	GO:0005515	protein binding
MDP0000924863	chaperone -domain-containing protein	C	GO:0009536	plastid
MDP0000817973	structural constituent of ribosome	C	GO:0005739	mitochondrion
MDP0000817973	structural constituent of ribosome	C	GO:0016020	membrane
MDP0000817973	structural constituent of ribosome	C	GO:0009536	plastid
MDP0000156002	pyridoxal phosphate-dependent ybl036c type	F	GO:0005488	binding
MDP0000700015	heme oxygenase 1 protein 1	P	GO:0009605	response to external stimulus
MDP0000700015	heme oxygenase 1 protein 1	P	GO:0007165	signal transduction
MDP0000700015	heme oxygenase 1 protein 1	P	GO:0009628	response to abiotic stimulus
MDP0000700015	heme oxygenase 1 protein 1	P	GO:0007275	multicellular organismal development
MDP0000700015	heme oxygenase 1 protein 1	P	GO:0040007	growth
MDP0000700015	heme oxygenase 1 protein 1	F	GO:0003824	catalytic activity
MDP0000700015	heme oxygenase 1 protein 1	P	GO:0009058	biosynthetic process
MDP0000700015	heme oxygenase 1 protein 1	P	GO:0009987	cellular process
MDP0000700015	heme oxygenase 1 protein 1	F	GO:0005488	binding
MDP0000700015	heme oxygenase 1 protein 1	C	GO:0009536	plastid
MDP0000700015	heme oxygenase 1 protein 1	P	GO:0009056	catabolic process
MDP0000700015	heme oxygenase 1 protein 1	P	GO:0008152	metabolic process
MDP0000146106	domain-containing protein	C	GO:0005739	mitochondrion
MDP0000146106	domain-containing protein	C	GO:0009536	plastid
MDP0000515505	acyl- n-acyltransferases-containing protein	F	GO:0016740	transferase activity
MDP0000515505	acyl- n-acyltransferases-containing protein	C	GO:0009536	plastid
MDP0000515505	acyl- n-acyltransferases-containing protein	P	GO:0009058	biosynthetic process
MDP0000287086	protein binding	F	GO:0003824	catalytic activity
MDP0000287086	protein binding	P	GO:0008152	metabolic process
MDP0000667377	protein	P	GO:0019538	protein metabolic process
MDP0000667377	protein	P	GO:0009987	cellular process
MDP0000667377	protein	F	GO:0005515	protein binding
MDP0000175066	protein-methionine-s-oxide reductase	P	GO:0006464	cellular protein modification process
MDP0000175066	protein-methionine-s-oxide reductase	F	GO:0005515	protein binding
MDP0000175066	protein-methionine-s-oxide reductase	P	GO:0006950	response to stress
MDP0000175066	protein-methionine-s-oxide reductase	P	GO:0009987	cellular process
MDP0000175066	protein-methionine-s-oxide reductase	C	GO:0009536	plastid
MDP0000175066	protein-methionine-s-oxide reductase	P	GO:0009628	response to abiotic stimulus
MDP0000175066	protein-methionine-s-oxide reductase	F	GO:0003824	catalytic activity
MDP0000175066	protein-methionine-s-oxide reductase	P	GO:0008152	metabolic process
MDP0000514717	af385724_1 at1g13990	C	GO:0009536	plastid
MDP0000225609	protein	C	GO:0009536	plastid
MDP0000225609	protein	C	GO:0016020	membrane
MDP0000140406	class i glutamine amidotransferase domain-containing protein	C	GO:0009536	plastid
MDP0000303340	rossmann-fold nad -binding domain-containing protein	C	GO:0016020	membrane
MDP0000303340	rossmann-fold nad -binding domain-containing protein	C	GO:0009536	plastid
MDP0000303340	rossmann-fold nad -binding domain-containing protein	C	GO:0009579	thylakoid
MDP0000303340	rossmann-fold nad -binding domain-containing protein	P	GO:0008152	metabolic process
MDP0000303340	rossmann-fold nad -binding domain-containing protein	F	GO:0003824	catalytic activity
MDP0000303340	rossmann-fold nad -binding domain-containing protein	F	GO:0000166	nucleotide binding
MDP0000235597	beta-carotene hydroxylase	P	GO:0009058	biosynthetic process
MDP0000235597	beta-carotene hydroxylase	P	GO:0009987	cellular process
MDP0000235597	beta-carotene hydroxylase	P	GO:0006629	lipid metabolic process
MDP0000235597	beta-carotene hydroxylase	F	GO:0003824	catalytic activity
MDP0000235597	beta-carotene hydroxylase	F	GO:0005488	binding
MDP0000235597	beta-carotene hydroxylase	C	GO:0016020	membrane
MDP0000235597	beta-carotene hydroxylase	P	GO:0008152	metabolic process
MDP0000212517	phosphoribosylglycinamide formyltransferase	F	GO:0016740	transferase activity
MDP0000212517	phosphoribosylglycinamide formyltransferase	F	GO:0016787	hydrolase activity
MDP0000212517	phosphoribosylglycinamide formyltransferase	P	GO:0009058	biosynthetic process
MDP0000212517	phosphoribosylglycinamide formyltransferase	P	GO:0006139	nucleobase-containing compound metabolic process
MDP0000212517	phosphoribosylglycinamide formyltransferase	P	GO:0008152	metabolic process
MDP0000212517	phosphoribosylglycinamide formyltransferase	P	GO:0009987	cellular process
MDP0000212517	phosphoribosylglycinamide formyltransferase	C	GO:0009536	plastid
MDP0000212517	phosphoribosylglycinamide formyltransferase	C	GO:0005739	mitochondrion
MDP0000300013	protein transparent testa 1-like	F	GO:0003676	nucleic acid binding
MDP0000300013	protein transparent testa 1-like	F	GO:0005515	protein binding
MDP0000300013	protein transparent testa 1-like	C	GO:0005635	nuclear envelope
MDP0000300013	protein transparent testa 1-like	F	GO:0005488	binding
MDP0000300013	protein transparent testa 1-like	N	GO:0006350
MDP0000294430	short chain type	P	GO:0009058	biosynthetic process
MDP0000294430	short chain type	P	GO:0009987	cellular process
MDP0000294430	short chain type	P	GO:0006629	lipid metabolic process
MDP0000294430	short chain type	F	GO:0016740	transferase activity
MDP0000294430	short chain type	F	GO:0000166	nucleotide binding
MDP0000294430	short chain type	C	GO:0009536	plastid
MDP0000294430	short chain type	P	GO:0008152	metabolic process
MDP0000294430	short chain type	C	GO:0005737	cytoplasm
MDP0000304685	atp-dependent clp protease proteolytic subunit 3	C	GO:0009536	plastid
MDP0000304685	atp-dependent clp protease proteolytic subunit 3	F	GO:0016787	hydrolase activity
MDP0000304685	atp-dependent clp protease proteolytic subunit 3	C	GO:0009579	thylakoid
MDP0000304685	atp-dependent clp protease proteolytic subunit 3	P	GO:0019538	protein metabolic process
MDP0000304685	atp-dependent clp protease proteolytic subunit 3	P	GO:0009056	catabolic process
MDP0000257799	ribonuclease iii family protein	C	GO:0009536	plastid
MDP0000257799	ribonuclease iii family protein	F	GO:0003723	RNA binding
MDP0000257799	ribonuclease iii family protein	F	GO:0004518	nuclease activity
MDP0000257799	ribonuclease iii family protein	P	GO:0006139	nucleobase-containing compound metabolic process
MDP0000509120	homeobox-leucine zipper protein hat5-like	P	GO:0000003	reproduction
MDP0000509120	homeobox-leucine zipper protein hat5-like	P	GO:0016043	cellular component organization
MDP0000509120	homeobox-leucine zipper protein hat5-like	P	GO:0009987	cellular process
MDP0000509120	homeobox-leucine zipper protein hat5-like	F	GO:0030528	transcription regulator activity
MDP0000509120	homeobox-leucine zipper protein hat5-like	N	GO:0006350
MDP0000509120	homeobox-leucine zipper protein hat5-like	F	GO:0005102	receptor binding
MDP0000509120	homeobox-leucine zipper protein hat5-like	F	GO:0003677	DNA binding
MDP0000509120	homeobox-leucine zipper protein hat5-like	F	GO:0003700	sequence-specific DNA binding transcription factor activity
MDP0000509120	homeobox-leucine zipper protein hat5-like	C	GO:0005575	cellular_component
MDP0000509120	homeobox-leucine zipper protein hat5-like	P	GO:0007165	signal transduction
MDP0000509120	homeobox-leucine zipper protein hat5-like	F	GO:0005515	protein binding
MDP0000509120	homeobox-leucine zipper protein hat5-like	C	GO:0005623	cell
MDP0000509120	homeobox-leucine zipper protein hat5-like	C	GO:0005654	nucleoplasm
MDP0000145790	probable transcription factor kan2-like	F	GO:0003700	sequence-specific DNA binding transcription factor activity
MDP0000145790	probable transcription factor kan2-like	F	GO:0003677	DNA binding
MDP0000145790	probable transcription factor kan2-like	P	GO:0009653	anatomical structure morphogenesis
MDP0000145790	probable transcription factor kan2-like	P	GO:0007275	multicellular organismal development
MDP0000145790	probable transcription factor kan2-like	P	GO:0009908	flower development
MDP0000145790	probable transcription factor kan2-like	N	GO:0006350
MDP0000145790	probable transcription factor kan2-like	F	GO:0005515	protein binding
MDP0000145790	probable transcription factor kan2-like	C	GO:0005654	nucleoplasm
MDP0000823167	protein	C	GO:0009536	plastid
MDP0000942272	protein	C	GO:0016020	membrane
MDP0000942272	protein	C	GO:0009536	plastid
MDP0000446336	pentatricopeptide repeat-containing protein at4g38150-like	F	GO:0005215	transporter activity
MDP0000446336	pentatricopeptide repeat-containing protein at4g38150-like	F	GO:0003824	catalytic activity
MDP0000446336	pentatricopeptide repeat-containing protein at4g38150-like	C	GO:0005739	mitochondrion
MDP0000446336	pentatricopeptide repeat-containing protein at4g38150-like	P	GO:0006091	generation of precursor metabolites and energy
MDP0000446336	pentatricopeptide repeat-containing protein at4g38150-like	P	GO:0009058	biosynthetic process
MDP0000446336	pentatricopeptide repeat-containing protein at4g38150-like	P	GO:0009987	cellular process
MDP0000446336	pentatricopeptide repeat-containing protein at4g38150-like	P	GO:0006810	transport
MDP0000252884	biotin carboxyl carrier protein of acetyl- carboxylase	C	GO:0009536	plastid
MDP0000252884	biotin carboxyl carrier protein of acetyl- carboxylase	F	GO:0005488	binding
MDP0000252884	biotin carboxyl carrier protein of acetyl- carboxylase	F	GO:0003824	catalytic activity
MDP0000252884	biotin carboxyl carrier protein of acetyl- carboxylase	P	GO:0009058	biosynthetic process
MDP0000252884	biotin carboxyl carrier protein of acetyl- carboxylase	P	GO:0009987	cellular process
MDP0000252884	biotin carboxyl carrier protein of acetyl- carboxylase	P	GO:0006629	lipid metabolic process
MDP0000252884	biotin carboxyl carrier protein of acetyl- carboxylase	C	GO:0005737	cytoplasm
MDP0000252884	biotin carboxyl carrier protein of acetyl- carboxylase	P	GO:0008152	metabolic process
MDP0000494181	transcription factor bhlh121-like	F	GO:0003700	sequence-specific DNA binding transcription factor activity
MDP0000494181	transcription factor bhlh121-like	F	GO:0003677	DNA binding
MDP0000494181	transcription factor bhlh121-like	C	GO:0005654	nucleoplasm
MDP0000494181	transcription factor bhlh121-like	N	GO:0006350
MDP0000325672	transcription factor asg4-like	C	GO:0005634	nucleus
MDP0000325672	transcription factor asg4-like	F	GO:0003677	DNA binding
MDP0000325672	transcription factor asg4-like	F	GO:0005515	protein binding
MDP0000302686	udp-xyl synthase 5	F	GO:0003824	catalytic activity
MDP0000302686	udp-xyl synthase 5	F	GO:0005488	binding
MDP0000302686	udp-xyl synthase 5	P	GO:0006139	nucleobase-containing compound metabolic process
MDP0000302686	udp-xyl synthase 5	P	GO:0005975	carbohydrate metabolic process
MDP0000302686	udp-xyl synthase 5	P	GO:0009987	cellular process
MDP0000302686	udp-xyl synthase 5	F	GO:0000166	nucleotide binding
MDP0000477969	plastid lipid-associated protein chloroplast	C	GO:0009536	plastid
MDP0000477969	plastid lipid-associated protein chloroplast	F	GO:0003824	catalytic activity
MDP0000477969	plastid lipid-associated protein chloroplast	C	GO:0016020	membrane
MDP0000477969	plastid lipid-associated protein chloroplast	C	GO:0009579	thylakoid
MDP0000477969	plastid lipid-associated protein chloroplast	F	GO:0005198	structural molecule activity
MDP0000214235	protease do-like 9-like	P	GO:0008152	metabolic process
MDP0000214235	protease do-like 9-like	C	GO:0005730	nucleolus
MDP0000214235	protease do-like 9-like	N	GO:0006350
MDP0000214235	protease do-like 9-like	F	GO:0003824	catalytic activity
MDP0000214235	protease do-like 9-like	F	GO:0003677	DNA binding
MDP0000214235	protease do-like 9-like	P	GO:0019538	protein metabolic process
MDP0000214235	protease do-like 9-like	P	GO:0009056	catabolic process
MDP0000214235	protease do-like 9-like	F	GO:0016787	hydrolase activity
MDP0000214235	protease do-like 9-like	C	GO:0009536	plastid
MDP0000087653	metacaspase 1	F	GO:0016787	hydrolase activity
MDP0000087653	metacaspase 1	P	GO:0019538	protein metabolic process
MDP0000087653	metacaspase 1	P	GO:0009056	catabolic process
MDP0000165223	amino acid dehydrogenase family protein	P	GO:0009058	biosynthetic process
MDP0000165223	amino acid dehydrogenase family protein	P	GO:0009987	cellular process
MDP0000165223	amino acid dehydrogenase family protein	F	GO:0003824	catalytic activity
MDP0000165223	amino acid dehydrogenase family protein	F	GO:0016787	hydrolase activity
MDP0000165223	amino acid dehydrogenase family protein	C	GO:0009536	plastid
MDP0000165223	amino acid dehydrogenase family protein	P	GO:0008152	metabolic process
MDP0000165223	amino acid dehydrogenase family protein	F	GO:0000166	nucleotide binding
MDP0000222224	protein	F	GO:0016787	hydrolase activity
MDP0000222224	protein	P	GO:0008152	metabolic process
MDP0000222224	protein	C	GO:0009536	plastid
MDP0000147916	---NA---	C	GO:0005737	cytoplasm
MDP0000147916	---NA---	P	GO:0009058	biosynthetic process
MDP0000147916	---NA---	N	GO:0006519
MDP0000147916	---NA---	F	GO:0016740	transferase activity
MDP0000899819	probable 6-phosphogluconolactonase chloroplastic-like	C	GO:0009536	plastid
MDP0000899819	probable 6-phosphogluconolactonase chloroplastic-like	P	GO:0006139	nucleobase-containing compound metabolic process
MDP0000899819	probable 6-phosphogluconolactonase chloroplastic-like	P	GO:0005975	carbohydrate metabolic process
MDP0000899819	probable 6-phosphogluconolactonase chloroplastic-like	P	GO:0009056	catabolic process
MDP0000899819	probable 6-phosphogluconolactonase chloroplastic-like	P	GO:0019748	secondary metabolic process
MDP0000899819	probable 6-phosphogluconolactonase chloroplastic-like	F	GO:0016787	hydrolase activity
MDP0000628094	protein	C	GO:0016020	membrane
MDP0000628094	protein	F	GO:0003824	catalytic activity
MDP0000628094	protein	C	GO:0009536	plastid
MDP0000628094	protein	P	GO:0009058	biosynthetic process
MDP0000628094	protein	P	GO:0009987	cellular process
MDP0000628094	protein	P	GO:0006629	lipid metabolic process
MDP0000457057	protein	F	GO:0016787	hydrolase activity
MDP0000457057	protein	C	GO:0009536	plastid
MDP0000457057	protein	P	GO:0009058	biosynthetic process
MDP0000457057	protein	P	GO:0009987	cellular process
MDP0000252274	geranylgeranyl diphosphate synthase	C	GO:0009536	plastid
MDP0000252274	geranylgeranyl diphosphate synthase	F	GO:0016740	transferase activity
MDP0000252274	geranylgeranyl diphosphate synthase	P	GO:0008152	metabolic process
MDP0000252274	geranylgeranyl diphosphate synthase	F	GO:0003824	catalytic activity
MDP0000252274	geranylgeranyl diphosphate synthase	P	GO:0009058	biosynthetic process
MDP0000252274	geranylgeranyl diphosphate synthase	P	GO:0009987	cellular process
MDP0000252274	geranylgeranyl diphosphate synthase	P	GO:0006629	lipid metabolic process
MDP0000252274	geranylgeranyl diphosphate synthase	P	GO:0019748	secondary metabolic process
MDP0000895344	lipoic acid synthase	F	GO:0016787	hydrolase activity
MDP0000895344	lipoic acid synthase	F	GO:0005488	binding
MDP0000895344	lipoic acid synthase	P	GO:0009058	biosynthetic process
MDP0000895344	lipoic acid synthase	P	GO:0009987	cellular process
MDP0000895344	lipoic acid synthase	P	GO:0009791	post-embryonic development
MDP0000895344	lipoic acid synthase	P	GO:0009628	response to abiotic stimulus
MDP0000895344	lipoic acid synthase	C	GO:0005615	extracellular space
MDP0000895344	lipoic acid synthase	P	GO:0008152	metabolic process
MDP0000895344	lipoic acid synthase	P	GO:0009056	catabolic process
MDP0000895344	lipoic acid synthase	N	GO:0006519
MDP0000895344	lipoic acid synthase	C	GO:0005739	mitochondrion
MDP0000895344	lipoic acid synthase	F	GO:0016740	transferase activity
MDP0000895344	lipoic acid synthase	C	GO:0016020	membrane
MDP0000895344	lipoic acid synthase	C	GO:0005634	nucleus
MDP0000895344	lipoic acid synthase	P	GO:0006629	lipid metabolic process
MDP0000643216	protein	C	GO:0005739	mitochondrion
MDP0000643216	protein	C	GO:0009536	plastid
MDP0000232265	transcription factor e2f	F	GO:0003700	sequence-specific DNA binding transcription factor activity
MDP0000232265	transcription factor e2f	F	GO:0003677	DNA binding
MDP0000232265	transcription factor e2f	C	GO:0005654	nucleoplasm
MDP0000232265	transcription factor e2f	N	GO:0006350
MDP0000256567	anthranilate phosphoribosyltransferase	P	GO:0009719	response to endogenous stimulus
MDP0000256567	anthranilate phosphoribosyltransferase	P	GO:0006950	response to stress
MDP0000256567	anthranilate phosphoribosyltransferase	P	GO:0009628	response to abiotic stimulus
MDP0000256567	anthranilate phosphoribosyltransferase	F	GO:0003677	DNA binding
MDP0000256567	anthranilate phosphoribosyltransferase	P	GO:0008150	biological_process
MDP0000256567	anthranilate phosphoribosyltransferase	C	GO:0009536	plastid
MDP0000256567	anthranilate phosphoribosyltransferase	P	GO:0009058	biosynthetic process
MDP0000256567	anthranilate phosphoribosyltransferase	N	GO:0006519
MDP0000256567	anthranilate phosphoribosyltransferase	F	GO:0016740	transferase activity
MDP0000256567	anthranilate phosphoribosyltransferase	C	GO:0005634	nucleus
MDP0000256567	anthranilate phosphoribosyltransferase	C	GO:0005622	intracellular
MDP0000828610	serine esterase family protein	C	GO:0005739	mitochondrion
MDP0000307091	homogentisate solanesyltransferase	P	GO:0007275	multicellular organismal development
MDP0000307091	homogentisate solanesyltransferase	P	GO:0006810	transport
MDP0000307091	homogentisate solanesyltransferase	P	GO:0040029	regulation of gene expression, epigenetic
MDP0000307091	homogentisate solanesyltransferase	P	GO:0009987	cellular process
MDP0000307091	homogentisate solanesyltransferase	F	GO:0016740	transferase activity
MDP0000307091	homogentisate solanesyltransferase	C	GO:0009536	plastid
MDP0000307091	homogentisate solanesyltransferase	P	GO:0009058	biosynthetic process
MDP0000307091	homogentisate solanesyltransferase	P	GO:0006629	lipid metabolic process
MDP0000307091	homogentisate solanesyltransferase	P	GO:0019748	secondary metabolic process
MDP0000307091	homogentisate solanesyltransferase	P	GO:0009653	anatomical structure morphogenesis
MDP0000307091	homogentisate solanesyltransferase	P	GO:0009908	flower development
MDP0000307091	homogentisate solanesyltransferase	C	GO:0016020	membrane
MDP0000307091	homogentisate solanesyltransferase	F	GO:0005215	transporter activity
MDP0000307091	homogentisate solanesyltransferase	C	GO:0005635	nuclear envelope
MDP0000120881	nac domain ipr003441	F	GO:0003677	DNA binding
MDP0000652341	fructose-bisphosphate class i	P	GO:0006950	response to stress
MDP0000652341	fructose-bisphosphate class i	C	GO:0005739	mitochondrion
MDP0000652341	fructose-bisphosphate class i	P	GO:0006139	nucleobase-containing compound metabolic process
MDP0000652341	fructose-bisphosphate class i	P	GO:0005975	carbohydrate metabolic process
MDP0000652341	fructose-bisphosphate class i	P	GO:0009056	catabolic process
MDP0000652341	fructose-bisphosphate class i	P	GO:0019748	secondary metabolic process
MDP0000652341	fructose-bisphosphate class i	P	GO:0006091	generation of precursor metabolites and energy
MDP0000652341	fructose-bisphosphate class i	C	GO:0009536	plastid
MDP0000652341	fructose-bisphosphate class i	F	GO:0003824	catalytic activity
MDP0000652341	fructose-bisphosphate class i	P	GO:0008150	biological_process
MDP0000652341	fructose-bisphosphate class i	P	GO:0009987	cellular process
MDP0000652341	fructose-bisphosphate class i	P	GO:0009058	biosynthetic process
MDP0000652341	fructose-bisphosphate class i	P	GO:0008152	metabolic process
MDP0000143004	ribose-phosphate pyrophosphokinase mitochondrial-like	P	GO:0006139	nucleobase-containing compound metabolic process
MDP0000143004	ribose-phosphate pyrophosphokinase mitochondrial-like	P	GO:0009058	biosynthetic process
MDP0000143004	ribose-phosphate pyrophosphokinase mitochondrial-like	F	GO:0016301	kinase activity
MDP0000143004	ribose-phosphate pyrophosphokinase mitochondrial-like	P	GO:0008152	metabolic process
MDP0000143004	ribose-phosphate pyrophosphokinase mitochondrial-like	P	GO:0009987	cellular process
MDP0000143004	ribose-phosphate pyrophosphokinase mitochondrial-like	F	GO:0016740	transferase activity
MDP0000143004	ribose-phosphate pyrophosphokinase mitochondrial-like	F	GO:0000166	nucleotide binding
MDP0000143004	ribose-phosphate pyrophosphokinase mitochondrial-like	F	GO:0005488	binding
MDP0000143004	ribose-phosphate pyrophosphokinase mitochondrial-like	C	GO:0009536	plastid
MDP0000143004	ribose-phosphate pyrophosphokinase mitochondrial-like	C	GO:0005739	mitochondrion
MDP0000143004	ribose-phosphate pyrophosphokinase mitochondrial-like	P	GO:0005975	carbohydrate metabolic process
MDP0000143004	ribose-phosphate pyrophosphokinase mitochondrial-like	P	GO:0009056	catabolic process
MDP0000143004	ribose-phosphate pyrophosphokinase mitochondrial-like	P	GO:0019748	secondary metabolic process
MDP0000281005	pyruvate orthophosphate dikinase regulatory protein	P	GO:0006412	translation
MDP0000281005	pyruvate orthophosphate dikinase regulatory protein	C	GO:0005618	cell wall
MDP0000281005	pyruvate orthophosphate dikinase regulatory protein	F	GO:0016301	kinase activity
MDP0000281005	pyruvate orthophosphate dikinase regulatory protein	C	GO:0005730	nucleolus
MDP0000281005	pyruvate orthophosphate dikinase regulatory protein	F	GO:0005198	structural molecule activity
MDP0000281005	pyruvate orthophosphate dikinase regulatory protein	C	GO:0016020	membrane
MDP0000281005	pyruvate orthophosphate dikinase regulatory protein	C	GO:0005773	vacuole
MDP0000281005	pyruvate orthophosphate dikinase regulatory protein	F	GO:0000166	nucleotide binding
MDP0000281005	pyruvate orthophosphate dikinase regulatory protein	C	GO:0009536	plastid
MDP0000281005	pyruvate orthophosphate dikinase regulatory protein	F	GO:0016787	hydrolase activity
MDP0000281005	pyruvate orthophosphate dikinase regulatory protein	C	GO:0005840	ribosome
MDP0000281005	pyruvate orthophosphate dikinase regulatory protein	C	GO:0005829	cytosol
MDP0000281005	pyruvate orthophosphate dikinase regulatory protein	C	GO:0005886	plasma membrane
MDP0000281005	pyruvate orthophosphate dikinase regulatory protein	P	GO:0000003	reproduction
MDP0000281005	pyruvate orthophosphate dikinase regulatory protein	P	GO:0009791	post-embryonic development
MDP0000281005	pyruvate orthophosphate dikinase regulatory protein	P	GO:0009790	embryo development
MDP0000281005	pyruvate orthophosphate dikinase regulatory protein	P	GO:0009987	cellular process
MDP0000281005	pyruvate orthophosphate dikinase regulatory protein	P	GO:0006464	cellular protein modification process
MDP0000252036	pyruvate dehydrogenase e1 beta subunit	P	GO:0009856	pollination
MDP0000252036	pyruvate dehydrogenase e1 beta subunit	P	GO:0007275	multicellular organismal development
MDP0000252036	pyruvate dehydrogenase e1 beta subunit	F	GO:0003824	catalytic activity
MDP0000252036	pyruvate dehydrogenase e1 beta subunit	P	GO:0009058	biosynthetic process
MDP0000252036	pyruvate dehydrogenase e1 beta subunit	P	GO:0009987	cellular process
MDP0000252036	pyruvate dehydrogenase e1 beta subunit	P	GO:0006629	lipid metabolic process
MDP0000252036	pyruvate dehydrogenase e1 beta subunit	F	GO:0005488	binding
MDP0000252036	pyruvate dehydrogenase e1 beta subunit	F	GO:0016740	transferase activity
MDP0000252036	pyruvate dehydrogenase e1 beta subunit	C	GO:0009536	plastid
MDP0000252036	pyruvate dehydrogenase e1 beta subunit	P	GO:0005975	carbohydrate metabolic process
MDP0000252036	pyruvate dehydrogenase e1 beta subunit	P	GO:0006091	generation of precursor metabolites and energy
MDP0000252036	pyruvate dehydrogenase e1 beta subunit	P	GO:0009056	catabolic process
MDP0000252036	pyruvate dehydrogenase e1 beta subunit	N	GO:0006519
MDP0000252036	pyruvate dehydrogenase e1 beta subunit	P	GO:0006139	nucleobase-containing compound metabolic process
MDP0000252036	pyruvate dehydrogenase e1 beta subunit	P	GO:0019748	secondary metabolic process
MDP0000252036	pyruvate dehydrogenase e1 beta subunit	P	GO:0008152	metabolic process
MDP0000262555	f-box protein	F	GO:0016787	hydrolase activity
MDP0000262555	f-box protein	F	GO:0000166	nucleotide binding
MDP0000262555	f-box protein	C	GO:0009536	plastid
MDP0000159872	nad-malate dehydrogenase	P	GO:0005975	carbohydrate metabolic process
MDP0000159872	nad-malate dehydrogenase	P	GO:0009987	cellular process
MDP0000159872	nad-malate dehydrogenase	F	GO:0003824	catalytic activity
MDP0000159872	nad-malate dehydrogenase	P	GO:0008152	metabolic process
MDP0000159872	nad-malate dehydrogenase	C	GO:0009536	plastid
MDP0000159872	nad-malate dehydrogenase	F	GO:0000166	nucleotide binding
MDP0000159872	nad-malate dehydrogenase	P	GO:0006091	generation of precursor metabolites and energy
MDP0000159872	nad-malate dehydrogenase	P	GO:0009056	catabolic process
MDP0000426029	nad-malate dehydrogenase	P	GO:0005975	carbohydrate metabolic process
MDP0000426029	nad-malate dehydrogenase	P	GO:0009987	cellular process
MDP0000426029	nad-malate dehydrogenase	F	GO:0003824	catalytic activity
MDP0000426029	nad-malate dehydrogenase	P	GO:0008152	metabolic process
MDP0000426029	nad-malate dehydrogenase	C	GO:0009536	plastid
MDP0000426029	nad-malate dehydrogenase	C	GO:0005739	mitochondrion
MDP0000426029	nad-malate dehydrogenase	F	GO:0000166	nucleotide binding
MDP0000426029	nad-malate dehydrogenase	P	GO:0006091	generation of precursor metabolites and energy
MDP0000426029	nad-malate dehydrogenase	P	GO:0009056	catabolic process
MDP0000899408	PREDICTED: uncharacterized protein LOC100266767 [Vitis vinifera]	C	GO:0009536	plastid
MDP0000121129	carbamoyl-phosphate synthase small chain	P	GO:0009991	response to extracellular stimulus
MDP0000121129	carbamoyl-phosphate synthase small chain	P	GO:0007154	cell communication
MDP0000121129	carbamoyl-phosphate synthase small chain	P	GO:0006950	response to stress
MDP0000121129	carbamoyl-phosphate synthase small chain	C	GO:0009536	plastid
MDP0000121129	carbamoyl-phosphate synthase small chain	F	GO:0003824	catalytic activity
MDP0000121129	carbamoyl-phosphate synthase small chain	P	GO:0009056	catabolic process
MDP0000121129	carbamoyl-phosphate synthase small chain	N	GO:0006519
MDP0000121129	carbamoyl-phosphate synthase small chain	P	GO:0009058	biosynthetic process
MDP0000121129	carbamoyl-phosphate synthase small chain	P	GO:0009987	cellular process
MDP0000121129	carbamoyl-phosphate synthase small chain	C	GO:0005737	cytoplasm
MDP0000121129	carbamoyl-phosphate synthase small chain	P	GO:0006139	nucleobase-containing compound metabolic process
MDP0000298473	inorganic pyrophosphatase	P	GO:0006950	response to stress
MDP0000298473	inorganic pyrophosphatase	P	GO:0009607	response to biotic stimulus
MDP0000298473	inorganic pyrophosphatase	C	GO:0009536	plastid
MDP0000298473	inorganic pyrophosphatase	P	GO:0008150	biological_process
MDP0000298473	inorganic pyrophosphatase	F	GO:0005488	binding
MDP0000298473	inorganic pyrophosphatase	F	GO:0016787	hydrolase activity
MDP0000298473	inorganic pyrophosphatase	C	GO:0009579	thylakoid
MDP0000298473	inorganic pyrophosphatase	C	GO:0016020	membrane
MDP0000298473	inorganic pyrophosphatase	P	GO:0009628	response to abiotic stimulus
MDP0000298473	inorganic pyrophosphatase	P	GO:0006091	generation of precursor metabolites and energy
MDP0000088105	root cap 1	P	GO:0005975	carbohydrate metabolic process
MDP0000088105	root cap 1	P	GO:0009987	cellular process
MDP0000088105	root cap 1	P	GO:0009056	catabolic process
MDP0000088105	root cap 1	C	GO:0016020	membrane
MDP0000088105	root cap 1	C	GO:0009536	plastid
MDP0000088105	root cap 1	F	GO:0005215	transporter activity
MDP0000088105	root cap 1	P	GO:0009628	response to abiotic stimulus
MDP0000088105	root cap 1	P	GO:0006810	transport
MDP0000088105	root cap 1	P	GO:0007275	multicellular organismal development
MDP0000088105	root cap 1	P	GO:0007154	cell communication
MDP0000088105	root cap 1	P	GO:0009607	response to biotic stimulus
MDP0000245208	uncharacterized sodium-dependent transporter yocs-like	F	GO:0005215	transporter activity
MDP0000245208	uncharacterized sodium-dependent transporter yocs-like	C	GO:0009536	plastid
MDP0000245208	uncharacterized sodium-dependent transporter yocs-like	C	GO:0016020	membrane
MDP0000245208	uncharacterized sodium-dependent transporter yocs-like	P	GO:0006810	transport
MDP0000192364	pyruvate dehydrogenase e1 component subunit alpha-like	C	GO:0009536	plastid
MDP0000192364	pyruvate dehydrogenase e1 component subunit alpha-like	F	GO:0003824	catalytic activity
MDP0000192364	pyruvate dehydrogenase e1 component subunit alpha-like	P	GO:0005975	carbohydrate metabolic process
MDP0000192364	pyruvate dehydrogenase e1 component subunit alpha-like	P	GO:0006091	generation of precursor metabolites and energy
MDP0000192364	pyruvate dehydrogenase e1 component subunit alpha-like	P	GO:0009056	catabolic process
MDP0000192364	pyruvate dehydrogenase e1 component subunit alpha-like	C	GO:0005829	cytosol
MDP0000192364	pyruvate dehydrogenase e1 component subunit alpha-like	P	GO:0008152	metabolic process
MDP0000192364	pyruvate dehydrogenase e1 component subunit alpha-like	P	GO:0009058	biosynthetic process
MDP0000192364	pyruvate dehydrogenase e1 component subunit alpha-like	P	GO:0009987	cellular process
MDP0000192364	pyruvate dehydrogenase e1 component subunit alpha-like	N	GO:0006519
MDP0000192364	pyruvate dehydrogenase e1 component subunit alpha-like	C	GO:0005737	cytoplasm
MDP0000123571	gtp binding protein	P	GO:0009628	response to abiotic stimulus
MDP0000123571	gtp binding protein	P	GO:0009606	tropism
MDP0000123571	gtp binding protein	P	GO:0007165	signal transduction
MDP0000123571	gtp binding protein	P	GO:0000003	reproduction
MDP0000123571	gtp binding protein	P	GO:0009653	anatomical structure morphogenesis
MDP0000123571	gtp binding protein	P	GO:0009791	post-embryonic development
MDP0000123571	gtp binding protein	P	GO:0006810	transport
MDP0000123571	gtp binding protein	P	GO:0009987	cellular process
MDP0000123571	gtp binding protein	P	GO:0006950	response to stress
MDP0000123571	gtp binding protein	F	GO:0003677	DNA binding
MDP0000123571	gtp binding protein	C	GO:0016020	membrane
MDP0000123571	gtp binding protein	C	GO:0005773	vacuole
MDP0000123571	gtp binding protein	P	GO:0009719	response to endogenous stimulus
MDP0000123571	gtp binding protein	C	GO:0005768	endosome
MDP0000123571	gtp binding protein	F	GO:0005515	protein binding
MDP0000123571	gtp binding protein	F	GO:0003700	sequence-specific DNA binding transcription factor activity
MDP0000123571	gtp binding protein	F	GO:0000166	nucleotide binding
MDP0000123571	gtp binding protein	C	GO:0005886	plasma membrane
MDP0000123571	gtp binding protein	F	GO:0016787	hydrolase activity
MDP0000123571	gtp binding protein	P	GO:0006139	nucleobase-containing compound metabolic process
MDP0000123571	gtp binding protein	P	GO:0009056	catabolic process
MDP0000123571	gtp binding protein	C	GO:0005654	nucleoplasm
MDP0000123571	gtp binding protein	N	GO:0006350
MDP0000120572	sorting nexin 1	P	GO:0009628	response to abiotic stimulus
MDP0000120572	sorting nexin 1	P	GO:0009606	tropism
MDP0000120572	sorting nexin 1	P	GO:0007275	multicellular organismal development
MDP0000120572	sorting nexin 1	C	GO:0016020	membrane
MDP0000120572	sorting nexin 1	C	GO:0005768	endosome
MDP0000120572	sorting nexin 1	P	GO:0006810	transport
MDP0000120572	sorting nexin 1	P	GO:0009987	cellular process
MDP0000120572	sorting nexin 1	F	GO:0008289	lipid binding
MDP0000120572	sorting nexin 1	C	GO:0005623	cell
MDP0000120572	sorting nexin 1	P	GO:0008150	biological_process
MDP0000120572	sorting nexin 1	P	GO:0007154	cell communication
MDP0000120572	sorting nexin 1	F	GO:0005515	protein binding
MDP0000791232	acetyl- synthetase	F	GO:0000166	nucleotide binding
MDP0000791232	acetyl- synthetase	C	GO:0009536	plastid
MDP0000791232	acetyl- synthetase	F	GO:0003824	catalytic activity
MDP0000791232	acetyl- synthetase	P	GO:0008152	metabolic process
MDP0000791232	acetyl- synthetase	P	GO:0009987	cellular process
MDP0000791232	acetyl- synthetase	C	GO:0005829	cytosol
MDP0000791232	acetyl- synthetase	P	GO:0009058	biosynthetic process
MDP0000791232	acetyl- synthetase	P	GO:0005975	carbohydrate metabolic process
MDP0000791232	acetyl- synthetase	P	GO:0006091	generation of precursor metabolites and energy
MDP0000791232	acetyl- synthetase	P	GO:0009056	catabolic process
MDP0000259922	anion-transporting atpase family protein	C	GO:0005739	mitochondrion
MDP0000259922	anion-transporting atpase family protein	P	GO:0019725	cellular homeostasis
MDP0000259922	anion-transporting atpase family protein	F	GO:0000166	nucleotide binding
MDP0000259922	anion-transporting atpase family protein	C	GO:0009536	plastid
MDP0000259922	anion-transporting atpase family protein	F	GO:0016787	hydrolase activity
MDP0000259922	anion-transporting atpase family protein	F	GO:0005215	transporter activity
MDP0000259922	anion-transporting atpase family protein	C	GO:0016020	membrane
MDP0000259922	anion-transporting atpase family protein	P	GO:0006810	transport
MDP0000148102	stearoyl-acyl-carrier protein desaturase	P	GO:0009058	biosynthetic process
MDP0000148102	stearoyl-acyl-carrier protein desaturase	P	GO:0009987	cellular process
MDP0000148102	stearoyl-acyl-carrier protein desaturase	P	GO:0006629	lipid metabolic process
MDP0000148102	stearoyl-acyl-carrier protein desaturase	F	GO:0005488	binding
MDP0000148102	stearoyl-acyl-carrier protein desaturase	F	GO:0003824	catalytic activity
MDP0000148102	stearoyl-acyl-carrier protein desaturase	C	GO:0009536	plastid
MDP0000148102	stearoyl-acyl-carrier protein desaturase	P	GO:0008152	metabolic process
MDP0000189018	u-box domain-containing protein 4-like	C	GO:0009536	plastid
MDP0000189018	u-box domain-containing protein 4-like	F	GO:0003824	catalytic activity
MDP0000189018	u-box domain-containing protein 4-like	F	GO:0005515	protein binding
MDP0000806502	4-hydroxyphenylpyruvate dioxygenase	C	GO:0005829	cytosol
MDP0000806502	4-hydroxyphenylpyruvate dioxygenase	P	GO:0008152	metabolic process
MDP0000806502	4-hydroxyphenylpyruvate dioxygenase	F	GO:0003824	catalytic activity
MDP0000806502	4-hydroxyphenylpyruvate dioxygenase	C	GO:0005739	mitochondrion
MDP0000806502	4-hydroxyphenylpyruvate dioxygenase	F	GO:0005488	binding
MDP0000806502	4-hydroxyphenylpyruvate dioxygenase	P	GO:0009058	biosynthetic process
MDP0000806502	4-hydroxyphenylpyruvate dioxygenase	P	GO:0009987	cellular process
MDP0000806502	4-hydroxyphenylpyruvate dioxygenase	P	GO:0009056	catabolic process
MDP0000806502	4-hydroxyphenylpyruvate dioxygenase	N	GO:0006519
MDP0000806502	4-hydroxyphenylpyruvate dioxygenase	P	GO:0006629	lipid metabolic process
MDP0000806502	4-hydroxyphenylpyruvate dioxygenase	P	GO:0019748	secondary metabolic process
MDP0000806502	4-hydroxyphenylpyruvate dioxygenase	F	GO:0005515	protein binding
MDP0000806502	4-hydroxyphenylpyruvate dioxygenase	C	GO:0009536	plastid
MDP0000237124	phytoene synthase	P	GO:0009058	biosynthetic process
MDP0000237124	phytoene synthase	P	GO:0009987	cellular process
MDP0000237124	phytoene synthase	P	GO:0006629	lipid metabolic process
MDP0000237124	phytoene synthase	P	GO:0019748	secondary metabolic process
MDP0000237124	phytoene synthase	F	GO:0016740	transferase activity
MDP0000237124	phytoene synthase	C	GO:0009536	plastid
MDP0000264412	geranylgeranyl pyrophosphate synthase-related protein	P	GO:0009987	cellular process
MDP0000264412	geranylgeranyl pyrophosphate synthase-related protein	P	GO:0006629	lipid metabolic process
MDP0000264412	geranylgeranyl pyrophosphate synthase-related protein	P	GO:0019748	secondary metabolic process
MDP0000264412	geranylgeranyl pyrophosphate synthase-related protein	F	GO:0016740	transferase activity
MDP0000264412	geranylgeranyl pyrophosphate synthase-related protein	C	GO:0009536	plastid
MDP0000264412	geranylgeranyl pyrophosphate synthase-related protein	P	GO:0008152	metabolic process
MDP0000264412	geranylgeranyl pyrophosphate synthase-related protein	F	GO:0003824	catalytic activity
MDP0000264412	geranylgeranyl pyrophosphate synthase-related protein	P	GO:0009058	biosynthetic process
MDP0000524438	eukaryotic initiation factor iso-4f subunit p82-34-like	C	GO:0005737	cytoplasm
MDP0000524438	eukaryotic initiation factor iso-4f subunit p82-34-like	P	GO:0000003	reproduction
MDP0000524438	eukaryotic initiation factor iso-4f subunit p82-34-like	F	GO:0008135	translation factor activity, nucleic acid binding
MDP0000524438	eukaryotic initiation factor iso-4f subunit p82-34-like	P	GO:0006139	nucleobase-containing compound metabolic process
MDP0000524438	eukaryotic initiation factor iso-4f subunit p82-34-like	P	GO:0009607	response to biotic stimulus
MDP0000524438	eukaryotic initiation factor iso-4f subunit p82-34-like	F	GO:0005515	protein binding
MDP0000524438	eukaryotic initiation factor iso-4f subunit p82-34-like	C	GO:0005840	ribosome
MDP0000524438	eukaryotic initiation factor iso-4f subunit p82-34-like	P	GO:0006412	translation
MDP0000139910	glucose-6-phosphate phosphate translocator chloroplastic-like	P	GO:0000003	reproduction
MDP0000139910	glucose-6-phosphate phosphate translocator chloroplastic-like	P	GO:0008150	biological_process
MDP0000139910	glucose-6-phosphate phosphate translocator chloroplastic-like	F	GO:0005215	transporter activity
MDP0000139910	glucose-6-phosphate phosphate translocator chloroplastic-like	P	GO:0006810	transport
MDP0000139910	glucose-6-phosphate phosphate translocator chloroplastic-like	C	GO:0016020	membrane
MDP0000139910	glucose-6-phosphate phosphate translocator chloroplastic-like	P	GO:0015979	photosynthesis
MDP0000139910	glucose-6-phosphate phosphate translocator chloroplastic-like	C	GO:0005773	vacuole
MDP0000139910	glucose-6-phosphate phosphate translocator chloroplastic-like	P	GO:0009628	response to abiotic stimulus
MDP0000139910	glucose-6-phosphate phosphate translocator chloroplastic-like	P	GO:0009607	response to biotic stimulus
MDP0000139910	glucose-6-phosphate phosphate translocator chloroplastic-like	P	GO:0009790	embryo development
MDP0000193524	magnesium transporter mrs2- chloroplastic-like	P	GO:0006810	transport
MDP0000193524	magnesium transporter mrs2- chloroplastic-like	C	GO:0009536	plastid
MDP0000193524	magnesium transporter mrs2- chloroplastic-like	F	GO:0005215	transporter activity
MDP0000193524	magnesium transporter mrs2- chloroplastic-like	C	GO:0016020	membrane
MDP0000692967	f-box lrr-repeat	C	GO:0016020	membrane
MDP0000692967	f-box lrr-repeat	C	GO:0005737	cytoplasm
MDP0000692967	f-box lrr-repeat	C	GO:0005622	intracellular
MDP0000692967	f-box lrr-repeat	F	GO:0005515	protein binding
MDP0000305417	copalyl diphosphate synthase	F	GO:0003824	catalytic activity
MDP0000305417	copalyl diphosphate synthase	F	GO:0005488	binding
MDP0000305417	copalyl diphosphate synthase	P	GO:0009058	biosynthetic process
MDP0000305417	copalyl diphosphate synthase	P	GO:0009987	cellular process
MDP0000305417	copalyl diphosphate synthase	P	GO:0006629	lipid metabolic process
MDP0000305417	copalyl diphosphate synthase	P	GO:0019748	secondary metabolic process
MDP0000253162	protein	C	GO:0009536	plastid
MDP0000190266	---NA---	C	GO:0005622	intracellular
MDP0000190266	---NA---	F	GO:0005488	binding
MDP0000285617	xaa-pro dipeptidase	P	GO:0009987	cellular process
MDP0000285617	xaa-pro dipeptidase	F	GO:0016787	hydrolase activity
MDP0000285617	xaa-pro dipeptidase	F	GO:0005488	binding
MDP0000285617	xaa-pro dipeptidase	C	GO:0009536	plastid
MDP0000172287	dimethyladenosine transferase	P	GO:0006139	nucleobase-containing compound metabolic process
MDP0000172287	dimethyladenosine transferase	P	GO:0006950	response to stress
MDP0000172287	dimethyladenosine transferase	P	GO:0009628	response to abiotic stimulus
MDP0000172287	dimethyladenosine transferase	F	GO:0016740	transferase activity
MDP0000172287	dimethyladenosine transferase	C	GO:0009536	plastid
MDP0000941044	serine threonine protein phosphatase 2a 57 kda regulatory subunit b iota isoform	C	GO:0005622	intracellular
MDP0000941044	serine threonine protein phosphatase 2a 57 kda regulatory subunit b iota isoform	P	GO:0007165	signal transduction
MDP0000941044	serine threonine protein phosphatase 2a 57 kda regulatory subunit b iota isoform	F	GO:0005488	binding
MDP0000941044	serine threonine protein phosphatase 2a 57 kda regulatory subunit b iota isoform	F	GO:0030234	enzyme regulator activity
MDP0000305976	transcription factor bhlh10	F	GO:0003700	sequence-specific DNA binding transcription factor activity
MDP0000305976	transcription factor bhlh10	F	GO:0030528	transcription regulator activity
MDP0000305976	transcription factor bhlh10	F	GO:0003677	DNA binding
MDP0000305976	transcription factor bhlh10	N	GO:0006350
MDP0000305976	transcription factor bhlh10	C	GO:0005654	nucleoplasm
MDP0000939377	rna polymerase sigma subunit 1	F	GO:0016740	transferase activity
MDP0000939377	rna polymerase sigma subunit 1	P	GO:0009628	response to abiotic stimulus
MDP0000939377	rna polymerase sigma subunit 1	N	GO:0006350
MDP0000939377	rna polymerase sigma subunit 1	P	GO:0016043	cellular component organization
MDP0000939377	rna polymerase sigma subunit 1	F	GO:0003677	DNA binding
MDP0000939377	rna polymerase sigma subunit 1	F	GO:0005515	protein binding
MDP0000939377	rna polymerase sigma subunit 1	F	GO:0003700	sequence-specific DNA binding transcription factor activity
MDP0000939377	rna polymerase sigma subunit 1	F	GO:0030528	transcription regulator activity
MDP0000939377	rna polymerase sigma subunit 1	C	GO:0009536	plastid
MDP0000939377	rna polymerase sigma subunit 1	C	GO:0005730	nucleolus
MDP0000939377	rna polymerase sigma subunit 1	P	GO:0006139	nucleobase-containing compound metabolic process
MDP0000939377	rna polymerase sigma subunit 1	C	GO:0005654	nucleoplasm
MDP0000276013	dnaj heat shock n-terminal domain-containing protein	C	GO:0009536	plastid
MDP0000276013	dnaj heat shock n-terminal domain-containing protein	F	GO:0005515	protein binding
MDP0000542871	aaa-type atpase-like protein	F	GO:0016787	hydrolase activity
MDP0000542871	aaa-type atpase-like protein	F	GO:0000166	nucleotide binding
MDP0000770775	threonine synthase	P	GO:0009058	biosynthetic process
MDP0000770775	threonine synthase	N	GO:0006519
MDP0000770775	threonine synthase	F	GO:0005488	binding
MDP0000770775	threonine synthase	F	GO:0003824	catalytic activity
MDP0000770775	threonine synthase	C	GO:0009536	plastid
MDP0000770775	threonine synthase	P	GO:0008152	metabolic process
MDP0000770775	threonine synthase	P	GO:0009987	cellular process
MDP0000212398	2-isopropylmalate synthase	C	GO:0009536	plastid
MDP0000212398	2-isopropylmalate synthase	F	GO:0016740	transferase activity
MDP0000212398	2-isopropylmalate synthase	P	GO:0009058	biosynthetic process
MDP0000212398	2-isopropylmalate synthase	N	GO:0006519
MDP0000212398	2-isopropylmalate synthase	P	GO:0008152	metabolic process
MDP0000212398	2-isopropylmalate synthase	P	GO:0009987	cellular process
MDP0000286595	trigger factor-like	P	GO:0019538	protein metabolic process
MDP0000286595	trigger factor-like	P	GO:0009987	cellular process
MDP0000286595	trigger factor-like	C	GO:0009536	plastid
MDP0000286595	trigger factor-like	P	GO:0006464	cellular protein modification process
MDP0000286595	trigger factor-like	F	GO:0003824	catalytic activity
MDP0000286595	trigger factor-like	P	GO:0006810	transport
MDP0000130642	ribonuclease iii family protein	F	GO:0003723	RNA binding
MDP0000130642	ribonuclease iii family protein	F	GO:0004518	nuclease activity
MDP0000130642	ribonuclease iii family protein	C	GO:0009536	plastid
MDP0000130642	ribonuclease iii family protein	P	GO:0006139	nucleobase-containing compound metabolic process
MDP0000130642	ribonuclease iii family protein	P	GO:0009056	catabolic process
MDP0000132668	6-phosphofructokinase 3-like	P	GO:0008152	metabolic process
MDP0000132668	6-phosphofructokinase 3-like	P	GO:0009987	cellular process
MDP0000132668	6-phosphofructokinase 3-like	F	GO:0005515	protein binding
MDP0000132668	6-phosphofructokinase 3-like	F	GO:0016301	kinase activity
MDP0000132668	6-phosphofructokinase 3-like	C	GO:0005829	cytosol
MDP0000132668	6-phosphofructokinase 3-like	F	GO:0000166	nucleotide binding
MDP0000132668	6-phosphofructokinase 3-like	P	GO:0006091	generation of precursor metabolites and energy
MDP0000132668	6-phosphofructokinase 3-like	P	GO:0005975	carbohydrate metabolic process
MDP0000132668	6-phosphofructokinase 3-like	P	GO:0009056	catabolic process
MDP0000132668	6-phosphofructokinase 3-like	P	GO:0009058	biosynthetic process
MDP0000132668	6-phosphofructokinase 3-like	P	GO:0006139	nucleobase-containing compound metabolic process
MDP0000132668	6-phosphofructokinase 3-like	P	GO:0019748	secondary metabolic process
MDP0000273795	violaxanthin de-epoxidase-related protein	C	GO:0009536	plastid
MDP0000148978	phytoene desaturase	P	GO:0009058	biosynthetic process
MDP0000148978	phytoene desaturase	P	GO:0009987	cellular process
MDP0000148978	phytoene desaturase	P	GO:0006629	lipid metabolic process
MDP0000148978	phytoene desaturase	P	GO:0019748	secondary metabolic process
MDP0000148978	phytoene desaturase	C	GO:0009536	plastid
MDP0000148978	phytoene desaturase	F	GO:0003824	catalytic activity
MDP0000148978	phytoene desaturase	P	GO:0008152	metabolic process
MDP0000514418	at4g04770 t4b21_16	C	GO:0016020	membrane
MDP0000514418	at4g04770 t4b21_16	C	GO:0005739	mitochondrion
MDP0000514418	at4g04770 t4b21_16	F	GO:0016740	transferase activity
MDP0000514418	at4g04770 t4b21_16	F	GO:0005515	protein binding
MDP0000514418	at4g04770 t4b21_16	P	GO:0019725	cellular homeostasis
MDP0000514418	at4g04770 t4b21_16	P	GO:0009628	response to abiotic stimulus
MDP0000514418	at4g04770 t4b21_16	N	GO:0006350
MDP0000514418	at4g04770 t4b21_16	P	GO:0016043	cellular component organization
MDP0000514418	at4g04770 t4b21_16	F	GO:0030528	transcription regulator activity
MDP0000514418	at4g04770 t4b21_16	C	GO:0009536	plastid
MDP0000514418	at4g04770 t4b21_16	P	GO:0009058	biosynthetic process
MDP0000514418	at4g04770 t4b21_16	P	GO:0009987	cellular process
MDP0000514418	at4g04770 t4b21_16	F	GO:0003677	DNA binding
MDP0000514418	at4g04770 t4b21_16	F	GO:0016787	hydrolase activity
MDP0000514418	at4g04770 t4b21_16	F	GO:0005215	transporter activity
MDP0000514418	at4g04770 t4b21_16	F	GO:0003700	sequence-specific DNA binding transcription factor activity
MDP0000514418	at4g04770 t4b21_16	F	GO:0000166	nucleotide binding
MDP0000514418	at4g04770 t4b21_16	C	GO:0005730	nucleolus
MDP0000514418	at4g04770 t4b21_16	P	GO:0006139	nucleobase-containing compound metabolic process
MDP0000514418	at4g04770 t4b21_16	P	GO:0006810	transport
MDP0000514418	at4g04770 t4b21_16	C	GO:0005654	nucleoplasm
MDP0000530903	dehydroascorbate reductase	C	GO:0009536	plastid
MDP0000530903	dehydroascorbate reductase	F	GO:0005515	protein binding
MDP0000530903	dehydroascorbate reductase	F	GO:0016740	transferase activity
MDP0000530903	dehydroascorbate reductase	P	GO:0006464	cellular protein modification process
MDP0000530903	dehydroascorbate reductase	F	GO:0003824	catalytic activity
MDP0000530903	dehydroascorbate reductase	P	GO:0008152	metabolic process
MDP0000530903	dehydroascorbate reductase	N	GO:0006519
MDP0000530903	dehydroascorbate reductase	P	GO:0009987	cellular process
MDP0000230768	2-oxoglutarate malate translocator	F	GO:0005215	transporter activity
MDP0000230768	2-oxoglutarate malate translocator	P	GO:0009607	response to biotic stimulus
MDP0000230768	2-oxoglutarate malate translocator	C	GO:0009536	plastid
MDP0000230768	2-oxoglutarate malate translocator	P	GO:0006810	transport
MDP0000230768	2-oxoglutarate malate translocator	P	GO:0009987	cellular process
MDP0000230768	2-oxoglutarate malate translocator	C	GO:0016020	membrane
MDP0000656178	dihydrolipoyl dehydrogenase	C	GO:0005730	nucleolus
MDP0000656178	dihydrolipoyl dehydrogenase	P	GO:0019725	cellular homeostasis
MDP0000656178	dihydrolipoyl dehydrogenase	C	GO:0009536	plastid
MDP0000656178	dihydrolipoyl dehydrogenase	P	GO:0009058	biosynthetic process
MDP0000656178	dihydrolipoyl dehydrogenase	P	GO:0009987	cellular process
MDP0000656178	dihydrolipoyl dehydrogenase	F	GO:0005515	protein binding
MDP0000656178	dihydrolipoyl dehydrogenase	F	GO:0000166	nucleotide binding
MDP0000656178	dihydrolipoyl dehydrogenase	F	GO:0003824	catalytic activity
MDP0000656178	dihydrolipoyl dehydrogenase	P	GO:0005975	carbohydrate metabolic process
MDP0000656178	dihydrolipoyl dehydrogenase	P	GO:0006091	generation of precursor metabolites and energy
MDP0000656178	dihydrolipoyl dehydrogenase	P	GO:0009056	catabolic process
MDP0000656178	dihydrolipoyl dehydrogenase	N	GO:0006519
MDP0000301199	gtp-binding protein	F	GO:0000166	nucleotide binding
MDP0000301199	gtp-binding protein	C	GO:0005886	plasma membrane
MDP0000301199	gtp-binding protein	P	GO:0007165	signal transduction
MDP0000301199	gtp-binding protein	F	GO:0016787	hydrolase activity
MDP0000301199	gtp-binding protein	P	GO:0006139	nucleobase-containing compound metabolic process
MDP0000301199	gtp-binding protein	P	GO:0009056	catabolic process
MDP0000301199	gtp-binding protein	P	GO:0006810	transport
MDP0000301199	gtp-binding protein	P	GO:0009987	cellular process
MDP0000301199	gtp-binding protein	C	GO:0005622	intracellular
MDP0000315206	lethal leaf spot 1-like protein	F	GO:0016787	hydrolase activity
MDP0000315206	lethal leaf spot 1-like protein	P	GO:0008152	metabolic process
MDP0000315206	lethal leaf spot 1-like protein	P	GO:0009058	biosynthetic process
MDP0000315206	lethal leaf spot 1-like protein	N	GO:0006519
MDP0000315206	lethal leaf spot 1-like protein	F	GO:0005488	binding
MDP0000315206	lethal leaf spot 1-like protein	P	GO:0008219	cell death
MDP0000315206	lethal leaf spot 1-like protein	C	GO:0005739	mitochondrion
MDP0000315206	lethal leaf spot 1-like protein	F	GO:0003824	catalytic activity
MDP0000315206	lethal leaf spot 1-like protein	P	GO:0000003	reproduction
MDP0000315206	lethal leaf spot 1-like protein	P	GO:0009908	flower development
MDP0000315206	lethal leaf spot 1-like protein	P	GO:0009987	cellular process
MDP0000315206	lethal leaf spot 1-like protein	P	GO:0009056	catabolic process
MDP0000315206	lethal leaf spot 1-like protein	C	GO:0016020	membrane
MDP0000315206	lethal leaf spot 1-like protein	C	GO:0009536	plastid
MDP0000315206	lethal leaf spot 1-like protein	P	GO:0008150	biological_process
MDP0000315206	lethal leaf spot 1-like protein	P	GO:0006950	response to stress
MDP0000315206	lethal leaf spot 1-like protein	P	GO:0009607	response to biotic stimulus
MDP0000315206	lethal leaf spot 1-like protein	P	GO:0005975	carbohydrate metabolic process
MDP0000315206	lethal leaf spot 1-like protein	P	GO:0015979	photosynthesis
MDP0000251174	signal recognition particle 54 kda chloroplastic-like	C	GO:0005737	cytoplasm
MDP0000251174	signal recognition particle 54 kda chloroplastic-like	F	GO:0016787	hydrolase activity
MDP0000251174	signal recognition particle 54 kda chloroplastic-like	F	GO:0003723	RNA binding
MDP0000251174	signal recognition particle 54 kda chloroplastic-like	F	GO:0005488	binding
MDP0000251174	signal recognition particle 54 kda chloroplastic-like	P	GO:0006810	transport
MDP0000251174	signal recognition particle 54 kda chloroplastic-like	P	GO:0009987	cellular process
MDP0000251174	signal recognition particle 54 kda chloroplastic-like	P	GO:0016043	cellular component organization
MDP0000251174	signal recognition particle 54 kda chloroplastic-like	F	GO:0005515	protein binding
MDP0000251174	signal recognition particle 54 kda chloroplastic-like	C	GO:0009536	plastid
MDP0000251174	signal recognition particle 54 kda chloroplastic-like	F	GO:0000166	nucleotide binding
MDP0000189249	peptidase family protein	C	GO:0005773	vacuole
MDP0000189249	peptidase family protein	P	GO:0019538	protein metabolic process
MDP0000189249	peptidase family protein	P	GO:0009056	catabolic process
MDP0000189249	peptidase family protein	C	GO:0009536	plastid
MDP0000189249	peptidase family protein	F	GO:0016787	hydrolase activity
MDP0000293604	probable glycosyltransferase at5g03795-like	F	GO:0016740	transferase activity
MDP0000293604	probable glycosyltransferase at5g03795-like	C	GO:0016020	membrane
MDP0000183891	preprotein translocase subunit chloroplastic-like	F	GO:0005515	protein binding
MDP0000183891	preprotein translocase subunit chloroplastic-like	F	GO:0005215	transporter activity
MDP0000183891	preprotein translocase subunit chloroplastic-like	P	GO:0016043	cellular component organization
MDP0000183891	preprotein translocase subunit chloroplastic-like	P	GO:0009987	cellular process
MDP0000183891	preprotein translocase subunit chloroplastic-like	P	GO:0006810	transport
MDP0000183891	preprotein translocase subunit chloroplastic-like	C	GO:0016020	membrane
MDP0000183891	preprotein translocase subunit chloroplastic-like	C	GO:0009536	plastid
MDP0000183891	preprotein translocase subunit chloroplastic-like	C	GO:0009579	thylakoid
MDP0000147745	dna binding	N	GO:0006350
MDP0000147745	dna binding	C	GO:0009536	plastid
MDP0000147745	dna binding	F	GO:0003700	sequence-specific DNA binding transcription factor activity
MDP0000147745	dna binding	F	GO:0003677	DNA binding
MDP0000147745	dna binding	F	GO:0005515	protein binding
MDP0000147745	dna binding	C	GO:0005654	nucleoplasm
MDP0000202256	integrin-linked protein kinase-like protein	P	GO:0006464	cellular protein modification process
MDP0000202256	integrin-linked protein kinase-like protein	F	GO:0016301	kinase activity
MDP0000202256	integrin-linked protein kinase-like protein	F	GO:0000166	nucleotide binding
MDP0000202256	integrin-linked protein kinase-like protein	P	GO:0007165	signal transduction
MDP0000202256	integrin-linked protein kinase-like protein	F	GO:0005515	protein binding
MDP0000202256	integrin-linked protein kinase-like protein	N	GO:0006519
MDP0000143005	anthranilate phosphoribosyltransferase	F	GO:0016740	transferase activity
MDP0000143005	anthranilate phosphoribosyltransferase	P	GO:0009058	biosynthetic process
MDP0000143005	anthranilate phosphoribosyltransferase	N	GO:0006519
MDP0000143005	anthranilate phosphoribosyltransferase	C	GO:0009536	plastid
MDP0000878522	kinesin light	C	GO:0009536	plastid
MDP0000878522	kinesin light	C	GO:0005886	plasma membrane
MDP0000878522	kinesin light	F	GO:0005515	protein binding
MDP0000188157	probable serine threonine-protein kinase at5g41260-like	C	GO:0005886	plasma membrane
MDP0000188157	probable serine threonine-protein kinase at5g41260-like	F	GO:0000166	nucleotide binding
MDP0000188157	probable serine threonine-protein kinase at5g41260-like	P	GO:0006464	cellular protein modification process
MDP0000188157	probable serine threonine-protein kinase at5g41260-like	F	GO:0016301	kinase activity
MDP0000181139	phosphoglucomutase	P	GO:0006950	response to stress
MDP0000181139	phosphoglucomutase	P	GO:0009628	response to abiotic stimulus
MDP0000181139	phosphoglucomutase	C	GO:0009536	plastid
MDP0000181139	phosphoglucomutase	P	GO:0009058	biosynthetic process
MDP0000181139	phosphoglucomutase	P	GO:0005975	carbohydrate metabolic process
MDP0000181139	phosphoglucomutase	P	GO:0009987	cellular process
MDP0000181139	phosphoglucomutase	F	GO:0005488	binding
MDP0000181139	phosphoglucomutase	P	GO:0008150	biological_process
MDP0000181139	phosphoglucomutase	F	GO:0003824	catalytic activity
MDP0000181139	phosphoglucomutase	P	GO:0009605	response to external stimulus
MDP0000181139	phosphoglucomutase	C	GO:0005576	extracellular region
MDP0000181139	phosphoglucomutase	P	GO:0006091	generation of precursor metabolites and energy
MDP0000181139	phosphoglucomutase	P	GO:0009056	catabolic process
MDP0000181139	phosphoglucomutase	P	GO:0006139	nucleobase-containing compound metabolic process
MDP0000181139	phosphoglucomutase	P	GO:0019748	secondary metabolic process
MDP0000593523	ferredoxin--nadp+ reductase-like protein	F	GO:0000166	nucleotide binding
MDP0000593523	ferredoxin--nadp+ reductase-like protein	F	GO:0005488	binding
MDP0000593523	ferredoxin--nadp+ reductase-like protein	P	GO:0006810	transport
MDP0000593523	ferredoxin--nadp+ reductase-like protein	C	GO:0016020	membrane
MDP0000593523	ferredoxin--nadp+ reductase-like protein	C	GO:0009579	thylakoid
MDP0000593523	ferredoxin--nadp+ reductase-like protein	F	GO:0003824	catalytic activity
MDP0000593523	ferredoxin--nadp+ reductase-like protein	C	GO:0009536	plastid
MDP0000593523	ferredoxin--nadp+ reductase-like protein	P	GO:0015979	photosynthesis
MDP0000593523	ferredoxin--nadp+ reductase-like protein	P	GO:0006091	generation of precursor metabolites and energy
MDP0000593523	ferredoxin--nadp+ reductase-like protein	F	GO:0005515	protein binding
MDP0000177378	at4g18560 f28j12_220	C	GO:0009536	plastid
MDP0000155744	extracellular calcium sensing receptor	P	GO:0009987	cellular process
MDP0000155744	extracellular calcium sensing receptor	C	GO:0016020	membrane
MDP0000155744	extracellular calcium sensing receptor	C	GO:0009536	plastid
MDP0000155744	extracellular calcium sensing receptor	C	GO:0009579	thylakoid
MDP0000155744	extracellular calcium sensing receptor	C	GO:0005739	mitochondrion
MDP0000308095	zeta-carotene desaturase	F	GO:0005488	binding
MDP0000308095	zeta-carotene desaturase	F	GO:0016787	hydrolase activity
MDP0000308095	zeta-carotene desaturase	C	GO:0009536	plastid
MDP0000308095	zeta-carotene desaturase	P	GO:0009058	biosynthetic process
MDP0000308095	zeta-carotene desaturase	P	GO:0009987	cellular process
MDP0000308095	zeta-carotene desaturase	P	GO:0006629	lipid metabolic process
MDP0000308095	zeta-carotene desaturase	P	GO:0019748	secondary metabolic process
MDP0000308095	zeta-carotene desaturase	F	GO:0003824	catalytic activity
MDP0000308095	zeta-carotene desaturase	P	GO:0008152	metabolic process
MDP0000236328	trna (guanine-n -)-methyltransferase-like	C	GO:0009536	plastid
MDP0000236328	trna (guanine-n -)-methyltransferase-like	F	GO:0016740	transferase activity
MDP0000700267	gtp cyclohydrolase ii	F	GO:0016787	hydrolase activity
MDP0000700267	gtp cyclohydrolase ii	F	GO:0005488	binding
MDP0000700267	gtp cyclohydrolase ii	P	GO:0009058	biosynthetic process
MDP0000700267	gtp cyclohydrolase ii	P	GO:0009987	cellular process
MDP0000700267	gtp cyclohydrolase ii	F	GO:0003824	catalytic activity
MDP0000700267	gtp cyclohydrolase ii	C	GO:0009536	plastid
MDP0000700267	gtp cyclohydrolase ii	F	GO:0003723	RNA binding
MDP0000700267	gtp cyclohydrolase ii	F	GO:0005198	structural molecule activity
MDP0000700267	gtp cyclohydrolase ii	C	GO:0005840	ribosome
MDP0000700267	gtp cyclohydrolase ii	P	GO:0006412	translation
MDP0000700267	gtp cyclohydrolase ii	F	GO:0000166	nucleotide binding
MDP0000202123	glutathione reductase	F	GO:0005488	binding
MDP0000202123	glutathione reductase	P	GO:0006091	generation of precursor metabolites and energy
MDP0000202123	glutathione reductase	C	GO:0005739	mitochondrion
MDP0000202123	glutathione reductase	P	GO:0019725	cellular homeostasis
MDP0000202123	glutathione reductase	N	GO:0006519
MDP0000202123	glutathione reductase	F	GO:0000166	nucleotide binding
MDP0000202123	glutathione reductase	F	GO:0003824	catalytic activity
MDP0000202123	glutathione reductase	C	GO:0009536	plastid
MDP0000202123	glutathione reductase	P	GO:0009058	biosynthetic process
MDP0000202123	glutathione reductase	P	GO:0005975	carbohydrate metabolic process
MDP0000202123	glutathione reductase	P	GO:0009987	cellular process
MDP0000293312	phosphatidylserine decarboxylase	C	GO:0016020	membrane
MDP0000293312	phosphatidylserine decarboxylase	C	GO:0005773	vacuole
MDP0000293312	phosphatidylserine decarboxylase	F	GO:0003824	catalytic activity
MDP0000293312	phosphatidylserine decarboxylase	P	GO:0009058	biosynthetic process
MDP0000293312	phosphatidylserine decarboxylase	P	GO:0009987	cellular process
MDP0000293312	phosphatidylserine decarboxylase	P	GO:0006629	lipid metabolic process
MDP0000293312	phosphatidylserine decarboxylase	C	GO:0005783	endoplasmic reticulum
MDP0000293312	phosphatidylserine decarboxylase	C	GO:0009536	plastid
MDP0000293312	phosphatidylserine decarboxylase	C	GO:0005739	mitochondrion
MDP0000293312	phosphatidylserine decarboxylase	F	GO:0005488	binding
MDP0000293312	phosphatidylserine decarboxylase	N	GO:0006519
MDP0000138182	d-xylose-proton symporter-like chloroplastic-like	C	GO:0009536	plastid
MDP0000138182	d-xylose-proton symporter-like chloroplastic-like	P	GO:0006810	transport
MDP0000138182	d-xylose-proton symporter-like chloroplastic-like	P	GO:0009987	cellular process
MDP0000138182	d-xylose-proton symporter-like chloroplastic-like	F	GO:0005215	transporter activity
MDP0000138182	d-xylose-proton symporter-like chloroplastic-like	C	GO:0016020	membrane
MDP0000138182	d-xylose-proton symporter-like chloroplastic-like	P	GO:0008152	metabolic process
MDP0000138182	d-xylose-proton symporter-like chloroplastic-like	F	GO:0003824	catalytic activity
MDP0000862532	phosphoribosylaminoimidazole carboxylase	F	GO:0003824	catalytic activity
MDP0000862532	phosphoribosylaminoimidazole carboxylase	F	GO:0000166	nucleotide binding
MDP0000862532	phosphoribosylaminoimidazole carboxylase	P	GO:0007275	multicellular organismal development
MDP0000862532	phosphoribosylaminoimidazole carboxylase	C	GO:0009536	plastid
MDP0000862532	phosphoribosylaminoimidazole carboxylase	P	GO:0006139	nucleobase-containing compound metabolic process
MDP0000862532	phosphoribosylaminoimidazole carboxylase	P	GO:0009058	biosynthetic process
MDP0000862532	phosphoribosylaminoimidazole carboxylase	F	GO:0005488	binding
MDP0000862532	phosphoribosylaminoimidazole carboxylase	C	GO:0005737	cytoplasm
MDP0000715451	acetohydroxyacid synthase	F	GO:0000166	nucleotide binding
MDP0000715451	acetohydroxyacid synthase	P	GO:0006950	response to stress
MDP0000715451	acetohydroxyacid synthase	F	GO:0005488	binding
MDP0000715451	acetohydroxyacid synthase	F	GO:0016740	transferase activity
MDP0000715451	acetohydroxyacid synthase	F	GO:0003824	catalytic activity
MDP0000715451	acetohydroxyacid synthase	C	GO:0009536	plastid
MDP0000715451	acetohydroxyacid synthase	C	GO:0005737	cytoplasm
MDP0000715451	acetohydroxyacid synthase	P	GO:0009058	biosynthetic process
MDP0000715451	acetohydroxyacid synthase	N	GO:0006519
MDP0000268228	elmo domain-containing protein a-like	C	GO:0005856	cytoskeleton
MDP0000268228	elmo domain-containing protein a-like	P	GO:0006810	transport
MDP0000268228	elmo domain-containing protein a-like	P	GO:0016043	cellular component organization
MDP0000268228	elmo domain-containing protein a-like	P	GO:0009987	cellular process
MDP0000312042	protease 4-like	F	GO:0016787	hydrolase activity
MDP0000312042	protease 4-like	P	GO:0019538	protein metabolic process
MDP0000312042	protease 4-like	P	GO:0009987	cellular process
MDP0000312042	protease 4-like	P	GO:0009628	response to abiotic stimulus
MDP0000312042	protease 4-like	C	GO:0016020	membrane
MDP0000312042	protease 4-like	C	GO:0009536	plastid
MDP0000312042	protease 4-like	C	GO:0009579	thylakoid
MDP0000312042	protease 4-like	C	GO:0005739	mitochondrion
MDP0000312042	protease 4-like	P	GO:0008152	metabolic process
MDP0000253705	carotene epsilon- chloroplastic-like	C	GO:0009536	plastid
MDP0000253705	carotene epsilon- chloroplastic-like	P	GO:0009058	biosynthetic process
MDP0000253705	carotene epsilon- chloroplastic-like	P	GO:0009987	cellular process
MDP0000253705	carotene epsilon- chloroplastic-like	P	GO:0006629	lipid metabolic process
MDP0000253705	carotene epsilon- chloroplastic-like	P	GO:0019748	secondary metabolic process
MDP0000253705	carotene epsilon- chloroplastic-like	F	GO:0003824	catalytic activity
MDP0000253705	carotene epsilon- chloroplastic-like	F	GO:0003674	molecular_function
MDP0000253705	carotene epsilon- chloroplastic-like	F	GO:0005488	binding
MDP0000253705	carotene epsilon- chloroplastic-like	F	GO:0019825	oxygen binding
MDP0000253705	carotene epsilon- chloroplastic-like	P	GO:0006091	generation of precursor metabolites and energy
MDP0000253705	carotene epsilon- chloroplastic-like	F	GO:0016740	transferase activity
MDP0000740788	suppressor-like protein	P	GO:0008152	metabolic process
MDP0000740788	suppressor-like protein	F	GO:0003824	catalytic activity
MDP0000740788	suppressor-like protein	C	GO:0005739	mitochondrion
MDP0000740788	suppressor-like protein	C	GO:0009536	plastid
MDP0000155096	f-box family protein	F	GO:0005515	protein binding
MDP0000295671	amp-binding protein	F	GO:0003824	catalytic activity
MDP0000295671	amp-binding protein	C	GO:0005777	peroxisome
MDP0000295671	amp-binding protein	F	GO:0005515	protein binding
MDP0000295671	amp-binding protein	P	GO:0009987	cellular process
MDP0000295671	amp-binding protein	P	GO:0006629	lipid metabolic process
MDP0000295671	amp-binding protein	P	GO:0008150	biological_process
MDP0000295671	amp-binding protein	P	GO:0006950	response to stress
MDP0000295671	amp-binding protein	P	GO:0009628	response to abiotic stimulus
MDP0000182419	uncharacterized aarf domain-containing protein kinase chloroplastic-like	C	GO:0009536	plastid
MDP0000182419	uncharacterized aarf domain-containing protein kinase chloroplastic-like	F	GO:0016301	kinase activity
MDP0000182419	uncharacterized aarf domain-containing protein kinase chloroplastic-like	P	GO:0006464	cellular protein modification process
MDP0000182419	uncharacterized aarf domain-containing protein kinase chloroplastic-like	F	GO:0000166	nucleotide binding
MDP0000182419	uncharacterized aarf domain-containing protein kinase chloroplastic-like	C	GO:0005739	mitochondrion
MDP0000147150	acetyl-coenzyme a carboxylase carboxyl transferase subunit alpha	C	GO:0005737	cytoplasm
MDP0000147150	acetyl-coenzyme a carboxylase carboxyl transferase subunit alpha	P	GO:0009058	biosynthetic process
MDP0000147150	acetyl-coenzyme a carboxylase carboxyl transferase subunit alpha	P	GO:0009987	cellular process
MDP0000147150	acetyl-coenzyme a carboxylase carboxyl transferase subunit alpha	P	GO:0006629	lipid metabolic process
MDP0000147150	acetyl-coenzyme a carboxylase carboxyl transferase subunit alpha	C	GO:0009536	plastid
MDP0000147150	acetyl-coenzyme a carboxylase carboxyl transferase subunit alpha	C	GO:0016020	membrane
MDP0000147150	acetyl-coenzyme a carboxylase carboxyl transferase subunit alpha	F	GO:0003824	catalytic activity
MDP0000147150	acetyl-coenzyme a carboxylase carboxyl transferase subunit alpha	P	GO:0008152	metabolic process
MDP0000929403	-like protein	P	GO:0006810	transport
MDP0000929403	-like protein	P	GO:0009987	cellular process
MDP0000929403	-like protein	P	GO:0009605	response to external stimulus
MDP0000929403	-like protein	P	GO:0006950	response to stress
MDP0000929403	-like protein	P	GO:0006139	nucleobase-containing compound metabolic process
MDP0000929403	-like protein	F	GO:0016740	transferase activity
MDP0000929403	-like protein	P	GO:0009719	response to endogenous stimulus
MDP0000929403	-like protein	F	GO:0016301	kinase activity
MDP0000929403	-like protein	C	GO:0009536	plastid
MDP0000929403	-like protein	F	GO:0005215	transporter activity
MDP0000929403	-like protein	C	GO:0005886	plasma membrane
MDP0000215990	protein executer chloroplastic-like	P	GO:0006950	response to stress
MDP0000215990	protein executer chloroplastic-like	C	GO:0016020	membrane
MDP0000215990	protein executer chloroplastic-like	C	GO:0009579	thylakoid
MDP0000215990	protein executer chloroplastic-like	C	GO:0009536	plastid
MDP0000121177	pyruvate kinase	P	GO:0006629	lipid metabolic process
MDP0000121177	pyruvate kinase	F	GO:0005488	binding
MDP0000121177	pyruvate kinase	F	GO:0000166	nucleotide binding
MDP0000121177	pyruvate kinase	F	GO:0016301	kinase activity
MDP0000121177	pyruvate kinase	P	GO:0005975	carbohydrate metabolic process
MDP0000121177	pyruvate kinase	P	GO:0006091	generation of precursor metabolites and energy
MDP0000121177	pyruvate kinase	P	GO:0009056	catabolic process
MDP0000121177	pyruvate kinase	P	GO:0008152	metabolic process
MDP0000121177	pyruvate kinase	P	GO:0009987	cellular process
MDP0000121177	pyruvate kinase	C	GO:0009536	plastid
MDP0000121177	pyruvate kinase	P	GO:0008150	biological_process
MDP0000121177	pyruvate kinase	P	GO:0009058	biosynthetic process
MDP0000121177	pyruvate kinase	P	GO:0006139	nucleobase-containing compound metabolic process
MDP0000182032	beta-ketoacyl-acp synthase ii	F	GO:0016740	transferase activity
MDP0000182032	beta-ketoacyl-acp synthase ii	P	GO:0009058	biosynthetic process
MDP0000182032	beta-ketoacyl-acp synthase ii	P	GO:0009987	cellular process
MDP0000182032	beta-ketoacyl-acp synthase ii	P	GO:0006629	lipid metabolic process
MDP0000182032	beta-ketoacyl-acp synthase ii	F	GO:0005515	protein binding
MDP0000182032	beta-ketoacyl-acp synthase ii	P	GO:0007165	signal transduction
MDP0000182032	beta-ketoacyl-acp synthase ii	C	GO:0005737	cytoplasm
MDP0000307358	abc transporter	C	GO:0009536	plastid
MDP0000307358	abc transporter	P	GO:0006810	transport
MDP0000307358	abc transporter	F	GO:0005215	transporter activity
MDP0000706778	osbp(oxysterol binding protein)-related protein 1c	F	GO:0008289	lipid binding
MDP0000706778	osbp(oxysterol binding protein)-related protein 1c	P	GO:0007165	signal transduction
MDP0000706778	osbp(oxysterol binding protein)-related protein 1c	P	GO:0009058	biosynthetic process
MDP0000706778	osbp(oxysterol binding protein)-related protein 1c	P	GO:0009987	cellular process
MDP0000706778	osbp(oxysterol binding protein)-related protein 1c	P	GO:0006629	lipid metabolic process
MDP0000706778	osbp(oxysterol binding protein)-related protein 1c	C	GO:0009536	plastid
MDP0000706778	osbp(oxysterol binding protein)-related protein 1c	F	GO:0005515	protein binding
MDP0000280452	respiratory burst oxidase homolog protein f-like	F	GO:0003824	catalytic activity
MDP0000280452	respiratory burst oxidase homolog protein f-like	P	GO:0008152	metabolic process
MDP0000280452	respiratory burst oxidase homolog protein f-like	F	GO:0005488	binding
MDP0000280452	respiratory burst oxidase homolog protein f-like	F	GO:0003674	molecular_function
MDP0000280452	respiratory burst oxidase homolog protein f-like	C	GO:0016020	membrane
MDP0000280452	respiratory burst oxidase homolog protein f-like	F	GO:0000166	nucleotide binding
MDP0000280452	respiratory burst oxidase homolog protein f-like	P	GO:0006950	response to stress
MDP0000143678	cell division cycle protein 48 homolog	P	GO:0007049	cell cycle
MDP0000143678	cell division cycle protein 48 homolog	F	GO:0016787	hydrolase activity
MDP0000143678	cell division cycle protein 48 homolog	F	GO:0000166	nucleotide binding
MDP0000143678	cell division cycle protein 48 homolog	C	GO:0005618	cell wall
MDP0000143678	cell division cycle protein 48 homolog	F	GO:0005515	protein binding
MDP0000143678	cell division cycle protein 48 homolog	C	GO:0005886	plasma membrane
MDP0000143678	cell division cycle protein 48 homolog	P	GO:0009987	cellular process
MDP0000300649	transcription-repair-coupling factor-like	F	GO:0003677	DNA binding
MDP0000300649	transcription-repair-coupling factor-like	P	GO:0006950	response to stress
MDP0000300649	transcription-repair-coupling factor-like	P	GO:0006259	DNA metabolic process
MDP0000300649	transcription-repair-coupling factor-like	N	GO:0006350
MDP0000300649	transcription-repair-coupling factor-like	F	GO:0016787	hydrolase activity
MDP0000300649	transcription-repair-coupling factor-like	F	GO:0003824	catalytic activity
MDP0000300649	transcription-repair-coupling factor-like	F	GO:0000166	nucleotide binding
MDP0000300649	transcription-repair-coupling factor-like	F	GO:0003700	sequence-specific DNA binding transcription factor activity
MDP0000300649	transcription-repair-coupling factor-like	C	GO:0009536	plastid
MDP0000300649	transcription-repair-coupling factor-like	C	GO:0005654	nucleoplasm
MDP0000192242	42 kda peptidyl-prolyl isomerase	P	GO:0019538	protein metabolic process
MDP0000192242	42 kda peptidyl-prolyl isomerase	P	GO:0009987	cellular process
MDP0000192242	42 kda peptidyl-prolyl isomerase	F	GO:0000166	nucleotide binding
MDP0000192242	42 kda peptidyl-prolyl isomerase	P	GO:0008152	metabolic process
MDP0000192242	42 kda peptidyl-prolyl isomerase	F	GO:0003824	catalytic activity
MDP0000192242	42 kda peptidyl-prolyl isomerase	P	GO:0006139	nucleobase-containing compound metabolic process
MDP0000192242	42 kda peptidyl-prolyl isomerase	F	GO:0005515	protein binding
MDP0000905763	pentatricopeptide repeat-containing protein at1g11290-like	F	GO:0004518	nuclease activity
MDP0000905763	pentatricopeptide repeat-containing protein at1g11290-like	F	GO:0005488	binding
MDP0000905763	pentatricopeptide repeat-containing protein at1g11290-like	C	GO:0009536	plastid
MDP0000905763	pentatricopeptide repeat-containing protein at1g11290-like	P	GO:0006139	nucleobase-containing compound metabolic process
MDP0000123097	homeobox-leucine zipper protein roc3	F	GO:0030528	transcription regulator activity
MDP0000123097	homeobox-leucine zipper protein roc3	P	GO:0006950	response to stress
MDP0000123097	homeobox-leucine zipper protein roc3	P	GO:0009628	response to abiotic stimulus
MDP0000123097	homeobox-leucine zipper protein roc3	N	GO:0006350
MDP0000123097	homeobox-leucine zipper protein roc3	F	GO:0003677	DNA binding
MDP0000123097	homeobox-leucine zipper protein roc3	F	GO:0003700	sequence-specific DNA binding transcription factor activity
MDP0000123097	homeobox-leucine zipper protein roc3	P	GO:0007165	signal transduction
MDP0000123097	homeobox-leucine zipper protein roc3	P	GO:0009719	response to endogenous stimulus
MDP0000123097	homeobox-leucine zipper protein roc3	F	GO:0005515	protein binding
MDP0000123097	homeobox-leucine zipper protein roc3	C	GO:0005654	nucleoplasm
MDP0000277775	and hydrolase domain-containing protein	C	GO:0009536	plastid
MDP0000277775	and hydrolase domain-containing protein	C	GO:0005634	nucleus
MDP0000277775	and hydrolase domain-containing protein	F	GO:0005515	protein binding
MDP0000130706	atp binding	C	GO:0009536	plastid
MDP0000130706	atp binding	P	GO:0009908	flower development
MDP0000314916	beta-adaptin-like protein a	F	GO:0005215	transporter activity
MDP0000314916	beta-adaptin-like protein a	P	GO:0006810	transport
MDP0000314916	beta-adaptin-like protein a	P	GO:0009987	cellular process
MDP0000314916	beta-adaptin-like protein a	C	GO:0016020	membrane
MDP0000314916	beta-adaptin-like protein a	C	GO:0005737	cytoplasm
MDP0000314916	beta-adaptin-like protein a	F	GO:0005515	protein binding
MDP0000230534	ring u-box domain-containing protein	F	GO:0005488	binding
MDP0000230534	ring u-box domain-containing protein	F	GO:0005515	protein binding
MDP0000139362	15-cis-zeta-carotene isomerase	P	GO:0009058	biosynthetic process
MDP0000139362	15-cis-zeta-carotene isomerase	P	GO:0009987	cellular process
MDP0000139362	15-cis-zeta-carotene isomerase	P	GO:0019748	secondary metabolic process
MDP0000139362	15-cis-zeta-carotene isomerase	P	GO:0006629	lipid metabolic process
MDP0000139362	15-cis-zeta-carotene isomerase	C	GO:0009536	plastid
MDP0000139362	15-cis-zeta-carotene isomerase	C	GO:0016020	membrane
MDP0000139362	15-cis-zeta-carotene isomerase	F	GO:0003824	catalytic activity
MDP0000874800	lipoxygenase	P	GO:0006950	response to stress
MDP0000874800	lipoxygenase	P	GO:0009719	response to endogenous stimulus
MDP0000874800	lipoxygenase	P	GO:0008150	biological_process
MDP0000874800	lipoxygenase	P	GO:0008152	metabolic process
MDP0000874800	lipoxygenase	P	GO:0009607	response to biotic stimulus
MDP0000874800	lipoxygenase	P	GO:0009605	response to external stimulus
MDP0000874800	lipoxygenase	P	GO:0040007	growth
MDP0000874800	lipoxygenase	P	GO:0009908	flower development
MDP0000874800	lipoxygenase	P	GO:0009058	biosynthetic process
MDP0000874800	lipoxygenase	P	GO:0009987	cellular process
MDP0000874800	lipoxygenase	P	GO:0006629	lipid metabolic process
MDP0000874800	lipoxygenase	P	GO:0007275	multicellular organismal development
MDP0000874800	lipoxygenase	F	GO:0003824	catalytic activity
MDP0000874800	lipoxygenase	C	GO:0009536	plastid
MDP0000874800	lipoxygenase	P	GO:0009628	response to abiotic stimulus
MDP0000874800	lipoxygenase	F	GO:0005488	binding
MDP0000874800	lipoxygenase	F	GO:0005515	protein binding
MDP0000177786	starch branching enzyme i	F	GO:0016787	hydrolase activity
MDP0000177786	starch branching enzyme i	F	GO:0005488	binding
MDP0000177786	starch branching enzyme i	C	GO:0009536	plastid
MDP0000177786	starch branching enzyme i	F	GO:0016740	transferase activity
MDP0000177786	starch branching enzyme i	P	GO:0009058	biosynthetic process
MDP0000177786	starch branching enzyme i	P	GO:0005975	carbohydrate metabolic process
MDP0000177786	starch branching enzyme i	P	GO:0009987	cellular process
MDP0000233296	pentatricopeptide repeat-containing protein	C	GO:0009536	plastid
MDP0000233296	pentatricopeptide repeat-containing protein	C	GO:0016020	membrane
MDP0000233296	pentatricopeptide repeat-containing protein	C	GO:0005739	mitochondrion
MDP0000233296	pentatricopeptide repeat-containing protein	C	GO:0005634	nucleus
MDP0000233296	pentatricopeptide repeat-containing protein	F	GO:0003677	DNA binding
MDP0000276307	arogenate dehydratase 2	F	GO:0003824	catalytic activity
MDP0000276307	arogenate dehydratase 2	F	GO:0005215	transporter activity
MDP0000276307	arogenate dehydratase 2	C	GO:0016020	membrane
MDP0000276307	arogenate dehydratase 2	P	GO:0009058	biosynthetic process
MDP0000276307	arogenate dehydratase 2	N	GO:0006519
MDP0000276307	arogenate dehydratase 2	F	GO:0005488	binding
MDP0000276307	arogenate dehydratase 2	P	GO:0006810	transport
MDP0000276307	arogenate dehydratase 2	P	GO:0009987	cellular process
MDP0000276307	arogenate dehydratase 2	C	GO:0009536	plastid
MDP0000242151	p-type atpase	P	GO:0006810	transport
MDP0000242151	p-type atpase	P	GO:0009987	cellular process
MDP0000242151	p-type atpase	C	GO:0005840	ribosome
MDP0000242151	p-type atpase	F	GO:0016787	hydrolase activity
MDP0000242151	p-type atpase	F	GO:0005215	transporter activity
MDP0000242151	p-type atpase	C	GO:0005622	intracellular
MDP0000242151	p-type atpase	C	GO:0016020	membrane
MDP0000242151	p-type atpase	P	GO:0019538	protein metabolic process
MDP0000242151	p-type atpase	P	GO:0009056	catabolic process
MDP0000242151	p-type atpase	F	GO:0005488	binding
MDP0000242151	p-type atpase	P	GO:0006139	nucleobase-containing compound metabolic process
MDP0000242151	p-type atpase	P	GO:0009058	biosynthetic process
MDP0000242151	p-type atpase	C	GO:0009536	plastid
MDP0000242151	p-type atpase	C	GO:0009579	thylakoid
MDP0000242151	p-type atpase	F	GO:0000166	nucleotide binding
MDP0000239503	dna ligase	C	GO:0009536	plastid
MDP0000239503	dna ligase	P	GO:0009791	post-embryonic development
MDP0000239503	dna ligase	F	GO:0000166	nucleotide binding
MDP0000239503	dna ligase	P	GO:0006950	response to stress
MDP0000239503	dna ligase	P	GO:0006259	DNA metabolic process
MDP0000239503	dna ligase	F	GO:0005515	protein binding
MDP0000239503	dna ligase	F	GO:0003677	DNA binding
MDP0000239503	dna ligase	F	GO:0003824	catalytic activity
MDP0000239503	dna ligase	P	GO:0009058	biosynthetic process
MDP0000297622	aminoacyl-t-rna synthetase	C	GO:0005739	mitochondrion
MDP0000297622	aminoacyl-t-rna synthetase	P	GO:0009790	embryo development
MDP0000297622	aminoacyl-t-rna synthetase	P	GO:0006139	nucleobase-containing compound metabolic process
MDP0000297622	aminoacyl-t-rna synthetase	P	GO:0006412	translation
MDP0000297622	aminoacyl-t-rna synthetase	N	GO:0006519
MDP0000297622	aminoacyl-t-rna synthetase	F	GO:0000166	nucleotide binding
MDP0000297622	aminoacyl-t-rna synthetase	C	GO:0009536	plastid
MDP0000297622	aminoacyl-t-rna synthetase	P	GO:0000003	reproduction
MDP0000297622	aminoacyl-t-rna synthetase	P	GO:0009791	post-embryonic development
MDP0000297622	aminoacyl-t-rna synthetase	F	GO:0003824	catalytic activity
MDP0000297622	aminoacyl-t-rna synthetase	C	GO:0005737	cytoplasm
MDP0000185253	auxin response factor 19	F	GO:0003677	DNA binding
MDP0000185253	auxin response factor 19	F	GO:0005515	protein binding
MDP0000185253	auxin response factor 19	P	GO:0007165	signal transduction
MDP0000185253	auxin response factor 19	P	GO:0009719	response to endogenous stimulus
MDP0000185253	auxin response factor 19	C	GO:0005634	nucleus
MDP0000185253	auxin response factor 19	N	GO:0006350
MDP0000322171	branched-chain-amino-acid aminotransferase 5	F	GO:0016740	transferase activity
MDP0000322171	branched-chain-amino-acid aminotransferase 5	C	GO:0009536	plastid
MDP0000322171	branched-chain-amino-acid aminotransferase 5	C	GO:0005739	mitochondrion
MDP0000322171	branched-chain-amino-acid aminotransferase 5	P	GO:0009056	catabolic process
MDP0000322171	branched-chain-amino-acid aminotransferase 5	N	GO:0006519
MDP0000322171	branched-chain-amino-acid aminotransferase 5	P	GO:0009058	biosynthetic process
MDP0000121840	f-box lrr-repeat protein 17-like	P	GO:0000003	reproduction
MDP0000121840	f-box lrr-repeat protein 17-like	P	GO:0009791	post-embryonic development
MDP0000121840	f-box lrr-repeat protein 17-like	C	GO:0005634	nucleus
MDP0000121840	f-box lrr-repeat protein 17-like	C	GO:0005739	mitochondrion
MDP0000121840	f-box lrr-repeat protein 17-like	C	GO:0005622	intracellular
MDP0000121840	f-box lrr-repeat protein 17-like	P	GO:0016043	cellular component organization
MDP0000121840	f-box lrr-repeat protein 17-like	P	GO:0007049	cell cycle
MDP0000121840	f-box lrr-repeat protein 17-like	F	GO:0003824	catalytic activity
MDP0000121840	f-box lrr-repeat protein 17-like	P	GO:0007275	multicellular organismal development
MDP0000121840	f-box lrr-repeat protein 17-like	F	GO:0005515	protein binding
MDP0000121840	f-box lrr-repeat protein 17-like	P	GO:0019538	protein metabolic process
MDP0000121840	f-box lrr-repeat protein 17-like	P	GO:0009056	catabolic process
MDP0000121840	f-box lrr-repeat protein 17-like	P	GO:0009987	cellular process
MDP0000121840	f-box lrr-repeat protein 17-like	C	GO:0009536	plastid
MDP0000121840	f-box lrr-repeat protein 17-like	P	GO:0009790	embryo development
MDP0000121840	f-box lrr-repeat protein 17-like	F	GO:0000166	nucleotide binding
MDP0000121840	f-box lrr-repeat protein 17-like	F	GO:0016301	kinase activity
MDP0000121840	f-box lrr-repeat protein 17-like	P	GO:0006464	cellular protein modification process
MDP0000221477	kinesin motor family protein	C	GO:0009536	plastid
MDP0000221477	kinesin motor family protein	F	GO:0003774	motor activity
MDP0000221477	kinesin motor family protein	F	GO:0000166	nucleotide binding
MDP0000221477	kinesin motor family protein	P	GO:0009987	cellular process
MDP0000221477	kinesin motor family protein	C	GO:0005856	cytoskeleton
MDP0000443324	protein nap1	P	GO:0016049	cell growth
MDP0000443324	protein nap1	P	GO:0009653	anatomical structure morphogenesis
MDP0000443324	protein nap1	P	GO:0016043	cellular component organization
MDP0000443324	protein nap1	P	GO:0030154	cell differentiation
MDP0000443324	protein nap1	P	GO:0007275	multicellular organismal development
MDP0000443324	protein nap1	C	GO:0005737	cytoplasm
MDP0000443324	protein nap1	F	GO:0005515	protein binding
MDP0000443324	protein nap1	P	GO:0009987	cellular process
MDP0000288190	glycogen phosphorylase 1	F	GO:0005488	binding
MDP0000288190	glycogen phosphorylase 1	P	GO:0005975	carbohydrate metabolic process
MDP0000288190	glycogen phosphorylase 1	F	GO:0016740	transferase activity
MDP0000318352	cleavage and polyadenylation specificity factor a subunit protein	F	GO:0003676	nucleic acid binding
MDP0000318352	cleavage and polyadenylation specificity factor a subunit protein	C	GO:0005634	nucleus
MDP0000318352	cleavage and polyadenylation specificity factor a subunit protein	C	GO:0009536	plastid
MDP0000214241	phosphatidylinositol-4-phosphate 5-	P	GO:0009987	cellular process
MDP0000214241	phosphatidylinositol-4-phosphate 5-	P	GO:0006629	lipid metabolic process
MDP0000214241	phosphatidylinositol-4-phosphate 5-	P	GO:0008152	metabolic process
MDP0000214241	phosphatidylinositol-4-phosphate 5-	F	GO:0016301	kinase activity
MDP0000214241	phosphatidylinositol-4-phosphate 5-	F	GO:0000166	nucleotide binding
MDP0000214241	phosphatidylinositol-4-phosphate 5-	P	GO:0019538	protein metabolic process
MDP0000317637	pre-mrna splicing factor atp-dependent rna helicase-like protein	F	GO:0016787	hydrolase activity
MDP0000317637	pre-mrna splicing factor atp-dependent rna helicase-like protein	F	GO:0003676	nucleic acid binding
MDP0000317637	pre-mrna splicing factor atp-dependent rna helicase-like protein	F	GO:0000166	nucleotide binding
MDP0000317637	pre-mrna splicing factor atp-dependent rna helicase-like protein	F	GO:0005488	binding
MDP0000317637	pre-mrna splicing factor atp-dependent rna helicase-like protein	C	GO:0005739	mitochondrion
MDP0000317637	pre-mrna splicing factor atp-dependent rna helicase-like protein	F	GO:0005515	protein binding
MDP0000177219	fkbp12-rapamycin complex-associated protein	C	GO:0005737	cytoplasm
MDP0000177219	fkbp12-rapamycin complex-associated protein	N	GO:0006350
MDP0000177219	fkbp12-rapamycin complex-associated protein	F	GO:0016301	kinase activity
MDP0000177219	fkbp12-rapamycin complex-associated protein	P	GO:0000003	reproduction
MDP0000177219	fkbp12-rapamycin complex-associated protein	P	GO:0009791	post-embryonic development
MDP0000177219	fkbp12-rapamycin complex-associated protein	P	GO:0009790	embryo development
MDP0000177219	fkbp12-rapamycin complex-associated protein	F	GO:0005515	protein binding
MDP0000177219	fkbp12-rapamycin complex-associated protein	P	GO:0008152	metabolic process
MDP0000177219	fkbp12-rapamycin complex-associated protein	P	GO:0009987	cellular process
MDP0000177219	fkbp12-rapamycin complex-associated protein	F	GO:0000166	nucleotide binding
MDP0000177219	fkbp12-rapamycin complex-associated protein	C	GO:0005634	nucleus
MDP0000291992	translational activator gcn1	C	GO:0005829	cytosol
MDP0000291992	translational activator gcn1	P	GO:0006950	response to stress
MDP0000291992	translational activator gcn1	P	GO:0009607	response to biotic stimulus
MDP0000291992	translational activator gcn1	F	GO:0005488	binding
MDP0000291992	translational activator gcn1	C	GO:0005634	nucleus
MDP0000291992	translational activator gcn1	P	GO:0006810	transport
MDP0000291992	translational activator gcn1	P	GO:0009987	cellular process
MDP0000291992	translational activator gcn1	C	GO:0016020	membrane
MDP0000291992	translational activator gcn1	C	GO:0005737	cytoplasm
MDP0000312258	histone acetyltransferase	P	GO:0008150	biological_process
MDP0000312258	histone acetyltransferase	N	GO:0006350
MDP0000312258	histone acetyltransferase	P	GO:0000003	reproduction
MDP0000312258	histone acetyltransferase	P	GO:0009791	post-embryonic development
MDP0000312258	histone acetyltransferase	P	GO:0009628	response to abiotic stimulus
MDP0000312258	histone acetyltransferase	P	GO:0009908	flower development
MDP0000312258	histone acetyltransferase	P	GO:0016043	cellular component organization
MDP0000312258	histone acetyltransferase	P	GO:0006464	cellular protein modification process
MDP0000312258	histone acetyltransferase	F	GO:0016740	transferase activity
MDP0000312258	histone acetyltransferase	F	GO:0005515	protein binding
MDP0000312258	histone acetyltransferase	F	GO:0030528	transcription regulator activity
MDP0000312258	histone acetyltransferase	F	GO:0005488	binding
MDP0000312258	histone acetyltransferase	F	GO:0003676	nucleic acid binding
MDP0000312258	histone acetyltransferase	C	GO:0005654	nucleoplasm
MDP0000312258	histone acetyltransferase	P	GO:0009058	biosynthetic process
MDP0000207588	fyve finger-containing phosphoinositide	P	GO:0009987	cellular process
MDP0000207588	fyve finger-containing phosphoinositide	P	GO:0006629	lipid metabolic process
MDP0000207588	fyve finger-containing phosphoinositide	C	GO:0005739	mitochondrion
MDP0000207588	fyve finger-containing phosphoinositide	F	GO:0016301	kinase activity
MDP0000207588	fyve finger-containing phosphoinositide	F	GO:0005488	binding
MDP0000207588	fyve finger-containing phosphoinositide	P	GO:0016043	cellular component organization
MDP0000207588	fyve finger-containing phosphoinositide	C	GO:0005768	endosome
MDP0000207588	fyve finger-containing phosphoinositide	P	GO:0007275	multicellular organismal development
MDP0000207588	fyve finger-containing phosphoinositide	P	GO:0008152	metabolic process
MDP0000207588	fyve finger-containing phosphoinositide	F	GO:0000166	nucleotide binding
MDP0000207588	fyve finger-containing phosphoinositide	P	GO:0019538	protein metabolic process
MDP0000320196	sister chromatid cohesion protein pds5	F	GO:0003723	RNA binding
MDP0000320196	sister chromatid cohesion protein pds5	F	GO:0016740	transferase activity
MDP0000320196	sister chromatid cohesion protein pds5	P	GO:0009058	biosynthetic process
MDP0000320196	sister chromatid cohesion protein pds5	P	GO:0006259	DNA metabolic process
MDP0000262684	alpha beta-hydrolase domain-containing protein	F	GO:0016787	hydrolase activity
MDP0000262684	alpha beta-hydrolase domain-containing protein	P	GO:0009056	catabolic process
MDP0000262684	alpha beta-hydrolase domain-containing protein	P	GO:0006629	lipid metabolic process
MDP0000262684	alpha beta-hydrolase domain-containing protein	P	GO:0009987	cellular process
MDP0000292315	pentatricopeptide repeat-containing protein	F	GO:0004518	nuclease activity
MDP0000292315	pentatricopeptide repeat-containing protein	F	GO:0005488	binding
MDP0000292315	pentatricopeptide repeat-containing protein	P	GO:0016043	cellular component organization
MDP0000292315	pentatricopeptide repeat-containing protein	P	GO:0006091	generation of precursor metabolites and energy
MDP0000292315	pentatricopeptide repeat-containing protein	P	GO:0015979	photosynthesis
MDP0000292315	pentatricopeptide repeat-containing protein	P	GO:0006139	nucleobase-containing compound metabolic process
MDP0000292315	pentatricopeptide repeat-containing protein	C	GO:0009536	plastid
MDP0000236940	pentatricopeptide repeat-containing	F	GO:0005488	binding
MDP0000236940	pentatricopeptide repeat-containing	C	GO:0009536	plastid
MDP0000156361	syntaxin binding protein 5	C	GO:0005886	plasma membrane
MDP0000156361	syntaxin binding protein 5	C	GO:0016020	membrane
MDP0000156361	syntaxin binding protein 5	P	GO:0006810	transport
MDP0000156361	syntaxin binding protein 5	P	GO:0009987	cellular process
MDP0000156361	syntaxin binding protein 5	F	GO:0005515	protein binding
MDP0000236472	u-box domain-containing protein 43	F	GO:0003824	catalytic activity
MDP0000236472	u-box domain-containing protein 43	P	GO:0006464	cellular protein modification process
MDP0000236472	u-box domain-containing protein 43	P	GO:0008150	biological_process
MDP0000236472	u-box domain-containing protein 43	C	GO:0005622	intracellular
MDP0000236472	u-box domain-containing protein 43	P	GO:0009058	biosynthetic process
MDP0000236472	u-box domain-containing protein 43	P	GO:0009987	cellular process
MDP0000236472	u-box domain-containing protein 43	F	GO:0005102	receptor binding
MDP0000236472	u-box domain-containing protein 43	P	GO:0009056	catabolic process
MDP0000236472	u-box domain-containing protein 43	C	GO:0005886	plasma membrane
MDP0000236472	u-box domain-containing protein 43	N	GO:0006519
MDP0000236472	u-box domain-containing protein 43	F	GO:0005488	binding
MDP0000236472	u-box domain-containing protein 43	C	GO:0005737	cytoplasm
MDP0000211096	atp binding microtubule motor family protein	C	GO:0005886	plasma membrane
MDP0000211096	atp binding microtubule motor family protein	F	GO:0003774	motor activity
MDP0000211096	atp binding microtubule motor family protein	F	GO:0000166	nucleotide binding
MDP0000211096	atp binding microtubule motor family protein	P	GO:0009987	cellular process
MDP0000211096	atp binding microtubule motor family protein	C	GO:0005856	cytoskeleton
MDP0000233014	actin-related protein 4-like	C	GO:0005730	nucleolus
MDP0000233014	actin-related protein 4-like	P	GO:0000003	reproduction
MDP0000233014	actin-related protein 4-like	P	GO:0030154	cell differentiation
MDP0000233014	actin-related protein 4-like	P	GO:0009628	response to abiotic stimulus
MDP0000233014	actin-related protein 4-like	P	GO:0009791	post-embryonic development
MDP0000233014	actin-related protein 4-like	F	GO:0005198	structural molecule activity
MDP0000233014	actin-related protein 4-like	N	GO:0006350
MDP0000233014	actin-related protein 4-like	P	GO:0016043	cellular component organization
MDP0000233014	actin-related protein 4-like	P	GO:0009987	cellular process
MDP0000233014	actin-related protein 4-like	F	GO:0003824	catalytic activity
MDP0000233014	actin-related protein 4-like	P	GO:0008152	metabolic process
MDP0000233014	actin-related protein 4-like	C	GO:0005856	cytoskeleton
MDP0000233014	actin-related protein 4-like	P	GO:0006464	cellular protein modification process
MDP0000277733	unc51-like kinase	F	GO:0000166	nucleotide binding
MDP0000277733	unc51-like kinase	P	GO:0006464	cellular protein modification process
MDP0000277733	unc51-like kinase	F	GO:0016301	kinase activity
MDP0000277733	unc51-like kinase	N	GO:0006519
MDP0000746184	protein	C	GO:0016020	membrane
MDP0000746184	protein	C	GO:0005635	nuclear envelope
MDP0000746184	protein	F	GO:0005515	protein binding
MDP0000746184	protein	F	GO:0005215	transporter activity
MDP0000746184	protein	P	GO:0009987	cellular process
MDP0000746184	protein	C	GO:0005737	cytoplasm
MDP0000746184	protein	P	GO:0006810	transport
MDP0000746184	protein	P	GO:0016043	cellular component organization
MDP0000847124	protein	C	GO:0016020	membrane
MDP0000847124	protein	C	GO:0005635	nuclear envelope
MDP0000847124	protein	F	GO:0005515	protein binding
MDP0000847124	protein	F	GO:0005215	transporter activity
MDP0000847124	protein	P	GO:0009987	cellular process
MDP0000847124	protein	C	GO:0005737	cytoplasm
MDP0000847124	protein	P	GO:0006810	transport
MDP0000847124	protein	P	GO:0016043	cellular component organization
MDP0000939376	yak1-like protein 1	P	GO:0006464	cellular protein modification process
MDP0000939376	yak1-like protein 1	F	GO:0000166	nucleotide binding
MDP0000939376	yak1-like protein 1	P	GO:0009719	response to endogenous stimulus
MDP0000939376	yak1-like protein 1	C	GO:0005829	cytosol
MDP0000939376	yak1-like protein 1	F	GO:0016301	kinase activity
MDP0000939376	yak1-like protein 1	C	GO:0009536	plastid
MDP0000939376	yak1-like protein 1	N	GO:0006519
MDP0000193605	dol-p-man:man c -pp-dol alpha- -mannosyltransferase-like	F	GO:0030246	carbohydrate binding
MDP0000193605	dol-p-man:man c -pp-dol alpha- -mannosyltransferase-like	F	GO:0016740	transferase activity
MDP0000193605	dol-p-man:man c -pp-dol alpha- -mannosyltransferase-like	P	GO:0009058	biosynthetic process
MDP0000193605	dol-p-man:man c -pp-dol alpha- -mannosyltransferase-like	P	GO:0006464	cellular protein modification process
MDP0000193605	dol-p-man:man c -pp-dol alpha- -mannosyltransferase-like	P	GO:0006629	lipid metabolic process
MDP0000193605	dol-p-man:man c -pp-dol alpha- -mannosyltransferase-like	C	GO:0016020	membrane
MDP0000193605	dol-p-man:man c -pp-dol alpha- -mannosyltransferase-like	C	GO:0005783	endoplasmic reticulum
MDP0000193605	dol-p-man:man c -pp-dol alpha- -mannosyltransferase-like	F	GO:0016787	hydrolase activity
MDP0000193605	dol-p-man:man c -pp-dol alpha- -mannosyltransferase-like	F	GO:0000166	nucleotide binding
MDP0000299357	protein	P	GO:0006810	transport
MDP0000299357	protein	F	GO:0005215	transporter activity
MDP0000299357	protein	C	GO:0016020	membrane
MDP0000299357	protein	P	GO:0009987	cellular process
MDP0000175904	u-box domain-containing protein 33-like	P	GO:0006464	cellular protein modification process
MDP0000175904	u-box domain-containing protein 33-like	F	GO:0000166	nucleotide binding
MDP0000175904	u-box domain-containing protein 33-like	F	GO:0003824	catalytic activity
MDP0000175904	u-box domain-containing protein 33-like	F	GO:0016301	kinase activity
MDP0000175904	u-box domain-containing protein 33-like	C	GO:0005622	intracellular
MDP0000175904	u-box domain-containing protein 33-like	P	GO:0006950	response to stress
MDP0000175904	u-box domain-containing protein 33-like	N	GO:0006519
MDP0000436155	pentatricopeptide repeat-containing protein at4g33990-like	P	GO:0000003	reproduction
MDP0000436155	pentatricopeptide repeat-containing protein at4g33990-like	P	GO:0009791	post-embryonic development
MDP0000436155	pentatricopeptide repeat-containing protein at4g33990-like	P	GO:0009790	embryo development
MDP0000436155	pentatricopeptide repeat-containing protein at4g33990-like	F	GO:0000166	nucleotide binding
MDP0000149513	kinase family protein	P	GO:0006950	response to stress
MDP0000149513	kinase family protein	P	GO:0006464	cellular protein modification process
MDP0000149513	kinase family protein	F	GO:0000166	nucleotide binding
MDP0000149513	kinase family protein	F	GO:0003824	catalytic activity
MDP0000149513	kinase family protein	F	GO:0016301	kinase activity
MDP0000149513	kinase family protein	C	GO:0009536	plastid
MDP0000149513	kinase family protein	C	GO:0005622	intracellular
MDP0000149513	kinase family protein	N	GO:0006519
MDP0000558834	splicing factor 1	F	GO:0003723	RNA binding
MDP0000558834	splicing factor 1	F	GO:0000166	nucleotide binding
MDP0000558834	splicing factor 1	F	GO:0005488	binding
MDP0000558834	splicing factor 1	P	GO:0006139	nucleobase-containing compound metabolic process
MDP0000262685	pre-rrna-processing protein tsr1 homolog	C	GO:0005634	nucleus
MDP0000262685	pre-rrna-processing protein tsr1 homolog	P	GO:0009987	cellular process
MDP0000311835	mitogen-activated protein kinase kinase kinase 3	P	GO:0006464	cellular protein modification process
MDP0000311835	mitogen-activated protein kinase kinase kinase 3	F	GO:0000166	nucleotide binding
MDP0000311835	mitogen-activated protein kinase kinase kinase 3	F	GO:0016301	kinase activity
MDP0000311835	mitogen-activated protein kinase kinase kinase 3	N	GO:0006519
MDP0000227396	protein	P	GO:0009987	cellular process
MDP0000227396	protein	F	GO:0003824	catalytic activity
MDP0000227396	protein	C	GO:0005737	cytoplasm
MDP0000227396	protein	C	GO:0016020	membrane
MDP0000227396	protein	C	GO:0005773	vacuole
MDP0000227396	protein	P	GO:0008152	metabolic process
MDP0000227396	protein	C	GO:0005886	plasma membrane
MDP0000227396	protein	P	GO:0009058	biosynthetic process
MDP0000227396	protein	P	GO:0005975	carbohydrate metabolic process
MDP0000227396	protein	P	GO:0006091	generation of precursor metabolites and energy
MDP0000227396	protein	P	GO:0009056	catabolic process
MDP0000227396	protein	N	GO:0006519
MDP0000227396	protein	P	GO:0006629	lipid metabolic process
MDP0000948518	phosphatidylinositol-4-phosphate 5-kinase	P	GO:0009987	cellular process
MDP0000948518	phosphatidylinositol-4-phosphate 5-kinase	P	GO:0006629	lipid metabolic process
MDP0000948518	phosphatidylinositol-4-phosphate 5-kinase	F	GO:0005515	protein binding
MDP0000948518	phosphatidylinositol-4-phosphate 5-kinase	C	GO:0005886	plasma membrane
MDP0000948518	phosphatidylinositol-4-phosphate 5-kinase	F	GO:0016301	kinase activity
MDP0000948518	phosphatidylinositol-4-phosphate 5-kinase	P	GO:0000003	reproduction
MDP0000948518	phosphatidylinositol-4-phosphate 5-kinase	F	GO:0000166	nucleotide binding
MDP0000948518	phosphatidylinositol-4-phosphate 5-kinase	P	GO:0040007	growth
MDP0000088036	acyl- -binding domain-containing protein	C	GO:0005829	cytosol
MDP0000088036	acyl- -binding domain-containing protein	C	GO:0005739	mitochondrion
MDP0000088036	acyl- -binding domain-containing protein	F	GO:0005515	protein binding
MDP0000134422	ring finger protein	F	GO:0005488	binding
MDP0000134422	ring finger protein	F	GO:0005515	protein binding
MDP0000139912	esterase lipase domain-containing protein	C	GO:0005886	plasma membrane
MDP0000271707	protein	C	GO:0005829	cytosol
MDP0000271707	protein	P	GO:0009653	anatomical structure morphogenesis
MDP0000271707	protein	P	GO:0009791	post-embryonic development
MDP0000271707	protein	C	GO:0005737	cytoplasm
MDP0000271707	protein	C	GO:0005576	extracellular region
MDP0000271707	protein	P	GO:0000003	reproduction
MDP0000271707	protein	P	GO:0009058	biosynthetic process
MDP0000271707	protein	P	GO:0009987	cellular process
MDP0000271707	protein	P	GO:0006810	transport
MDP0000271707	protein	C	GO:0005634	nucleus
MDP0000271707	protein	C	GO:0005886	plasma membrane
MDP0000314313	diacylglycerol acyltransferase	C	GO:0016020	membrane
MDP0000314313	diacylglycerol acyltransferase	F	GO:0016740	transferase activity
MDP0000314313	diacylglycerol acyltransferase	F	GO:0016787	hydrolase activity
MDP0000314313	diacylglycerol acyltransferase	P	GO:0009058	biosynthetic process
MDP0000394183	pentatricopeptide repeat-containing protein	C	GO:0016020	membrane
MDP0000394183	pentatricopeptide repeat-containing protein	F	GO:0005488	binding
MDP0000330297	t-complex protein 1 subunit zeta	C	GO:0005737	cytoplasm
MDP0000330297	t-complex protein 1 subunit zeta	P	GO:0019538	protein metabolic process
MDP0000330297	t-complex protein 1 subunit zeta	P	GO:0009987	cellular process
MDP0000330297	t-complex protein 1 subunit zeta	P	GO:0008150	biological_process
MDP0000330297	t-complex protein 1 subunit zeta	F	GO:0000166	nucleotide binding
MDP0000330297	t-complex protein 1 subunit zeta	F	GO:0005515	protein binding
MDP0000330297	t-complex protein 1 subunit zeta	C	GO:0016020	membrane
MDP0000270526	phototropic-responsive nph3 family protein	F	GO:0016740	transferase activity
MDP0000270526	phototropic-responsive nph3 family protein	F	GO:0005515	protein binding
MDP0000270526	phototropic-responsive nph3 family protein	F	GO:0004871	signal transducer activity
MDP0000270526	phototropic-responsive nph3 family protein	P	GO:0009628	response to abiotic stimulus
MDP0000270526	phototropic-responsive nph3 family protein	P	GO:0007165	signal transduction
MDP0000278323	protein	P	GO:0008152	metabolic process
MDP0000278323	protein	F	GO:0016787	hydrolase activity
MDP0000278323	protein	C	GO:0009536	plastid
MDP0000269868	protein cw7	C	GO:0005739	mitochondrion
MDP0000269868	protein cw7	C	GO:0009536	plastid
MDP0000219180	btb poz domain-containing protein at1g63850-like	C	GO:0005739	mitochondrion
MDP0000409577	protein	C	GO:0005840	ribosome
MDP0000409577	protein	C	GO:0005623	cell
MDP0000409577	protein	F	GO:0005198	structural molecule activity
MDP0000409577	protein	P	GO:0006412	translation
MDP0000409577	protein	C	GO:0005739	mitochondrion
MDP0000409577	protein	P	GO:0009987	cellular process
MDP0000258929	protein smg9	C	GO:0009536	plastid
MDP0000421759	pentatricopeptide repeat-containing protein	C	GO:0009536	plastid
MDP0000279648	protein	F	GO:0000166	nucleotide binding
MDP0000279648	protein	P	GO:0006464	cellular protein modification process
MDP0000279648	protein	F	GO:0016301	kinase activity
MDP0000141365	20s proteasome subunit paf1	C	GO:0005737	cytoplasm
MDP0000141365	20s proteasome subunit paf1	C	GO:0005622	intracellular
MDP0000141365	20s proteasome subunit paf1	C	GO:0005886	plasma membrane
MDP0000141365	20s proteasome subunit paf1	P	GO:0019538	protein metabolic process
MDP0000141365	20s proteasome subunit paf1	P	GO:0009056	catabolic process
MDP0000141365	20s proteasome subunit paf1	P	GO:0009987	cellular process
MDP0000141365	20s proteasome subunit paf1	P	GO:0008150	biological_process
MDP0000141365	20s proteasome subunit paf1	C	GO:0005634	nucleus
MDP0000141365	20s proteasome subunit paf1	F	GO:0016787	hydrolase activity
MDP0000341930	rab5 gdp gtp exchange factor	F	GO:0005515	protein binding
MDP0000272545	translational initiation factor 1	F	GO:0008135	translation factor activity, nucleic acid binding
MDP0000272545	translational initiation factor 1	C	GO:0009536	plastid
MDP0000272545	translational initiation factor 1	C	GO:0005840	ribosome
MDP0000272545	translational initiation factor 1	P	GO:0006412	translation
MDP0000869624	udp-glucose 4-epimerase	F	GO:0005515	protein binding
MDP0000869624	udp-glucose 4-epimerase	P	GO:0006950	response to stress
MDP0000869624	udp-glucose 4-epimerase	F	GO:0005488	binding
MDP0000869624	udp-glucose 4-epimerase	F	GO:0003824	catalytic activity
MDP0000869624	udp-glucose 4-epimerase	P	GO:0005975	carbohydrate metabolic process
MDP0000869624	udp-glucose 4-epimerase	P	GO:0009987	cellular process
MDP0000869624	udp-glucose 4-epimerase	F	GO:0000166	nucleotide binding
MDP0000869624	udp-glucose 4-epimerase	P	GO:0006139	nucleobase-containing compound metabolic process
MDP0000155973	protein	C	GO:0009536	plastid
MDP0000155973	protein	F	GO:0005515	protein binding
MDP0000289437	protein	C	GO:0005739	mitochondrion
MDP0000258402	enoyl- hydratase	F	GO:0003824	catalytic activity
MDP0000258402	enoyl- hydratase	C	GO:0005777	peroxisome
MDP0000258402	enoyl- hydratase	C	GO:0009536	plastid
MDP0000258402	enoyl- hydratase	P	GO:0009056	catabolic process
MDP0000258402	enoyl- hydratase	N	GO:0006519
MDP0000258402	enoyl- hydratase	P	GO:0009058	biosynthetic process
MDP0000258402	enoyl- hydratase	P	GO:0009987	cellular process
MDP0000258402	enoyl- hydratase	P	GO:0006629	lipid metabolic process
MDP0000258402	enoyl- hydratase	P	GO:0008152	metabolic process
MDP0000153023	protein	C	GO:0005623	cell
MDP0000153023	protein	C	GO:0016020	membrane
MDP0000153023	protein	F	GO:0016740	transferase activity
MDP0000153023	protein	P	GO:0009058	biosynthetic process
MDP0000153023	protein	P	GO:0005975	carbohydrate metabolic process
MDP0000153023	protein	P	GO:0009987	cellular process
MDP0000131706	nad kinase 1	F	GO:0016301	kinase activity
MDP0000131706	nad kinase 1	F	GO:0005488	binding
MDP0000131706	nad kinase 1	C	GO:0005737	cytoplasm
MDP0000131706	nad kinase 1	P	GO:0006139	nucleobase-containing compound metabolic process
MDP0000131706	nad kinase 1	P	GO:0019748	secondary metabolic process
MDP0000026449	syntaxin 32	C	GO:0016020	membrane
MDP0000026449	syntaxin 32	F	GO:0005515	protein binding
MDP0000026449	syntaxin 32	P	GO:0006810	transport
MDP0000026449	syntaxin 32	P	GO:0009987	cellular process
MDP0000026449	syntaxin 32	C	GO:0005622	intracellular
MDP0000434629	serine threonine protein phosphatase 2a 55 kda regulatory subunit b beta isoform-like	F	GO:0030234	enzyme regulator activity
MDP0000434629	serine threonine protein phosphatase 2a 55 kda regulatory subunit b beta isoform-like	C	GO:0005622	intracellular
MDP0000434629	serine threonine protein phosphatase 2a 55 kda regulatory subunit b beta isoform-like	P	GO:0007165	signal transduction
MDP0000434629	serine threonine protein phosphatase 2a 55 kda regulatory subunit b beta isoform-like	P	GO:0006464	cellular protein modification process
MDP0000434629	serine threonine protein phosphatase 2a 55 kda regulatory subunit b beta isoform-like	F	GO:0000166	nucleotide binding
MDP0000434629	serine threonine protein phosphatase 2a 55 kda regulatory subunit b beta isoform-like	F	GO:0005515	protein binding
MDP0000209598	domain-containing gpi-anchored protein	C	GO:0005886	plasma membrane
MDP0000209598	domain-containing gpi-anchored protein	P	GO:0009987	cellular process
MDP0000209598	domain-containing gpi-anchored protein	P	GO:0009056	catabolic process
MDP0000163464	syntaxin 32	P	GO:0006810	transport
MDP0000163464	syntaxin 32	F	GO:0005515	protein binding
MDP0000163464	syntaxin 32	C	GO:0016020	membrane
MDP0000163464	syntaxin 32	P	GO:0009987	cellular process
MDP0000284209	atp synthase subunit	C	GO:0005773	vacuole
MDP0000284209	atp synthase subunit	P	GO:0006810	transport
MDP0000284209	atp synthase subunit	P	GO:0009058	biosynthetic process
MDP0000284209	atp synthase subunit	P	GO:0006091	generation of precursor metabolites and energy
MDP0000284209	atp synthase subunit	P	GO:0006139	nucleobase-containing compound metabolic process
MDP0000284209	atp synthase subunit	C	GO:0016020	membrane
MDP0000284209	atp synthase subunit	F	GO:0016787	hydrolase activity
MDP0000284209	atp synthase subunit	F	GO:0005215	transporter activity
MDP0000284209	atp synthase subunit	P	GO:0009987	cellular process
MDP0000284209	atp synthase subunit	C	GO:0005886	plasma membrane
MDP0000535274	1-aminocyclopropane-1-carboxylate synthase	F	GO:0016740	transferase activity
MDP0000535274	1-aminocyclopropane-1-carboxylate synthase	P	GO:0009058	biosynthetic process
MDP0000535274	1-aminocyclopropane-1-carboxylate synthase	N	GO:0006519
MDP0000535274	1-aminocyclopropane-1-carboxylate synthase	F	GO:0005488	binding
MDP0000535274	1-aminocyclopropane-1-carboxylate synthase	F	GO:0003824	catalytic activity
MDP0000535274	1-aminocyclopropane-1-carboxylate synthase	P	GO:0009987	cellular process
MDP0000535274	1-aminocyclopropane-1-carboxylate synthase	P	GO:0019748	secondary metabolic process
MDP0000535274	1-aminocyclopropane-1-carboxylate synthase	P	GO:0008152	metabolic process
MDP0000181421	minor allergen	C	GO:0005886	plasma membrane
MDP0000181421	minor allergen	F	GO:0000166	nucleotide binding
MDP0000181421	minor allergen	F	GO:0003824	catalytic activity
MDP0000690530	aldose 1-	P	GO:0009719	response to endogenous stimulus
MDP0000690530	aldose 1-	C	GO:0016020	membrane
MDP0000690530	aldose 1-	F	GO:0030246	carbohydrate binding
MDP0000690530	aldose 1-	F	GO:0003824	catalytic activity
MDP0000690530	aldose 1-	P	GO:0005975	carbohydrate metabolic process
MDP0000690530	aldose 1-	P	GO:0009987	cellular process
MDP0000690530	aldose 1-	P	GO:0009058	biosynthetic process
MDP0000690530	aldose 1-	P	GO:0006091	generation of precursor metabolites and energy
MDP0000690530	aldose 1-	P	GO:0009056	catabolic process
MDP0000541405	short chain alcohol dehydrogenase	F	GO:0003824	catalytic activity
MDP0000541405	short chain alcohol dehydrogenase	P	GO:0008152	metabolic process
MDP0000541405	short chain alcohol dehydrogenase	P	GO:0009653	anatomical structure morphogenesis
MDP0000541405	short chain alcohol dehydrogenase	P	GO:0030154	cell differentiation
MDP0000541405	short chain alcohol dehydrogenase	P	GO:0007275	multicellular organismal development
MDP0000541405	short chain alcohol dehydrogenase	P	GO:0016049	cell growth
MDP0000541405	short chain alcohol dehydrogenase	C	GO:0005777	peroxisome
MDP0000541405	short chain alcohol dehydrogenase	P	GO:0009719	response to endogenous stimulus
MDP0000541405	short chain alcohol dehydrogenase	P	GO:0009987	cellular process
MDP0000541405	short chain alcohol dehydrogenase	P	GO:0006629	lipid metabolic process
MDP0000541405	short chain alcohol dehydrogenase	F	GO:0000166	nucleotide binding
MDP0000264614	protein	C	GO:0005623	cell
MDP0000779346	pyridoxine biosynthesis protein	C	GO:0005829	cytosol
MDP0000779346	pyridoxine biosynthesis protein	P	GO:0009058	biosynthetic process
MDP0000779346	pyridoxine biosynthesis protein	P	GO:0009987	cellular process
MDP0000779346	pyridoxine biosynthesis protein	P	GO:0009628	response to abiotic stimulus
MDP0000779346	pyridoxine biosynthesis protein	P	GO:0008152	metabolic process
MDP0000779346	pyridoxine biosynthesis protein	P	GO:0006950	response to stress
MDP0000779346	pyridoxine biosynthesis protein	N	GO:0006519
MDP0000779346	pyridoxine biosynthesis protein	C	GO:0005623	cell
MDP0000779346	pyridoxine biosynthesis protein	F	GO:0005515	protein binding
MDP0000779346	pyridoxine biosynthesis protein	F	GO:0003824	catalytic activity
MDP0000779346	pyridoxine biosynthesis protein	C	GO:0005886	plasma membrane
MDP0000125037	protein	P	GO:0006810	transport
MDP0000125037	protein	P	GO:0009987	cellular process
MDP0000125037	protein	C	GO:0005794	Golgi apparatus
MDP0000125037	protein	C	GO:0005886	plasma membrane
MDP0000125037	protein	F	GO:0005215	transporter activity
MDP0000187247	dolichyl-diphosphooligosaccharide--protein glycosyltransferase subunit stt3-like	C	GO:0005886	plasma membrane
MDP0000187247	dolichyl-diphosphooligosaccharide--protein glycosyltransferase subunit stt3-like	F	GO:0016740	transferase activity
MDP0000187247	dolichyl-diphosphooligosaccharide--protein glycosyltransferase subunit stt3-like	P	GO:0006950	response to stress
MDP0000187247	dolichyl-diphosphooligosaccharide--protein glycosyltransferase subunit stt3-like	P	GO:0009628	response to abiotic stimulus
MDP0000187247	dolichyl-diphosphooligosaccharide--protein glycosyltransferase subunit stt3-like	C	GO:0016020	membrane
MDP0000187247	dolichyl-diphosphooligosaccharide--protein glycosyltransferase subunit stt3-like	C	GO:0005783	endoplasmic reticulum
MDP0000187247	dolichyl-diphosphooligosaccharide--protein glycosyltransferase subunit stt3-like	P	GO:0009058	biosynthetic process
MDP0000187247	dolichyl-diphosphooligosaccharide--protein glycosyltransferase subunit stt3-like	P	GO:0006464	cellular protein modification process
MDP0000187247	dolichyl-diphosphooligosaccharide--protein glycosyltransferase subunit stt3-like	P	GO:0005975	carbohydrate metabolic process
MDP0000343354	single-stranded dna-binding protein	C	GO:0005739	mitochondrion
MDP0000343354	single-stranded dna-binding protein	P	GO:0006259	DNA metabolic process
MDP0000343354	single-stranded dna-binding protein	P	GO:0009058	biosynthetic process
MDP0000343354	single-stranded dna-binding protein	F	GO:0003677	DNA binding
MDP0000229424	PREDICTED: uncharacterized protein LOC100817259 [Glycine max]	C	GO:0009536	plastid
MDP0000210511	phospholipase c	C	GO:0005623	cell
MDP0000210511	phospholipase c	F	GO:0016787	hydrolase activity
MDP0000355795	probable lrr receptor-like serine threonine-protein kinase at1g56130-like	P	GO:0019538	protein metabolic process
MDP0000355795	probable lrr receptor-like serine threonine-protein kinase at1g56130-like	F	GO:0003824	catalytic activity
MDP0000355795	probable lrr receptor-like serine threonine-protein kinase at1g56130-like	F	GO:0016301	kinase activity
MDP0000355795	probable lrr receptor-like serine threonine-protein kinase at1g56130-like	F	GO:0000166	nucleotide binding
MDP0000430706	ili1 binding bhlh 1 protein	C	GO:0005739	mitochondrion
MDP0000509428	hesb-like domain-containing protein 2	P	GO:0009058	biosynthetic process
MDP0000509428	hesb-like domain-containing protein 2	P	GO:0009987	cellular process
MDP0000509428	hesb-like domain-containing protein 2	F	GO:0005198	structural molecule activity
MDP0000509428	hesb-like domain-containing protein 2	C	GO:0005739	mitochondrion
MDP0000509428	hesb-like domain-containing protein 2	F	GO:0005488	binding
MDP0000193905	prefoldin chaperone subunit family protein	P	GO:0019538	protein metabolic process
MDP0000193905	prefoldin chaperone subunit family protein	P	GO:0009987	cellular process
MDP0000193905	prefoldin chaperone subunit family protein	C	GO:0005829	cytosol
MDP0000193905	prefoldin chaperone subunit family protein	F	GO:0005515	protein binding
MDP0000363995	atpase inhibitor	F	GO:0030234	enzyme regulator activity
MDP0000363995	atpase inhibitor	P	GO:0006139	nucleobase-containing compound metabolic process
MDP0000363995	atpase inhibitor	P	GO:0008150	biological_process
MDP0000363995	atpase inhibitor	C	GO:0005739	mitochondrion
MDP0000515577	lsd1-like protein	P	GO:0006950	response to stress
MDP0000515577	lsd1-like protein	P	GO:0007165	signal transduction
MDP0000515577	lsd1-like protein	P	GO:0009719	response to endogenous stimulus
MDP0000515577	lsd1-like protein	P	GO:0009607	response to biotic stimulus
MDP0000515577	lsd1-like protein	N	GO:0006519
MDP0000515577	lsd1-like protein	P	GO:0008219	cell death
MDP0000515577	lsd1-like protein	F	GO:0003700	sequence-specific DNA binding transcription factor activity
MDP0000515577	lsd1-like protein	N	GO:0006350
MDP0000515577	lsd1-like protein	P	GO:0008152	metabolic process
MDP0000515577	lsd1-like protein	P	GO:0009987	cellular process
MDP0000515577	lsd1-like protein	P	GO:0009653	anatomical structure morphogenesis
MDP0000515577	lsd1-like protein	C	GO:0005654	nucleoplasm
MDP0000136998	nadh dehydrogenase subunit 5	C	GO:0016020	membrane
MDP0000136998	nadh dehydrogenase subunit 5	C	GO:0005739	mitochondrion
MDP0000136998	nadh dehydrogenase subunit 5	C	GO:0005622	intracellular
MDP0000136998	nadh dehydrogenase subunit 5	F	GO:0003824	catalytic activity
MDP0000136998	nadh dehydrogenase subunit 5	P	GO:0006810	transport
MDP0000136998	nadh dehydrogenase subunit 5	P	GO:0006091	generation of precursor metabolites and energy
MDP0000136998	nadh dehydrogenase subunit 5	F	GO:0003723	RNA binding
MDP0000136998	nadh dehydrogenase subunit 5	F	GO:0016740	transferase activity
MDP0000136998	nadh dehydrogenase subunit 5	P	GO:0009058	biosynthetic process
MDP0000136998	nadh dehydrogenase subunit 5	P	GO:0006259	DNA metabolic process
MDP0000152366	transferring glycosyl	C	GO:0005794	Golgi apparatus
MDP0000179937	glycoside hydrolase starch-binding domain-containing protein	F	GO:0003824	catalytic activity
MDP0000179937	glycoside hydrolase starch-binding domain-containing protein	P	GO:0005975	carbohydrate metabolic process
MDP0000179937	glycoside hydrolase starch-binding domain-containing protein	F	GO:0030246	carbohydrate binding
MDP0000274685	proline dehydrogenase	P	GO:0009058	biosynthetic process
MDP0000274685	proline dehydrogenase	N	GO:0006519
MDP0000274685	proline dehydrogenase	P	GO:0006950	response to stress
MDP0000274685	proline dehydrogenase	P	GO:0009056	catabolic process
MDP0000274685	proline dehydrogenase	P	GO:0008152	metabolic process
MDP0000274685	proline dehydrogenase	F	GO:0003824	catalytic activity
MDP0000274685	proline dehydrogenase	C	GO:0005739	mitochondrion
MDP0000280711	unnamed protein product [Vitis vinifera]	C	GO:0016020	membrane
MDP0000280711	unnamed protein product [Vitis vinifera]	C	GO:0005623	cell
MDP0000280711	unnamed protein product [Vitis vinifera]	C	GO:0005737	cytoplasm
MDP0000567974	aberrant pollen transmission 1	F	GO:0016740	transferase activity
MDP0000567974	aberrant pollen transmission 1	C	GO:0005737	cytoplasm
MDP0000567974	aberrant pollen transmission 1	P	GO:0006139	nucleobase-containing compound metabolic process
MDP0000567974	aberrant pollen transmission 1	P	GO:0009058	biosynthetic process
MDP0000734607	conserved hypothetical protein [Ricinus communis]	P	GO:0006950	response to stress
MDP0000888428	solute carrier family 30 (zinc transporter) member 5	P	GO:0006810	transport
MDP0000888428	solute carrier family 30 (zinc transporter) member 5	P	GO:0008150	biological_process
MDP0000888428	solute carrier family 30 (zinc transporter) member 5	C	GO:0016020	membrane
MDP0000888428	solute carrier family 30 (zinc transporter) member 5	F	GO:0005215	transporter activity
MDP0000888428	solute carrier family 30 (zinc transporter) member 5	P	GO:0009987	cellular process
MDP0000225159	bhlh transcription factor upa20	F	GO:0030528	transcription regulator activity
MDP0000225159	bhlh transcription factor upa20	N	GO:0006350
MDP0000225159	bhlh transcription factor upa20	C	GO:0005634	nucleus
MDP0000118774	hypothetical protein ARALYDRAFT_494908 [Arabidopsis lyrata subsp. lyrata]	C	GO:0009536	plastid
MDP0000121541	PREDICTED: hypothetical protein [Vitis vinifera]	C	GO:0009536	plastid
MDP0000122981	soluble starch synthase i	P	GO:0009058	biosynthetic process
MDP0000122981	soluble starch synthase i	P	GO:0005975	carbohydrate metabolic process
MDP0000122981	soluble starch synthase i	P	GO:0009987	cellular process
MDP0000122981	soluble starch synthase i	F	GO:0016740	transferase activity
MDP0000122981	soluble starch synthase i	C	GO:0009536	plastid
MDP0000122981	soluble starch synthase i	P	GO:0007165	signal transduction
MDP0000122981	soluble starch synthase i	P	GO:0006950	response to stress
MDP0000122981	soluble starch synthase i	P	GO:0009607	response to biotic stimulus
MDP0000122981	soluble starch synthase i	P	GO:0006091	generation of precursor metabolites and energy
MDP0000186517	breast carcinoma amplified	P	GO:0009991	response to extracellular stimulus
MDP0000186517	breast carcinoma amplified	P	GO:0006950	response to stress
MDP0000186517	breast carcinoma amplified	P	GO:0008152	metabolic process
MDP0000186517	breast carcinoma amplified	P	GO:0009987	cellular process
MDP0000186517	breast carcinoma amplified	C	GO:0005739	mitochondrion
MDP0000186517	breast carcinoma amplified	F	GO:0000166	nucleotide binding
MDP0000207167	peroxisomal targeting signal 1 receptor	F	GO:0005488	binding
MDP0000207167	peroxisomal targeting signal 1 receptor	F	GO:0004872	receptor activity
MDP0000207167	peroxisomal targeting signal 1 receptor	P	GO:0006810	transport
MDP0000207167	peroxisomal targeting signal 1 receptor	P	GO:0016043	cellular component organization
MDP0000207167	peroxisomal targeting signal 1 receptor	P	GO:0009987	cellular process
MDP0000207167	peroxisomal targeting signal 1 receptor	F	GO:0005515	protein binding
MDP0000207167	peroxisomal targeting signal 1 receptor	P	GO:0009719	response to endogenous stimulus
MDP0000207167	peroxisomal targeting signal 1 receptor	P	GO:0007165	signal transduction
MDP0000215569	binding protein	C	GO:0016020	membrane
MDP0000215569	binding protein	C	GO:0009579	thylakoid
MDP0000215569	binding protein	C	GO:0009536	plastid
MDP0000220312	racemase and acting on amino acids and	F	GO:0005488	binding
MDP0000220312	racemase and acting on amino acids and	P	GO:0008152	metabolic process
MDP0000220312	racemase and acting on amino acids and	C	GO:0009536	plastid
MDP0000220312	racemase and acting on amino acids and	F	GO:0003824	catalytic activity
MDP0000226339	8-oxoguanine dna glycosylase	F	GO:0016787	hydrolase activity
MDP0000226339	8-oxoguanine dna glycosylase	F	GO:0003677	DNA binding
MDP0000226339	8-oxoguanine dna glycosylase	P	GO:0006950	response to stress
MDP0000226339	8-oxoguanine dna glycosylase	P	GO:0006259	DNA metabolic process
MDP0000226339	8-oxoguanine dna glycosylase	P	GO:0009056	catabolic process
MDP0000262756	hypersensitive-induced reaction protein 4	C	GO:0005886	plasma membrane
MDP0000262756	hypersensitive-induced reaction protein 4	C	GO:0005773	vacuole
MDP0000132595	protein	C	GO:0005856	cytoskeleton
MDP0000132595	protein	C	GO:0005737	cytoplasm
MDP0000132595	protein	P	GO:0016043	cellular component organization
MDP0000132595	protein	P	GO:0009987	cellular process
MDP0000431106	cmp-2-keto-3-deoctulosonate (cmp-kdo)	F	GO:0016740	transferase activity
MDP0000431106	cmp-2-keto-3-deoctulosonate (cmp-kdo)	P	GO:0009058	biosynthetic process
MDP0000431106	cmp-2-keto-3-deoctulosonate (cmp-kdo)	P	GO:0005975	carbohydrate metabolic process
MDP0000431106	cmp-2-keto-3-deoctulosonate (cmp-kdo)	P	GO:0009987	cellular process
MDP0000431106	cmp-2-keto-3-deoctulosonate (cmp-kdo)	P	GO:0006629	lipid metabolic process
MDP0000431106	cmp-2-keto-3-deoctulosonate (cmp-kdo)	C	GO:0005739	mitochondrion
MDP0000791870	protein	F	GO:0003677	DNA binding
MDP0000791870	protein	N	GO:0006350
MDP0000791870	protein	C	GO:0005634	nucleus
MDP0000898896	cell wall integrity protein scw1	C	GO:0005737	cytoplasm
MDP0000898896	cell wall integrity protein scw1	F	GO:0003723	RNA binding
MDP0000898896	cell wall integrity protein scw1	F	GO:0000166	nucleotide binding
MDP0000898896	cell wall integrity protein scw1	C	GO:0009536	plastid
MDP0000309369	rnee g (rnase e g-like) endoribonuclease	F	GO:0004518	nuclease activity
MDP0000309369	rnee g (rnase e g-like) endoribonuclease	P	GO:0016043	cellular component organization
MDP0000309369	rnee g (rnase e g-like) endoribonuclease	P	GO:0009987	cellular process
MDP0000309369	rnee g (rnase e g-like) endoribonuclease	C	GO:0009536	plastid
MDP0000309369	rnee g (rnase e g-like) endoribonuclease	P	GO:0006139	nucleobase-containing compound metabolic process
MDP0000243227	peptidase c13-like protein	P	GO:0019538	protein metabolic process
MDP0000243227	peptidase c13-like protein	P	GO:0009056	catabolic process
MDP0000243227	peptidase c13-like protein	F	GO:0016787	hydrolase activity
MDP0000243227	peptidase c13-like protein	C	GO:0016020	membrane
MDP0000243227	peptidase c13-like protein	C	GO:0005783	endoplasmic reticulum
MDP0000231657	cst complex subunit ctc1-like	C	GO:0005622	intracellular
MDP0000308808	cgs1 mrna stability	F	GO:0005488	binding
MDP0000308808	cgs1 mrna stability	P	GO:0009058	biosynthetic process
MDP0000308808	cgs1 mrna stability	C	GO:0009536	plastid
MDP0000308808	cgs1 mrna stability	F	GO:0005515	protein binding
MDP0000308808	cgs1 mrna stability	F	GO:0003824	catalytic activity
MDP0000308808	cgs1 mrna stability	P	GO:0008152	metabolic process
MDP0000308808	cgs1 mrna stability	N	GO:0006519
MDP0000304104	gtp-binding protein hflx	C	GO:0009536	plastid
MDP0000304104	gtp-binding protein hflx	F	GO:0000166	nucleotide binding
MDP0000304104	gtp-binding protein hflx	F	GO:0003824	catalytic activity
MDP0000304104	gtp-binding protein hflx	P	GO:0006950	response to stress
MDP0000304104	gtp-binding protein hflx	F	GO:0005488	binding
MDP0000304104	gtp-binding protein hflx	P	GO:0008152	metabolic process
MDP0000192078	nadp-dependent malic enzyme	F	GO:0000166	nucleotide binding
MDP0000192078	nadp-dependent malic enzyme	P	GO:0009058	biosynthetic process
MDP0000192078	nadp-dependent malic enzyme	P	GO:0009987	cellular process
MDP0000192078	nadp-dependent malic enzyme	P	GO:0006629	lipid metabolic process
MDP0000192078	nadp-dependent malic enzyme	F	GO:0005488	binding
MDP0000192078	nadp-dependent malic enzyme	F	GO:0003824	catalytic activity
MDP0000192078	nadp-dependent malic enzyme	P	GO:0008152	metabolic process
MDP0000192078	nadp-dependent malic enzyme	P	GO:0016043	cellular component organization
MDP0000192078	nadp-dependent malic enzyme	F	GO:0005515	protein binding
MDP0000192078	nadp-dependent malic enzyme	C	GO:0009536	plastid
MDP0000192078	nadp-dependent malic enzyme	P	GO:0006091	generation of precursor metabolites and energy
MDP0000192078	nadp-dependent malic enzyme	P	GO:0009056	catabolic process
MDP0000251363	at5g24690 mxc17_8	C	GO:0005739	mitochondrion
MDP0000251363	at5g24690 mxc17_8	C	GO:0016020	membrane
MDP0000251363	at5g24690 mxc17_8	C	GO:0009536	plastid
MDP0000269361	protein	C	GO:0009536	plastid
MDP0000269361	protein	C	GO:0005886	plasma membrane
MDP0000320198	major facilitator protein	P	GO:0006810	transport
MDP0000320198	major facilitator protein	C	GO:0009536	plastid
MDP0000320198	major facilitator protein	F	GO:0005215	transporter activity
MDP0000320198	major facilitator protein	C	GO:0016020	membrane
MDP0000320198	major facilitator protein	C	GO:0005739	mitochondrion
MDP0000470633	isocitrate dehydrogenase	F	GO:0000166	nucleotide binding
MDP0000470633	isocitrate dehydrogenase	F	GO:0005488	binding
MDP0000470633	isocitrate dehydrogenase	P	GO:0006091	generation of precursor metabolites and energy
MDP0000470633	isocitrate dehydrogenase	P	GO:0009056	catabolic process
MDP0000470633	isocitrate dehydrogenase	F	GO:0003824	catalytic activity
MDP0000470633	isocitrate dehydrogenase	C	GO:0009536	plastid
MDP0000470633	isocitrate dehydrogenase	P	GO:0008152	metabolic process
MDP0000470633	isocitrate dehydrogenase	P	GO:0009987	cellular process
MDP0000470633	isocitrate dehydrogenase	C	GO:0005739	mitochondrion
