# Supplementary material for: Comparative Analysis of Predicted Plastid-Targeted Proteomes of Sequenced Higher Plant Genomes
Source: PLoS One. 2014 Nov 13;9(11):e112870. doi: 10.1371/journal.pone.0112870 (PMC4231079; doi:10.1371/journal.pone.0112870)
Supplement: File S6 — Blast2GO annotation file containing header and GO term information for 70 protein sequences present in GreenCut2, UCLUST50, and USEARCH4040 analyses. (ZIP) [file pone.0112870.s006.zip › AF_9_Cluster_GO_Information/Cluster3annot_Seqs_20130129_1823.txt]

SeqName	Hit-Desc	GO-Group	GO-ID	Term
MDP0000154436	one helix protein	P	GO:0009628	response to abiotic stimulus
MDP0000154436	one helix protein	P	GO:0009058	biosynthetic process
MDP0000154436	one helix protein	P	GO:0005975	carbohydrate metabolic process
MDP0000154436	one helix protein	P	GO:0009987	cellular process
MDP0000154436	one helix protein	P	GO:0019748	secondary metabolic process
MDP0000154436	one helix protein	F	GO:0003824	catalytic activity
MDP0000154436	one helix protein	C	GO:0016020	membrane
MDP0000154436	one helix protein	C	GO:0009536	plastid
MDP0000154436	one helix protein	C	GO:0009579	thylakoid
MDP0000254883	protein	P	GO:0019538	protein metabolic process
MDP0000254883	protein	P	GO:0009987	cellular process
MDP0000254883	protein	F	GO:0005515	protein binding
MDP0000254883	protein	C	GO:0016020	membrane
MDP0000254883	protein	C	GO:0009536	plastid
MDP0000254883	protein	C	GO:0009579	thylakoid
MDP0000139165	qltg3-1	P	GO:0006810	transport
MDP0000139165	qltg3-1	C	GO:0005737	cytoplasm
MDP0000138216	protein	P	GO:0008150	biological_process
MDP0000138216	protein	F	GO:0030528	transcription regulator activity
MDP0000138216	protein	P	GO:0009628	response to abiotic stimulus
MDP0000138216	protein	F	GO:0003824	catalytic activity
MDP0000138216	protein	F	GO:0005515	protein binding
MDP0000138216	protein	C	GO:0005777	peroxisome
MDP0000138216	protein	P	GO:0008152	metabolic process
MDP0000138216	protein	P	GO:0009987	cellular process
MDP0000138216	protein	P	GO:0006950	response to stress
MDP0000138216	protein	P	GO:0008219	cell death
MDP0000138216	protein	P	GO:0000003	reproduction
MDP0000138216	protein	P	GO:0009791	post-embryonic development
MDP0000138216	protein	N	GO:0006350
MDP0000138216	protein	C	GO:0005654	nucleoplasm
MDP0000205823	bzip domain class transcription factor	F	GO:0003700	sequence-specific DNA binding transcription factor activity
MDP0000205823	bzip domain class transcription factor	F	GO:0003677	DNA binding
MDP0000205823	bzip domain class transcription factor	F	GO:0005515	protein binding
MDP0000205823	bzip domain class transcription factor	N	GO:0006350
MDP0000205823	bzip domain class transcription factor	C	GO:0005654	nucleoplasm
MDP0000586302	transcription factor	P	GO:0008150	biological_process
MDP0000586302	transcription factor	P	GO:0009605	response to external stimulus
MDP0000586302	transcription factor	P	GO:0007165	signal transduction
MDP0000586302	transcription factor	P	GO:0009628	response to abiotic stimulus
MDP0000586302	transcription factor	F	GO:0003677	DNA binding
MDP0000586302	transcription factor	F	GO:0005488	binding
MDP0000586302	transcription factor	N	GO:0006350
MDP0000586302	transcription factor	N	GO:0006519
MDP0000586302	transcription factor	P	GO:0019748	secondary metabolic process
MDP0000586302	transcription factor	P	GO:0009791	post-embryonic development
MDP0000586302	transcription factor	P	GO:0009719	response to endogenous stimulus
MDP0000586302	transcription factor	F	GO:0005515	protein binding
MDP0000586302	transcription factor	F	GO:0003700	sequence-specific DNA binding transcription factor activity
MDP0000586302	transcription factor	C	GO:0005654	nucleoplasm
MDP0000223944	sulfiredoxin	F	GO:0003824	catalytic activity
MDP0000223944	sulfiredoxin	F	GO:0003677	DNA binding
MDP0000223944	sulfiredoxin	P	GO:0008152	metabolic process
MDP0000223944	sulfiredoxin	C	GO:0009536	plastid
MDP0000223944	sulfiredoxin	P	GO:0006950	response to stress
MDP0000186560	cytochrome c oxidase subunit vb	C	GO:0005739	mitochondrion
MDP0000186560	cytochrome c oxidase subunit vb	F	GO:0003824	catalytic activity
MDP0000186560	cytochrome c oxidase subunit vb	F	GO:0005215	transporter activity
MDP0000186560	cytochrome c oxidase subunit vb	P	GO:0006091	generation of precursor metabolites and energy
MDP0000186560	cytochrome c oxidase subunit vb	P	GO:0006810	transport
MDP0000186560	cytochrome c oxidase subunit vb	C	GO:0016020	membrane
MDP0000186560	cytochrome c oxidase subunit vb	C	GO:0005622	intracellular
MDP0000225335	ferredoxin- chloroplast	F	GO:0005488	binding
MDP0000225335	ferredoxin- chloroplast	F	GO:0003674	molecular_function
MDP0000225335	ferredoxin- chloroplast	P	GO:0006091	generation of precursor metabolites and energy
MDP0000859814	calcium-binding allergen ole	F	GO:0005515	protein binding
MDP0000859814	calcium-binding allergen ole	C	GO:0005886	plasma membrane
MDP0000859814	calcium-binding allergen ole	F	GO:0005488	binding
MDP0000813278	protein	P	GO:0009058	biosynthetic process
MDP0000813278	protein	P	GO:0009987	cellular process
MDP0000813278	protein	F	GO:0030234	enzyme regulator activity
MDP0000813278	protein	P	GO:0008152	metabolic process
MDP0000813278	protein	P	GO:0006139	nucleobase-containing compound metabolic process
MDP0000813278	protein	P	GO:0019748	secondary metabolic process
MDP0000813278	protein	P	GO:0008150	biological_process
MDP0000813278	protein	F	GO:0005488	binding
MDP0000813278	protein	P	GO:0006091	generation of precursor metabolites and energy
MDP0000813278	protein	F	GO:0003824	catalytic activity
MDP0000813278	protein	F	GO:0005515	protein binding
MDP0000813278	protein	C	GO:0009536	plastid
MDP0000158877	threonine endopeptidase	C	GO:0016020	membrane
MDP0000158877	threonine endopeptidase	C	GO:0009536	plastid
MDP0000158877	threonine endopeptidase	C	GO:0009579	thylakoid
MDP0000126808	abscisic acid -deficient 4 protein	C	GO:0016020	membrane
MDP0000126808	abscisic acid -deficient 4 protein	C	GO:0009579	thylakoid
MDP0000126808	abscisic acid -deficient 4 protein	C	GO:0009536	plastid
MDP0000126808	abscisic acid -deficient 4 protein	P	GO:0009628	response to abiotic stimulus
MDP0000126808	abscisic acid -deficient 4 protein	P	GO:0008152	metabolic process
MDP0000126808	abscisic acid -deficient 4 protein	P	GO:0009987	cellular process
MDP0000126808	abscisic acid -deficient 4 protein	P	GO:0006629	lipid metabolic process
MDP0000126808	abscisic acid -deficient 4 protein	P	GO:0019748	secondary metabolic process
MDP0000126808	abscisic acid -deficient 4 protein	P	GO:0009058	biosynthetic process
MDP0000269413	nuclear transport factor 2 family protein	C	GO:0009536	plastid
MDP0000514035	protein	C	GO:0005739	mitochondrion
MDP0000514035	protein	C	GO:0016020	membrane
MDP0000514035	protein	C	GO:0009536	plastid
MDP0000204348	tetratricopeptide repeat domain-containing protein	C	GO:0009536	plastid
MDP0000204348	tetratricopeptide repeat domain-containing protein	F	GO:0005488	binding
MDP0000202291	atp-dependent clp protease proteolytic subunit	C	GO:0009536	plastid
MDP0000202291	atp-dependent clp protease proteolytic subunit	F	GO:0016787	hydrolase activity
MDP0000202291	atp-dependent clp protease proteolytic subunit	C	GO:0009579	thylakoid
MDP0000202291	atp-dependent clp protease proteolytic subunit	P	GO:0019538	protein metabolic process
MDP0000202291	atp-dependent clp protease proteolytic subunit	P	GO:0009056	catabolic process
MDP0000479856	ring u-box domain-containing protein	F	GO:0005488	binding
MDP0000479856	ring u-box domain-containing protein	F	GO:0005515	protein binding
MDP0000888053	armadillo beta-catenin-like repeat-containing protein	F	GO:0003824	catalytic activity
MDP0000888053	armadillo beta-catenin-like repeat-containing protein	F	GO:0005515	protein binding
MDP0000330474	epimerase family protein slr1223-like	C	GO:0009536	plastid
MDP0000330474	epimerase family protein slr1223-like	P	GO:0008152	metabolic process
MDP0000330474	epimerase family protein slr1223-like	P	GO:0009987	cellular process
MDP0000330474	epimerase family protein slr1223-like	P	GO:0016043	cellular component organization
MDP0000330474	epimerase family protein slr1223-like	F	GO:0005488	binding
MDP0000330474	epimerase family protein slr1223-like	F	GO:0003824	catalytic activity
MDP0000330474	epimerase family protein slr1223-like	C	GO:0005739	mitochondrion
MDP0000330474	epimerase family protein slr1223-like	F	GO:0000166	nucleotide binding
MDP0000734535	antagonist of e2f-dp complex	F	GO:0003677	DNA binding
MDP0000734535	antagonist of e2f-dp complex	P	GO:0006259	DNA metabolic process
MDP0000734535	antagonist of e2f-dp complex	P	GO:0009058	biosynthetic process
MDP0000734535	antagonist of e2f-dp complex	P	GO:0007049	cell cycle
MDP0000734535	antagonist of e2f-dp complex	F	GO:0003700	sequence-specific DNA binding transcription factor activity
MDP0000734535	antagonist of e2f-dp complex	C	GO:0005654	nucleoplasm
MDP0000734535	antagonist of e2f-dp complex	N	GO:0006350
MDP0000179859	chorismate mutase	F	GO:0003824	catalytic activity
MDP0000179859	chorismate mutase	C	GO:0005829	cytosol
MDP0000179859	chorismate mutase	C	GO:0009536	plastid
MDP0000179859	chorismate mutase	P	GO:0009058	biosynthetic process
MDP0000179859	chorismate mutase	N	GO:0006519
MDP0000157879	protein phosphatase 2c	C	GO:0005623	cell
MDP0000157879	protein phosphatase 2c	F	GO:0005488	binding
MDP0000157879	protein phosphatase 2c	P	GO:0009605	response to external stimulus
MDP0000157879	protein phosphatase 2c	P	GO:0006950	response to stress
MDP0000157879	protein phosphatase 2c	F	GO:0016787	hydrolase activity
MDP0000157879	protein phosphatase 2c	P	GO:0009607	response to biotic stimulus
MDP0000157879	protein phosphatase 2c	P	GO:0006464	cellular protein modification process
MDP0000157879	protein phosphatase 2c	C	GO:0009536	plastid
MDP0000157879	protein phosphatase 2c	P	GO:0007165	signal transduction
MDP0000157879	protein phosphatase 2c	P	GO:0009719	response to endogenous stimulus
MDP0000320363	transcription factor tcp13	P	GO:0009653	anatomical structure morphogenesis
MDP0000320363	transcription factor tcp13	P	GO:0007275	multicellular organismal development
MDP0000320363	transcription factor tcp13	P	GO:0030154	cell differentiation
MDP0000320363	transcription factor tcp13	F	GO:0003700	sequence-specific DNA binding transcription factor activity
MDP0000320363	transcription factor tcp13	P	GO:0008150	biological_process
MDP0000320363	transcription factor tcp13	C	GO:0009536	plastid
MDP0000320363	transcription factor tcp13	N	GO:0006350
MDP0000320363	transcription factor tcp13	C	GO:0005654	nucleoplasm
MDP0000233630	rna-binding protein	F	GO:0000166	nucleotide binding
MDP0000233630	rna-binding protein	F	GO:0003723	RNA binding
MDP0000437033	probable protein phosphatase 2c 6-like	P	GO:0007165	signal transduction
MDP0000437033	probable protein phosphatase 2c 6-like	P	GO:0009719	response to endogenous stimulus
MDP0000437033	probable protein phosphatase 2c 6-like	P	GO:0006464	cellular protein modification process
MDP0000437033	probable protein phosphatase 2c 6-like	F	GO:0005488	binding
MDP0000437033	probable protein phosphatase 2c 6-like	P	GO:0006950	response to stress
MDP0000437033	probable protein phosphatase 2c 6-like	P	GO:0009628	response to abiotic stimulus
MDP0000437033	probable protein phosphatase 2c 6-like	C	GO:0005623	cell
MDP0000437033	probable protein phosphatase 2c 6-like	P	GO:0009987	cellular process
MDP0000437033	probable protein phosphatase 2c 6-like	F	GO:0016787	hydrolase activity
MDP0000437033	probable protein phosphatase 2c 6-like	F	GO:0005515	protein binding
MDP0000437033	probable protein phosphatase 2c 6-like	C	GO:0005634	nucleus
MDP0000340822	tyrosine phosphatase 1	C	GO:0005737	cytoplasm
MDP0000340822	tyrosine phosphatase 1	F	GO:0016787	hydrolase activity
MDP0000340822	tyrosine phosphatase 1	F	GO:0016301	kinase activity
MDP0000340822	tyrosine phosphatase 1	C	GO:0005886	plasma membrane
MDP0000340822	tyrosine phosphatase 1	P	GO:0007165	signal transduction
MDP0000340822	tyrosine phosphatase 1	C	GO:0005634	nucleus
MDP0000340822	tyrosine phosphatase 1	N	GO:0006519
MDP0000758317	sec12-like protein 1-like	P	GO:0006810	transport
MDP0000758317	sec12-like protein 1-like	C	GO:0005886	plasma membrane
MDP0000758317	sec12-like protein 1-like	P	GO:0009991	response to extracellular stimulus
MDP0000758317	sec12-like protein 1-like	P	GO:0007154	cell communication
MDP0000758317	sec12-like protein 1-like	P	GO:0006950	response to stress
MDP0000758317	sec12-like protein 1-like	P	GO:0009987	cellular process
MDP0000758317	sec12-like protein 1-like	C	GO:0005783	endoplasmic reticulum
MDP0000758317	sec12-like protein 1-like	C	GO:0005739	mitochondrion
MDP0000758317	sec12-like protein 1-like	F	GO:0000166	nucleotide binding
MDP0000758317	sec12-like protein 1-like	P	GO:0008152	metabolic process
MDP0000758317	sec12-like protein 1-like	F	GO:0003824	catalytic activity
MDP0000758317	sec12-like protein 1-like	F	GO:0005515	protein binding
MDP0000269193	protein kinase chloroplast	F	GO:0016301	kinase activity
MDP0000269193	protein kinase chloroplast	P	GO:0006950	response to stress
MDP0000269193	protein kinase chloroplast	P	GO:0009607	response to biotic stimulus
MDP0000269193	protein kinase chloroplast	P	GO:0006464	cellular protein modification process
MDP0000269193	protein kinase chloroplast	F	GO:0000166	nucleotide binding
MDP0000269193	protein kinase chloroplast	N	GO:0006519
MDP0000178885	peptidyl-prolyl cis-trans isomerase c	P	GO:0006464	cellular protein modification process
MDP0000178885	peptidyl-prolyl cis-trans isomerase c	F	GO:0003824	catalytic activity
MDP0000178885	peptidyl-prolyl cis-trans isomerase c	C	GO:0005739	mitochondrion
MDP0000178885	peptidyl-prolyl cis-trans isomerase c	C	GO:0009536	plastid
MDP0000294564	phosphoribosylaminoimidazole-succinocarboxamide synthase	P	GO:0006139	nucleobase-containing compound metabolic process
MDP0000294564	phosphoribosylaminoimidazole-succinocarboxamide synthase	P	GO:0009058	biosynthetic process
MDP0000294564	phosphoribosylaminoimidazole-succinocarboxamide synthase	F	GO:0003824	catalytic activity
MDP0000294564	phosphoribosylaminoimidazole-succinocarboxamide synthase	P	GO:0009719	response to endogenous stimulus
MDP0000294564	phosphoribosylaminoimidazole-succinocarboxamide synthase	F	GO:0000166	nucleotide binding
MDP0000294564	phosphoribosylaminoimidazole-succinocarboxamide synthase	C	GO:0009536	plastid
MDP0000899408	PREDICTED: uncharacterized protein LOC100266767 [Vitis vinifera]	C	GO:0009536	plastid
MDP0000198482	glyceraldehyde-3-phosphate dehydrogenase	F	GO:0000166	nucleotide binding
MDP0000198482	glyceraldehyde-3-phosphate dehydrogenase	F	GO:0005488	binding
MDP0000198482	glyceraldehyde-3-phosphate dehydrogenase	P	GO:0008152	metabolic process
MDP0000198482	glyceraldehyde-3-phosphate dehydrogenase	P	GO:0007275	multicellular organismal development
MDP0000198482	glyceraldehyde-3-phosphate dehydrogenase	P	GO:0009908	flower development
MDP0000198482	glyceraldehyde-3-phosphate dehydrogenase	C	GO:0009536	plastid
MDP0000198482	glyceraldehyde-3-phosphate dehydrogenase	F	GO:0003824	catalytic activity
MDP0000198482	glyceraldehyde-3-phosphate dehydrogenase	P	GO:0005975	carbohydrate metabolic process
MDP0000198482	glyceraldehyde-3-phosphate dehydrogenase	P	GO:0006091	generation of precursor metabolites and energy
MDP0000198482	glyceraldehyde-3-phosphate dehydrogenase	P	GO:0009056	catabolic process
MDP0000198482	glyceraldehyde-3-phosphate dehydrogenase	C	GO:0016020	membrane
MDP0000198482	glyceraldehyde-3-phosphate dehydrogenase	P	GO:0009058	biosynthetic process
MDP0000198482	glyceraldehyde-3-phosphate dehydrogenase	P	GO:0009987	cellular process
MDP0000232300	shoot1 protein	C	GO:0009536	plastid
MDP0000232300	shoot1 protein	P	GO:0009605	response to external stimulus
MDP0000232300	shoot1 protein	P	GO:0006950	response to stress
MDP0000232300	shoot1 protein	F	GO:0003723	RNA binding
MDP0000232300	shoot1 protein	C	GO:0016020	membrane
MDP0000232300	shoot1 protein	C	GO:0009579	thylakoid
MDP0000232300	shoot1 protein	F	GO:0005515	protein binding
MDP0000926111	ring u-box domain-containing protein	C	GO:0005886	plasma membrane
MDP0000926111	ring u-box domain-containing protein	F	GO:0005515	protein binding
MDP0000926111	ring u-box domain-containing protein	F	GO:0005488	binding
MDP0000164256	3 -n-debenzoyl-2 -deoxytaxol n-	F	GO:0016740	transferase activity
MDP0000148586	protein	C	GO:0009536	plastid
MDP0000148586	protein	F	GO:0003824	catalytic activity
MDP0000148586	protein	C	GO:0005622	intracellular
MDP0000148586	protein	P	GO:0009058	biosynthetic process
MDP0000148586	protein	N	GO:0006519
MDP0000315466	ubx domain-containing protein 6-like	F	GO:0003676	nucleic acid binding
MDP0000315466	ubx domain-containing protein 6-like	F	GO:0005488	binding
MDP0000315466	ubx domain-containing protein 6-like	C	GO:0009536	plastid
MDP0000315466	ubx domain-containing protein 6-like	C	GO:0016020	membrane
MDP0000315466	ubx domain-containing protein 6-like	F	GO:0005515	protein binding
MDP0000561715	low quality protein: ( )-nerolidol synthase chloroplastic-like	C	GO:0005829	cytosol
MDP0000561715	low quality protein: ( )-nerolidol synthase chloroplastic-like	P	GO:0008152	metabolic process
MDP0000561715	low quality protein: ( )-nerolidol synthase chloroplastic-like	C	GO:0005739	mitochondrion
MDP0000561715	low quality protein: ( )-nerolidol synthase chloroplastic-like	C	GO:0009536	plastid
MDP0000561715	low quality protein: ( )-nerolidol synthase chloroplastic-like	F	GO:0005488	binding
MDP0000561715	low quality protein: ( )-nerolidol synthase chloroplastic-like	F	GO:0003824	catalytic activity
MDP0000638690	phosphoribosylformylglycinamidine cyclo-ligase	F	GO:0005488	binding
MDP0000638690	phosphoribosylformylglycinamidine cyclo-ligase	P	GO:0009058	biosynthetic process
MDP0000638690	phosphoribosylformylglycinamidine cyclo-ligase	P	GO:0006139	nucleobase-containing compound metabolic process
MDP0000638690	phosphoribosylformylglycinamidine cyclo-ligase	C	GO:0005739	mitochondrion
MDP0000638690	phosphoribosylformylglycinamidine cyclo-ligase	F	GO:0000166	nucleotide binding
MDP0000638690	phosphoribosylformylglycinamidine cyclo-ligase	F	GO:0003824	catalytic activity
MDP0000638690	phosphoribosylformylglycinamidine cyclo-ligase	C	GO:0009536	plastid
MDP0000127313	30s ribosomal protein s1 homolog	F	GO:0003723	RNA binding
MDP0000127313	30s ribosomal protein s1 homolog	C	GO:0005634	nucleus
MDP0000127313	30s ribosomal protein s1 homolog	P	GO:0006950	response to stress
MDP0000127313	30s ribosomal protein s1 homolog	P	GO:0009628	response to abiotic stimulus
MDP0000127313	30s ribosomal protein s1 homolog	C	GO:0009536	plastid
MDP0000212044	senescence-associated protein	F	GO:0005488	binding
MDP0000219877	sucrose nonfermenting 4-like	P	GO:0009991	response to extracellular stimulus
MDP0000219877	sucrose nonfermenting 4-like	P	GO:0007154	cell communication
MDP0000219877	sucrose nonfermenting 4-like	P	GO:0006950	response to stress
MDP0000219877	sucrose nonfermenting 4-like	P	GO:0006464	cellular protein modification process
MDP0000219877	sucrose nonfermenting 4-like	F	GO:0005515	protein binding
MDP0000219877	sucrose nonfermenting 4-like	F	GO:0030234	enzyme regulator activity
MDP0000219877	sucrose nonfermenting 4-like	F	GO:0016301	kinase activity
MDP0000219877	sucrose nonfermenting 4-like	P	GO:0008152	metabolic process
MDP0000219877	sucrose nonfermenting 4-like	P	GO:0009987	cellular process
MDP0000219877	sucrose nonfermenting 4-like	N	GO:0006519
MDP0000941000	lysine histidine transporter	C	GO:0016020	membrane
MDP0000941000	lysine histidine transporter	C	GO:0009536	plastid
MDP0000716496	opc-8:0 ligase1	P	GO:0009058	biosynthetic process
MDP0000716496	opc-8:0 ligase1	P	GO:0009987	cellular process
MDP0000716496	opc-8:0 ligase1	P	GO:0006629	lipid metabolic process
MDP0000716496	opc-8:0 ligase1	P	GO:0009605	response to external stimulus
MDP0000716496	opc-8:0 ligase1	P	GO:0006950	response to stress
MDP0000716496	opc-8:0 ligase1	C	GO:0005777	peroxisome
MDP0000716496	opc-8:0 ligase1	F	GO:0003824	catalytic activity
MDP0000716496	opc-8:0 ligase1	P	GO:0008152	metabolic process
MDP0000716496	opc-8:0 ligase1	N	GO:0006519
MDP0000716496	opc-8:0 ligase1	P	GO:0019748	secondary metabolic process
MDP0000816260	major facilitator protein	P	GO:0006810	transport
MDP0000816260	major facilitator protein	C	GO:0009536	plastid
MDP0000816260	major facilitator protein	F	GO:0005215	transporter activity
MDP0000816260	major facilitator protein	C	GO:0016020	membrane
MDP0000816260	major facilitator protein	C	GO:0005739	mitochondrion
MDP0000204066	beta-amylase 1	C	GO:0005829	cytosol
MDP0000204066	beta-amylase 1	F	GO:0005488	binding
MDP0000204066	beta-amylase 1	P	GO:0006464	cellular protein modification process
MDP0000204066	beta-amylase 1	F	GO:0016787	hydrolase activity
MDP0000204066	beta-amylase 1	F	GO:0016301	kinase activity
MDP0000204066	beta-amylase 1	P	GO:0006950	response to stress
MDP0000204066	beta-amylase 1	P	GO:0009628	response to abiotic stimulus
MDP0000204066	beta-amylase 1	P	GO:0007275	multicellular organismal development
MDP0000204066	beta-amylase 1	P	GO:0040007	growth
MDP0000204066	beta-amylase 1	F	GO:0005102	receptor binding
MDP0000204066	beta-amylase 1	P	GO:0005975	carbohydrate metabolic process
MDP0000204066	beta-amylase 1	P	GO:0009987	cellular process
MDP0000204066	beta-amylase 1	P	GO:0009056	catabolic process
MDP0000204066	beta-amylase 1	F	GO:0005515	protein binding
MDP0000204066	beta-amylase 1	P	GO:0007165	signal transduction
MDP0000204066	beta-amylase 1	F	GO:0000166	nucleotide binding
MDP0000204066	beta-amylase 1	P	GO:0009653	anatomical structure morphogenesis
MDP0000204066	beta-amylase 1	P	GO:0030154	cell differentiation
MDP0000204066	beta-amylase 1	P	GO:0009908	flower development
MDP0000204066	beta-amylase 1	C	GO:0005634	nucleus
MDP0000204066	beta-amylase 1	C	GO:0005886	plasma membrane
MDP0000204066	beta-amylase 1	N	GO:0006519
MDP0000802170	amidophosphoribosyltransferase	C	GO:0005618	cell wall
MDP0000802170	amidophosphoribosyltransferase	P	GO:0009058	biosynthetic process
MDP0000802170	amidophosphoribosyltransferase	P	GO:0006139	nucleobase-containing compound metabolic process
MDP0000802170	amidophosphoribosyltransferase	F	GO:0005488	binding
MDP0000802170	amidophosphoribosyltransferase	C	GO:0009536	plastid
MDP0000802170	amidophosphoribosyltransferase	N	GO:0006519
MDP0000802170	amidophosphoribosyltransferase	P	GO:0009653	anatomical structure morphogenesis
MDP0000802170	amidophosphoribosyltransferase	P	GO:0007275	multicellular organismal development
MDP0000802170	amidophosphoribosyltransferase	F	GO:0016740	transferase activity
MDP0000621904	duf246 domain-containing protein at1g04910-like	C	GO:0009536	plastid
MDP0000726012	( )-nerolidol synthase chloroplastic-like	C	GO:0005829	cytosol
MDP0000726012	( )-nerolidol synthase chloroplastic-like	C	GO:0005739	mitochondrion
MDP0000726012	( )-nerolidol synthase chloroplastic-like	C	GO:0009536	plastid
MDP0000726012	( )-nerolidol synthase chloroplastic-like	P	GO:0008152	metabolic process
MDP0000726012	( )-nerolidol synthase chloroplastic-like	F	GO:0003824	catalytic activity
MDP0000726012	( )-nerolidol synthase chloroplastic-like	F	GO:0005488	binding
MDP0000734622	nuclear-interacting partner of alk	C	GO:0005634	nucleus
MDP0000734622	nuclear-interacting partner of alk	F	GO:0005488	binding
MDP0000143112	asparaginyl-trna synthetase	C	GO:0005739	mitochondrion
MDP0000143112	asparaginyl-trna synthetase	F	GO:0000166	nucleotide binding
MDP0000143112	asparaginyl-trna synthetase	F	GO:0003676	nucleic acid binding
MDP0000143112	asparaginyl-trna synthetase	F	GO:0003824	catalytic activity
MDP0000143112	asparaginyl-trna synthetase	P	GO:0006139	nucleobase-containing compound metabolic process
MDP0000143112	asparaginyl-trna synthetase	P	GO:0006412	translation
MDP0000143112	asparaginyl-trna synthetase	N	GO:0006519
MDP0000272640	protein elc	P	GO:0019538	protein metabolic process
MDP0000272640	protein elc	F	GO:0005515	protein binding
MDP0000272640	protein elc	P	GO:0009987	cellular process
MDP0000272640	protein elc	P	GO:0006464	cellular protein modification process
MDP0000272640	protein elc	C	GO:0005768	endosome
MDP0000272640	protein elc	C	GO:0016020	membrane
MDP0000272640	protein elc	P	GO:0009653	anatomical structure morphogenesis
MDP0000272640	protein elc	P	GO:0016043	cellular component organization
MDP0000272640	protein elc	P	GO:0030154	cell differentiation
MDP0000272640	protein elc	P	GO:0007275	multicellular organismal development
MDP0000272640	protein elc	F	GO:0003824	catalytic activity
MDP0000272640	protein elc	P	GO:0006810	transport
MDP0000547655	carotenoid cleavage dioxygenase 4	C	GO:0009536	plastid
MDP0000547655	carotenoid cleavage dioxygenase 4	F	GO:0003824	catalytic activity
MDP0000547655	carotenoid cleavage dioxygenase 4	F	GO:0005515	protein binding
MDP0000309160	protein	F	GO:0000166	nucleotide binding
MDP0000309160	protein	F	GO:0003824	catalytic activity
MDP0000309160	protein	F	GO:0005515	protein binding
MDP0000309160	protein	F	GO:0005488	binding
MDP0000309160	protein	C	GO:0009536	plastid
MDP0000309160	protein	C	GO:0005634	nucleus
MDP0000309160	protein	C	GO:0005829	cytosol
MDP0000309160	protein	P	GO:0009058	biosynthetic process
MDP0000309160	protein	N	GO:0006519
MDP0000309160	protein	P	GO:0008152	metabolic process
MDP0000309212	abc transporter family protein	P	GO:0009908	flower development
MDP0000309212	abc transporter family protein	F	GO:0016740	transferase activity
MDP0000309212	abc transporter family protein	C	GO:0009536	plastid
MDP0000309212	abc transporter family protein	F	GO:0005515	protein binding
MDP0000309212	abc transporter family protein	F	GO:0016787	hydrolase activity
MDP0000309212	abc transporter family protein	F	GO:0005215	transporter activity
MDP0000309212	abc transporter family protein	C	GO:0005654	nucleoplasm
MDP0000309212	abc transporter family protein	F	GO:0016301	kinase activity
MDP0000309212	abc transporter family protein	P	GO:0009607	response to biotic stimulus
MDP0000309212	abc transporter family protein	P	GO:0009653	anatomical structure morphogenesis
MDP0000309212	abc transporter family protein	P	GO:0007275	multicellular organismal development
MDP0000309212	abc transporter family protein	P	GO:0006464	cellular protein modification process
MDP0000309212	abc transporter family protein	F	GO:0003677	DNA binding
MDP0000309212	abc transporter family protein	P	GO:0009628	response to abiotic stimulus
MDP0000309212	abc transporter family protein	P	GO:0016043	cellular component organization
MDP0000309212	abc transporter family protein	N	GO:0006350
MDP0000309212	abc transporter family protein	P	GO:0006139	nucleobase-containing compound metabolic process
MDP0000309212	abc transporter family protein	P	GO:0009056	catabolic process
MDP0000309212	abc transporter family protein	F	GO:0000166	nucleotide binding
MDP0000309212	abc transporter family protein	P	GO:0006810	transport
MDP0000814024	integral membrane single c2 domain protein	C	GO:0009536	plastid
MDP0000814024	integral membrane single c2 domain protein	C	GO:0016020	membrane
MDP0000814024	integral membrane single c2 domain protein	F	GO:0005515	protein binding
MDP0000467552	protein	C	GO:0005886	plasma membrane
MDP0000467552	protein	F	GO:0005515	protein binding
MDP0000467552	protein	F	GO:0005488	binding
MDP0000248039	sulfite reductase	C	GO:0009536	plastid
MDP0000248039	sulfite reductase	P	GO:0006950	response to stress
MDP0000248039	sulfite reductase	P	GO:0009628	response to abiotic stimulus
MDP0000248039	sulfite reductase	F	GO:0005488	binding
MDP0000248039	sulfite reductase	F	GO:0003824	catalytic activity
MDP0000248039	sulfite reductase	C	GO:0016020	membrane
MDP0000248039	sulfite reductase	C	GO:0005576	extracellular region
MDP0000248039	sulfite reductase	P	GO:0008152	metabolic process
MDP0000248039	sulfite reductase	P	GO:0009987	cellular process
MDP0000289204	u-box domain-containing protein 4-like	F	GO:0003824	catalytic activity
MDP0000289204	u-box domain-containing protein 4-like	F	GO:0005515	protein binding
MDP0000143143	probable serine threonine-protein kinase at1g54610-like	C	GO:0005886	plasma membrane
MDP0000143143	probable serine threonine-protein kinase at1g54610-like	P	GO:0006464	cellular protein modification process
MDP0000143143	probable serine threonine-protein kinase at1g54610-like	F	GO:0000166	nucleotide binding
MDP0000143143	probable serine threonine-protein kinase at1g54610-like	F	GO:0016301	kinase activity
MDP0000143143	probable serine threonine-protein kinase at1g54610-like	C	GO:0009536	plastid
MDP0000143143	probable serine threonine-protein kinase at1g54610-like	N	GO:0006519
MDP0000162426	cyclase dehydrase family protein	C	GO:0005739	mitochondrion
MDP0000162426	cyclase dehydrase family protein	F	GO:0005515	protein binding
MDP0000162426	cyclase dehydrase family protein	C	GO:0009536	plastid
MDP0000283158	alpha beta-hydrolase domain-containing protein	C	GO:0016020	membrane
MDP0000283158	alpha beta-hydrolase domain-containing protein	F	GO:0016787	hydrolase activity
MDP0000283158	alpha beta-hydrolase domain-containing protein	P	GO:0009056	catabolic process
MDP0000283158	alpha beta-hydrolase domain-containing protein	P	GO:0006629	lipid metabolic process
MDP0000283158	alpha beta-hydrolase domain-containing protein	P	GO:0009987	cellular process
MDP0000280042	chloroplast lumen common protein family	C	GO:0009579	thylakoid
MDP0000280042	chloroplast lumen common protein family	C	GO:0009536	plastid
MDP0000314057	nucleobase-ascorbate transporter 12-like	P	GO:0006810	transport
MDP0000314057	nucleobase-ascorbate transporter 12-like	P	GO:0009987	cellular process
MDP0000314057	nucleobase-ascorbate transporter 12-like	C	GO:0005886	plasma membrane
MDP0000314057	nucleobase-ascorbate transporter 12-like	F	GO:0005215	transporter activity
MDP0000167737	protein	F	GO:0016301	kinase activity
MDP0000167737	protein	P	GO:0006464	cellular protein modification process
MDP0000167737	protein	F	GO:0000166	nucleotide binding
MDP0000167737	protein	C	GO:0009536	plastid
MDP0000141837	casein kinase i isoform alpha	P	GO:0006464	cellular protein modification process
MDP0000141837	casein kinase i isoform alpha	F	GO:0000166	nucleotide binding
MDP0000141837	casein kinase i isoform alpha	F	GO:0016301	kinase activity
MDP0000141837	casein kinase i isoform alpha	C	GO:0009536	plastid
MDP0000141837	casein kinase i isoform alpha	C	GO:0005739	mitochondrion
MDP0000141837	casein kinase i isoform alpha	N	GO:0006519
MDP0000148778	dna replication licensing factor mcm4	P	GO:0006259	DNA metabolic process
MDP0000148778	dna replication licensing factor mcm4	P	GO:0009058	biosynthetic process
MDP0000148778	dna replication licensing factor mcm4	F	GO:0016787	hydrolase activity
MDP0000148778	dna replication licensing factor mcm4	F	GO:0003677	DNA binding
MDP0000148778	dna replication licensing factor mcm4	F	GO:0000166	nucleotide binding
MDP0000148778	dna replication licensing factor mcm4	C	GO:0009536	plastid
MDP0000874800	lipoxygenase	P	GO:0006950	response to stress
MDP0000874800	lipoxygenase	P	GO:0009719	response to endogenous stimulus
MDP0000874800	lipoxygenase	P	GO:0008150	biological_process
MDP0000874800	lipoxygenase	P	GO:0008152	metabolic process
MDP0000874800	lipoxygenase	P	GO:0009607	response to biotic stimulus
MDP0000874800	lipoxygenase	P	GO:0009605	response to external stimulus
MDP0000874800	lipoxygenase	P	GO:0040007	growth
MDP0000874800	lipoxygenase	P	GO:0009908	flower development
MDP0000874800	lipoxygenase	P	GO:0009058	biosynthetic process
MDP0000874800	lipoxygenase	P	GO:0009987	cellular process
MDP0000874800	lipoxygenase	P	GO:0006629	lipid metabolic process
MDP0000874800	lipoxygenase	P	GO:0007275	multicellular organismal development
MDP0000874800	lipoxygenase	F	GO:0003824	catalytic activity
MDP0000874800	lipoxygenase	C	GO:0009536	plastid
MDP0000874800	lipoxygenase	P	GO:0009628	response to abiotic stimulus
MDP0000874800	lipoxygenase	F	GO:0005488	binding
MDP0000874800	lipoxygenase	F	GO:0005515	protein binding
MDP0000181085	plasma membrane h+ atpase	F	GO:0016787	hydrolase activity
MDP0000181085	plasma membrane h+ atpase	F	GO:0005215	transporter activity
MDP0000181085	plasma membrane h+ atpase	C	GO:0016020	membrane
MDP0000181085	plasma membrane h+ atpase	P	GO:0006139	nucleobase-containing compound metabolic process
MDP0000181085	plasma membrane h+ atpase	P	GO:0009056	catabolic process
MDP0000181085	plasma membrane h+ atpase	P	GO:0009058	biosynthetic process
MDP0000181085	plasma membrane h+ atpase	F	GO:0000166	nucleotide binding
MDP0000181085	plasma membrane h+ atpase	F	GO:0005488	binding
MDP0000181085	plasma membrane h+ atpase	P	GO:0006091	generation of precursor metabolites and energy
MDP0000181085	plasma membrane h+ atpase	P	GO:0006810	transport
MDP0000315218	PREDICTED: uncharacterized protein LOC100264846 [Vitis vinifera]	C	GO:0009536	plastid
MDP0000315218	PREDICTED: uncharacterized protein LOC100264846 [Vitis vinifera]	F	GO:0005488	binding
MDP0000242357	chloroplastic group iia intron splicing facilitator chloroplastic-like	F	GO:0003723	RNA binding
MDP0000242357	chloroplastic group iia intron splicing facilitator chloroplastic-like	C	GO:0009536	plastid
MDP0000169133	protein	C	GO:0009536	plastid
MDP0000169133	protein	F	GO:0008135	translation factor activity, nucleic acid binding
MDP0000169133	protein	P	GO:0008150	biological_process
MDP0000169133	protein	P	GO:0000003	reproduction
MDP0000169133	protein	P	GO:0009791	post-embryonic development
MDP0000169133	protein	P	GO:0009790	embryo development
MDP0000169133	protein	F	GO:0005515	protein binding
MDP0000169133	protein	C	GO:0005840	ribosome
MDP0000169133	protein	P	GO:0006412	translation
MDP0000303179	protein kinase pvpk-1-like	P	GO:0006464	cellular protein modification process
MDP0000303179	protein kinase pvpk-1-like	F	GO:0000166	nucleotide binding
MDP0000303179	protein kinase pvpk-1-like	F	GO:0016301	kinase activity
MDP0000303179	protein kinase pvpk-1-like	N	GO:0006519
MDP0000300669	carbamoyl-phosphate synthase large chain-like	F	GO:0003824	catalytic activity
MDP0000300669	carbamoyl-phosphate synthase large chain-like	P	GO:0009058	biosynthetic process
MDP0000300669	carbamoyl-phosphate synthase large chain-like	N	GO:0006519
MDP0000300669	carbamoyl-phosphate synthase large chain-like	F	GO:0000166	nucleotide binding
MDP0000300669	carbamoyl-phosphate synthase large chain-like	C	GO:0009536	plastid
MDP0000300669	carbamoyl-phosphate synthase large chain-like	P	GO:0009991	response to extracellular stimulus
MDP0000300669	carbamoyl-phosphate synthase large chain-like	P	GO:0007154	cell communication
MDP0000300669	carbamoyl-phosphate synthase large chain-like	P	GO:0006950	response to stress
MDP0000300669	carbamoyl-phosphate synthase large chain-like	C	GO:0016020	membrane
MDP0000300669	carbamoyl-phosphate synthase large chain-like	F	GO:0005488	binding
MDP0000300669	carbamoyl-phosphate synthase large chain-like	C	GO:0005737	cytoplasm
MDP0000300669	carbamoyl-phosphate synthase large chain-like	P	GO:0006139	nucleobase-containing compound metabolic process
MDP0000179656	protein	C	GO:0005730	nucleolus
MDP0000179656	protein	P	GO:0008150	biological_process
MDP0000179656	protein	P	GO:0006139	nucleobase-containing compound metabolic process
MDP0000179656	protein	P	GO:0009056	catabolic process
MDP0000179656	protein	F	GO:0016787	hydrolase activity
MDP0000179656	protein	C	GO:0009536	plastid
MDP0000179656	protein	F	GO:0000166	nucleotide binding
MDP0000237113	zinc finger	F	GO:0003824	catalytic activity
MDP0000237113	zinc finger	P	GO:0009991	response to extracellular stimulus
MDP0000237113	zinc finger	P	GO:0007154	cell communication
MDP0000237113	zinc finger	P	GO:0006950	response to stress
MDP0000237113	zinc finger	P	GO:0000003	reproduction
MDP0000237113	zinc finger	P	GO:0009791	post-embryonic development
MDP0000237113	zinc finger	P	GO:0009790	embryo development
MDP0000237113	zinc finger	F	GO:0003674	molecular_function
MDP0000237113	zinc finger	F	GO:0005488	binding
MDP0000237113	zinc finger	F	GO:0005515	protein binding
MDP0000321938	alpha-glucan water chloroplast	P	GO:0006464	cellular protein modification process
MDP0000321938	alpha-glucan water chloroplast	P	GO:0005975	carbohydrate metabolic process
MDP0000321938	alpha-glucan water chloroplast	P	GO:0009987	cellular process
MDP0000321938	alpha-glucan water chloroplast	C	GO:0009536	plastid
MDP0000321938	alpha-glucan water chloroplast	F	GO:0016301	kinase activity
MDP0000321938	alpha-glucan water chloroplast	P	GO:0006950	response to stress
MDP0000321938	alpha-glucan water chloroplast	F	GO:0000166	nucleotide binding
MDP0000122554	protein	C	GO:0009536	plastid
MDP0000259840	pleiotropic drug resistance protein 2-like	C	GO:0016020	membrane
MDP0000259840	pleiotropic drug resistance protein 2-like	F	GO:0016787	hydrolase activity
MDP0000259840	pleiotropic drug resistance protein 2-like	F	GO:0005215	transporter activity
MDP0000259840	pleiotropic drug resistance protein 2-like	P	GO:0006139	nucleobase-containing compound metabolic process
MDP0000259840	pleiotropic drug resistance protein 2-like	P	GO:0009056	catabolic process
MDP0000259840	pleiotropic drug resistance protein 2-like	F	GO:0000166	nucleotide binding
MDP0000259840	pleiotropic drug resistance protein 2-like	P	GO:0006810	transport
MDP0000163346	beach domain-containing protein lvsa-like	P	GO:0009719	response to endogenous stimulus
MDP0000163346	beach domain-containing protein lvsa-like	P	GO:0007165	signal transduction
MDP0000163346	beach domain-containing protein lvsa-like	P	GO:0016049	cell growth
MDP0000163346	beach domain-containing protein lvsa-like	P	GO:0009653	anatomical structure morphogenesis
MDP0000163346	beach domain-containing protein lvsa-like	P	GO:0016043	cellular component organization
MDP0000163346	beach domain-containing protein lvsa-like	P	GO:0030154	cell differentiation
MDP0000163346	beach domain-containing protein lvsa-like	P	GO:0007275	multicellular organismal development
MDP0000163346	beach domain-containing protein lvsa-like	C	GO:0009536	plastid
MDP0000163346	beach domain-containing protein lvsa-like	P	GO:0009987	cellular process
MDP0000163346	beach domain-containing protein lvsa-like	F	GO:0005515	protein binding
MDP0000144421	protein	C	GO:0009536	plastid
MDP0000259734	dna (cytosine-5)-methyltransferase	F	GO:0016740	transferase activity
MDP0000259734	dna (cytosine-5)-methyltransferase	F	GO:0003677	DNA binding
MDP0000259734	dna (cytosine-5)-methyltransferase	C	GO:0005634	nucleus
MDP0000259734	dna (cytosine-5)-methyltransferase	P	GO:0040029	regulation of gene expression, epigenetic
MDP0000259734	dna (cytosine-5)-methyltransferase	P	GO:0006259	DNA metabolic process
MDP0000259734	dna (cytosine-5)-methyltransferase	N	GO:0006519
MDP0000259734	dna (cytosine-5)-methyltransferase	P	GO:0009058	biosynthetic process
MDP0000269776	nitrate chlorate transporter	P	GO:0006810	transport
MDP0000269776	nitrate chlorate transporter	F	GO:0005488	binding
MDP0000269776	nitrate chlorate transporter	F	GO:0005515	protein binding
MDP0000269776	nitrate chlorate transporter	C	GO:0016020	membrane
MDP0000269776	nitrate chlorate transporter	P	GO:0005975	carbohydrate metabolic process
MDP0000269776	nitrate chlorate transporter	P	GO:0009056	catabolic process
MDP0000269776	nitrate chlorate transporter	P	GO:0009987	cellular process
MDP0000269776	nitrate chlorate transporter	P	GO:0019748	secondary metabolic process
MDP0000269776	nitrate chlorate transporter	P	GO:0008150	biological_process
MDP0000269776	nitrate chlorate transporter	P	GO:0009058	biosynthetic process
MDP0000269776	nitrate chlorate transporter	P	GO:0016043	cellular component organization
MDP0000269776	nitrate chlorate transporter	P	GO:0006950	response to stress
MDP0000269776	nitrate chlorate transporter	N	GO:0006519
MDP0000269776	nitrate chlorate transporter	P	GO:0009607	response to biotic stimulus
MDP0000269776	nitrate chlorate transporter	C	GO:0005829	cytosol
MDP0000269776	nitrate chlorate transporter	P	GO:0008219	cell death
MDP0000269776	nitrate chlorate transporter	F	GO:0016787	hydrolase activity
MDP0000269776	nitrate chlorate transporter	F	GO:0005215	transporter activity
MDP0000269776	nitrate chlorate transporter	F	GO:0003824	catalytic activity
MDP0000269776	nitrate chlorate transporter	F	GO:0016740	transferase activity
MDP0000173902	kinesin heavy	P	GO:0006091	generation of precursor metabolites and energy
MDP0000173902	kinesin heavy	C	GO:0005739	mitochondrion
MDP0000173902	kinesin heavy	F	GO:0005515	protein binding
MDP0000173902	kinesin heavy	F	GO:0003774	motor activity
MDP0000173902	kinesin heavy	F	GO:0000166	nucleotide binding
MDP0000173902	kinesin heavy	P	GO:0009987	cellular process
MDP0000173902	kinesin heavy	C	GO:0005856	cytoskeleton
MDP0000198929	exosome component 10-like	P	GO:0006139	nucleobase-containing compound metabolic process
MDP0000198929	exosome component 10-like	F	GO:0003676	nucleic acid binding
MDP0000198929	exosome component 10-like	F	GO:0004518	nuclease activity
MDP0000198929	exosome component 10-like	C	GO:0005622	intracellular
MDP0000198929	exosome component 10-like	F	GO:0000166	nucleotide binding
MDP0000254650	aldo keto	C	GO:0009536	plastid
MDP0000254650	aldo keto	F	GO:0003824	catalytic activity
MDP0000254650	aldo keto	C	GO:0016020	membrane
MDP0000254650	aldo keto	C	GO:0009579	thylakoid
MDP0000254650	aldo keto	P	GO:0008152	metabolic process
MDP0000254650	aldo keto	P	GO:0005975	carbohydrate metabolic process
MDP0000254650	aldo keto	P	GO:0009987	cellular process
MDP0000254650	aldo keto	P	GO:0006629	lipid metabolic process
MDP0000271764	trna pseudouridine synthase family protein	C	GO:0009536	plastid
MDP0000271764	trna pseudouridine synthase family protein	P	GO:0006139	nucleobase-containing compound metabolic process
MDP0000271764	trna pseudouridine synthase family protein	F	GO:0003723	RNA binding
MDP0000271764	trna pseudouridine synthase family protein	F	GO:0003824	catalytic activity
MDP0000692433	beta-ketoacyl-coa synthase family protein	P	GO:0009058	biosynthetic process
MDP0000692433	beta-ketoacyl-coa synthase family protein	P	GO:0009987	cellular process
MDP0000692433	beta-ketoacyl-coa synthase family protein	P	GO:0006629	lipid metabolic process
MDP0000692433	beta-ketoacyl-coa synthase family protein	F	GO:0016740	transferase activity
MDP0000692433	beta-ketoacyl-coa synthase family protein	P	GO:0006950	response to stress
MDP0000692433	beta-ketoacyl-coa synthase family protein	P	GO:0009628	response to abiotic stimulus
MDP0000692433	beta-ketoacyl-coa synthase family protein	C	GO:0016020	membrane
MDP0000274475	alpha beta fold family protein	P	GO:0008152	metabolic process
MDP0000274475	alpha beta fold family protein	F	GO:0016787	hydrolase activity
MDP0000141947	serine threonine-protein kinase ht1-like	F	GO:0016301	kinase activity
MDP0000141947	serine threonine-protein kinase ht1-like	P	GO:0006464	cellular protein modification process
MDP0000141947	serine threonine-protein kinase ht1-like	F	GO:0000166	nucleotide binding
MDP0000141947	serine threonine-protein kinase ht1-like	N	GO:0006519
MDP0000311077	pathogenesis-related homeodomain protein	F	GO:0005488	binding
MDP0000311077	pathogenesis-related homeodomain protein	F	GO:0003677	DNA binding
MDP0000311077	pathogenesis-related homeodomain protein	P	GO:0009719	response to endogenous stimulus
MDP0000311077	pathogenesis-related homeodomain protein	F	GO:0005515	protein binding
MDP0000311077	pathogenesis-related homeodomain protein	F	GO:0003700	sequence-specific DNA binding transcription factor activity
MDP0000311077	pathogenesis-related homeodomain protein	N	GO:0006350
MDP0000311077	pathogenesis-related homeodomain protein	C	GO:0005654	nucleoplasm
MDP0000119181	actin-related protein 5	C	GO:0005737	cytoplasm
MDP0000119181	actin-related protein 5	F	GO:0005198	structural molecule activity
MDP0000119181	actin-related protein 5	N	GO:0006350
MDP0000119181	actin-related protein 5	C	GO:0005654	nucleoplasm
MDP0000119181	actin-related protein 5	F	GO:0005515	protein binding
MDP0000119181	actin-related protein 5	P	GO:0007275	multicellular organismal development
MDP0000119181	actin-related protein 5	P	GO:0009987	cellular process
MDP0000119181	actin-related protein 5	P	GO:0006950	response to stress
MDP0000119181	actin-related protein 5	P	GO:0006259	DNA metabolic process
MDP0000119181	actin-related protein 5	C	GO:0005856	cytoskeleton
MDP0000188760	general transcription factor iih subunit 2-like	P	GO:0006950	response to stress
MDP0000188760	general transcription factor iih subunit 2-like	P	GO:0006259	DNA metabolic process
MDP0000188760	general transcription factor iih subunit 2-like	F	GO:0005488	binding
MDP0000188760	general transcription factor iih subunit 2-like	N	GO:0006350
MDP0000188760	general transcription factor iih subunit 2-like	C	GO:0005654	nucleoplasm
MDP0000188760	general transcription factor iih subunit 2-like	F	GO:0005515	protein binding
MDP0000290230	cytochrome p450	F	GO:0003674	molecular_function
MDP0000290230	cytochrome p450	F	GO:0005488	binding
MDP0000290230	cytochrome p450	P	GO:0008152	metabolic process
MDP0000290230	cytochrome p450	F	GO:0003824	catalytic activity
MDP0000188158	mitochondrial import inner membrane translocase subunit tim10	P	GO:0006810	transport
MDP0000188158	mitochondrial import inner membrane translocase subunit tim10	P	GO:0009987	cellular process
MDP0000188158	mitochondrial import inner membrane translocase subunit tim10	F	GO:0005515	protein binding
MDP0000188158	mitochondrial import inner membrane translocase subunit tim10	F	GO:0005215	transporter activity
MDP0000188158	mitochondrial import inner membrane translocase subunit tim10	C	GO:0016020	membrane
MDP0000188158	mitochondrial import inner membrane translocase subunit tim10	C	GO:0005739	mitochondrion
MDP0000188158	mitochondrial import inner membrane translocase subunit tim10	P	GO:0016043	cellular component organization
MDP0000188158	mitochondrial import inner membrane translocase subunit tim10	F	GO:0005488	binding
MDP0000188158	mitochondrial import inner membrane translocase subunit tim10	C	GO:0009536	plastid
MDP0000139624	protein	C	GO:0005730	nucleolus
MDP0000139624	protein	F	GO:0003723	RNA binding
MDP0000313601	at5g58960 k19m22_160	P	GO:0009628	response to abiotic stimulus
MDP0000313601	at5g58960 k19m22_160	P	GO:0009606	tropism
MDP0000699845	polyphenol oxidase	F	GO:0005488	binding
MDP0000699845	polyphenol oxidase	F	GO:0003824	catalytic activity
MDP0000699845	polyphenol oxidase	C	GO:0009579	thylakoid
MDP0000699845	polyphenol oxidase	C	GO:0009536	plastid
MDP0000699845	polyphenol oxidase	P	GO:0008152	metabolic process
MDP0000699845	polyphenol oxidase	N	GO:0006519
MDP0000699845	polyphenol oxidase	P	GO:0009987	cellular process
MDP0000699845	polyphenol oxidase	P	GO:0009058	biosynthetic process
MDP0000699845	polyphenol oxidase	P	GO:0019748	secondary metabolic process
MDP0000559039	protein	F	GO:0016787	hydrolase activity
MDP0000559039	protein	C	GO:0016020	membrane
MDP0000559039	protein	C	GO:0005773	vacuole
MDP0000559039	protein	C	GO:0009536	plastid
MDP0000559039	protein	C	GO:0005886	plasma membrane
MDP0000269868	protein cw7	C	GO:0005739	mitochondrion
MDP0000269868	protein cw7	C	GO:0009536	plastid
MDP0000871602	galactomannan galactosyltransferase	F	GO:0016740	transferase activity
MDP0000871602	galactomannan galactosyltransferase	C	GO:0005794	Golgi apparatus
MDP0000871602	galactomannan galactosyltransferase	C	GO:0016020	membrane
MDP0000902216	udp-glycosyltransferase 87a1-like	F	GO:0016740	transferase activity
MDP0000902216	udp-glycosyltransferase 87a1-like	P	GO:0008152	metabolic process
MDP0000642465	f-box family protein	F	GO:0005515	protein binding
MDP0000060836	probable metal-nicotianamine transporter ysl7-like	F	GO:0005215	transporter activity
MDP0000060836	probable metal-nicotianamine transporter ysl7-like	P	GO:0006810	transport
MDP0000060836	probable metal-nicotianamine transporter ysl7-like	C	GO:0005886	plasma membrane
MDP0000060836	probable metal-nicotianamine transporter ysl7-like	P	GO:0009987	cellular process
MDP0000168498	calmodulin-like protein 5	F	GO:0005488	binding
MDP0000222414	probable ethanolamine kinase a-like	P	GO:0000003	reproduction
MDP0000222414	probable ethanolamine kinase a-like	P	GO:0009791	post-embryonic development
MDP0000222414	probable ethanolamine kinase a-like	P	GO:0009790	embryo development
MDP0000222414	probable ethanolamine kinase a-like	P	GO:0008152	metabolic process
MDP0000222414	probable ethanolamine kinase a-like	P	GO:0009987	cellular process
MDP0000222414	probable ethanolamine kinase a-like	F	GO:0016301	kinase activity
MDP0000222414	probable ethanolamine kinase a-like	P	GO:0006629	lipid metabolic process
MDP0000148539	probable ethanolamine kinase a-like	P	GO:0000003	reproduction
MDP0000148539	probable ethanolamine kinase a-like	P	GO:0009791	post-embryonic development
MDP0000148539	probable ethanolamine kinase a-like	P	GO:0009790	embryo development
MDP0000148539	probable ethanolamine kinase a-like	P	GO:0008152	metabolic process
MDP0000148539	probable ethanolamine kinase a-like	P	GO:0009987	cellular process
MDP0000148539	probable ethanolamine kinase a-like	F	GO:0016301	kinase activity
MDP0000148539	probable ethanolamine kinase a-like	P	GO:0006629	lipid metabolic process
MDP0000147060	heat shock protein 81-1	P	GO:0019538	protein metabolic process
MDP0000147060	heat shock protein 81-1	P	GO:0009987	cellular process
MDP0000147060	heat shock protein 81-1	C	GO:0005886	plasma membrane
MDP0000147060	heat shock protein 81-1	C	GO:0005618	cell wall
MDP0000147060	heat shock protein 81-1	P	GO:0008150	biological_process
MDP0000147060	heat shock protein 81-1	F	GO:0000166	nucleotide binding
MDP0000147060	heat shock protein 81-1	F	GO:0005515	protein binding
MDP0000147060	heat shock protein 81-1	C	GO:0005829	cytosol
MDP0000147060	heat shock protein 81-1	P	GO:0006950	response to stress
MDP0000147060	heat shock protein 81-1	P	GO:0009628	response to abiotic stimulus
MDP0000147060	heat shock protein 81-1	P	GO:0009607	response to biotic stimulus
MDP0000204495	myb transcription factor	F	GO:0003700	sequence-specific DNA binding transcription factor activity
MDP0000204495	myb transcription factor	F	GO:0003677	DNA binding
MDP0000204495	myb transcription factor	P	GO:0009987	cellular process
MDP0000204495	myb transcription factor	P	GO:0008150	biological_process
MDP0000204495	myb transcription factor	N	GO:0006350
MDP0000204495	myb transcription factor	F	GO:0005515	protein binding
MDP0000204495	myb transcription factor	C	GO:0005654	nucleoplasm
MDP0000247249	eukaryotic translation initiation factor 6	F	GO:0008135	translation factor activity, nucleic acid binding
MDP0000247249	eukaryotic translation initiation factor 6	C	GO:0005829	cytosol
MDP0000247249	eukaryotic translation initiation factor 6	C	GO:0005730	nucleolus
MDP0000247249	eukaryotic translation initiation factor 6	P	GO:0009719	response to endogenous stimulus
MDP0000247249	eukaryotic translation initiation factor 6	P	GO:0009987	cellular process
MDP0000247249	eukaryotic translation initiation factor 6	F	GO:0005488	binding
MDP0000247249	eukaryotic translation initiation factor 6	P	GO:0016043	cellular component organization
MDP0000247249	eukaryotic translation initiation factor 6	P	GO:0000003	reproduction
MDP0000247249	eukaryotic translation initiation factor 6	P	GO:0009791	post-embryonic development
MDP0000247249	eukaryotic translation initiation factor 6	P	GO:0009790	embryo development
MDP0000247249	eukaryotic translation initiation factor 6	C	GO:0005840	ribosome
MDP0000247249	eukaryotic translation initiation factor 6	P	GO:0006412	translation
MDP0000302063	f-box family protein	P	GO:0000003	reproduction
MDP0000302063	f-box family protein	P	GO:0009791	post-embryonic development
MDP0000302063	f-box family protein	P	GO:0009790	embryo development
MDP0000302063	f-box family protein	F	GO:0005515	protein binding
MDP0000525928	e3 ubiquitin-protein ligase atl4-like	F	GO:0003824	catalytic activity
MDP0000525928	e3 ubiquitin-protein ligase atl4-like	P	GO:0006464	cellular protein modification process
MDP0000525928	e3 ubiquitin-protein ligase atl4-like	F	GO:0005515	protein binding
MDP0000525928	e3 ubiquitin-protein ligase atl4-like	F	GO:0005488	binding
MDP0000792088	wrky transcription	F	GO:0003700	sequence-specific DNA binding transcription factor activity
MDP0000792088	wrky transcription	F	GO:0003677	DNA binding
MDP0000792088	wrky transcription	C	GO:0005654	nucleoplasm
MDP0000792088	wrky transcription	N	GO:0006350
MDP0000355705	protein	C	GO:0016020	membrane
MDP0000249183	polyphenol oxidase	C	GO:0009536	plastid
MDP0000249183	polyphenol oxidase	F	GO:0003824	catalytic activity
MDP0000249183	polyphenol oxidase	P	GO:0008152	metabolic process
MDP0000249183	polyphenol oxidase	N	GO:0006519
MDP0000145450	g-protein beta	F	GO:0016740	transferase activity
MDP0000145450	g-protein beta	C	GO:0005886	plasma membrane
MDP0000145450	g-protein beta	P	GO:0009058	biosynthetic process
MDP0000145450	g-protein beta	P	GO:0005975	carbohydrate metabolic process
MDP0000145450	g-protein beta	P	GO:0009987	cellular process
MDP0000145450	g-protein beta	C	GO:0016020	membrane
MDP0000145450	g-protein beta	P	GO:0016043	cellular component organization
MDP0000145450	g-protein beta	F	GO:0000166	nucleotide binding
MDP0000145450	g-protein beta	P	GO:0006139	nucleobase-containing compound metabolic process
MDP0000145450	g-protein beta	F	GO:0005515	protein binding
MDP0000877582	protein	P	GO:0006950	response to stress
MDP0000877582	protein	F	GO:0004872	receptor activity
MDP0000877582	protein	F	GO:0000166	nucleotide binding
MDP0000877582	protein	N	GO:0006350
MDP0000877582	protein	P	GO:0007165	signal transduction
MDP0000877582	protein	F	GO:0005515	protein binding
MDP0000877582	protein	C	GO:0005622	intracellular
MDP0000148686	protein	P	GO:0008152	metabolic process
MDP0000148686	protein	P	GO:0009987	cellular process
MDP0000148686	protein	C	GO:0005622	intracellular
MDP0000804922	protein	C	GO:0009536	plastid
MDP0000613561	beta- -xylosidase	F	GO:0016787	hydrolase activity
MDP0000196963	tubby protein	F	GO:0016787	hydrolase activity
MDP0000196963	tubby protein	N	GO:0006350
MDP0000196963	tubby protein	F	GO:0003700	sequence-specific DNA binding transcription factor activity
MDP0000196963	tubby protein	F	GO:0005515	protein binding
MDP0000211849	protein	C	GO:0009536	plastid
MDP0000211849	protein	C	GO:0005794	Golgi apparatus
MDP0000293002	nematode-resistance protein	P	GO:0006950	response to stress
MDP0000293002	nematode-resistance protein	P	GO:0009607	response to biotic stimulus
MDP0000293002	nematode-resistance protein	P	GO:0008150	biological_process
MDP0000186762	phytochrome kinase substrate 1	P	GO:0009605	response to external stimulus
MDP0000186762	phytochrome kinase substrate 1	P	GO:0008150	biological_process
MDP0000186762	phytochrome kinase substrate 1	P	GO:0009628	response to abiotic stimulus
MDP0000714367	eukaryotic translation initiation factor 4g	P	GO:0006139	nucleobase-containing compound metabolic process
MDP0000714367	eukaryotic translation initiation factor 4g	P	GO:0009607	response to biotic stimulus
MDP0000714367	eukaryotic translation initiation factor 4g	F	GO:0005515	protein binding
MDP0000208739	protein	F	GO:0003677	DNA binding
MDP0000188711	protein	C	GO:0016020	membrane
MDP0000188711	protein	C	GO:0009536	plastid
MDP0000258868	gcn5-related n-acetyltransferase family protein	F	GO:0016740	transferase activity
MDP0000258868	gcn5-related n-acetyltransferase family protein	C	GO:0009536	plastid
MDP0000258868	gcn5-related n-acetyltransferase family protein	P	GO:0009058	biosynthetic process
MDP0000263060	nli interacting factor family protein	F	GO:0016787	hydrolase activity
MDP0000263060	nli interacting factor family protein	F	GO:0005488	binding
MDP0000263060	nli interacting factor family protein	C	GO:0009536	plastid
MDP0000263060	nli interacting factor family protein	P	GO:0006464	cellular protein modification process
MDP0000366291	protein	P	GO:0009653	anatomical structure morphogenesis
MDP0000366291	protein	P	GO:0007275	multicellular organismal development
MDP0000366291	protein	P	GO:0000003	reproduction
MDP0000366291	protein	N	GO:0006350
MDP0000366291	protein	P	GO:0009908	flower development
MDP0000366291	protein	P	GO:0030154	cell differentiation
MDP0000366291	protein	F	GO:0005515	protein binding
MDP0000366291	protein	F	GO:0003700	sequence-specific DNA binding transcription factor activity
MDP0000366291	protein	C	GO:0005654	nucleoplasm
MDP0000806945	molybdenum cofactor sulfurase family protein	F	GO:0005488	binding
MDP0000806945	molybdenum cofactor sulfurase family protein	F	GO:0003824	catalytic activity
MDP0000806945	molybdenum cofactor sulfurase family protein	C	GO:0009536	plastid
MDP0000806945	molybdenum cofactor sulfurase family protein	C	GO:0005623	cell
MDP0000809337	gras family transcription factor	N	GO:0006350
MDP0000831501	protein	P	GO:0009058	biosynthetic process
MDP0000831501	protein	P	GO:0009987	cellular process
MDP0000831501	protein	C	GO:0005618	cell wall
MDP0000831501	protein	C	GO:0005623	cell
MDP0000831501	protein	F	GO:0000166	nucleotide binding
MDP0000831501	protein	F	GO:0016787	hydrolase activity
MDP0000831501	protein	C	GO:0005622	intracellular
MDP0000831501	protein	F	GO:0005488	binding
MDP0000894895	ap2 erf domain-containing transcription factor	P	GO:0006950	response to stress
MDP0000894895	ap2 erf domain-containing transcription factor	P	GO:0009607	response to biotic stimulus
MDP0000894895	ap2 erf domain-containing transcription factor	F	GO:0003700	sequence-specific DNA binding transcription factor activity
MDP0000894895	ap2 erf domain-containing transcription factor	N	GO:0006350
MDP0000894895	ap2 erf domain-containing transcription factor	C	GO:0005654	nucleoplasm
MDP0000133399	neutral invertase	F	GO:0016787	hydrolase activity
MDP0000133399	neutral invertase	P	GO:0005975	carbohydrate metabolic process
MDP0000133399	neutral invertase	P	GO:0009987	cellular process
MDP0000281695	5 -amp-activated protein kinase-like protein	C	GO:0009536	plastid
