# Supplementary material for: Comparative Analysis of Predicted Plastid-Targeted Proteomes of Sequenced Higher Plant Genomes
Source: PLoS One. 2014 Nov 13;9(11):e112870. doi: 10.1371/journal.pone.0112870 (PMC4231079; doi:10.1371/journal.pone.0112870)
Supplement: File S6 — Blast2GO annotation file containing header and GO term information for 70 protein sequences present in GreenCut2, UCLUST50, and USEARCH4040 analyses. (ZIP) [file pone.0112870.s006.zip › AF_9_Cluster_GO_Information/Cluster4annot_Seqs_20130129_1823.txt]

SeqName	Hit-Desc	GO-Group	GO-ID	Term
MDP0000382079	protein	P	GO:0006810	transport
MDP0000382079	protein	P	GO:0009987	cellular process
MDP0000382079	protein	F	GO:0005515	protein binding
MDP0000382079	protein	C	GO:0016020	membrane
MDP0000382079	protein	C	GO:0009536	plastid
MDP0000382079	protein	C	GO:0009579	thylakoid
MDP0000551040	protein	C	GO:0009536	plastid
MDP0000144554	isochorismatase hydrolase family protein	C	GO:0016020	membrane
MDP0000144554	isochorismatase hydrolase family protein	P	GO:0006139	nucleobase-containing compound metabolic process
MDP0000144554	isochorismatase hydrolase family protein	P	GO:0019748	secondary metabolic process
MDP0000144554	isochorismatase hydrolase family protein	F	GO:0016787	hydrolase activity
MDP0000144554	isochorismatase hydrolase family protein	F	GO:0003824	catalytic activity
MDP0000144554	isochorismatase hydrolase family protein	P	GO:0009058	biosynthetic process
MDP0000144554	isochorismatase hydrolase family protein	P	GO:0009987	cellular process
MDP0000186074	protein	F	GO:0005488	binding
MDP0000186074	protein	P	GO:0008150	biological_process
MDP0000186074	protein	C	GO:0009536	plastid
MDP0000171996	endoribonuclease e-like protein	C	GO:0009536	plastid
MDP0000279178	thioredoxin-like chloroplastic-like	P	GO:0019725	cellular homeostasis
MDP0000279178	thioredoxin-like chloroplastic-like	F	GO:0003824	catalytic activity
MDP0000279178	thioredoxin-like chloroplastic-like	F	GO:0003674	molecular_function
MDP0000279178	thioredoxin-like chloroplastic-like	P	GO:0008152	metabolic process
MDP0000279178	thioredoxin-like chloroplastic-like	C	GO:0009536	plastid
MDP0000269865	diaminopimelate epimerase	P	GO:0009058	biosynthetic process
MDP0000269865	diaminopimelate epimerase	N	GO:0006519
MDP0000269865	diaminopimelate epimerase	F	GO:0003824	catalytic activity
MDP0000269865	diaminopimelate epimerase	C	GO:0009536	plastid
MDP0000543279	aluminum induced protein with ygl and lrdr motifs	P	GO:0009719	response to endogenous stimulus
MDP0000543279	aluminum induced protein with ygl and lrdr motifs	C	GO:0005886	plasma membrane
MDP0000543279	aluminum induced protein with ygl and lrdr motifs	P	GO:0008150	biological_process
MDP0000412925	cyclin dependent kinase inhibitor	F	GO:0030234	enzyme regulator activity
MDP0000412925	cyclin dependent kinase inhibitor	C	GO:0005634	nucleus
MDP0000412925	cyclin dependent kinase inhibitor	P	GO:0007049	cell cycle
MDP0000412925	cyclin dependent kinase inhibitor	P	GO:0008152	metabolic process
MDP0000412925	cyclin dependent kinase inhibitor	P	GO:0009987	cellular process
MDP0000209596	mate efflux family protein chloroplastic-like	P	GO:0006810	transport
MDP0000209596	mate efflux family protein chloroplastic-like	P	GO:0009987	cellular process
MDP0000209596	mate efflux family protein chloroplastic-like	C	GO:0016020	membrane
MDP0000209596	mate efflux family protein chloroplastic-like	F	GO:0005215	transporter activity
MDP0000209596	mate efflux family protein chloroplastic-like	C	GO:0009536	plastid
MDP0000385310	biotin lipoyl attachment domain-containing protein	C	GO:0009536	plastid
MDP0000385310	biotin lipoyl attachment domain-containing protein	F	GO:0005488	binding
MDP0000181870	uracil phosphoribosyltransferase	F	GO:0016740	transferase activity
MDP0000181870	uracil phosphoribosyltransferase	P	GO:0006139	nucleobase-containing compound metabolic process
MDP0000181870	uracil phosphoribosyltransferase	F	GO:0000166	nucleotide binding
MDP0000181870	uracil phosphoribosyltransferase	P	GO:0009058	biosynthetic process
MDP0000181870	uracil phosphoribosyltransferase	C	GO:0009536	plastid
MDP0000181870	uracil phosphoribosyltransferase	P	GO:0009991	response to extracellular stimulus
MDP0000181870	uracil phosphoribosyltransferase	P	GO:0007154	cell communication
MDP0000181870	uracil phosphoribosyltransferase	P	GO:0006950	response to stress
MDP0000181870	uracil phosphoribosyltransferase	P	GO:0008150	biological_process
MDP0000582469	protein	P	GO:0019538	protein metabolic process
MDP0000582469	protein	P	GO:0006091	generation of precursor metabolites and energy
MDP0000582469	protein	P	GO:0015979	photosynthesis
MDP0000582469	protein	C	GO:0009536	plastid
MDP0000582469	protein	C	GO:0009579	thylakoid
MDP0000582469	protein	C	GO:0016020	membrane
MDP0000217423	nak-type protein kinase	F	GO:0016301	kinase activity
MDP0000217423	nak-type protein kinase	F	GO:0004872	receptor activity
MDP0000217423	nak-type protein kinase	P	GO:0006464	cellular protein modification process
MDP0000217423	nak-type protein kinase	F	GO:0000166	nucleotide binding
MDP0000217423	nak-type protein kinase	P	GO:0007165	signal transduction
MDP0000217423	nak-type protein kinase	N	GO:0006519
MDP0000664991	pentatricopeptide repeat-containing protein	C	GO:0005739	mitochondrion
MDP0000189454	membrane associated protein	F	GO:0005198	structural molecule activity
MDP0000189454	membrane associated protein	C	GO:0009536	plastid
MDP0000189454	membrane associated protein	C	GO:0005886	plasma membrane
MDP0000328793	non-green plastid inner envelope membrane protein	C	GO:0005739	mitochondrion
MDP0000328793	non-green plastid inner envelope membrane protein	C	GO:0016020	membrane
MDP0000328793	non-green plastid inner envelope membrane protein	C	GO:0009536	plastid
MDP0000147571	ll-diaminopimelate aminotransferase	F	GO:0016740	transferase activity
MDP0000147571	ll-diaminopimelate aminotransferase	P	GO:0009058	biosynthetic process
MDP0000147571	ll-diaminopimelate aminotransferase	N	GO:0006519
MDP0000147571	ll-diaminopimelate aminotransferase	F	GO:0005488	binding
MDP0000147571	ll-diaminopimelate aminotransferase	P	GO:0007165	signal transduction
MDP0000147571	ll-diaminopimelate aminotransferase	P	GO:0006950	response to stress
MDP0000147571	ll-diaminopimelate aminotransferase	P	GO:0009607	response to biotic stimulus
MDP0000147571	ll-diaminopimelate aminotransferase	C	GO:0009536	plastid
MDP0000147571	ll-diaminopimelate aminotransferase	F	GO:0030234	enzyme regulator activity
MDP0000147571	ll-diaminopimelate aminotransferase	F	GO:0003824	catalytic activity
MDP0000147571	ll-diaminopimelate aminotransferase	P	GO:0008152	metabolic process
MDP0000147571	ll-diaminopimelate aminotransferase	P	GO:0009987	cellular process
MDP0000147571	ll-diaminopimelate aminotransferase	P	GO:0019748	secondary metabolic process
MDP0000158908	phosphoribosylformimino-5-aminoimidazole carboxamide ribotide isomerase	F	GO:0003824	catalytic activity
MDP0000158908	phosphoribosylformimino-5-aminoimidazole carboxamide ribotide isomerase	P	GO:0009058	biosynthetic process
MDP0000158908	phosphoribosylformimino-5-aminoimidazole carboxamide ribotide isomerase	N	GO:0006519
MDP0000158908	phosphoribosylformimino-5-aminoimidazole carboxamide ribotide isomerase	C	GO:0009536	plastid
MDP0000852477	septum site-determining protein	P	GO:0016043	cellular component organization
MDP0000852477	septum site-determining protein	P	GO:0009987	cellular process
MDP0000852477	septum site-determining protein	P	GO:0006139	nucleobase-containing compound metabolic process
MDP0000852477	septum site-determining protein	P	GO:0009056	catabolic process
MDP0000852477	septum site-determining protein	F	GO:0016787	hydrolase activity
MDP0000852477	septum site-determining protein	F	GO:0005515	protein binding
MDP0000852477	septum site-determining protein	C	GO:0009536	plastid
MDP0000234942	carbonic anhydrase	F	GO:0005488	binding
MDP0000234942	carbonic anhydrase	C	GO:0009536	plastid
MDP0000234942	carbonic anhydrase	F	GO:0003824	catalytic activity
MDP0000234942	carbonic anhydrase	P	GO:0008152	metabolic process
MDP0000234942	carbonic anhydrase	P	GO:0009987	cellular process
MDP0000210995	uridylate kinase	P	GO:0009058	biosynthetic process
MDP0000210995	uridylate kinase	N	GO:0006519
MDP0000210995	uridylate kinase	P	GO:0008152	metabolic process
MDP0000210995	uridylate kinase	P	GO:0009987	cellular process
MDP0000210995	uridylate kinase	C	GO:0009536	plastid
MDP0000210995	uridylate kinase	P	GO:0006139	nucleobase-containing compound metabolic process
MDP0000210995	uridylate kinase	F	GO:0016301	kinase activity
MDP0000273016	plastid transcriptionally active 13	C	GO:0009536	plastid
MDP0000273016	plastid transcriptionally active 13	N	GO:0006350
MDP0000273016	plastid transcriptionally active 13	F	GO:0030528	transcription regulator activity
MDP0000122039	polyneuridine-aldehyde esterase	F	GO:0016787	hydrolase activity
MDP0000122039	polyneuridine-aldehyde esterase	C	GO:0005886	plasma membrane
MDP0000122039	polyneuridine-aldehyde esterase	P	GO:0009058	biosynthetic process
MDP0000122039	polyneuridine-aldehyde esterase	P	GO:0009987	cellular process
MDP0000845124	caax amino terminal motif-containing protease	C	GO:0016020	membrane
MDP0000845124	caax amino terminal motif-containing protease	P	GO:0019538	protein metabolic process
MDP0000845124	caax amino terminal motif-containing protease	P	GO:0009056	catabolic process
MDP0000845124	caax amino terminal motif-containing protease	C	GO:0009536	plastid
MDP0000845124	caax amino terminal motif-containing protease	F	GO:0016787	hydrolase activity
MDP0000233115	PREDICTED: uncharacterized protein LOC100804019 [Glycine max]	C	GO:0016020	membrane
MDP0000233115	PREDICTED: uncharacterized protein LOC100804019 [Glycine max]	C	GO:0009579	thylakoid
MDP0000233115	PREDICTED: uncharacterized protein LOC100804019 [Glycine max]	C	GO:0009536	plastid
MDP0000176749	transcription factor une12	F	GO:0003700	sequence-specific DNA binding transcription factor activity
MDP0000176749	transcription factor une12	F	GO:0030528	transcription regulator activity
MDP0000176749	transcription factor une12	F	GO:0003677	DNA binding
MDP0000176749	transcription factor une12	P	GO:0000003	reproduction
MDP0000176749	transcription factor une12	N	GO:0006350
MDP0000176749	transcription factor une12	C	GO:0005654	nucleoplasm
MDP0000628094	protein	C	GO:0016020	membrane
MDP0000628094	protein	F	GO:0003824	catalytic activity
MDP0000628094	protein	C	GO:0009536	plastid
MDP0000628094	protein	P	GO:0009058	biosynthetic process
MDP0000628094	protein	P	GO:0009987	cellular process
MDP0000628094	protein	P	GO:0006629	lipid metabolic process
MDP0000201574	reticulon-like protein b17-like	C	GO:0005783	endoplasmic reticulum
MDP0000567665	n-acetyl-l-glutamate synthase 2	P	GO:0009058	biosynthetic process
MDP0000567665	n-acetyl-l-glutamate synthase 2	N	GO:0006519
MDP0000567665	n-acetyl-l-glutamate synthase 2	F	GO:0016740	transferase activity
MDP0000275687	imidazoleglycerol-phosphate dehydratase	P	GO:0009058	biosynthetic process
MDP0000275687	imidazoleglycerol-phosphate dehydratase	N	GO:0006519
MDP0000275687	imidazoleglycerol-phosphate dehydratase	C	GO:0009536	plastid
MDP0000275687	imidazoleglycerol-phosphate dehydratase	F	GO:0003824	catalytic activity
MDP0000163757	chlorophyll synthase	F	GO:0016740	transferase activity
MDP0000163757	chlorophyll synthase	P	GO:0009058	biosynthetic process
MDP0000163757	chlorophyll synthase	P	GO:0009987	cellular process
MDP0000163757	chlorophyll synthase	C	GO:0016020	membrane
MDP0000163757	chlorophyll synthase	C	GO:0009536	plastid
MDP0000163757	chlorophyll synthase	C	GO:0009579	thylakoid
MDP0000163757	chlorophyll synthase	C	GO:0005739	mitochondrion
MDP0000200406	tetratricopeptide repeat domain-containing protein	F	GO:0005488	binding
MDP0000200406	tetratricopeptide repeat domain-containing protein	C	GO:0005886	plasma membrane
MDP0000230504	aldo keto	P	GO:0008152	metabolic process
MDP0000230504	aldo keto	F	GO:0003824	catalytic activity
MDP0000230504	aldo keto	P	GO:0009987	cellular process
MDP0000440721	kinase-like protein	F	GO:0016301	kinase activity
MDP0000440721	kinase-like protein	P	GO:0006464	cellular protein modification process
MDP0000440721	kinase-like protein	F	GO:0000166	nucleotide binding
MDP0000440721	kinase-like protein	N	GO:0006519
MDP0000654592	serine-type peptidase	P	GO:0019538	protein metabolic process
MDP0000654592	serine-type peptidase	P	GO:0006091	generation of precursor metabolites and energy
MDP0000654592	serine-type peptidase	P	GO:0015979	photosynthesis
MDP0000654592	serine-type peptidase	F	GO:0016787	hydrolase activity
MDP0000654592	serine-type peptidase	C	GO:0009536	plastid
MDP0000654592	serine-type peptidase	C	GO:0009579	thylakoid
MDP0000654592	serine-type peptidase	P	GO:0009056	catabolic process
MDP0000654592	serine-type peptidase	C	GO:0005634	nucleus
MDP0000654592	serine-type peptidase	C	GO:0016020	membrane
MDP0000654592	serine-type peptidase	P	GO:0008152	metabolic process
MDP0000654592	serine-type peptidase	F	GO:0003824	catalytic activity
MDP0000654592	serine-type peptidase	F	GO:0005515	protein binding
MDP0000944409	ribulose bisphosphate carboxylase oxygenase activase chloroplast	F	GO:0000166	nucleotide binding
MDP0000944409	ribulose bisphosphate carboxylase oxygenase activase chloroplast	C	GO:0009536	plastid
MDP0000391188	tryptophan synthase beta-subunit	P	GO:0009058	biosynthetic process
MDP0000391188	tryptophan synthase beta-subunit	P	GO:0009987	cellular process
MDP0000391188	tryptophan synthase beta-subunit	P	GO:0006950	response to stress
MDP0000391188	tryptophan synthase beta-subunit	P	GO:0009628	response to abiotic stimulus
MDP0000391188	tryptophan synthase beta-subunit	F	GO:0003824	catalytic activity
MDP0000391188	tryptophan synthase beta-subunit	C	GO:0009536	plastid
MDP0000391188	tryptophan synthase beta-subunit	N	GO:0006519
MDP0000391188	tryptophan synthase beta-subunit	F	GO:0005488	binding
MDP0000386318	f-box kelch-repeat protein at1g22040-like	F	GO:0005515	protein binding
MDP0000243418	4-alpha- chloroplastic amyloplastic-like	P	GO:0005975	carbohydrate metabolic process
MDP0000243418	4-alpha- chloroplastic amyloplastic-like	P	GO:0009987	cellular process
MDP0000243418	4-alpha- chloroplastic amyloplastic-like	P	GO:0009056	catabolic process
MDP0000243418	4-alpha- chloroplastic amyloplastic-like	F	GO:0016740	transferase activity
MDP0000243418	4-alpha- chloroplastic amyloplastic-like	C	GO:0009536	plastid
MDP0000243418	4-alpha- chloroplastic amyloplastic-like	F	GO:0005488	binding
MDP0000309227	acetolactate synthase small subunit	F	GO:0005488	binding
MDP0000309227	acetolactate synthase small subunit	F	GO:0016740	transferase activity
MDP0000309227	acetolactate synthase small subunit	C	GO:0009536	plastid
MDP0000309227	acetolactate synthase small subunit	C	GO:0005737	cytoplasm
MDP0000309227	acetolactate synthase small subunit	P	GO:0009058	biosynthetic process
MDP0000309227	acetolactate synthase small subunit	N	GO:0006519
MDP0000284522	f-box family protein	F	GO:0005515	protein binding
MDP0000243546	iron-sulfur assembly-like protein	C	GO:0016020	membrane
MDP0000243546	iron-sulfur assembly-like protein	C	GO:0009536	plastid
MDP0000282558	enhanced disease susceptibility	P	GO:0006810	transport
MDP0000282558	enhanced disease susceptibility	P	GO:0009987	cellular process
MDP0000282558	enhanced disease susceptibility	C	GO:0016020	membrane
MDP0000282558	enhanced disease susceptibility	F	GO:0005215	transporter activity
MDP0000282558	enhanced disease susceptibility	C	GO:0009536	plastid
MDP0000245391	heat shock protein binding protein	C	GO:0009536	plastid
MDP0000245391	heat shock protein binding protein	F	GO:0005515	protein binding
MDP0000245391	heat shock protein binding protein	F	GO:0005488	binding
MDP0000245391	heat shock protein binding protein	P	GO:0009058	biosynthetic process
MDP0000245391	heat shock protein binding protein	P	GO:0009987	cellular process
MDP0000193840	beta-amylase 7-like	F	GO:0005488	binding
MDP0000193840	beta-amylase 7-like	P	GO:0006464	cellular protein modification process
MDP0000193840	beta-amylase 7-like	F	GO:0016787	hydrolase activity
MDP0000193840	beta-amylase 7-like	F	GO:0016301	kinase activity
MDP0000193840	beta-amylase 7-like	P	GO:0007275	multicellular organismal development
MDP0000193840	beta-amylase 7-like	P	GO:0040007	growth
MDP0000193840	beta-amylase 7-like	F	GO:0005102	receptor binding
MDP0000193840	beta-amylase 7-like	P	GO:0007165	signal transduction
MDP0000193840	beta-amylase 7-like	F	GO:0000166	nucleotide binding
MDP0000193840	beta-amylase 7-like	P	GO:0009653	anatomical structure morphogenesis
MDP0000193840	beta-amylase 7-like	P	GO:0030154	cell differentiation
MDP0000193840	beta-amylase 7-like	P	GO:0009908	flower development
MDP0000193840	beta-amylase 7-like	C	GO:0009536	plastid
MDP0000193840	beta-amylase 7-like	P	GO:0005975	carbohydrate metabolic process
MDP0000193840	beta-amylase 7-like	P	GO:0009056	catabolic process
MDP0000193840	beta-amylase 7-like	C	GO:0005886	plasma membrane
MDP0000193840	beta-amylase 7-like	P	GO:0009987	cellular process
MDP0000193840	beta-amylase 7-like	N	GO:0006519
MDP0000291807	formate dehydrogenase	F	GO:0000166	nucleotide binding
MDP0000291807	formate dehydrogenase	C	GO:0005739	mitochondrion
MDP0000291807	formate dehydrogenase	P	GO:0008152	metabolic process
MDP0000291807	formate dehydrogenase	F	GO:0003824	catalytic activity
MDP0000291807	formate dehydrogenase	C	GO:0005623	cell
MDP0000291807	formate dehydrogenase	P	GO:0009987	cellular process
MDP0000247777	ankyrin repeat domain	F	GO:0005515	protein binding
MDP0000247777	ankyrin repeat domain	C	GO:0016020	membrane
MDP0000247777	ankyrin repeat domain	C	GO:0005635	nuclear envelope
MDP0000247777	ankyrin repeat domain	P	GO:0006810	transport
MDP0000247777	ankyrin repeat domain	P	GO:0009987	cellular process
MDP0000171492	nucleic acid binding	F	GO:0005488	binding
MDP0000171492	nucleic acid binding	F	GO:0003676	nucleic acid binding
MDP0000171492	nucleic acid binding	C	GO:0005622	intracellular
MDP0000212044	senescence-associated protein	F	GO:0005488	binding
MDP0000132668	6-phosphofructokinase 3-like	P	GO:0008152	metabolic process
MDP0000132668	6-phosphofructokinase 3-like	P	GO:0009987	cellular process
MDP0000132668	6-phosphofructokinase 3-like	F	GO:0005515	protein binding
MDP0000132668	6-phosphofructokinase 3-like	F	GO:0016301	kinase activity
MDP0000132668	6-phosphofructokinase 3-like	C	GO:0005829	cytosol
MDP0000132668	6-phosphofructokinase 3-like	F	GO:0000166	nucleotide binding
MDP0000132668	6-phosphofructokinase 3-like	P	GO:0006091	generation of precursor metabolites and energy
MDP0000132668	6-phosphofructokinase 3-like	P	GO:0005975	carbohydrate metabolic process
MDP0000132668	6-phosphofructokinase 3-like	P	GO:0009056	catabolic process
MDP0000132668	6-phosphofructokinase 3-like	P	GO:0009058	biosynthetic process
MDP0000132668	6-phosphofructokinase 3-like	P	GO:0006139	nucleobase-containing compound metabolic process
MDP0000132668	6-phosphofructokinase 3-like	P	GO:0019748	secondary metabolic process
MDP0000148978	phytoene desaturase	P	GO:0009058	biosynthetic process
MDP0000148978	phytoene desaturase	P	GO:0009987	cellular process
MDP0000148978	phytoene desaturase	P	GO:0006629	lipid metabolic process
MDP0000148978	phytoene desaturase	P	GO:0019748	secondary metabolic process
MDP0000148978	phytoene desaturase	C	GO:0009536	plastid
MDP0000148978	phytoene desaturase	F	GO:0003824	catalytic activity
MDP0000148978	phytoene desaturase	P	GO:0008152	metabolic process
MDP0000140024	e3 ubiquitin-protein ligase	P	GO:0006464	cellular protein modification process
MDP0000140024	e3 ubiquitin-protein ligase	C	GO:0016020	membrane
MDP0000140024	e3 ubiquitin-protein ligase	C	GO:0005773	vacuole
MDP0000140024	e3 ubiquitin-protein ligase	F	GO:0003824	catalytic activity
MDP0000140024	e3 ubiquitin-protein ligase	F	GO:0005488	binding
MDP0000140024	e3 ubiquitin-protein ligase	F	GO:0005515	protein binding
MDP0000853497	armadillo beta-catenin repeat family protein	P	GO:0006464	cellular protein modification process
MDP0000853497	armadillo beta-catenin repeat family protein	F	GO:0003824	catalytic activity
MDP0000853497	armadillo beta-catenin repeat family protein	F	GO:0005102	receptor binding
MDP0000853497	armadillo beta-catenin repeat family protein	C	GO:0005622	intracellular
MDP0000157048	3-oxoacyl-	P	GO:0000003	reproduction
MDP0000157048	3-oxoacyl-	P	GO:0009791	post-embryonic development
MDP0000157048	3-oxoacyl-	P	GO:0009790	embryo development
MDP0000157048	3-oxoacyl-	F	GO:0016740	transferase activity
MDP0000157048	3-oxoacyl-	P	GO:0006950	response to stress
MDP0000157048	3-oxoacyl-	P	GO:0009628	response to abiotic stimulus
MDP0000157048	3-oxoacyl-	P	GO:0009058	biosynthetic process
MDP0000157048	3-oxoacyl-	P	GO:0009987	cellular process
MDP0000157048	3-oxoacyl-	P	GO:0006629	lipid metabolic process
MDP0000157048	3-oxoacyl-	C	GO:0009536	plastid
MDP0000157048	3-oxoacyl-	C	GO:0005737	cytoplasm
MDP0000226817	sterol regulatory element-binding protein site 2	P	GO:0009628	response to abiotic stimulus
MDP0000226817	sterol regulatory element-binding protein site 2	F	GO:0016787	hydrolase activity
MDP0000226817	sterol regulatory element-binding protein site 2	F	GO:0003723	RNA binding
MDP0000226817	sterol regulatory element-binding protein site 2	P	GO:0006950	response to stress
MDP0000226817	sterol regulatory element-binding protein site 2	C	GO:0009536	plastid
MDP0000226817	sterol regulatory element-binding protein site 2	P	GO:0019538	protein metabolic process
MDP0000226817	sterol regulatory element-binding protein site 2	P	GO:0009056	catabolic process
MDP0000226817	sterol regulatory element-binding protein site 2	C	GO:0016020	membrane
MDP0000722117	nitrite reductase	F	GO:0003824	catalytic activity
MDP0000722117	nitrite reductase	P	GO:0008152	metabolic process
MDP0000722117	nitrite reductase	F	GO:0005488	binding
MDP0000722117	nitrite reductase	P	GO:0006810	transport
MDP0000722117	nitrite reductase	C	GO:0009536	plastid
MDP0000722117	nitrite reductase	P	GO:0006091	generation of precursor metabolites and energy
MDP0000119995	cullin	C	GO:0005622	intracellular
MDP0000119995	cullin	P	GO:0019538	protein metabolic process
MDP0000119995	cullin	P	GO:0009056	catabolic process
MDP0000119995	cullin	P	GO:0009987	cellular process
MDP0000119995	cullin	P	GO:0006950	response to stress
MDP0000119995	cullin	P	GO:0006259	DNA metabolic process
MDP0000119995	cullin	P	GO:0009628	response to abiotic stimulus
MDP0000119995	cullin	P	GO:0009791	post-embryonic development
MDP0000119995	cullin	P	GO:0007049	cell cycle
MDP0000119995	cullin	P	GO:0006464	cellular protein modification process
MDP0000119995	cullin	P	GO:0009908	flower development
MDP0000119995	cullin	F	GO:0005515	protein binding
MDP0000119995	cullin	P	GO:0007165	signal transduction
MDP0000119995	cullin	P	GO:0009719	response to endogenous stimulus
MDP0000119995	cullin	P	GO:0007275	multicellular organismal development
MDP0000119995	cullin	P	GO:0000003	reproduction
MDP0000119995	cullin	P	GO:0009790	embryo development
MDP0000119995	cullin	C	GO:0005634	nucleus
MDP0000125469	armadillo beta-catenin-like repeat-containing protein	F	GO:0005215	transporter activity
MDP0000125469	armadillo beta-catenin-like repeat-containing protein	F	GO:0005488	binding
MDP0000125469	armadillo beta-catenin-like repeat-containing protein	C	GO:0016020	membrane
MDP0000125469	armadillo beta-catenin-like repeat-containing protein	C	GO:0005635	nuclear envelope
MDP0000125469	armadillo beta-catenin-like repeat-containing protein	C	GO:0005737	cytoplasm
MDP0000125469	armadillo beta-catenin-like repeat-containing protein	P	GO:0006810	transport
MDP0000125469	armadillo beta-catenin-like repeat-containing protein	P	GO:0016043	cellular component organization
MDP0000125469	armadillo beta-catenin-like repeat-containing protein	P	GO:0009987	cellular process
MDP0000177378	at4g18560 f28j12_220	C	GO:0009536	plastid
MDP0000273496	cell cycle checkpoint protein rad17	P	GO:0007049	cell cycle
MDP0000273496	cell cycle checkpoint protein rad17	C	GO:0005634	nucleus
MDP0000273496	cell cycle checkpoint protein rad17	P	GO:0006950	response to stress
MDP0000273496	cell cycle checkpoint protein rad17	P	GO:0006259	DNA metabolic process
MDP0000273496	cell cycle checkpoint protein rad17	C	GO:0009536	plastid
MDP0000269028	pentatricopeptide repeat-containing protein	C	GO:0005623	cell
MDP0000269028	pentatricopeptide repeat-containing protein	F	GO:0005488	binding
MDP0000269028	pentatricopeptide repeat-containing protein	C	GO:0009536	plastid
MDP0000279446	dehydroquinate dehydratase shikimate dehydrogenase	C	GO:0005829	cytosol
MDP0000279446	dehydroquinate dehydratase shikimate dehydrogenase	F	GO:0003824	catalytic activity
MDP0000279446	dehydroquinate dehydratase shikimate dehydrogenase	P	GO:0008152	metabolic process
MDP0000279446	dehydroquinate dehydratase shikimate dehydrogenase	C	GO:0009536	plastid
MDP0000279446	dehydroquinate dehydratase shikimate dehydrogenase	P	GO:0009987	cellular process
MDP0000279446	dehydroquinate dehydratase shikimate dehydrogenase	F	GO:0000166	nucleotide binding
MDP0000279446	dehydroquinate dehydratase shikimate dehydrogenase	P	GO:0000003	reproduction
MDP0000279446	dehydroquinate dehydratase shikimate dehydrogenase	P	GO:0009791	post-embryonic development
MDP0000279446	dehydroquinate dehydratase shikimate dehydrogenase	P	GO:0009790	embryo development
MDP0000279446	dehydroquinate dehydratase shikimate dehydrogenase	P	GO:0009058	biosynthetic process
MDP0000279446	dehydroquinate dehydratase shikimate dehydrogenase	N	GO:0006519
MDP0000095637	granule-bound starch synthase	P	GO:0006091	generation of precursor metabolites and energy
MDP0000095637	granule-bound starch synthase	P	GO:0009058	biosynthetic process
MDP0000095637	granule-bound starch synthase	P	GO:0005975	carbohydrate metabolic process
MDP0000095637	granule-bound starch synthase	C	GO:0009536	plastid
MDP0000095637	granule-bound starch synthase	F	GO:0016740	transferase activity
MDP0000095637	granule-bound starch synthase	P	GO:0009987	cellular process
MDP0000123604	membrane protein	C	GO:0005737	cytoplasm
MDP0000123604	membrane protein	C	GO:0016020	membrane
MDP0000123604	membrane protein	C	GO:0009536	plastid
MDP0000208913	calcium-dependent protein kinase	F	GO:0016301	kinase activity
MDP0000208913	calcium-dependent protein kinase	C	GO:0005886	plasma membrane
MDP0000208913	calcium-dependent protein kinase	F	GO:0005488	binding
MDP0000208913	calcium-dependent protein kinase	P	GO:0006464	cellular protein modification process
MDP0000208913	calcium-dependent protein kinase	F	GO:0000166	nucleotide binding
MDP0000208913	calcium-dependent protein kinase	P	GO:0007165	signal transduction
MDP0000208913	calcium-dependent protein kinase	C	GO:0005578	proteinaceous extracellular matrix
MDP0000208913	calcium-dependent protein kinase	N	GO:0006519
MDP0000132521	mitogen-activated protein kinase kinase kinase 3	F	GO:0003824	catalytic activity
MDP0000132521	mitogen-activated protein kinase kinase kinase 3	P	GO:0006464	cellular protein modification process
MDP0000132521	mitogen-activated protein kinase kinase kinase 3	F	GO:0000166	nucleotide binding
MDP0000132521	mitogen-activated protein kinase kinase kinase 3	F	GO:0016301	kinase activity
MDP0000132521	mitogen-activated protein kinase kinase kinase 3	N	GO:0006519
MDP0000080098	phototropic-responsive nph3 family protein	F	GO:0004871	signal transducer activity
MDP0000080098	phototropic-responsive nph3 family protein	F	GO:0003676	nucleic acid binding
MDP0000080098	phototropic-responsive nph3 family protein	C	GO:0005886	plasma membrane
MDP0000080098	phototropic-responsive nph3 family protein	P	GO:0007165	signal transduction
MDP0000080098	phototropic-responsive nph3 family protein	F	GO:0005488	binding
MDP0000080098	phototropic-responsive nph3 family protein	P	GO:0009856	pollination
MDP0000080098	phototropic-responsive nph3 family protein	P	GO:0009653	anatomical structure morphogenesis
MDP0000080098	phototropic-responsive nph3 family protein	P	GO:0016043	cellular component organization
MDP0000080098	phototropic-responsive nph3 family protein	P	GO:0030154	cell differentiation
MDP0000080098	phototropic-responsive nph3 family protein	P	GO:0016049	cell growth
MDP0000080098	phototropic-responsive nph3 family protein	P	GO:0007275	multicellular organismal development
MDP0000080098	phototropic-responsive nph3 family protein	P	GO:0009628	response to abiotic stimulus
MDP0000213095	protein	C	GO:0009536	plastid
MDP0000213095	protein	F	GO:0005515	protein binding
MDP0000307124	rossmann-fold nad -binding domain-containing protein	F	GO:0016740	transferase activity
MDP0000307124	rossmann-fold nad -binding domain-containing protein	P	GO:0008152	metabolic process
MDP0000307124	rossmann-fold nad -binding domain-containing protein	P	GO:0008150	biological_process
MDP0000307124	rossmann-fold nad -binding domain-containing protein	F	GO:0005488	binding
MDP0000307124	rossmann-fold nad -binding domain-containing protein	F	GO:0000166	nucleotide binding
MDP0000307124	rossmann-fold nad -binding domain-containing protein	C	GO:0005737	cytoplasm
MDP0000307124	rossmann-fold nad -binding domain-containing protein	P	GO:0009058	biosynthetic process
MDP0000307124	rossmann-fold nad -binding domain-containing protein	P	GO:0009987	cellular process
MDP0000307124	rossmann-fold nad -binding domain-containing protein	P	GO:0006629	lipid metabolic process
MDP0000891532	rna polymerase-associated protein rtf1 homolog	P	GO:0009908	flower development
MDP0000891532	rna polymerase-associated protein rtf1 homolog	P	GO:0016043	cellular component organization
MDP0000891532	rna polymerase-associated protein rtf1 homolog	N	GO:0006350
MDP0000891532	rna polymerase-associated protein rtf1 homolog	F	GO:0003677	DNA binding
MDP0000891532	rna polymerase-associated protein rtf1 homolog	P	GO:0006464	cellular protein modification process
MDP0000891532	rna polymerase-associated protein rtf1 homolog	C	GO:0005634	nucleus
MDP0000532061	udp-n-acetylmuramoyl-l-alanyl-d-glutamate-- -diaminopimelate ligase-like	C	GO:0005622	intracellular
MDP0000532061	udp-n-acetylmuramoyl-l-alanyl-d-glutamate-- -diaminopimelate ligase-like	P	GO:0009653	anatomical structure morphogenesis
MDP0000532061	udp-n-acetylmuramoyl-l-alanyl-d-glutamate-- -diaminopimelate ligase-like	P	GO:0016043	cellular component organization
MDP0000532061	udp-n-acetylmuramoyl-l-alanyl-d-glutamate-- -diaminopimelate ligase-like	P	GO:0009987	cellular process
MDP0000532061	udp-n-acetylmuramoyl-l-alanyl-d-glutamate-- -diaminopimelate ligase-like	F	GO:0003824	catalytic activity
MDP0000532061	udp-n-acetylmuramoyl-l-alanyl-d-glutamate-- -diaminopimelate ligase-like	P	GO:0009058	biosynthetic process
MDP0000532061	udp-n-acetylmuramoyl-l-alanyl-d-glutamate-- -diaminopimelate ligase-like	P	GO:0005975	carbohydrate metabolic process
MDP0000532061	udp-n-acetylmuramoyl-l-alanyl-d-glutamate-- -diaminopimelate ligase-like	F	GO:0000166	nucleotide binding
MDP0000532061	udp-n-acetylmuramoyl-l-alanyl-d-glutamate-- -diaminopimelate ligase-like	C	GO:0009536	plastid
MDP0000532061	udp-n-acetylmuramoyl-l-alanyl-d-glutamate-- -diaminopimelate ligase-like	N	GO:0006519
MDP0000309160	protein	F	GO:0000166	nucleotide binding
MDP0000309160	protein	F	GO:0003824	catalytic activity
MDP0000309160	protein	F	GO:0005515	protein binding
MDP0000309160	protein	F	GO:0005488	binding
MDP0000309160	protein	C	GO:0009536	plastid
MDP0000309160	protein	C	GO:0005634	nucleus
MDP0000309160	protein	C	GO:0005829	cytosol
MDP0000309160	protein	P	GO:0009058	biosynthetic process
MDP0000309160	protein	N	GO:0006519
MDP0000309160	protein	P	GO:0008152	metabolic process
MDP0000150969	flagellar biosynthesis protein expressed	C	GO:0009536	plastid
MDP0000150969	flagellar biosynthesis protein expressed	P	GO:0019725	cellular homeostasis
MDP0000150969	flagellar biosynthesis protein expressed	F	GO:0005215	transporter activity
MDP0000150969	flagellar biosynthesis protein expressed	C	GO:0016020	membrane
MDP0000150969	flagellar biosynthesis protein expressed	P	GO:0006810	transport
MDP0000150969	flagellar biosynthesis protein expressed	P	GO:0009987	cellular process
MDP0000798878	1-deoxy-d-xylulose 5-phosphate synthase	P	GO:0009058	biosynthetic process
MDP0000798878	1-deoxy-d-xylulose 5-phosphate synthase	P	GO:0009987	cellular process
MDP0000798878	1-deoxy-d-xylulose 5-phosphate synthase	F	GO:0003824	catalytic activity
MDP0000798878	1-deoxy-d-xylulose 5-phosphate synthase	F	GO:0016740	transferase activity
MDP0000798878	1-deoxy-d-xylulose 5-phosphate synthase	P	GO:0006629	lipid metabolic process
MDP0000798878	1-deoxy-d-xylulose 5-phosphate synthase	P	GO:0019748	secondary metabolic process
MDP0000798878	1-deoxy-d-xylulose 5-phosphate synthase	C	GO:0009536	plastid
MDP0000215662	chlorophyllide a chloroplastic-like	P	GO:0008152	metabolic process
MDP0000215662	chlorophyllide a chloroplastic-like	F	GO:0005488	binding
MDP0000215662	chlorophyllide a chloroplastic-like	F	GO:0003824	catalytic activity
MDP0000215662	chlorophyllide a chloroplastic-like	P	GO:0009058	biosynthetic process
MDP0000215662	chlorophyllide a chloroplastic-like	P	GO:0009987	cellular process
MDP0000215662	chlorophyllide a chloroplastic-like	C	GO:0016020	membrane
MDP0000215662	chlorophyllide a chloroplastic-like	C	GO:0009579	thylakoid
MDP0000215662	chlorophyllide a chloroplastic-like	C	GO:0009536	plastid
MDP0000230479	gtp1 obg family protein	P	GO:0009628	response to abiotic stimulus
MDP0000230479	gtp1 obg family protein	P	GO:0016043	cellular component organization
MDP0000230479	gtp1 obg family protein	P	GO:0009987	cellular process
MDP0000230479	gtp1 obg family protein	P	GO:0006139	nucleobase-containing compound metabolic process
MDP0000230479	gtp1 obg family protein	P	GO:0009056	catabolic process
MDP0000230479	gtp1 obg family protein	C	GO:0016020	membrane
MDP0000230479	gtp1 obg family protein	C	GO:0009536	plastid
MDP0000230479	gtp1 obg family protein	F	GO:0005488	binding
MDP0000230479	gtp1 obg family protein	F	GO:0016787	hydrolase activity
MDP0000230479	gtp1 obg family protein	F	GO:0000166	nucleotide binding
MDP0000230479	gtp1 obg family protein	P	GO:0000003	reproduction
MDP0000230479	gtp1 obg family protein	P	GO:0009791	post-embryonic development
MDP0000230479	gtp1 obg family protein	P	GO:0009790	embryo development
MDP0000156411	esterase lipase thioesterase family protein	F	GO:0016740	transferase activity
MDP0000226063	protein kinase family protein	C	GO:0005886	plasma membrane
MDP0000226063	protein kinase family protein	C	GO:0009536	plastid
MDP0000283839	starch synthase iia precursor	P	GO:0009719	response to endogenous stimulus
MDP0000283839	starch synthase iia precursor	P	GO:0009605	response to external stimulus
MDP0000283839	starch synthase iia precursor	P	GO:0006950	response to stress
MDP0000283839	starch synthase iia precursor	F	GO:0003824	catalytic activity
MDP0000283839	starch synthase iia precursor	P	GO:0009058	biosynthetic process
MDP0000283839	starch synthase iia precursor	P	GO:0005975	carbohydrate metabolic process
MDP0000283839	starch synthase iia precursor	P	GO:0009987	cellular process
MDP0000283839	starch synthase iia precursor	C	GO:0016020	membrane
MDP0000283839	starch synthase iia precursor	C	GO:0005773	vacuole
MDP0000283839	starch synthase iia precursor	C	GO:0009536	plastid
MDP0000283839	starch synthase iia precursor	C	GO:0005886	plasma membrane
MDP0000283839	starch synthase iia precursor	F	GO:0016740	transferase activity
MDP0000283839	starch synthase iia precursor	P	GO:0006629	lipid metabolic process
MDP0000283839	starch synthase iia precursor	P	GO:0019748	secondary metabolic process
MDP0000185978	zinc finger	F	GO:0000166	nucleotide binding
MDP0000185978	zinc finger	C	GO:0016020	membrane
MDP0000258129	mitotic cyclin a2-type	P	GO:0009058	biosynthetic process
MDP0000258129	mitotic cyclin a2-type	P	GO:0006259	DNA metabolic process
MDP0000258129	mitotic cyclin a2-type	P	GO:0007049	cell cycle
MDP0000258129	mitotic cyclin a2-type	F	GO:0003674	molecular_function
MDP0000258129	mitotic cyclin a2-type	F	GO:0005488	binding
MDP0000258129	mitotic cyclin a2-type	C	GO:0005634	nucleus
MDP0000192242	42 kda peptidyl-prolyl isomerase	P	GO:0019538	protein metabolic process
MDP0000192242	42 kda peptidyl-prolyl isomerase	P	GO:0009987	cellular process
MDP0000192242	42 kda peptidyl-prolyl isomerase	F	GO:0000166	nucleotide binding
MDP0000192242	42 kda peptidyl-prolyl isomerase	P	GO:0008152	metabolic process
MDP0000192242	42 kda peptidyl-prolyl isomerase	F	GO:0003824	catalytic activity
MDP0000192242	42 kda peptidyl-prolyl isomerase	P	GO:0006139	nucleobase-containing compound metabolic process
MDP0000192242	42 kda peptidyl-prolyl isomerase	F	GO:0005515	protein binding
MDP0000300536	indole-3-glycerol phosphate synthase	F	GO:0005488	binding
MDP0000300536	indole-3-glycerol phosphate synthase	C	GO:0009536	plastid
MDP0000300536	indole-3-glycerol phosphate synthase	P	GO:0009058	biosynthetic process
MDP0000300536	indole-3-glycerol phosphate synthase	N	GO:0006519
MDP0000300536	indole-3-glycerol phosphate synthase	F	GO:0003824	catalytic activity
MDP0000224114	u-box domain-containing protein	F	GO:0016787	hydrolase activity
MDP0000224114	u-box domain-containing protein	C	GO:0009536	plastid
MDP0000224114	u-box domain-containing protein	F	GO:0005515	protein binding
MDP0000215084	protein	F	GO:0005488	binding
MDP0000215084	protein	C	GO:0009536	plastid
MDP0000215084	protein	P	GO:0016043	cellular component organization
MDP0000215084	protein	N	GO:0006350
MDP0000177786	starch branching enzyme i	F	GO:0016787	hydrolase activity
MDP0000177786	starch branching enzyme i	F	GO:0005488	binding
MDP0000177786	starch branching enzyme i	C	GO:0009536	plastid
MDP0000177786	starch branching enzyme i	F	GO:0016740	transferase activity
MDP0000177786	starch branching enzyme i	P	GO:0009058	biosynthetic process
MDP0000177786	starch branching enzyme i	P	GO:0005975	carbohydrate metabolic process
MDP0000177786	starch branching enzyme i	P	GO:0009987	cellular process
MDP0000128518	alpha- glucan phosphorylase l chloroplastic amyloplastic-like	F	GO:0005488	binding
MDP0000128518	alpha- glucan phosphorylase l chloroplastic amyloplastic-like	P	GO:0005975	carbohydrate metabolic process
MDP0000128518	alpha- glucan phosphorylase l chloroplastic amyloplastic-like	F	GO:0005515	protein binding
MDP0000128518	alpha- glucan phosphorylase l chloroplastic amyloplastic-like	C	GO:0009536	plastid
MDP0000128518	alpha- glucan phosphorylase l chloroplastic amyloplastic-like	F	GO:0016740	transferase activity
MDP0000703059	nadph oxidase	P	GO:0006091	generation of precursor metabolites and energy
MDP0000703059	nadph oxidase	C	GO:0005886	plasma membrane
MDP0000703059	nadph oxidase	F	GO:0000166	nucleotide binding
MDP0000703059	nadph oxidase	F	GO:0003824	catalytic activity
MDP0000703059	nadph oxidase	P	GO:0006950	response to stress
MDP0000703059	nadph oxidase	F	GO:0003674	molecular_function
MDP0000703059	nadph oxidase	F	GO:0005488	binding
MDP0000703059	nadph oxidase	P	GO:0008150	biological_process
MDP0000703059	nadph oxidase	P	GO:0009653	anatomical structure morphogenesis
MDP0000703059	nadph oxidase	P	GO:0030154	cell differentiation
MDP0000703059	nadph oxidase	P	GO:0007275	multicellular organismal development
MDP0000154056	alanyl-trna synthetase	C	GO:0005739	mitochondrion
MDP0000154056	alanyl-trna synthetase	F	GO:0003824	catalytic activity
MDP0000154056	alanyl-trna synthetase	P	GO:0006139	nucleobase-containing compound metabolic process
MDP0000154056	alanyl-trna synthetase	P	GO:0006412	translation
MDP0000154056	alanyl-trna synthetase	N	GO:0006519
MDP0000154056	alanyl-trna synthetase	F	GO:0005488	binding
MDP0000154056	alanyl-trna synthetase	F	GO:0000166	nucleotide binding
MDP0000154056	alanyl-trna synthetase	C	GO:0009536	plastid
MDP0000154056	alanyl-trna synthetase	F	GO:0003723	RNA binding
MDP0000154056	alanyl-trna synthetase	C	GO:0016020	membrane
MDP0000154056	alanyl-trna synthetase	P	GO:0000003	reproduction
MDP0000154056	alanyl-trna synthetase	P	GO:0009791	post-embryonic development
MDP0000154056	alanyl-trna synthetase	P	GO:0009790	embryo development
MDP0000301453	xaa-pro aminopeptidase 2	F	GO:0005488	binding
MDP0000301453	xaa-pro aminopeptidase 2	F	GO:0016787	hydrolase activity
MDP0000301453	xaa-pro aminopeptidase 2	C	GO:0005886	plasma membrane
MDP0000301453	xaa-pro aminopeptidase 2	P	GO:0006810	transport
MDP0000301453	xaa-pro aminopeptidase 2	P	GO:0009987	cellular process
MDP0000301453	xaa-pro aminopeptidase 2	P	GO:0019538	protein metabolic process
MDP0000301453	xaa-pro aminopeptidase 2	P	GO:0009056	catabolic process
MDP0000301453	xaa-pro aminopeptidase 2	F	GO:0000166	nucleotide binding
MDP0000301453	xaa-pro aminopeptidase 2	F	GO:0003824	catalytic activity
MDP0000204069	protein	C	GO:0009536	plastid
MDP0000204069	protein	F	GO:0016787	hydrolase activity
MDP0000204069	protein	F	GO:0005515	protein binding
MDP0000204069	protein	P	GO:0009056	catabolic process
MDP0000204069	protein	P	GO:0006629	lipid metabolic process
MDP0000204069	protein	P	GO:0009987	cellular process
MDP0000129346	alpha- glucan phosphorylase l chloroplastic amyloplastic-like	F	GO:0005515	protein binding
MDP0000129346	alpha- glucan phosphorylase l chloroplastic amyloplastic-like	P	GO:0006950	response to stress
MDP0000129346	alpha- glucan phosphorylase l chloroplastic amyloplastic-like	P	GO:0009628	response to abiotic stimulus
MDP0000129346	alpha- glucan phosphorylase l chloroplastic amyloplastic-like	F	GO:0016740	transferase activity
MDP0000129346	alpha- glucan phosphorylase l chloroplastic amyloplastic-like	P	GO:0005975	carbohydrate metabolic process
MDP0000129346	alpha- glucan phosphorylase l chloroplastic amyloplastic-like	F	GO:0005488	binding
MDP0000129346	alpha- glucan phosphorylase l chloroplastic amyloplastic-like	C	GO:0009536	plastid
MDP0000244574	mgdg synthase type a	F	GO:0016740	transferase activity
MDP0000244574	mgdg synthase type a	P	GO:0016043	cellular component organization
MDP0000244574	mgdg synthase type a	P	GO:0009987	cellular process
MDP0000244574	mgdg synthase type a	P	GO:0009058	biosynthetic process
MDP0000244574	mgdg synthase type a	P	GO:0006629	lipid metabolic process
MDP0000244574	mgdg synthase type a	C	GO:0016020	membrane
MDP0000244574	mgdg synthase type a	C	GO:0009536	plastid
MDP0000244574	mgdg synthase type a	F	GO:0030246	carbohydrate binding
MDP0000244574	mgdg synthase type a	P	GO:0009790	embryo development
MDP0000259149	dna mismatch repair protein	F	GO:0005515	protein binding
MDP0000259149	dna mismatch repair protein	F	GO:0000166	nucleotide binding
MDP0000259149	dna mismatch repair protein	F	GO:0003677	DNA binding
MDP0000259149	dna mismatch repair protein	C	GO:0016020	membrane
MDP0000259149	dna mismatch repair protein	P	GO:0006950	response to stress
MDP0000259149	dna mismatch repair protein	P	GO:0006259	DNA metabolic process
MDP0000165453	phragmoplast-associated kinesin-related protein	P	GO:0007275	multicellular organismal development
MDP0000165453	phragmoplast-associated kinesin-related protein	P	GO:0016043	cellular component organization
MDP0000165453	phragmoplast-associated kinesin-related protein	P	GO:0007049	cell cycle
MDP0000165453	phragmoplast-associated kinesin-related protein	F	GO:0003774	motor activity
MDP0000165453	phragmoplast-associated kinesin-related protein	C	GO:0005737	cytoplasm
MDP0000165453	phragmoplast-associated kinesin-related protein	F	GO:0000166	nucleotide binding
MDP0000165453	phragmoplast-associated kinesin-related protein	P	GO:0009987	cellular process
MDP0000165453	phragmoplast-associated kinesin-related protein	C	GO:0005856	cytoskeleton
MDP0000214241	phosphatidylinositol-4-phosphate 5-	P	GO:0009987	cellular process
MDP0000214241	phosphatidylinositol-4-phosphate 5-	P	GO:0006629	lipid metabolic process
MDP0000214241	phosphatidylinositol-4-phosphate 5-	P	GO:0008152	metabolic process
MDP0000214241	phosphatidylinositol-4-phosphate 5-	F	GO:0016301	kinase activity
MDP0000214241	phosphatidylinositol-4-phosphate 5-	F	GO:0000166	nucleotide binding
MDP0000214241	phosphatidylinositol-4-phosphate 5-	P	GO:0019538	protein metabolic process
MDP0000320870	translation initiation factor if-2	F	GO:0008135	translation factor activity, nucleic acid binding
MDP0000320870	translation initiation factor if-2	C	GO:0009536	plastid
MDP0000320870	translation initiation factor if-2	P	GO:0006139	nucleobase-containing compound metabolic process
MDP0000320870	translation initiation factor if-2	P	GO:0009056	catabolic process
MDP0000320870	translation initiation factor if-2	F	GO:0016787	hydrolase activity
MDP0000320870	translation initiation factor if-2	F	GO:0000166	nucleotide binding
MDP0000320870	translation initiation factor if-2	F	GO:0003774	motor activity
MDP0000320870	translation initiation factor if-2	P	GO:0009987	cellular process
MDP0000320870	translation initiation factor if-2	C	GO:0005840	ribosome
MDP0000320870	translation initiation factor if-2	P	GO:0006412	translation
MDP0000320870	translation initiation factor if-2	C	GO:0005856	cytoskeleton
MDP0000254380	rcc1 and btb domain-containing protein	P	GO:0009628	response to abiotic stimulus
MDP0000254380	rcc1 and btb domain-containing protein	C	GO:0005829	cytosol
MDP0000254380	rcc1 and btb domain-containing protein	F	GO:0030234	enzyme regulator activity
MDP0000254380	rcc1 and btb domain-containing protein	C	GO:0005634	nucleus
MDP0000254380	rcc1 and btb domain-containing protein	F	GO:0003682	chromatin binding
MDP0000254380	rcc1 and btb domain-containing protein	F	GO:0005515	protein binding
MDP0000254380	rcc1 and btb domain-containing protein	P	GO:0008150	biological_process
MDP0000254380	rcc1 and btb domain-containing protein	C	GO:0005622	intracellular
MDP0000185039	low quality protein: heat repeat-containing protein 7a homolog	F	GO:0005488	binding
MDP0000185039	low quality protein: heat repeat-containing protein 7a homolog	C	GO:0009536	plastid
MDP0000176743	pumilio homolog 4-like	F	GO:0003723	RNA binding
MDP0000176743	pumilio homolog 4-like	P	GO:0019725	cellular homeostasis
MDP0000134667	tmv resistance protein n-like	F	GO:0005515	protein binding
MDP0000134667	tmv resistance protein n-like	C	GO:0005622	intracellular
MDP0000134667	tmv resistance protein n-like	P	GO:0007165	signal transduction
MDP0000134667	tmv resistance protein n-like	P	GO:0006950	response to stress
MDP0000134667	tmv resistance protein n-like	F	GO:0000166	nucleotide binding
MDP0000231872	protein	F	GO:0003676	nucleic acid binding
MDP0000231872	protein	F	GO:0004518	nuclease activity
MDP0000231872	protein	P	GO:0006139	nucleobase-containing compound metabolic process
MDP0000164913	udp-glycosyltransferase family protein	C	GO:0005794	Golgi apparatus
MDP0000164913	udp-glycosyltransferase family protein	P	GO:0009058	biosynthetic process
MDP0000164913	udp-glycosyltransferase family protein	F	GO:0016740	transferase activity
MDP0000630692	e3 ubiquitin-protein ligase rf298-like	F	GO:0016740	transferase activity
MDP0000630692	e3 ubiquitin-protein ligase rf298-like	F	GO:0005488	binding
MDP0000630692	e3 ubiquitin-protein ligase rf298-like	F	GO:0005515	protein binding
MDP0000269352	zinc finger hit domain-containing protein 2-like	F	GO:0005515	protein binding
MDP0000138368	protein grip	C	GO:0005794	Golgi apparatus
MDP0000138368	protein grip	F	GO:0005515	protein binding
MDP0000138368	protein grip	P	GO:0006810	transport
MDP0000138368	protein grip	P	GO:0009987	cellular process
MDP0000217511	phosphatidic acid phosphatase family protein	C	GO:0016020	membrane
MDP0000217511	phosphatidic acid phosphatase family protein	P	GO:0008152	metabolic process
MDP0000217511	phosphatidic acid phosphatase family protein	F	GO:0003824	catalytic activity
MDP0000152199	-like phosphatidylinositol transfer protein	F	GO:0005215	transporter activity
MDP0000152199	-like phosphatidylinositol transfer protein	C	GO:0005886	plasma membrane
MDP0000152199	-like phosphatidylinositol transfer protein	P	GO:0006810	transport
MDP0000776779	alpha-glucosidase yihq	P	GO:0005975	carbohydrate metabolic process
MDP0000776779	alpha-glucosidase yihq	F	GO:0016787	hydrolase activity
MDP0000776779	alpha-glucosidase yihq	F	GO:0030246	carbohydrate binding
MDP0000776779	alpha-glucosidase yihq	C	GO:0009536	plastid
MDP0000397215	phosphoenolpyruvate carboxykinase	C	GO:0005829	cytosol
MDP0000397215	phosphoenolpyruvate carboxykinase	C	GO:0005730	nucleolus
MDP0000397215	phosphoenolpyruvate carboxykinase	F	GO:0003824	catalytic activity
MDP0000397215	phosphoenolpyruvate carboxykinase	P	GO:0009653	anatomical structure morphogenesis
MDP0000397215	phosphoenolpyruvate carboxykinase	P	GO:0007275	multicellular organismal development
MDP0000397215	phosphoenolpyruvate carboxykinase	F	GO:0003677	DNA binding
MDP0000397215	phosphoenolpyruvate carboxykinase	F	GO:0000166	nucleotide binding
MDP0000397215	phosphoenolpyruvate carboxykinase	F	GO:0005515	protein binding
MDP0000397215	phosphoenolpyruvate carboxykinase	P	GO:0008152	metabolic process
MDP0000397215	phosphoenolpyruvate carboxykinase	P	GO:0009987	cellular process
MDP0000397215	phosphoenolpyruvate carboxykinase	F	GO:0016301	kinase activity
MDP0000397215	phosphoenolpyruvate carboxykinase	P	GO:0006950	response to stress
MDP0000397215	phosphoenolpyruvate carboxykinase	P	GO:0009607	response to biotic stimulus
MDP0000397215	phosphoenolpyruvate carboxykinase	P	GO:0009058	biosynthetic process
MDP0000397215	phosphoenolpyruvate carboxykinase	P	GO:0005975	carbohydrate metabolic process
MDP0000397215	phosphoenolpyruvate carboxykinase	P	GO:0008150	biological_process
MDP0000397215	phosphoenolpyruvate carboxykinase	P	GO:0009991	response to extracellular stimulus
MDP0000397215	phosphoenolpyruvate carboxykinase	P	GO:0007154	cell communication
MDP0000397215	phosphoenolpyruvate carboxykinase	C	GO:0016020	membrane
MDP0000397215	phosphoenolpyruvate carboxykinase	P	GO:0006091	generation of precursor metabolites and energy
MDP0000397215	phosphoenolpyruvate carboxykinase	P	GO:0009056	catabolic process
MDP0000149513	kinase family protein	P	GO:0006950	response to stress
MDP0000149513	kinase family protein	P	GO:0006464	cellular protein modification process
MDP0000149513	kinase family protein	F	GO:0000166	nucleotide binding
MDP0000149513	kinase family protein	F	GO:0003824	catalytic activity
MDP0000149513	kinase family protein	F	GO:0016301	kinase activity
MDP0000149513	kinase family protein	C	GO:0009536	plastid
MDP0000149513	kinase family protein	C	GO:0005622	intracellular
MDP0000149513	kinase family protein	N	GO:0006519
MDP0000139971	gras family transcription factor	P	GO:0030154	cell differentiation
MDP0000139971	gras family transcription factor	F	GO:0005515	protein binding
MDP0000139971	gras family transcription factor	P	GO:0007275	multicellular organismal development
MDP0000139971	gras family transcription factor	N	GO:0006350
MDP0000269242	pentatricopeptide repeat-containing protein	F	GO:0005488	binding
MDP0000284610	protein rrp5 homolog	C	GO:0005730	nucleolus
MDP0000284610	protein rrp5 homolog	C	GO:0005886	plasma membrane
MDP0000284610	protein rrp5 homolog	P	GO:0006139	nucleobase-containing compound metabolic process
MDP0000284610	protein rrp5 homolog	F	GO:0003723	RNA binding
MDP0000308222	hypothetical protein RCOM_0623850 [Ricinus communis]	F	GO:0003676	nucleic acid binding
MDP0000308222	hypothetical protein RCOM_0623850 [Ricinus communis]	F	GO:0005488	binding
MDP0000321880	tpr domain containing protein	F	GO:0005515	protein binding
MDP0000268873	fggy family of carbohydrate kinase	P	GO:0005975	carbohydrate metabolic process
MDP0000268873	fggy family of carbohydrate kinase	F	GO:0016740	transferase activity
MDP0000268873	fggy family of carbohydrate kinase	F	GO:0016301	kinase activity
MDP0000268873	fggy family of carbohydrate kinase	C	GO:0009536	plastid
MDP0000639465	protein iq-domain 14-like	C	GO:0005886	plasma membrane
MDP0000639465	protein iq-domain 14-like	F	GO:0005515	protein binding
MDP0000734046	leucine-rich repeat protein kinase-like protein	F	GO:0003824	catalytic activity
MDP0000734046	leucine-rich repeat protein kinase-like protein	C	GO:0005737	cytoplasm
MDP0000734046	leucine-rich repeat protein kinase-like protein	P	GO:0006464	cellular protein modification process
MDP0000734046	leucine-rich repeat protein kinase-like protein	F	GO:0000166	nucleotide binding
MDP0000734046	leucine-rich repeat protein kinase-like protein	F	GO:0016301	kinase activity
MDP0000734046	leucine-rich repeat protein kinase-like protein	P	GO:0007165	signal transduction
MDP0000734046	leucine-rich repeat protein kinase-like protein	F	GO:0005515	protein binding
MDP0000734046	leucine-rich repeat protein kinase-like protein	F	GO:0005488	binding
MDP0000734046	leucine-rich repeat protein kinase-like protein	N	GO:0006519
MDP0000882402	4fe-4s iron-sulfur binding protein	F	GO:0003674	molecular_function
MDP0000882402	4fe-4s iron-sulfur binding protein	F	GO:0005488	binding
MDP0000192559	membrane protein	C	GO:0016020	membrane
MDP0000192559	membrane protein	C	GO:0005737	cytoplasm
MDP0000267184	like cov 2 protein	P	GO:0007275	multicellular organismal development
MDP0000284209	atp synthase subunit	C	GO:0005773	vacuole
MDP0000284209	atp synthase subunit	P	GO:0006810	transport
MDP0000284209	atp synthase subunit	P	GO:0009058	biosynthetic process
MDP0000284209	atp synthase subunit	P	GO:0006091	generation of precursor metabolites and energy
MDP0000284209	atp synthase subunit	P	GO:0006139	nucleobase-containing compound metabolic process
MDP0000284209	atp synthase subunit	C	GO:0016020	membrane
MDP0000284209	atp synthase subunit	F	GO:0016787	hydrolase activity
MDP0000284209	atp synthase subunit	F	GO:0005215	transporter activity
MDP0000284209	atp synthase subunit	P	GO:0009987	cellular process
MDP0000284209	atp synthase subunit	C	GO:0005886	plasma membrane
MDP0000225543	at4g25670 l73g19_50	F	GO:0005515	protein binding
MDP0000641708	myb transcription factor	P	GO:0009719	response to endogenous stimulus
MDP0000641708	myb transcription factor	F	GO:0003700	sequence-specific DNA binding transcription factor activity
MDP0000641708	myb transcription factor	F	GO:0003677	DNA binding
MDP0000641708	myb transcription factor	P	GO:0008150	biological_process
MDP0000641708	myb transcription factor	N	GO:0006350
MDP0000641708	myb transcription factor	F	GO:0005515	protein binding
MDP0000641708	myb transcription factor	C	GO:0005654	nucleoplasm
MDP0000781556	protein	N	GO:0006350
MDP0000781556	protein	F	GO:0005488	binding
MDP0000130930	PREDICTED: uncharacterized protein LOC100267500 [Vitis vinifera]	C	GO:0016020	membrane
MDP0000130930	PREDICTED: uncharacterized protein LOC100267500 [Vitis vinifera]	C	GO:0005773	vacuole
MDP0000130930	PREDICTED: uncharacterized protein LOC100267500 [Vitis vinifera]	C	GO:0009536	plastid
MDP0000165991	af370611_1 protein	C	GO:0009536	plastid
MDP0000159373	conserved hypothetical protein [Ricinus communis]	C	GO:0016020	membrane
MDP0000159373	conserved hypothetical protein [Ricinus communis]	C	GO:0009536	plastid
MDP0000159373	conserved hypothetical protein [Ricinus communis]	C	GO:0009579	thylakoid
MDP0000293002	nematode-resistance protein	P	GO:0006950	response to stress
MDP0000293002	nematode-resistance protein	P	GO:0009607	response to biotic stimulus
MDP0000293002	nematode-resistance protein	P	GO:0008150	biological_process
MDP0000338031	geko1-like protein	F	GO:0016787	hydrolase activity
MDP0000338031	geko1-like protein	P	GO:0008150	biological_process
MDP0000338031	geko1-like protein	C	GO:0009536	plastid
MDP0000450042	purple acid phosphatase-like protein	C	GO:0005737	cytoplasm
MDP0000450042	purple acid phosphatase-like protein	F	GO:0005488	binding
MDP0000450042	purple acid phosphatase-like protein	F	GO:0016787	hydrolase activity
MDP0000450042	purple acid phosphatase-like protein	P	GO:0006464	cellular protein modification process
MDP0000450042	purple acid phosphatase-like protein	C	GO:0005623	cell
MDP0000450042	purple acid phosphatase-like protein	P	GO:0008152	metabolic process
MDP0000450042	purple acid phosphatase-like protein	P	GO:0009987	cellular process
MDP0000122340	hypersensitive-induced reaction protein 4	C	GO:0005886	plasma membrane
MDP0000122340	hypersensitive-induced reaction protein 4	C	GO:0005773	vacuole
MDP0000197160	cbl-interacting protein kinase 4	P	GO:0009058	biosynthetic process
MDP0000197160	cbl-interacting protein kinase 4	P	GO:0009987	cellular process
MDP0000197160	cbl-interacting protein kinase 4	P	GO:0006464	cellular protein modification process
MDP0000197160	cbl-interacting protein kinase 4	F	GO:0005515	protein binding
MDP0000197160	cbl-interacting protein kinase 4	F	GO:0000166	nucleotide binding
MDP0000197160	cbl-interacting protein kinase 4	P	GO:0007165	signal transduction
MDP0000197160	cbl-interacting protein kinase 4	F	GO:0016301	kinase activity
MDP0000197160	cbl-interacting protein kinase 4	C	GO:0005739	mitochondrion
MDP0000197160	cbl-interacting protein kinase 4	N	GO:0006519
MDP0000283741	pap-specific phosphatase	F	GO:0016787	hydrolase activity
MDP0000283741	pap-specific phosphatase	P	GO:0008152	metabolic process
MDP0000283741	pap-specific phosphatase	P	GO:0009987	cellular process
MDP0000283741	pap-specific phosphatase	C	GO:0009536	plastid
MDP0000292272	asparagine synthetase	F	GO:0003824	catalytic activity
MDP0000292272	asparagine synthetase	P	GO:0009058	biosynthetic process
MDP0000292272	asparagine synthetase	N	GO:0006519
MDP0000292272	asparagine synthetase	F	GO:0003677	DNA binding
MDP0000292272	asparagine synthetase	N	GO:0006350
MDP0000292272	asparagine synthetase	F	GO:0000166	nucleotide binding
MDP0000323296	cytosolic class i small heat-shock protein	P	GO:0006950	response to stress
MDP0000191216	protein	P	GO:0008152	metabolic process
MDP0000191216	protein	F	GO:0003824	catalytic activity
MDP0000241773	afadin- and alpha-actinin-binding	P	GO:0008150	biological_process
MDP0000140067	diphthine synthase	P	GO:0006464	cellular protein modification process
MDP0000140067	diphthine synthase	P	GO:0009058	biosynthetic process
MDP0000140067	diphthine synthase	F	GO:0016740	transferase activity
MDP0000140067	diphthine synthase	P	GO:0008152	metabolic process
MDP0000140067	diphthine synthase	P	GO:0009987	cellular process
MDP0000140067	diphthine synthase	F	GO:0005515	protein binding
MDP0000140067	diphthine synthase	P	GO:0006629	lipid metabolic process
MDP0000185073	integrase core domain containing protein	P	GO:0006259	DNA metabolic process
MDP0000185073	integrase core domain containing protein	F	GO:0003676	nucleic acid binding
MDP0000184046	photosystem i reaction center subunit xi	C	GO:0009536	plastid
MDP0000184046	photosystem i reaction center subunit xi	C	GO:0016020	membrane
MDP0000184046	photosystem i reaction center subunit xi	C	GO:0009579	thylakoid
MDP0000184046	photosystem i reaction center subunit xi	P	GO:0006091	generation of precursor metabolites and energy
MDP0000184046	photosystem i reaction center subunit xi	P	GO:0015979	photosynthesis
