# Supplementary material for: Comparative Analysis of Predicted Plastid-Targeted Proteomes of Sequenced Higher Plant Genomes
Source: PLoS One. 2014 Nov 13;9(11):e112870. doi: 10.1371/journal.pone.0112870 (PMC4231079; doi:10.1371/journal.pone.0112870)
Supplement: File S6 — Blast2GO annotation file containing header and GO term information for 70 protein sequences present in GreenCut2, UCLUST50, and USEARCH4040 analyses. (ZIP) [file pone.0112870.s006.zip › AF_9_Cluster_GO_Information/Cluster5annot_Seqs_20130129_1823.txt]

SeqName	Hit-Desc	GO-Group	GO-ID	Term
MDP0000949327	bzip transcription factor	F	GO:0003700	sequence-specific DNA binding transcription factor activity
MDP0000949327	bzip transcription factor	F	GO:0003677	DNA binding
MDP0000949327	bzip transcription factor	F	GO:0005515	protein binding
MDP0000949327	bzip transcription factor	N	GO:0006350
MDP0000949327	bzip transcription factor	C	GO:0005654	nucleoplasm
MDP0000700350	ribosomal protein s21 family protein	C	GO:0005840	ribosome
MDP0000700350	ribosomal protein s21 family protein	F	GO:0005198	structural molecule activity
MDP0000700350	ribosomal protein s21 family protein	P	GO:0009987	cellular process
MDP0000700350	ribosomal protein s21 family protein	C	GO:0009536	plastid
MDP0000700350	ribosomal protein s21 family protein	P	GO:0006412	translation
MDP0000668704	thioredoxin-like 4	F	GO:0003674	molecular_function
MDP0000668704	thioredoxin-like 4	P	GO:0019725	cellular homeostasis
MDP0000668704	thioredoxin-like 4	P	GO:0008152	metabolic process
MDP0000668704	thioredoxin-like 4	C	GO:0009536	plastid
MDP0000668704	thioredoxin-like 4	F	GO:0003824	catalytic activity
MDP0000143586	protein	C	GO:0016020	membrane
MDP0000143586	protein	C	GO:0009536	plastid
MDP0000143586	protein	C	GO:0009579	thylakoid
MDP0000709340	methionine sulfoxide reductase type	P	GO:0008152	metabolic process
MDP0000709340	methionine sulfoxide reductase type	F	GO:0003824	catalytic activity
MDP0000709340	methionine sulfoxide reductase type	P	GO:0006464	cellular protein modification process
MDP0000130932	protein executer 1	P	GO:0006950	response to stress
MDP0000130932	protein executer 1	C	GO:0016020	membrane
MDP0000130932	protein executer 1	C	GO:0009579	thylakoid
MDP0000130932	protein executer 1	C	GO:0009536	plastid
MDP0000130932	protein executer 1	F	GO:0003677	DNA binding
MDP0000130932	protein executer 1	F	GO:0004518	nuclease activity
MDP0000130932	protein executer 1	P	GO:0006259	DNA metabolic process
MDP0000314474	chaperone protein	F	GO:0005515	protein binding
MDP0000314474	chaperone protein	P	GO:0019538	protein metabolic process
MDP0000314474	chaperone protein	P	GO:0009987	cellular process
MDP0000656663	protein	F	GO:0003723	RNA binding
MDP0000656663	protein	C	GO:0005622	intracellular
MDP0000656663	protein	F	GO:0003677	DNA binding
MDP0000656663	protein	F	GO:0000166	nucleotide binding
MDP0000656663	protein	C	GO:0009536	plastid
MDP0000085893	malonyl- :acyl carrier protein transacylase	P	GO:0009058	biosynthetic process
MDP0000085893	malonyl- :acyl carrier protein transacylase	P	GO:0009987	cellular process
MDP0000085893	malonyl- :acyl carrier protein transacylase	P	GO:0006629	lipid metabolic process
MDP0000085893	malonyl- :acyl carrier protein transacylase	F	GO:0016740	transferase activity
MDP0000085893	malonyl- :acyl carrier protein transacylase	F	GO:0005488	binding
MDP0000085893	malonyl- :acyl carrier protein transacylase	C	GO:0009536	plastid
MDP0000085893	malonyl- :acyl carrier protein transacylase	C	GO:0005739	mitochondrion
MDP0000085893	malonyl- :acyl carrier protein transacylase	C	GO:0005737	cytoplasm
MDP0000828610	serine esterase family protein	C	GO:0005739	mitochondrion
MDP0000272331	ac067971_24 ests gb	C	GO:0005739	mitochondrion
MDP0000253638	stearoyl-acyl-carrier protein desaturase	P	GO:0009058	biosynthetic process
MDP0000253638	stearoyl-acyl-carrier protein desaturase	P	GO:0009987	cellular process
MDP0000253638	stearoyl-acyl-carrier protein desaturase	P	GO:0006629	lipid metabolic process
MDP0000253638	stearoyl-acyl-carrier protein desaturase	F	GO:0005488	binding
MDP0000253638	stearoyl-acyl-carrier protein desaturase	F	GO:0003824	catalytic activity
MDP0000253638	stearoyl-acyl-carrier protein desaturase	C	GO:0009536	plastid
MDP0000253638	stearoyl-acyl-carrier protein desaturase	P	GO:0008152	metabolic process
MDP0000652341	fructose-bisphosphate class i	P	GO:0006950	response to stress
MDP0000652341	fructose-bisphosphate class i	C	GO:0005739	mitochondrion
MDP0000652341	fructose-bisphosphate class i	P	GO:0006139	nucleobase-containing compound metabolic process
MDP0000652341	fructose-bisphosphate class i	P	GO:0005975	carbohydrate metabolic process
MDP0000652341	fructose-bisphosphate class i	P	GO:0009056	catabolic process
MDP0000652341	fructose-bisphosphate class i	P	GO:0019748	secondary metabolic process
MDP0000652341	fructose-bisphosphate class i	P	GO:0006091	generation of precursor metabolites and energy
MDP0000652341	fructose-bisphosphate class i	C	GO:0009536	plastid
MDP0000652341	fructose-bisphosphate class i	F	GO:0003824	catalytic activity
MDP0000652341	fructose-bisphosphate class i	P	GO:0008150	biological_process
MDP0000652341	fructose-bisphosphate class i	P	GO:0009987	cellular process
MDP0000652341	fructose-bisphosphate class i	P	GO:0009058	biosynthetic process
MDP0000652341	fructose-bisphosphate class i	P	GO:0008152	metabolic process
MDP0000201726	multipolar spindle 1	P	GO:0007275	multicellular organismal development
MDP0000201726	multipolar spindle 1	P	GO:0016043	cellular component organization
MDP0000201726	multipolar spindle 1	P	GO:0007049	cell cycle
MDP0000201726	multipolar spindle 1	P	GO:0009987	cellular process
MDP0000201726	multipolar spindle 1	P	GO:0006259	DNA metabolic process
MDP0000201726	multipolar spindle 1	P	GO:0009056	catabolic process
MDP0000201726	multipolar spindle 1	C	GO:0009536	plastid
MDP0000176370	rossmann-fold nad -binding domain-containing protein	C	GO:0009536	plastid
MDP0000176370	rossmann-fold nad -binding domain-containing protein	F	GO:0003824	catalytic activity
MDP0000176370	rossmann-fold nad -binding domain-containing protein	P	GO:0008152	metabolic process
MDP0000176370	rossmann-fold nad -binding domain-containing protein	F	GO:0000166	nucleotide binding
MDP0000322776	branched-chain-amino-acid aminotransferase 3	N	GO:0006519
MDP0000322776	branched-chain-amino-acid aminotransferase 3	C	GO:0009536	plastid
MDP0000322776	branched-chain-amino-acid aminotransferase 3	C	GO:0005739	mitochondrion
MDP0000172964	photosystem i p700 chlorophyll a apoprotein	C	GO:0009536	plastid
MDP0000172964	photosystem i p700 chlorophyll a apoprotein	P	GO:0008150	biological_process
MDP0000281626	glucose-6-phosphate phosphate translocator chloroplastic-like	P	GO:0000003	reproduction
MDP0000281626	glucose-6-phosphate phosphate translocator chloroplastic-like	P	GO:0008150	biological_process
MDP0000281626	glucose-6-phosphate phosphate translocator chloroplastic-like	F	GO:0005215	transporter activity
MDP0000281626	glucose-6-phosphate phosphate translocator chloroplastic-like	P	GO:0006810	transport
MDP0000281626	glucose-6-phosphate phosphate translocator chloroplastic-like	C	GO:0016020	membrane
MDP0000281626	glucose-6-phosphate phosphate translocator chloroplastic-like	P	GO:0015979	photosynthesis
MDP0000281626	glucose-6-phosphate phosphate translocator chloroplastic-like	C	GO:0005773	vacuole
MDP0000281626	glucose-6-phosphate phosphate translocator chloroplastic-like	P	GO:0009628	response to abiotic stimulus
MDP0000281626	glucose-6-phosphate phosphate translocator chloroplastic-like	P	GO:0009607	response to biotic stimulus
MDP0000281626	glucose-6-phosphate phosphate translocator chloroplastic-like	P	GO:0009790	embryo development
MDP0000248777	ferrochelatase 1	P	GO:0006950	response to stress
MDP0000248777	ferrochelatase 1	F	GO:0003824	catalytic activity
MDP0000248777	ferrochelatase 1	P	GO:0009058	biosynthetic process
MDP0000248777	ferrochelatase 1	P	GO:0009987	cellular process
MDP0000248777	ferrochelatase 1	C	GO:0005739	mitochondrion
MDP0000248777	ferrochelatase 1	N	GO:0006350
MDP0000248777	ferrochelatase 1	F	GO:0005515	protein binding
MDP0000248777	ferrochelatase 1	F	GO:0016301	kinase activity
MDP0000248777	ferrochelatase 1	C	GO:0009536	plastid
MDP0000248777	ferrochelatase 1	P	GO:0008152	metabolic process
MDP0000391188	tryptophan synthase beta-subunit	P	GO:0009058	biosynthetic process
MDP0000391188	tryptophan synthase beta-subunit	P	GO:0009987	cellular process
MDP0000391188	tryptophan synthase beta-subunit	P	GO:0006950	response to stress
MDP0000391188	tryptophan synthase beta-subunit	P	GO:0009628	response to abiotic stimulus
MDP0000391188	tryptophan synthase beta-subunit	F	GO:0003824	catalytic activity
MDP0000391188	tryptophan synthase beta-subunit	C	GO:0009536	plastid
MDP0000391188	tryptophan synthase beta-subunit	N	GO:0006519
MDP0000391188	tryptophan synthase beta-subunit	F	GO:0005488	binding
MDP0000139910	glucose-6-phosphate phosphate translocator chloroplastic-like	P	GO:0000003	reproduction
MDP0000139910	glucose-6-phosphate phosphate translocator chloroplastic-like	P	GO:0008150	biological_process
MDP0000139910	glucose-6-phosphate phosphate translocator chloroplastic-like	F	GO:0005215	transporter activity
MDP0000139910	glucose-6-phosphate phosphate translocator chloroplastic-like	P	GO:0006810	transport
MDP0000139910	glucose-6-phosphate phosphate translocator chloroplastic-like	C	GO:0016020	membrane
MDP0000139910	glucose-6-phosphate phosphate translocator chloroplastic-like	P	GO:0015979	photosynthesis
MDP0000139910	glucose-6-phosphate phosphate translocator chloroplastic-like	C	GO:0005773	vacuole
MDP0000139910	glucose-6-phosphate phosphate translocator chloroplastic-like	P	GO:0009628	response to abiotic stimulus
MDP0000139910	glucose-6-phosphate phosphate translocator chloroplastic-like	P	GO:0009607	response to biotic stimulus
MDP0000139910	glucose-6-phosphate phosphate translocator chloroplastic-like	P	GO:0009790	embryo development
MDP0000315471	cysteine protease atg4a	F	GO:0016787	hydrolase activity
MDP0000315471	cysteine protease atg4a	F	GO:0005515	protein binding
MDP0000315471	cysteine protease atg4a	C	GO:0005773	vacuole
MDP0000315471	cysteine protease atg4a	C	GO:0009536	plastid
MDP0000315471	cysteine protease atg4a	P	GO:0009056	catabolic process
MDP0000315471	cysteine protease atg4a	P	GO:0009987	cellular process
MDP0000315471	cysteine protease atg4a	P	GO:0006810	transport
MDP0000315471	cysteine protease atg4a	P	GO:0019538	protein metabolic process
MDP0000203314	protein kinase	C	GO:0005737	cytoplasm
MDP0000203314	protein kinase	C	GO:0005730	nucleolus
MDP0000203314	protein kinase	F	GO:0016301	kinase activity
MDP0000203314	protein kinase	P	GO:0006464	cellular protein modification process
MDP0000203314	protein kinase	F	GO:0000166	nucleotide binding
MDP0000203314	protein kinase	P	GO:0007165	signal transduction
MDP0000203314	protein kinase	N	GO:0006519
MDP0000360515	atp synthase beta chain	F	GO:0016787	hydrolase activity
MDP0000360515	atp synthase beta chain	F	GO:0005215	transporter activity
MDP0000360515	atp synthase beta chain	P	GO:0006810	transport
MDP0000360515	atp synthase beta chain	P	GO:0009987	cellular process
MDP0000360515	atp synthase beta chain	P	GO:0006091	generation of precursor metabolites and energy
MDP0000360515	atp synthase beta chain	P	GO:0006139	nucleobase-containing compound metabolic process
MDP0000360515	atp synthase beta chain	P	GO:0009058	biosynthetic process
MDP0000360515	atp synthase beta chain	C	GO:0016020	membrane
MDP0000360515	atp synthase beta chain	C	GO:0005739	mitochondrion
MDP0000360515	atp synthase beta chain	P	GO:0009056	catabolic process
MDP0000360515	atp synthase beta chain	F	GO:0000166	nucleotide binding
MDP0000907712	at1g10410 f14n23_31	C	GO:0005886	plasma membrane
MDP0000907712	at1g10410 f14n23_31	C	GO:0009536	plastid
MDP0000221147	cbs octicosapeptide phox bemp1 domain-containing protein	P	GO:0008152	metabolic process
MDP0000221147	cbs octicosapeptide phox bemp1 domain-containing protein	F	GO:0003824	catalytic activity
MDP0000221147	cbs octicosapeptide phox bemp1 domain-containing protein	C	GO:0005739	mitochondrion
MDP0000221147	cbs octicosapeptide phox bemp1 domain-containing protein	C	GO:0009536	plastid
MDP0000221147	cbs octicosapeptide phox bemp1 domain-containing protein	F	GO:0005515	protein binding
MDP0000136685	trna pseudouridine synthase-like	C	GO:0005739	mitochondrion
MDP0000136685	trna pseudouridine synthase-like	P	GO:0006139	nucleobase-containing compound metabolic process
MDP0000136685	trna pseudouridine synthase-like	F	GO:0003723	RNA binding
MDP0000136685	trna pseudouridine synthase-like	F	GO:0003824	catalytic activity
MDP0000716496	opc-8:0 ligase1	P	GO:0009058	biosynthetic process
MDP0000716496	opc-8:0 ligase1	P	GO:0009987	cellular process
MDP0000716496	opc-8:0 ligase1	P	GO:0006629	lipid metabolic process
MDP0000716496	opc-8:0 ligase1	P	GO:0009605	response to external stimulus
MDP0000716496	opc-8:0 ligase1	P	GO:0006950	response to stress
MDP0000716496	opc-8:0 ligase1	C	GO:0005777	peroxisome
MDP0000716496	opc-8:0 ligase1	F	GO:0003824	catalytic activity
MDP0000716496	opc-8:0 ligase1	P	GO:0008152	metabolic process
MDP0000716496	opc-8:0 ligase1	N	GO:0006519
MDP0000716496	opc-8:0 ligase1	P	GO:0019748	secondary metabolic process
MDP0000219021	abc transporter i family member chloroplastic-like	P	GO:0006139	nucleobase-containing compound metabolic process
MDP0000219021	abc transporter i family member chloroplastic-like	P	GO:0009056	catabolic process
MDP0000219021	abc transporter i family member chloroplastic-like	F	GO:0000166	nucleotide binding
MDP0000219021	abc transporter i family member chloroplastic-like	C	GO:0009536	plastid
MDP0000219021	abc transporter i family member chloroplastic-like	F	GO:0016787	hydrolase activity
MDP0000219021	abc transporter i family member chloroplastic-like	F	GO:0005215	transporter activity
MDP0000219021	abc transporter i family member chloroplastic-like	C	GO:0016020	membrane
MDP0000219021	abc transporter i family member chloroplastic-like	P	GO:0006810	transport
MDP0000604721	duf246 domain-containing protein at1g04910-like	C	GO:0009536	plastid
MDP0000131032	protein kinase domain-containing protein	C	GO:0005886	plasma membrane
MDP0000131032	protein kinase domain-containing protein	P	GO:0006464	cellular protein modification process
MDP0000131032	protein kinase domain-containing protein	F	GO:0016301	kinase activity
MDP0000131032	protein kinase domain-containing protein	F	GO:0000166	nucleotide binding
MDP0000131032	protein kinase domain-containing protein	C	GO:0005829	cytosol
MDP0000131032	protein kinase domain-containing protein	N	GO:0006519
MDP0000231799	dihydrolipoyl dehydrogenase	C	GO:0005730	nucleolus
MDP0000231799	dihydrolipoyl dehydrogenase	P	GO:0019725	cellular homeostasis
MDP0000231799	dihydrolipoyl dehydrogenase	C	GO:0009536	plastid
MDP0000231799	dihydrolipoyl dehydrogenase	P	GO:0009058	biosynthetic process
MDP0000231799	dihydrolipoyl dehydrogenase	P	GO:0009987	cellular process
MDP0000231799	dihydrolipoyl dehydrogenase	F	GO:0005515	protein binding
MDP0000231799	dihydrolipoyl dehydrogenase	F	GO:0000166	nucleotide binding
MDP0000231799	dihydrolipoyl dehydrogenase	F	GO:0003824	catalytic activity
MDP0000231799	dihydrolipoyl dehydrogenase	P	GO:0005975	carbohydrate metabolic process
MDP0000231799	dihydrolipoyl dehydrogenase	P	GO:0006091	generation of precursor metabolites and energy
MDP0000231799	dihydrolipoyl dehydrogenase	P	GO:0009056	catabolic process
MDP0000231799	dihydrolipoyl dehydrogenase	N	GO:0006519
MDP0000442867	riboflavin biosynthesis	P	GO:0006139	nucleobase-containing compound metabolic process
MDP0000442867	riboflavin biosynthesis	P	GO:0008152	metabolic process
MDP0000442867	riboflavin biosynthesis	F	GO:0005488	binding
MDP0000442867	riboflavin biosynthesis	P	GO:0006950	response to stress
MDP0000442867	riboflavin biosynthesis	P	GO:0009628	response to abiotic stimulus
MDP0000442867	riboflavin biosynthesis	C	GO:0005739	mitochondrion
MDP0000442867	riboflavin biosynthesis	F	GO:0003824	catalytic activity
MDP0000442867	riboflavin biosynthesis	P	GO:0009987	cellular process
MDP0000442867	riboflavin biosynthesis	P	GO:0016043	cellular component organization
MDP0000442867	riboflavin biosynthesis	P	GO:0009058	biosynthetic process
MDP0000442867	riboflavin biosynthesis	F	GO:0016787	hydrolase activity
MDP0000442867	riboflavin biosynthesis	P	GO:0009719	response to endogenous stimulus
MDP0000442867	riboflavin biosynthesis	P	GO:0007049	cell cycle
MDP0000442867	riboflavin biosynthesis	F	GO:0005515	protein binding
MDP0000442867	riboflavin biosynthesis	C	GO:0009536	plastid
MDP0000442867	riboflavin biosynthesis	F	GO:0016740	transferase activity
MDP0000442867	riboflavin biosynthesis	F	GO:0000166	nucleotide binding
MDP0000442867	riboflavin biosynthesis	P	GO:0006464	cellular protein modification process
MDP0000195508	u-box domain-containing protein 14	F	GO:0005102	receptor binding
MDP0000195508	u-box domain-containing protein 14	F	GO:0003824	catalytic activity
MDP0000195508	u-box domain-containing protein 14	C	GO:0005622	intracellular
MDP0000195508	u-box domain-containing protein 14	P	GO:0006464	cellular protein modification process
MDP0000160419	gtp pyrophosphokinase	P	GO:0006810	transport
MDP0000160419	gtp pyrophosphokinase	P	GO:0009987	cellular process
MDP0000160419	gtp pyrophosphokinase	P	GO:0009605	response to external stimulus
MDP0000160419	gtp pyrophosphokinase	P	GO:0006950	response to stress
MDP0000160419	gtp pyrophosphokinase	P	GO:0006139	nucleobase-containing compound metabolic process
MDP0000160419	gtp pyrophosphokinase	F	GO:0016740	transferase activity
MDP0000160419	gtp pyrophosphokinase	P	GO:0009719	response to endogenous stimulus
MDP0000160419	gtp pyrophosphokinase	F	GO:0016301	kinase activity
MDP0000160419	gtp pyrophosphokinase	C	GO:0009536	plastid
MDP0000160419	gtp pyrophosphokinase	F	GO:0005215	transporter activity
MDP0000160419	gtp pyrophosphokinase	C	GO:0005886	plasma membrane
MDP0000511524	chloroplast heat shock protein 70-1	P	GO:0008152	metabolic process
MDP0000511524	chloroplast heat shock protein 70-1	C	GO:0005739	mitochondrion
MDP0000511524	chloroplast heat shock protein 70-1	P	GO:0019538	protein metabolic process
MDP0000511524	chloroplast heat shock protein 70-1	P	GO:0009987	cellular process
MDP0000511524	chloroplast heat shock protein 70-1	P	GO:0006950	response to stress
MDP0000511524	chloroplast heat shock protein 70-1	P	GO:0009628	response to abiotic stimulus
MDP0000511524	chloroplast heat shock protein 70-1	F	GO:0003824	catalytic activity
MDP0000511524	chloroplast heat shock protein 70-1	C	GO:0009536	plastid
MDP0000511524	chloroplast heat shock protein 70-1	C	GO:0009579	thylakoid
MDP0000511524	chloroplast heat shock protein 70-1	F	GO:0000166	nucleotide binding
MDP0000511524	chloroplast heat shock protein 70-1	F	GO:0005515	protein binding
MDP0000511524	chloroplast heat shock protein 70-1	P	GO:0006810	transport
MDP0000511524	chloroplast heat shock protein 70-1	P	GO:0008150	biological_process
MDP0000511524	chloroplast heat shock protein 70-1	C	GO:0005634	nucleus
MDP0000255472	probable serine threonine-protein kinase at1g54610-like	C	GO:0005886	plasma membrane
MDP0000255472	probable serine threonine-protein kinase at1g54610-like	F	GO:0016301	kinase activity
MDP0000255472	probable serine threonine-protein kinase at1g54610-like	F	GO:0000166	nucleotide binding
MDP0000255472	probable serine threonine-protein kinase at1g54610-like	P	GO:0006464	cellular protein modification process
MDP0000255472	probable serine threonine-protein kinase at1g54610-like	N	GO:0006519
MDP0000191986	ru large subunit-binding protein subunit chloroplastic-like	F	GO:0000166	nucleotide binding
MDP0000191986	ru large subunit-binding protein subunit chloroplastic-like	P	GO:0019538	protein metabolic process
MDP0000191986	ru large subunit-binding protein subunit chloroplastic-like	P	GO:0009987	cellular process
MDP0000191986	ru large subunit-binding protein subunit chloroplastic-like	C	GO:0009536	plastid
MDP0000260367	protein lutein deficient chloroplastic-like	P	GO:0009058	biosynthetic process
MDP0000260367	protein lutein deficient chloroplastic-like	P	GO:0009987	cellular process
MDP0000260367	protein lutein deficient chloroplastic-like	P	GO:0006629	lipid metabolic process
MDP0000260367	protein lutein deficient chloroplastic-like	P	GO:0019748	secondary metabolic process
MDP0000260367	protein lutein deficient chloroplastic-like	F	GO:0003674	molecular_function
MDP0000260367	protein lutein deficient chloroplastic-like	F	GO:0005488	binding
MDP0000260367	protein lutein deficient chloroplastic-like	C	GO:0009536	plastid
MDP0000260367	protein lutein deficient chloroplastic-like	F	GO:0019825	oxygen binding
MDP0000260367	protein lutein deficient chloroplastic-like	F	GO:0003824	catalytic activity
MDP0000260367	protein lutein deficient chloroplastic-like	P	GO:0008152	metabolic process
MDP0000763924	ectonucleoside triphosphate diphosphohydrolase	F	GO:0016787	hydrolase activity
MDP0000224114	u-box domain-containing protein	F	GO:0016787	hydrolase activity
MDP0000224114	u-box domain-containing protein	C	GO:0009536	plastid
MDP0000224114	u-box domain-containing protein	F	GO:0005515	protein binding
MDP0000293981	tbc domain-containing protein	C	GO:0005622	intracellular
MDP0000293981	tbc domain-containing protein	P	GO:0007165	signal transduction
MDP0000293981	tbc domain-containing protein	F	GO:0030234	enzyme regulator activity
MDP0000703059	nadph oxidase	P	GO:0006091	generation of precursor metabolites and energy
MDP0000703059	nadph oxidase	C	GO:0005886	plasma membrane
MDP0000703059	nadph oxidase	F	GO:0000166	nucleotide binding
MDP0000703059	nadph oxidase	F	GO:0003824	catalytic activity
MDP0000703059	nadph oxidase	P	GO:0006950	response to stress
MDP0000703059	nadph oxidase	F	GO:0003674	molecular_function
MDP0000703059	nadph oxidase	F	GO:0005488	binding
MDP0000703059	nadph oxidase	P	GO:0008150	biological_process
MDP0000703059	nadph oxidase	P	GO:0009653	anatomical structure morphogenesis
MDP0000703059	nadph oxidase	P	GO:0030154	cell differentiation
MDP0000703059	nadph oxidase	P	GO:0007275	multicellular organismal development
MDP0000279281	aconitate hydratase	P	GO:0006950	response to stress
MDP0000279281	aconitate hydratase	P	GO:0005975	carbohydrate metabolic process
MDP0000279281	aconitate hydratase	P	GO:0009987	cellular process
MDP0000279281	aconitate hydratase	C	GO:0005829	cytosol
MDP0000279281	aconitate hydratase	F	GO:0005488	binding
MDP0000279281	aconitate hydratase	C	GO:0005618	cell wall
MDP0000279281	aconitate hydratase	C	GO:0005739	mitochondrion
MDP0000279281	aconitate hydratase	P	GO:0009628	response to abiotic stimulus
MDP0000279281	aconitate hydratase	C	GO:0016020	membrane
MDP0000279281	aconitate hydratase	C	GO:0005773	vacuole
MDP0000279281	aconitate hydratase	F	GO:0000166	nucleotide binding
MDP0000279281	aconitate hydratase	P	GO:0009719	response to endogenous stimulus
MDP0000279281	aconitate hydratase	F	GO:0003824	catalytic activity
MDP0000279281	aconitate hydratase	P	GO:0008152	metabolic process
MDP0000279281	aconitate hydratase	C	GO:0009536	plastid
MDP0000279281	aconitate hydratase	P	GO:0008150	biological_process
MDP0000279281	aconitate hydratase	P	GO:0006091	generation of precursor metabolites and energy
MDP0000279281	aconitate hydratase	P	GO:0009056	catabolic process
MDP0000168595	swi snf complex subunit swi3d	C	GO:0005622	intracellular
MDP0000168595	swi snf complex subunit swi3d	F	GO:0005488	binding
MDP0000168595	swi snf complex subunit swi3d	F	GO:0003677	DNA binding
MDP0000168595	swi snf complex subunit swi3d	F	GO:0005515	protein binding
MDP0000265231	pumilio 6 protein	C	GO:0005773	vacuole
MDP0000265231	pumilio 6 protein	F	GO:0003723	RNA binding
MDP0000275564	dnaj heat shock n-terminal domain-containing protein	F	GO:0005515	protein binding
MDP0000275564	dnaj heat shock n-terminal domain-containing protein	P	GO:0019538	protein metabolic process
MDP0000275564	dnaj heat shock n-terminal domain-containing protein	P	GO:0009987	cellular process
MDP0000256392	alpha beta-hydrolases-like protein	C	GO:0016020	membrane
MDP0000256392	alpha beta-hydrolases-like protein	F	GO:0016787	hydrolase activity
MDP0000256392	alpha beta-hydrolases-like protein	C	GO:0005634	nucleus
MDP0000163211	adp-ribosylation factor gtpase-activating protein agd3-like	P	GO:0016043	cellular component organization
MDP0000163211	adp-ribosylation factor gtpase-activating protein agd3-like	P	GO:0009987	cellular process
MDP0000163211	adp-ribosylation factor gtpase-activating protein agd3-like	C	GO:0005794	Golgi apparatus
MDP0000163211	adp-ribosylation factor gtpase-activating protein agd3-like	F	GO:0005515	protein binding
MDP0000163211	adp-ribosylation factor gtpase-activating protein agd3-like	F	GO:0008289	lipid binding
MDP0000163211	adp-ribosylation factor gtpase-activating protein agd3-like	C	GO:0005829	cytosol
MDP0000163211	adp-ribosylation factor gtpase-activating protein agd3-like	P	GO:0007275	multicellular organismal development
MDP0000163211	adp-ribosylation factor gtpase-activating protein agd3-like	P	GO:0009653	anatomical structure morphogenesis
MDP0000163211	adp-ribosylation factor gtpase-activating protein agd3-like	C	GO:0005737	cytoplasm
MDP0000163211	adp-ribosylation factor gtpase-activating protein agd3-like	C	GO:0005886	plasma membrane
MDP0000163211	adp-ribosylation factor gtpase-activating protein agd3-like	P	GO:0009719	response to endogenous stimulus
MDP0000163211	adp-ribosylation factor gtpase-activating protein agd3-like	F	GO:0030234	enzyme regulator activity
MDP0000163211	adp-ribosylation factor gtpase-activating protein agd3-like	F	GO:0016787	hydrolase activity
MDP0000163211	adp-ribosylation factor gtpase-activating protein agd3-like	F	GO:0005488	binding
MDP0000163211	adp-ribosylation factor gtpase-activating protein agd3-like	P	GO:0007165	signal transduction
MDP0000163211	adp-ribosylation factor gtpase-activating protein agd3-like	F	GO:0030246	carbohydrate binding
MDP0000163211	adp-ribosylation factor gtpase-activating protein agd3-like	P	GO:0005975	carbohydrate metabolic process
MDP0000134253	mediator of rna polymerase ii transcription subunit	N	GO:0006350
MDP0000134253	mediator of rna polymerase ii transcription subunit	P	GO:0000003	reproduction
MDP0000134253	mediator of rna polymerase ii transcription subunit	P	GO:0009791	post-embryonic development
MDP0000134253	mediator of rna polymerase ii transcription subunit	P	GO:0009628	response to abiotic stimulus
MDP0000134253	mediator of rna polymerase ii transcription subunit	P	GO:0007275	multicellular organismal development
MDP0000134253	mediator of rna polymerase ii transcription subunit	P	GO:0009058	biosynthetic process
MDP0000134253	mediator of rna polymerase ii transcription subunit	N	GO:0006519
MDP0000134253	mediator of rna polymerase ii transcription subunit	P	GO:0006629	lipid metabolic process
MDP0000134253	mediator of rna polymerase ii transcription subunit	C	GO:0005654	nucleoplasm
MDP0000134253	mediator of rna polymerase ii transcription subunit	P	GO:0008150	biological_process
MDP0000281231	mannan endo- -beta-mannosidase 7	C	GO:0005623	cell
MDP0000281231	mannan endo- -beta-mannosidase 7	P	GO:0005975	carbohydrate metabolic process
MDP0000281231	mannan endo- -beta-mannosidase 7	F	GO:0016787	hydrolase activity
MDP0000281231	mannan endo- -beta-mannosidase 7	F	GO:0005488	binding
MDP0000281231	mannan endo- -beta-mannosidase 7	F	GO:0003723	RNA binding
MDP0000281231	mannan endo- -beta-mannosidase 7	F	GO:0000166	nucleotide binding
MDP0000281231	mannan endo- -beta-mannosidase 7	C	GO:0005622	intracellular
MDP0000176743	pumilio homolog 4-like	F	GO:0003723	RNA binding
MDP0000176743	pumilio homolog 4-like	P	GO:0019725	cellular homeostasis
MDP0000888429	alpha-mannosidase-like protein	F	GO:0016787	hydrolase activity
MDP0000888429	alpha-mannosidase-like protein	C	GO:0005794	Golgi apparatus
MDP0000888429	alpha-mannosidase-like protein	F	GO:0030246	carbohydrate binding
MDP0000888429	alpha-mannosidase-like protein	P	GO:0005975	carbohydrate metabolic process
MDP0000888429	alpha-mannosidase-like protein	P	GO:0009987	cellular process
MDP0000888429	alpha-mannosidase-like protein	F	GO:0005488	binding
MDP0000888429	alpha-mannosidase-like protein	C	GO:0009536	plastid
MDP0000888429	alpha-mannosidase-like protein	P	GO:0009058	biosynthetic process
MDP0000888429	alpha-mannosidase-like protein	P	GO:0006464	cellular protein modification process
MDP0000271764	trna pseudouridine synthase family protein	C	GO:0009536	plastid
MDP0000271764	trna pseudouridine synthase family protein	P	GO:0006139	nucleobase-containing compound metabolic process
MDP0000271764	trna pseudouridine synthase family protein	F	GO:0003723	RNA binding
MDP0000271764	trna pseudouridine synthase family protein	F	GO:0003824	catalytic activity
MDP0000212622	mannosyl-oligosaccharide glucosidase	F	GO:0016787	hydrolase activity
MDP0000212622	mannosyl-oligosaccharide glucosidase	C	GO:0005737	cytoplasm
MDP0000212622	mannosyl-oligosaccharide glucosidase	C	GO:0005886	plasma membrane
MDP0000212622	mannosyl-oligosaccharide glucosidase	P	GO:0009653	anatomical structure morphogenesis
MDP0000212622	mannosyl-oligosaccharide glucosidase	P	GO:0030154	cell differentiation
MDP0000212622	mannosyl-oligosaccharide glucosidase	P	GO:0007275	multicellular organismal development
MDP0000212622	mannosyl-oligosaccharide glucosidase	P	GO:0000003	reproduction
MDP0000212622	mannosyl-oligosaccharide glucosidase	P	GO:0005975	carbohydrate metabolic process
MDP0000212622	mannosyl-oligosaccharide glucosidase	P	GO:0009987	cellular process
MDP0000212622	mannosyl-oligosaccharide glucosidase	C	GO:0005783	endoplasmic reticulum
MDP0000210434	ccr4-not transcription complex subunit 10-like	F	GO:0005515	protein binding
MDP0000274912	transmembrane protein g5p	F	GO:0016787	hydrolase activity
MDP0000198404	transcription factor pif5-like	C	GO:0005634	nucleus
MDP0000198404	transcription factor pif5-like	F	GO:0030528	transcription regulator activity
MDP0000198404	transcription factor pif5-like	C	GO:0009536	plastid
MDP0000198404	transcription factor pif5-like	N	GO:0006350
MDP0000472001	vacuolar protein 8-like	F	GO:0003824	catalytic activity
MDP0000472001	vacuolar protein 8-like	F	GO:0005515	protein binding
MDP0000235822	amino acid binding	C	GO:0005829	cytosol
MDP0000235822	amino acid binding	P	GO:0009719	response to endogenous stimulus
MDP0000235822	amino acid binding	F	GO:0016301	kinase activity
MDP0000235822	amino acid binding	F	GO:0004872	receptor activity
MDP0000235822	amino acid binding	P	GO:0009987	cellular process
MDP0000235822	amino acid binding	C	GO:0005737	cytoplasm
MDP0000235822	amino acid binding	C	GO:0005623	cell
MDP0000235822	amino acid binding	N	GO:0006519
MDP0000235822	amino acid binding	P	GO:0009653	anatomical structure morphogenesis
MDP0000235822	amino acid binding	P	GO:0009791	post-embryonic development
MDP0000235822	amino acid binding	P	GO:0007275	multicellular organismal development
MDP0000235822	amino acid binding	F	GO:0005488	binding
MDP0000235822	amino acid binding	F	GO:0005515	protein binding
MDP0000235822	amino acid binding	C	GO:0005886	plasma membrane
MDP0000235822	amino acid binding	P	GO:0000003	reproduction
MDP0000235822	amino acid binding	P	GO:0009790	embryo development
MDP0000235822	amino acid binding	P	GO:0007165	signal transduction
MDP0000281672	cop9 signalosome complex subunit 8	P	GO:0009719	response to endogenous stimulus
MDP0000281672	cop9 signalosome complex subunit 8	P	GO:0009791	post-embryonic development
MDP0000281672	cop9 signalosome complex subunit 8	P	GO:0009628	response to abiotic stimulus
MDP0000281672	cop9 signalosome complex subunit 8	C	GO:0005634	nucleus
MDP0000281672	cop9 signalosome complex subunit 8	P	GO:0016043	cellular component organization
MDP0000281672	cop9 signalosome complex subunit 8	P	GO:0009987	cellular process
MDP0000281672	cop9 signalosome complex subunit 8	P	GO:0006464	cellular protein modification process
MDP0000281672	cop9 signalosome complex subunit 8	F	GO:0016787	hydrolase activity
MDP0000281672	cop9 signalosome complex subunit 8	F	GO:0005515	protein binding
MDP0000281672	cop9 signalosome complex subunit 8	C	GO:0005886	plasma membrane
MDP0000182264	scp1-like small phosphatase 4b	F	GO:0005515	protein binding
MDP0000558221	wwe protein-protein interaction domain family protein	P	GO:0009987	cellular process
MDP0000558221	wwe protein-protein interaction domain family protein	P	GO:0006950	response to stress
MDP0000558221	wwe protein-protein interaction domain family protein	P	GO:0009628	response to abiotic stimulus
MDP0000558221	wwe protein-protein interaction domain family protein	P	GO:0007275	multicellular organismal development
MDP0000558221	wwe protein-protein interaction domain family protein	F	GO:0016740	transferase activity
MDP0000146675	myb-like protein a	F	GO:0003700	sequence-specific DNA binding transcription factor activity
MDP0000146675	myb-like protein a	F	GO:0003677	DNA binding
MDP0000146675	myb-like protein a	P	GO:0009653	anatomical structure morphogenesis
MDP0000146675	myb-like protein a	P	GO:0007275	multicellular organismal development
MDP0000146675	myb-like protein a	N	GO:0006350
MDP0000146675	myb-like protein a	F	GO:0005515	protein binding
MDP0000146675	myb-like protein a	C	GO:0005654	nucleoplasm
MDP0000264701	selenocysteine methyltransferase	P	GO:0008152	metabolic process
MDP0000264701	selenocysteine methyltransferase	P	GO:0009987	cellular process
MDP0000264701	selenocysteine methyltransferase	F	GO:0005488	binding
MDP0000264701	selenocysteine methyltransferase	C	GO:0005623	cell
MDP0000264701	selenocysteine methyltransferase	F	GO:0016740	transferase activity
MDP0000264701	selenocysteine methyltransferase	P	GO:0009058	biosynthetic process
MDP0000264701	selenocysteine methyltransferase	N	GO:0006519
MDP0000264701	selenocysteine methyltransferase	F	GO:0016301	kinase activity
MDP0000264701	selenocysteine methyltransferase	P	GO:0006464	cellular protein modification process
MDP0000147079	uncharacterized membrane protein at1g16860-like	C	GO:0005886	plasma membrane
MDP0000129019	actin related protein 2	P	GO:0016049	cell growth
MDP0000129019	actin related protein 2	P	GO:0006412	translation
MDP0000129019	actin related protein 2	C	GO:0005856	cytoskeleton
MDP0000129019	actin related protein 2	P	GO:0016043	cellular component organization
MDP0000129019	actin related protein 2	P	GO:0009987	cellular process
MDP0000129019	actin related protein 2	P	GO:0009653	anatomical structure morphogenesis
MDP0000129019	actin related protein 2	P	GO:0030154	cell differentiation
MDP0000129019	actin related protein 2	P	GO:0007275	multicellular organismal development
MDP0000129019	actin related protein 2	F	GO:0005198	structural molecule activity
MDP0000129019	actin related protein 2	F	GO:0000166	nucleotide binding
MDP0000129019	actin related protein 2	C	GO:0016020	membrane
MDP0000129019	actin related protein 2	C	GO:0005840	ribosome
MDP0000129019	actin related protein 2	C	GO:0005829	cytosol
MDP0000181421	minor allergen	C	GO:0005886	plasma membrane
MDP0000181421	minor allergen	F	GO:0000166	nucleotide binding
MDP0000181421	minor allergen	F	GO:0003824	catalytic activity
MDP0000346478	predicted protein [Populus trichocarpa]	P	GO:0006950	response to stress
MDP0000140553	protein	C	GO:0005737	cytoplasm
MDP0000233131	p30 dbc	F	GO:0005488	binding
MDP0000365761	protein	P	GO:0008152	metabolic process
MDP0000365761	protein	F	GO:0003824	catalytic activity
MDP0000365761	protein	C	GO:0009536	plastid
MDP0000183688	integral membrane family protein	C	GO:0016020	membrane
MDP0000183688	integral membrane family protein	C	GO:0009536	plastid
MDP0000141786	protein	C	GO:0009536	plastid
MDP0000891422	calcium-dependent protein kinase	P	GO:0009058	biosynthetic process
MDP0000891422	calcium-dependent protein kinase	P	GO:0009987	cellular process
MDP0000891422	calcium-dependent protein kinase	F	GO:0016301	kinase activity
MDP0000891422	calcium-dependent protein kinase	P	GO:0006464	cellular protein modification process
MDP0000891422	calcium-dependent protein kinase	C	GO:0005886	plasma membrane
MDP0000891422	calcium-dependent protein kinase	F	GO:0005515	protein binding
MDP0000891422	calcium-dependent protein kinase	F	GO:0005488	binding
MDP0000891422	calcium-dependent protein kinase	F	GO:0000166	nucleotide binding
MDP0000891422	calcium-dependent protein kinase	N	GO:0006519
MDP0000948690	atp adp transporter	F	GO:0005515	protein binding
MDP0000948690	atp adp transporter	P	GO:0006810	transport
MDP0000948690	atp adp transporter	F	GO:0005215	transporter activity
MDP0000948690	atp adp transporter	C	GO:0016020	membrane
MDP0000948690	atp adp transporter	C	GO:0009536	plastid
MDP0000948690	atp adp transporter	F	GO:0000166	nucleotide binding
