# Supplementary material for: Comparative Analysis of Predicted Plastid-Targeted Proteomes of Sequenced Higher Plant Genomes
Source: PLoS One. 2014 Nov 13;9(11):e112870. doi: 10.1371/journal.pone.0112870 (PMC4231079; doi:10.1371/journal.pone.0112870)
Supplement: File S6 — Blast2GO annotation file containing header and GO term information for 70 protein sequences present in GreenCut2, UCLUST50, and USEARCH4040 analyses. (ZIP) [file pone.0112870.s006.zip › AF_9_Cluster_GO_Information/Cluster6annot_Seqs_20130129_1823.txt]

SeqName	Hit-Desc	GO-Group	GO-ID	Term
MDP0000153381	chaperone protein dnaj-related protein	P	GO:0019538	protein metabolic process
MDP0000153381	chaperone protein dnaj-related protein	P	GO:0009987	cellular process
MDP0000153381	chaperone protein dnaj-related protein	F	GO:0005515	protein binding
MDP0000153381	chaperone protein dnaj-related protein	C	GO:0009536	plastid
MDP0000216169	glycine-rich rna-binding protein 2	P	GO:0006950	response to stress
MDP0000216169	glycine-rich rna-binding protein 2	P	GO:0009628	response to abiotic stimulus
MDP0000216169	glycine-rich rna-binding protein 2	F	GO:0005488	binding
MDP0000216169	glycine-rich rna-binding protein 2	F	GO:0003723	RNA binding
MDP0000216169	glycine-rich rna-binding protein 2	F	GO:0003677	DNA binding
MDP0000216169	glycine-rich rna-binding protein 2	F	GO:0000166	nucleotide binding
MDP0000216169	glycine-rich rna-binding protein 2	P	GO:0009791	post-embryonic development
MDP0000216169	glycine-rich rna-binding protein 2	C	GO:0005739	mitochondrion
MDP0000211934	indole-3-acetic acid inducible 31	P	GO:0007275	multicellular organismal development
MDP0000211934	indole-3-acetic acid inducible 31	P	GO:0009719	response to endogenous stimulus
MDP0000211934	indole-3-acetic acid inducible 31	F	GO:0003700	sequence-specific DNA binding transcription factor activity
MDP0000211934	indole-3-acetic acid inducible 31	P	GO:0009987	cellular process
MDP0000211934	indole-3-acetic acid inducible 31	P	GO:0009628	response to abiotic stimulus
MDP0000211934	indole-3-acetic acid inducible 31	P	GO:0009606	tropism
MDP0000211934	indole-3-acetic acid inducible 31	N	GO:0006350
MDP0000211934	indole-3-acetic acid inducible 31	C	GO:0005654	nucleoplasm
MDP0000211934	indole-3-acetic acid inducible 31	F	GO:0005515	protein binding
MDP0000125300	mitochondrial small heat shock protein	P	GO:0008150	biological_process
MDP0000125300	mitochondrial small heat shock protein	P	GO:0006950	response to stress
MDP0000125300	mitochondrial small heat shock protein	C	GO:0009536	plastid
MDP0000531467	glycine-rich protein	C	GO:0016020	membrane
MDP0000531467	glycine-rich protein	C	GO:0009536	plastid
MDP0000531467	glycine-rich protein	C	GO:0009579	thylakoid
MDP0000531467	glycine-rich protein	C	GO:0005634	nucleus
MDP0000388582	protein	P	GO:0006139	nucleobase-containing compound metabolic process
MDP0000388582	protein	P	GO:0009058	biosynthetic process
MDP0000388582	protein	F	GO:0003723	RNA binding
MDP0000388582	protein	F	GO:0016740	transferase activity
MDP0000388582	protein	C	GO:0009536	plastid
MDP0000388582	protein	N	GO:0006519
MDP0000150068	lhca2 protein	F	GO:0005488	binding
MDP0000150068	lhca2 protein	C	GO:0016020	membrane
MDP0000150068	lhca2 protein	C	GO:0009579	thylakoid
MDP0000150068	lhca2 protein	C	GO:0005622	intracellular
MDP0000150068	lhca2 protein	P	GO:0006091	generation of precursor metabolites and energy
MDP0000150068	lhca2 protein	P	GO:0015979	photosynthesis
MDP0000150068	lhca2 protein	P	GO:0006464	cellular protein modification process
MDP0000150068	lhca2 protein	C	GO:0009536	plastid
MDP0000430814	tata-associated factor ii 58	C	GO:0009536	plastid
MDP0000430814	tata-associated factor ii 58	C	GO:0005654	nucleoplasm
MDP0000430814	tata-associated factor ii 58	F	GO:0003677	DNA binding
MDP0000293164	ribose-5-phosphate isomerase	F	GO:0003824	catalytic activity
MDP0000293164	ribose-5-phosphate isomerase	P	GO:0009058	biosynthetic process
MDP0000293164	ribose-5-phosphate isomerase	P	GO:0005975	carbohydrate metabolic process
MDP0000293164	ribose-5-phosphate isomerase	P	GO:0015979	photosynthesis
MDP0000293164	ribose-5-phosphate isomerase	P	GO:0006950	response to stress
MDP0000293164	ribose-5-phosphate isomerase	P	GO:0009607	response to biotic stimulus
MDP0000293164	ribose-5-phosphate isomerase	C	GO:0009536	plastid
MDP0000293164	ribose-5-phosphate isomerase	P	GO:0006139	nucleobase-containing compound metabolic process
MDP0000293164	ribose-5-phosphate isomerase	P	GO:0009056	catabolic process
MDP0000293164	ribose-5-phosphate isomerase	P	GO:0019748	secondary metabolic process
MDP0000293164	ribose-5-phosphate isomerase	C	GO:0016020	membrane
MDP0000293164	ribose-5-phosphate isomerase	C	GO:0009579	thylakoid
MDP0000293164	ribose-5-phosphate isomerase	P	GO:0008152	metabolic process
MDP0000276122	protein	C	GO:0016020	membrane
MDP0000276122	protein	P	GO:0016043	cellular component organization
MDP0000276122	protein	P	GO:0009987	cellular process
MDP0000276122	protein	C	GO:0009536	plastid
MDP0000329476	dag chloroplast	C	GO:0005739	mitochondrion
MDP0000329476	dag chloroplast	F	GO:0005488	binding
MDP0000329476	dag chloroplast	F	GO:0005515	protein binding
MDP0000329987	uridylyltransferase-related protein	C	GO:0009536	plastid
MDP0000329987	uridylyltransferase-related protein	P	GO:0006950	response to stress
MDP0000329987	uridylyltransferase-related protein	P	GO:0009628	response to abiotic stimulus
MDP0000329987	uridylyltransferase-related protein	C	GO:0016020	membrane
MDP0000329987	uridylyltransferase-related protein	C	GO:0009579	thylakoid
MDP0000181870	uracil phosphoribosyltransferase	F	GO:0016740	transferase activity
MDP0000181870	uracil phosphoribosyltransferase	P	GO:0006139	nucleobase-containing compound metabolic process
MDP0000181870	uracil phosphoribosyltransferase	F	GO:0000166	nucleotide binding
MDP0000181870	uracil phosphoribosyltransferase	P	GO:0009058	biosynthetic process
MDP0000181870	uracil phosphoribosyltransferase	C	GO:0009536	plastid
MDP0000181870	uracil phosphoribosyltransferase	P	GO:0009991	response to extracellular stimulus
MDP0000181870	uracil phosphoribosyltransferase	P	GO:0007154	cell communication
MDP0000181870	uracil phosphoribosyltransferase	P	GO:0006950	response to stress
MDP0000181870	uracil phosphoribosyltransferase	P	GO:0008150	biological_process
MDP0000209089	protein	C	GO:0016020	membrane
MDP0000209089	protein	C	GO:0009536	plastid
MDP0000209089	protein	C	GO:0009579	thylakoid
MDP0000209089	protein	C	GO:0005739	mitochondrion
MDP0000198327	isopentenyl diphosphate isomerase	F	GO:0005488	binding
MDP0000198327	isopentenyl diphosphate isomerase	P	GO:0009058	biosynthetic process
MDP0000198327	isopentenyl diphosphate isomerase	P	GO:0009987	cellular process
MDP0000198327	isopentenyl diphosphate isomerase	F	GO:0016787	hydrolase activity
MDP0000198327	isopentenyl diphosphate isomerase	P	GO:0015979	photosynthesis
MDP0000198327	isopentenyl diphosphate isomerase	F	GO:0003824	catalytic activity
MDP0000198327	isopentenyl diphosphate isomerase	P	GO:0006629	lipid metabolic process
MDP0000198327	isopentenyl diphosphate isomerase	P	GO:0019748	secondary metabolic process
MDP0000295681	transcription factor rf2b	F	GO:0003700	sequence-specific DNA binding transcription factor activity
MDP0000295681	transcription factor rf2b	N	GO:0006350
MDP0000295681	transcription factor rf2b	C	GO:0005654	nucleoplasm
MDP0000295681	transcription factor rf2b	F	GO:0003677	DNA binding
MDP0000295681	transcription factor rf2b	F	GO:0005515	protein binding
MDP0000259187	e3 ubiquitin protein ligase rie1-like	C	GO:0016020	membrane
MDP0000259187	e3 ubiquitin protein ligase rie1-like	C	GO:0005773	vacuole
MDP0000259187	e3 ubiquitin protein ligase rie1-like	F	GO:0016787	hydrolase activity
MDP0000259187	e3 ubiquitin protein ligase rie1-like	F	GO:0005488	binding
MDP0000259187	e3 ubiquitin protein ligase rie1-like	P	GO:0009790	embryo development
MDP0000128021	n-acetyl-gamma-glutamyl-phosphate reductase	F	GO:0000166	nucleotide binding
MDP0000128021	n-acetyl-gamma-glutamyl-phosphate reductase	F	GO:0005488	binding
MDP0000128021	n-acetyl-gamma-glutamyl-phosphate reductase	P	GO:0008152	metabolic process
MDP0000128021	n-acetyl-gamma-glutamyl-phosphate reductase	P	GO:0009058	biosynthetic process
MDP0000128021	n-acetyl-gamma-glutamyl-phosphate reductase	N	GO:0006519
MDP0000128021	n-acetyl-gamma-glutamyl-phosphate reductase	C	GO:0005730	nucleolus
MDP0000128021	n-acetyl-gamma-glutamyl-phosphate reductase	F	GO:0003824	catalytic activity
MDP0000128021	n-acetyl-gamma-glutamyl-phosphate reductase	F	GO:0005515	protein binding
MDP0000128021	n-acetyl-gamma-glutamyl-phosphate reductase	C	GO:0009536	plastid
MDP0000128021	n-acetyl-gamma-glutamyl-phosphate reductase	P	GO:0008150	biological_process
MDP0000128021	n-acetyl-gamma-glutamyl-phosphate reductase	C	GO:0016020	membrane
MDP0000300997	PREDICTED: uncharacterized protein LOC100251871 [Vitis vinifera]	C	GO:0009536	plastid
MDP0000300997	PREDICTED: uncharacterized protein LOC100251871 [Vitis vinifera]	C	GO:0016020	membrane
MDP0000270629	uroporphyrinogen decarboxylase	F	GO:0003824	catalytic activity
MDP0000270629	uroporphyrinogen decarboxylase	C	GO:0009536	plastid
MDP0000270629	uroporphyrinogen decarboxylase	P	GO:0009058	biosynthetic process
MDP0000270629	uroporphyrinogen decarboxylase	P	GO:0009987	cellular process
MDP0000267339	4-diphosphocytidyl-2-c-methyl-d-erythritol kinase	C	GO:0009536	plastid
MDP0000267339	4-diphosphocytidyl-2-c-methyl-d-erythritol kinase	P	GO:0008152	metabolic process
MDP0000267339	4-diphosphocytidyl-2-c-methyl-d-erythritol kinase	P	GO:0009987	cellular process
MDP0000267339	4-diphosphocytidyl-2-c-methyl-d-erythritol kinase	P	GO:0009058	biosynthetic process
MDP0000267339	4-diphosphocytidyl-2-c-methyl-d-erythritol kinase	P	GO:0006629	lipid metabolic process
MDP0000267339	4-diphosphocytidyl-2-c-methyl-d-erythritol kinase	P	GO:0019748	secondary metabolic process
MDP0000267339	4-diphosphocytidyl-2-c-methyl-d-erythritol kinase	F	GO:0016301	kinase activity
MDP0000267339	4-diphosphocytidyl-2-c-methyl-d-erythritol kinase	F	GO:0000166	nucleotide binding
MDP0000245346	2-phosphoglycolate phosphatase 1	C	GO:0005773	vacuole
MDP0000245346	2-phosphoglycolate phosphatase 1	F	GO:0016787	hydrolase activity
MDP0000245346	2-phosphoglycolate phosphatase 1	C	GO:0009536	plastid
MDP0000245346	2-phosphoglycolate phosphatase 1	C	GO:0016020	membrane
MDP0000245346	2-phosphoglycolate phosphatase 1	C	GO:0005634	nucleus
MDP0000245346	2-phosphoglycolate phosphatase 1	C	GO:0005576	extracellular region
MDP0000245346	2-phosphoglycolate phosphatase 1	P	GO:0008152	metabolic process
MDP0000245346	2-phosphoglycolate phosphatase 1	P	GO:0009987	cellular process
MDP0000132452	catalase	P	GO:0006950	response to stress
MDP0000132452	catalase	P	GO:0009056	catabolic process
MDP0000132452	catalase	P	GO:0009987	cellular process
MDP0000132452	catalase	C	GO:0005777	peroxisome
MDP0000132452	catalase	F	GO:0005488	binding
MDP0000132452	catalase	F	GO:0003824	catalytic activity
MDP0000132452	catalase	P	GO:0008152	metabolic process
MDP0000132452	catalase	N	GO:0006519
MDP0000141635	omega-amidase nit2-like	F	GO:0016787	hydrolase activity
MDP0000141635	omega-amidase nit2-like	F	GO:0005488	binding
MDP0000141635	omega-amidase nit2-like	C	GO:0009536	plastid
MDP0000141635	omega-amidase nit2-like	P	GO:0008152	metabolic process
MDP0000297791	transcription factor rf2b	F	GO:0003700	sequence-specific DNA binding transcription factor activity
MDP0000297791	transcription factor rf2b	F	GO:0003677	DNA binding
MDP0000297791	transcription factor rf2b	F	GO:0005515	protein binding
MDP0000297791	transcription factor rf2b	N	GO:0006350
MDP0000297791	transcription factor rf2b	C	GO:0005654	nucleoplasm
MDP0000189018	u-box domain-containing protein 4-like	C	GO:0009536	plastid
MDP0000189018	u-box domain-containing protein 4-like	F	GO:0003824	catalytic activity
MDP0000189018	u-box domain-containing protein 4-like	F	GO:0005515	protein binding
MDP0000232169	tata-associated factor ii 58	F	GO:0003677	DNA binding
MDP0000232169	tata-associated factor ii 58	P	GO:0016043	cellular component organization
MDP0000232169	tata-associated factor ii 58	N	GO:0006350
MDP0000232169	tata-associated factor ii 58	C	GO:0005654	nucleoplasm
MDP0000232169	tata-associated factor ii 58	F	GO:0030528	transcription regulator activity
MDP0000232169	tata-associated factor ii 58	C	GO:0009536	plastid
MDP0000243418	4-alpha- chloroplastic amyloplastic-like	P	GO:0005975	carbohydrate metabolic process
MDP0000243418	4-alpha- chloroplastic amyloplastic-like	P	GO:0009987	cellular process
MDP0000243418	4-alpha- chloroplastic amyloplastic-like	P	GO:0009056	catabolic process
MDP0000243418	4-alpha- chloroplastic amyloplastic-like	F	GO:0016740	transferase activity
MDP0000243418	4-alpha- chloroplastic amyloplastic-like	C	GO:0009536	plastid
MDP0000243418	4-alpha- chloroplastic amyloplastic-like	F	GO:0005488	binding
MDP0000175610	ferrochelatase- chloroplastic-like	F	GO:0003824	catalytic activity
MDP0000175610	ferrochelatase- chloroplastic-like	P	GO:0009058	biosynthetic process
MDP0000175610	ferrochelatase- chloroplastic-like	P	GO:0009987	cellular process
MDP0000175610	ferrochelatase- chloroplastic-like	P	GO:0006464	cellular protein modification process
MDP0000175610	ferrochelatase- chloroplastic-like	P	GO:0006139	nucleobase-containing compound metabolic process
MDP0000175610	ferrochelatase- chloroplastic-like	C	GO:0009536	plastid
MDP0000175610	ferrochelatase- chloroplastic-like	F	GO:0016301	kinase activity
MDP0000175610	ferrochelatase- chloroplastic-like	P	GO:0008152	metabolic process
MDP0000175610	ferrochelatase- chloroplastic-like	N	GO:0006519
MDP0000900345	pleckstrin homology domain-containing protein	F	GO:0008289	lipid binding
MDP0000900345	pleckstrin homology domain-containing protein	C	GO:0005618	cell wall
MDP0000900345	pleckstrin homology domain-containing protein	P	GO:0007165	signal transduction
MDP0000900345	pleckstrin homology domain-containing protein	C	GO:0009536	plastid
MDP0000900345	pleckstrin homology domain-containing protein	F	GO:0005515	protein binding
MDP0000315935	glutamate-1-semialdehyde- -aminomutase	C	GO:0009536	plastid
MDP0000315935	glutamate-1-semialdehyde- -aminomutase	F	GO:0005488	binding
MDP0000315935	glutamate-1-semialdehyde- -aminomutase	F	GO:0003824	catalytic activity
MDP0000315935	glutamate-1-semialdehyde- -aminomutase	F	GO:0005515	protein binding
MDP0000315935	glutamate-1-semialdehyde- -aminomutase	P	GO:0009058	biosynthetic process
MDP0000315935	glutamate-1-semialdehyde- -aminomutase	P	GO:0009987	cellular process
MDP0000315935	glutamate-1-semialdehyde- -aminomutase	F	GO:0016740	transferase activity
MDP0000315935	glutamate-1-semialdehyde- -aminomutase	C	GO:0005576	extracellular region
MDP0000315935	glutamate-1-semialdehyde- -aminomutase	P	GO:0009628	response to abiotic stimulus
MDP0000250896	fructokinase-like protein 1	F	GO:0003677	DNA binding
MDP0000250896	fructokinase-like protein 1	P	GO:0008152	metabolic process
MDP0000250896	fructokinase-like protein 1	P	GO:0009987	cellular process
MDP0000250896	fructokinase-like protein 1	C	GO:0009536	plastid
MDP0000250896	fructokinase-like protein 1	F	GO:0016301	kinase activity
MDP0000250896	fructokinase-like protein 1	C	GO:0005634	nucleus
MDP0000250896	fructokinase-like protein 1	P	GO:0005975	carbohydrate metabolic process
MDP0000315280	dag protein	C	GO:0005739	mitochondrion
MDP0000312601	lysine histidine transporter	C	GO:0016020	membrane
MDP0000312601	lysine histidine transporter	P	GO:0006810	transport
MDP0000312601	lysine histidine transporter	F	GO:0005215	transporter activity
MDP0000312601	lysine histidine transporter	C	GO:0005886	plasma membrane
MDP0000234914	pentatricopeptide repeat-containing protein	F	GO:0003676	nucleic acid binding
MDP0000234914	pentatricopeptide repeat-containing protein	F	GO:0000166	nucleotide binding
MDP0000234914	pentatricopeptide repeat-containing protein	C	GO:0009536	plastid
MDP0000265846	zinc finger protein	F	GO:0003700	sequence-specific DNA binding transcription factor activity
MDP0000265846	zinc finger protein	F	GO:0003676	nucleic acid binding
MDP0000265846	zinc finger protein	F	GO:0005488	binding
MDP0000265846	zinc finger protein	N	GO:0006350
MDP0000265846	zinc finger protein	C	GO:0005654	nucleoplasm
MDP0000742177	rieske iron-sulfur protein tic55	F	GO:0005488	binding
MDP0000742177	rieske iron-sulfur protein tic55	C	GO:0009536	plastid
MDP0000742177	rieske iron-sulfur protein tic55	F	GO:0003824	catalytic activity
MDP0000742177	rieske iron-sulfur protein tic55	P	GO:0006810	transport
MDP0000742177	rieske iron-sulfur protein tic55	P	GO:0009987	cellular process
MDP0000742177	rieske iron-sulfur protein tic55	P	GO:0008152	metabolic process
MDP0000296061	probable serine threonine-protein kinase at1g54610-like	F	GO:0016301	kinase activity
MDP0000296061	probable serine threonine-protein kinase at1g54610-like	C	GO:0005886	plasma membrane
MDP0000296061	probable serine threonine-protein kinase at1g54610-like	P	GO:0006464	cellular protein modification process
MDP0000296061	probable serine threonine-protein kinase at1g54610-like	F	GO:0000166	nucleotide binding
MDP0000296061	probable serine threonine-protein kinase at1g54610-like	N	GO:0006519
MDP0000611897	irk-interacting protein	P	GO:0019538	protein metabolic process
MDP0000611897	irk-interacting protein	P	GO:0009987	cellular process
MDP0000611897	irk-interacting protein	F	GO:0005515	protein binding
MDP0000611897	irk-interacting protein	C	GO:0009536	plastid
MDP0000145569	protein	F	GO:0003676	nucleic acid binding
MDP0000145569	protein	F	GO:0004518	nuclease activity
MDP0000145569	protein	P	GO:0006139	nucleobase-containing compound metabolic process
MDP0000145569	protein	C	GO:0005739	mitochondrion
MDP0000145569	protein	C	GO:0005634	nucleus
MDP0000121185	protein	F	GO:0005488	binding
MDP0000204310	thiamine biosynthesis protein	F	GO:0005488	binding
MDP0000204310	thiamine biosynthesis protein	F	GO:0003824	catalytic activity
MDP0000204310	thiamine biosynthesis protein	P	GO:0009991	response to extracellular stimulus
MDP0000204310	thiamine biosynthesis protein	P	GO:0009058	biosynthetic process
MDP0000204310	thiamine biosynthesis protein	P	GO:0009987	cellular process
MDP0000204310	thiamine biosynthesis protein	C	GO:0009536	plastid
MDP0000204310	thiamine biosynthesis protein	F	GO:0016787	hydrolase activity
MDP0000204310	thiamine biosynthesis protein	P	GO:0009605	response to external stimulus
MDP0000204310	thiamine biosynthesis protein	P	GO:0009607	response to biotic stimulus
MDP0000209313	trihelix transcription factor	F	GO:0003677	DNA binding
MDP0000250605	PREDICTED: uncharacterized protein LOC100242868 [Vitis vinifera]	C	GO:0005777	peroxisome
MDP0000250605	PREDICTED: uncharacterized protein LOC100242868 [Vitis vinifera]	P	GO:0016043	cellular component organization
MDP0000250605	PREDICTED: uncharacterized protein LOC100242868 [Vitis vinifera]	P	GO:0009987	cellular process
MDP0000121625	pentatricopeptide repeat-containing protein	F	GO:0005488	binding
MDP0000121625	pentatricopeptide repeat-containing protein	C	GO:0009536	plastid
MDP0000136877	phosphatidylinositol- -trisphosphate 3-phosphatase	P	GO:0006464	cellular protein modification process
MDP0000136877	phosphatidylinositol- -trisphosphate 3-phosphatase	C	GO:0005777	peroxisome
MDP0000136877	phosphatidylinositol- -trisphosphate 3-phosphatase	P	GO:0006950	response to stress
MDP0000136877	phosphatidylinositol- -trisphosphate 3-phosphatase	P	GO:0009607	response to biotic stimulus
MDP0000136877	phosphatidylinositol- -trisphosphate 3-phosphatase	F	GO:0003824	catalytic activity
MDP0000136877	phosphatidylinositol- -trisphosphate 3-phosphatase	C	GO:0009536	plastid
MDP0000136877	phosphatidylinositol- -trisphosphate 3-phosphatase	P	GO:0016043	cellular component organization
MDP0000136877	phosphatidylinositol- -trisphosphate 3-phosphatase	P	GO:0009987	cellular process
MDP0000136877	phosphatidylinositol- -trisphosphate 3-phosphatase	P	GO:0009058	biosynthetic process
MDP0000136877	phosphatidylinositol- -trisphosphate 3-phosphatase	P	GO:0006629	lipid metabolic process
MDP0000136877	phosphatidylinositol- -trisphosphate 3-phosphatase	P	GO:0019748	secondary metabolic process
MDP0000136877	phosphatidylinositol- -trisphosphate 3-phosphatase	P	GO:0005975	carbohydrate metabolic process
MDP0000136877	phosphatidylinositol- -trisphosphate 3-phosphatase	P	GO:0009056	catabolic process
MDP0000136877	phosphatidylinositol- -trisphosphate 3-phosphatase	F	GO:0016787	hydrolase activity
MDP0000136877	phosphatidylinositol- -trisphosphate 3-phosphatase	C	GO:0016020	membrane
MDP0000136877	phosphatidylinositol- -trisphosphate 3-phosphatase	F	GO:0005515	protein binding
MDP0000136877	phosphatidylinositol- -trisphosphate 3-phosphatase	N	GO:0006519
MDP0000258353	atp binding	C	GO:0005886	plasma membrane
MDP0000258353	atp binding	P	GO:0006464	cellular protein modification process
MDP0000258353	atp binding	F	GO:0000166	nucleotide binding
MDP0000258353	atp binding	F	GO:0016301	kinase activity
MDP0000258353	atp binding	F	GO:0004871	signal transducer activity
MDP0000258353	atp binding	C	GO:0009536	plastid
MDP0000258353	atp binding	F	GO:0005198	structural molecule activity
MDP0000258353	atp binding	P	GO:0007165	signal transduction
MDP0000258353	atp binding	N	GO:0006519
MDP0000258353	atp binding	C	GO:0005618	cell wall
MDP0000258353	atp binding	P	GO:0009987	cellular process
MDP0000546982	retrotransposon ty1-copia subclass	F	GO:0005488	binding
MDP0000089079	magnesium-chelatase subunit chld	F	GO:0016787	hydrolase activity
MDP0000089079	magnesium-chelatase subunit chld	F	GO:0003824	catalytic activity
MDP0000089079	magnesium-chelatase subunit chld	P	GO:0006259	DNA metabolic process
MDP0000089079	magnesium-chelatase subunit chld	P	GO:0009058	biosynthetic process
MDP0000089079	magnesium-chelatase subunit chld	P	GO:0009987	cellular process
MDP0000089079	magnesium-chelatase subunit chld	C	GO:0009536	plastid
MDP0000089079	magnesium-chelatase subunit chld	F	GO:0003677	DNA binding
MDP0000089079	magnesium-chelatase subunit chld	F	GO:0000166	nucleotide binding
MDP0000089079	magnesium-chelatase subunit chld	P	GO:0015979	photosynthesis
MDP0000089079	magnesium-chelatase subunit chld	F	GO:0005515	protein binding
MDP0000226967	dynamin-like protein c-like	F	GO:0000166	nucleotide binding
MDP0000226967	dynamin-like protein c-like	P	GO:0009987	cellular process
MDP0000226967	dynamin-like protein c-like	C	GO:0009536	plastid
MDP0000226967	dynamin-like protein c-like	P	GO:0006139	nucleobase-containing compound metabolic process
MDP0000226967	dynamin-like protein c-like	P	GO:0009056	catabolic process
MDP0000226967	dynamin-like protein c-like	F	GO:0016787	hydrolase activity
MDP0000647541	isoamylase 2	F	GO:0016787	hydrolase activity
MDP0000647541	isoamylase 2	P	GO:0009058	biosynthetic process
MDP0000647541	isoamylase 2	P	GO:0005975	carbohydrate metabolic process
MDP0000647541	isoamylase 2	P	GO:0009987	cellular process
MDP0000647541	isoamylase 2	C	GO:0009536	plastid
MDP0000647541	isoamylase 2	F	GO:0005488	binding
MDP0000703059	nadph oxidase	P	GO:0006091	generation of precursor metabolites and energy
MDP0000703059	nadph oxidase	C	GO:0005886	plasma membrane
MDP0000703059	nadph oxidase	F	GO:0000166	nucleotide binding
MDP0000703059	nadph oxidase	F	GO:0003824	catalytic activity
MDP0000703059	nadph oxidase	P	GO:0006950	response to stress
MDP0000703059	nadph oxidase	F	GO:0003674	molecular_function
MDP0000703059	nadph oxidase	F	GO:0005488	binding
MDP0000703059	nadph oxidase	P	GO:0008150	biological_process
MDP0000703059	nadph oxidase	P	GO:0009653	anatomical structure morphogenesis
MDP0000703059	nadph oxidase	P	GO:0030154	cell differentiation
MDP0000703059	nadph oxidase	P	GO:0007275	multicellular organismal development
MDP0000770205	minichromosome maintenance protein 2	P	GO:0006259	DNA metabolic process
MDP0000770205	minichromosome maintenance protein 2	P	GO:0009058	biosynthetic process
MDP0000770205	minichromosome maintenance protein 2	F	GO:0003677	DNA binding
MDP0000770205	minichromosome maintenance protein 2	F	GO:0000166	nucleotide binding
MDP0000770205	minichromosome maintenance protein 2	P	GO:0009987	cellular process
MDP0000770205	minichromosome maintenance protein 2	F	GO:0016787	hydrolase activity
MDP0000770205	minichromosome maintenance protein 2	P	GO:0009653	anatomical structure morphogenesis
MDP0000770205	minichromosome maintenance protein 2	P	GO:0007275	multicellular organismal development
MDP0000770205	minichromosome maintenance protein 2	P	GO:0040007	growth
MDP0000770205	minichromosome maintenance protein 2	C	GO:0005634	nucleus
MDP0000770205	minichromosome maintenance protein 2	P	GO:0009790	embryo development
MDP0000129346	alpha- glucan phosphorylase l chloroplastic amyloplastic-like	F	GO:0005515	protein binding
MDP0000129346	alpha- glucan phosphorylase l chloroplastic amyloplastic-like	P	GO:0006950	response to stress
MDP0000129346	alpha- glucan phosphorylase l chloroplastic amyloplastic-like	P	GO:0009628	response to abiotic stimulus
MDP0000129346	alpha- glucan phosphorylase l chloroplastic amyloplastic-like	F	GO:0016740	transferase activity
MDP0000129346	alpha- glucan phosphorylase l chloroplastic amyloplastic-like	P	GO:0005975	carbohydrate metabolic process
MDP0000129346	alpha- glucan phosphorylase l chloroplastic amyloplastic-like	F	GO:0005488	binding
MDP0000129346	alpha- glucan phosphorylase l chloroplastic amyloplastic-like	C	GO:0009536	plastid
MDP0000182015	leucyl-trna synthetase	C	GO:0005739	mitochondrion
MDP0000182015	leucyl-trna synthetase	F	GO:0003824	catalytic activity
MDP0000182015	leucyl-trna synthetase	F	GO:0000166	nucleotide binding
MDP0000182015	leucyl-trna synthetase	P	GO:0006139	nucleobase-containing compound metabolic process
MDP0000182015	leucyl-trna synthetase	P	GO:0006412	translation
MDP0000182015	leucyl-trna synthetase	N	GO:0006519
MDP0000182015	leucyl-trna synthetase	C	GO:0009536	plastid
MDP0000182015	leucyl-trna synthetase	P	GO:0000003	reproduction
MDP0000182015	leucyl-trna synthetase	P	GO:0009791	post-embryonic development
MDP0000182015	leucyl-trna synthetase	P	GO:0009790	embryo development
MDP0000182015	leucyl-trna synthetase	P	GO:0009058	biosynthetic process
MDP0000779202	c2 domain-containing protein	P	GO:0007275	multicellular organismal development
MDP0000779202	c2 domain-containing protein	C	GO:0005783	endoplasmic reticulum
MDP0000779202	c2 domain-containing protein	C	GO:0009536	plastid
MDP0000779202	c2 domain-containing protein	C	GO:0005886	plasma membrane
MDP0000779202	c2 domain-containing protein	F	GO:0005515	protein binding
MDP0000165255	cell division protein	F	GO:0005488	binding
MDP0000165255	cell division protein	C	GO:0016020	membrane
MDP0000165255	cell division protein	P	GO:0008219	cell death
MDP0000165255	cell division protein	P	GO:0006139	nucleobase-containing compound metabolic process
MDP0000165255	cell division protein	P	GO:0009056	catabolic process
MDP0000165255	cell division protein	P	GO:0019538	protein metabolic process
MDP0000165255	cell division protein	P	GO:0009987	cellular process
MDP0000165255	cell division protein	F	GO:0016787	hydrolase activity
MDP0000165255	cell division protein	F	GO:0000166	nucleotide binding
MDP0000165255	cell division protein	C	GO:0009536	plastid
MDP0000262910	dihydroxy-acid dehydratase	P	GO:0007275	multicellular organismal development
MDP0000262910	dihydroxy-acid dehydratase	F	GO:0005488	binding
MDP0000262910	dihydroxy-acid dehydratase	P	GO:0009058	biosynthetic process
MDP0000262910	dihydroxy-acid dehydratase	N	GO:0006519
MDP0000262910	dihydroxy-acid dehydratase	F	GO:0003824	catalytic activity
MDP0000262910	dihydroxy-acid dehydratase	C	GO:0009536	plastid
MDP0000262910	dihydroxy-acid dehydratase	C	GO:0005829	cytosol
MDP0000262910	dihydroxy-acid dehydratase	F	GO:0005515	protein binding
MDP0000262910	dihydroxy-acid dehydratase	P	GO:0019538	protein metabolic process
MDP0000262910	dihydroxy-acid dehydratase	P	GO:0009987	cellular process
MDP0000299074	retrotransposon unclassified	F	GO:0003723	RNA binding
MDP0000299074	retrotransposon unclassified	F	GO:0016740	transferase activity
MDP0000299074	retrotransposon unclassified	P	GO:0009058	biosynthetic process
MDP0000299074	retrotransposon unclassified	P	GO:0006259	DNA metabolic process
MDP0000264457	dentin sialophospho protein	N	GO:0006350
MDP0000264457	dentin sialophospho protein	F	GO:0003677	DNA binding
MDP0000269985	ring u-box-containing protein	P	GO:0006950	response to stress
MDP0000269985	ring u-box-containing protein	P	GO:0006259	DNA metabolic process
MDP0000269985	ring u-box-containing protein	F	GO:0016787	hydrolase activity
MDP0000269985	ring u-box-containing protein	C	GO:0009536	plastid
MDP0000266289	transducin wd40 domain-containing protein	F	GO:0000166	nucleotide binding
MDP0000266289	transducin wd40 domain-containing protein	F	GO:0005515	protein binding
MDP0000297820	kinesin heavy	P	GO:0009987	cellular process
MDP0000297820	kinesin heavy	C	GO:0005886	plasma membrane
MDP0000297820	kinesin heavy	F	GO:0000166	nucleotide binding
MDP0000297820	kinesin heavy	F	GO:0003774	motor activity
MDP0000297820	kinesin heavy	C	GO:0005856	cytoskeleton
MDP0000297820	kinesin heavy	P	GO:0019538	protein metabolic process
MDP0000297820	kinesin heavy	F	GO:0005515	protein binding
MDP0000261968	probable serine threonine-protein kinase wnk11-like	P	GO:0006464	cellular protein modification process
MDP0000261968	probable serine threonine-protein kinase wnk11-like	F	GO:0000166	nucleotide binding
MDP0000261968	probable serine threonine-protein kinase wnk11-like	F	GO:0016301	kinase activity
MDP0000261968	probable serine threonine-protein kinase wnk11-like	F	GO:0004871	signal transducer activity
MDP0000261968	probable serine threonine-protein kinase wnk11-like	P	GO:0009628	response to abiotic stimulus
MDP0000261968	probable serine threonine-protein kinase wnk11-like	P	GO:0007165	signal transduction
MDP0000261968	probable serine threonine-protein kinase wnk11-like	N	GO:0006519
MDP0000134667	tmv resistance protein n-like	F	GO:0005515	protein binding
MDP0000134667	tmv resistance protein n-like	C	GO:0005622	intracellular
MDP0000134667	tmv resistance protein n-like	P	GO:0007165	signal transduction
MDP0000134667	tmv resistance protein n-like	P	GO:0006950	response to stress
MDP0000134667	tmv resistance protein n-like	F	GO:0000166	nucleotide binding
MDP0000713045	dnaj heat shock n-terminal domain-containing protein	P	GO:0019538	protein metabolic process
MDP0000713045	dnaj heat shock n-terminal domain-containing protein	P	GO:0009987	cellular process
MDP0000713045	dnaj heat shock n-terminal domain-containing protein	F	GO:0005515	protein binding
MDP0000239069	chloride channel protein clc-c	F	GO:0005215	transporter activity
MDP0000239069	chloride channel protein clc-c	C	GO:0016020	membrane
MDP0000239069	chloride channel protein clc-c	C	GO:0005773	vacuole
MDP0000239069	chloride channel protein clc-c	P	GO:0006810	transport
MDP0000239069	chloride channel protein clc-c	P	GO:0009987	cellular process
MDP0000239069	chloride channel protein clc-c	F	GO:0005515	protein binding
MDP0000179650	auxin response factor 3-like	P	GO:0008152	metabolic process
MDP0000179650	auxin response factor 3-like	P	GO:0009987	cellular process
MDP0000179650	auxin response factor 3-like	N	GO:0006350
MDP0000179650	auxin response factor 3-like	P	GO:0009791	post-embryonic development
MDP0000179650	auxin response factor 3-like	F	GO:0003677	DNA binding
MDP0000179650	auxin response factor 3-like	P	GO:0009719	response to endogenous stimulus
MDP0000179650	auxin response factor 3-like	P	GO:0030154	cell differentiation
MDP0000179650	auxin response factor 3-like	F	GO:0003700	sequence-specific DNA binding transcription factor activity
MDP0000179650	auxin response factor 3-like	C	GO:0005654	nucleoplasm
MDP0000237406	aspartic proteinase	C	GO:0005773	vacuole
MDP0000237406	aspartic proteinase	P	GO:0006950	response to stress
MDP0000237406	aspartic proteinase	P	GO:0009628	response to abiotic stimulus
MDP0000237406	aspartic proteinase	P	GO:0019538	protein metabolic process
MDP0000237406	aspartic proteinase	P	GO:0009056	catabolic process
MDP0000237406	aspartic proteinase	F	GO:0016787	hydrolase activity
MDP0000237406	aspartic proteinase	P	GO:0006629	lipid metabolic process
MDP0000256797	histone deacetylase 2	F	GO:0016787	hydrolase activity
MDP0000256797	histone deacetylase 2	C	GO:0009536	plastid
MDP0000256797	histone deacetylase 2	C	GO:0005654	nucleoplasm
MDP0000256797	histone deacetylase 2	P	GO:0008152	metabolic process
MDP0000740695	at1g07740-like protein	P	GO:0006259	DNA metabolic process
MDP0000740695	at1g07740-like protein	F	GO:0016787	hydrolase activity
MDP0000740695	at1g07740-like protein	F	GO:0003677	DNA binding
MDP0000740695	at1g07740-like protein	F	GO:0000166	nucleotide binding
MDP0000252183	smr (small related) domain-containing protein	C	GO:0005737	cytoplasm
MDP0000192559	membrane protein	C	GO:0016020	membrane
MDP0000192559	membrane protein	C	GO:0005737	cytoplasm
MDP0000309946	zinc finger ccch domain-containing protein 32	P	GO:0009628	response to abiotic stimulus
MDP0000309946	zinc finger ccch domain-containing protein 32	F	GO:0003676	nucleic acid binding
MDP0000309946	zinc finger ccch domain-containing protein 32	F	GO:0004871	signal transducer activity
MDP0000309946	zinc finger ccch domain-containing protein 32	P	GO:0007165	signal transduction
MDP0000309946	zinc finger ccch domain-containing protein 32	F	GO:0005488	binding
MDP0000298659	at4g28740 f16a16_150	C	GO:0009536	plastid
MDP0000320149	mitogen-activated protein kinase kinase 2	C	GO:0005737	cytoplasm
MDP0000320149	mitogen-activated protein kinase kinase 2	F	GO:0016301	kinase activity
MDP0000320149	mitogen-activated protein kinase kinase 2	P	GO:0007165	signal transduction
MDP0000320149	mitogen-activated protein kinase kinase 2	C	GO:0005886	plasma membrane
MDP0000320149	mitogen-activated protein kinase kinase 2	F	GO:0005515	protein binding
MDP0000320149	mitogen-activated protein kinase kinase 2	P	GO:0006950	response to stress
MDP0000320149	mitogen-activated protein kinase kinase 2	P	GO:0009607	response to biotic stimulus
MDP0000320149	mitogen-activated protein kinase kinase 2	P	GO:0006464	cellular protein modification process
MDP0000320149	mitogen-activated protein kinase kinase 2	F	GO:0000166	nucleotide binding
MDP0000320149	mitogen-activated protein kinase kinase 2	P	GO:0009628	response to abiotic stimulus
MDP0000320149	mitogen-activated protein kinase kinase 2	N	GO:0006519
MDP0000218397	calcineurin-like metallo-phosphoesterase-like protein	F	GO:0016787	hydrolase activity
MDP0000218397	calcineurin-like metallo-phosphoesterase-like protein	P	GO:0006464	cellular protein modification process
MDP0000218397	calcineurin-like metallo-phosphoesterase-like protein	C	GO:0005623	cell
MDP0000454753	calmodulin	F	GO:0005515	protein binding
MDP0000454753	calmodulin	F	GO:0005488	binding
MDP0000362505	kda class ii heat shock protein	P	GO:0006950	response to stress
MDP0000010597	cytochrome p450	C	GO:0005737	cytoplasm
MDP0000010597	cytochrome p450	F	GO:0003674	molecular_function
MDP0000010597	cytochrome p450	F	GO:0005488	binding
MDP0000010597	cytochrome p450	P	GO:0008152	metabolic process
MDP0000010597	cytochrome p450	F	GO:0019825	oxygen binding
MDP0000010597	cytochrome p450	C	GO:0005739	mitochondrion
MDP0000010597	cytochrome p450	F	GO:0003824	catalytic activity
MDP0000125781	aspartate glutamate uridylate kinase family protein	P	GO:0009058	biosynthetic process
MDP0000125781	aspartate glutamate uridylate kinase family protein	N	GO:0006519
MDP0000125781	aspartate glutamate uridylate kinase family protein	F	GO:0003824	catalytic activity
MDP0000125781	aspartate glutamate uridylate kinase family protein	F	GO:0000166	nucleotide binding
MDP0000277847	protein	F	GO:0003700	sequence-specific DNA binding transcription factor activity
MDP0000277847	protein	F	GO:0003677	DNA binding
MDP0000335197	silencing group b protein	C	GO:0005623	cell
MDP0000335197	silencing group b protein	C	GO:0005737	cytoplasm
MDP0000335197	silencing group b protein	P	GO:0008152	metabolic process
MDP0000335197	silencing group b protein	F	GO:0016740	transferase activity
MDP0000290119	receptor-like protein kinase	P	GO:0009058	biosynthetic process
MDP0000290119	receptor-like protein kinase	P	GO:0009987	cellular process
MDP0000290119	receptor-like protein kinase	F	GO:0004872	receptor activity
MDP0000290119	receptor-like protein kinase	P	GO:0006464	cellular protein modification process
MDP0000290119	receptor-like protein kinase	F	GO:0000166	nucleotide binding
MDP0000290119	receptor-like protein kinase	F	GO:0016301	kinase activity
MDP0000290119	receptor-like protein kinase	P	GO:0007165	signal transduction
MDP0000290119	receptor-like protein kinase	N	GO:0006519
MDP0000333723	dna binding	F	GO:0030528	transcription regulator activity
MDP0000333723	dna binding	N	GO:0006350
MDP0000333723	dna binding	C	GO:0005634	nucleus
MDP0000574556	calcium-binding ef hand family protein	F	GO:0005515	protein binding
MDP0000224103	xyloglucan galactosyltransferase	C	GO:0005739	mitochondrion
MDP0000224103	xyloglucan galactosyltransferase	C	GO:0016020	membrane
MDP0000224103	xyloglucan galactosyltransferase	C	GO:0005794	Golgi apparatus
MDP0000224103	xyloglucan galactosyltransferase	P	GO:0016043	cellular component organization
MDP0000224103	xyloglucan galactosyltransferase	P	GO:0009987	cellular process
MDP0000224103	xyloglucan galactosyltransferase	C	GO:0005737	cytoplasm
MDP0000224103	xyloglucan galactosyltransferase	P	GO:0007165	signal transduction
MDP0000224103	xyloglucan galactosyltransferase	P	GO:0009653	anatomical structure morphogenesis
MDP0000224103	xyloglucan galactosyltransferase	P	GO:0016049	cell growth
MDP0000224103	xyloglucan galactosyltransferase	P	GO:0009058	biosynthetic process
MDP0000224103	xyloglucan galactosyltransferase	P	GO:0005975	carbohydrate metabolic process
MDP0000224103	xyloglucan galactosyltransferase	F	GO:0016740	transferase activity
MDP0000231729	60s ribosomal protein l29	C	GO:0005730	nucleolus
MDP0000231729	60s ribosomal protein l29	F	GO:0005198	structural molecule activity
MDP0000231729	60s ribosomal protein l29	P	GO:0009987	cellular process
MDP0000231729	60s ribosomal protein l29	C	GO:0005840	ribosome
MDP0000231729	60s ribosomal protein l29	C	GO:0005829	cytosol
MDP0000231729	60s ribosomal protein l29	P	GO:0006412	translation
MDP0000806945	molybdenum cofactor sulfurase family protein	F	GO:0005488	binding
MDP0000806945	molybdenum cofactor sulfurase family protein	F	GO:0003824	catalytic activity
MDP0000806945	molybdenum cofactor sulfurase family protein	C	GO:0009536	plastid
MDP0000806945	molybdenum cofactor sulfurase family protein	C	GO:0005623	cell
MDP0000067021	kinesin-like protein	P	GO:0007275	multicellular organismal development
MDP0000067021	kinesin-like protein	P	GO:0009987	cellular process
MDP0000067021	kinesin-like protein	P	GO:0009653	anatomical structure morphogenesis
MDP0000067021	kinesin-like protein	F	GO:0005515	protein binding
MDP0000067021	kinesin-like protein	P	GO:0016043	cellular component organization
MDP0000067021	kinesin-like protein	F	GO:0000166	nucleotide binding
MDP0000067021	kinesin-like protein	P	GO:0007049	cell cycle
MDP0000067021	kinesin-like protein	F	GO:0003774	motor activity
MDP0000067021	kinesin-like protein	C	GO:0005856	cytoskeleton
MDP0000304104	gtp-binding protein hflx	C	GO:0009536	plastid
MDP0000304104	gtp-binding protein hflx	F	GO:0000166	nucleotide binding
MDP0000304104	gtp-binding protein hflx	F	GO:0003824	catalytic activity
MDP0000304104	gtp-binding protein hflx	P	GO:0006950	response to stress
MDP0000304104	gtp-binding protein hflx	F	GO:0005488	binding
MDP0000304104	gtp-binding protein hflx	P	GO:0008152	metabolic process
MDP0000234809	amino-acid acetyltransferase-like	P	GO:0009058	biosynthetic process
MDP0000234809	amino-acid acetyltransferase-like	N	GO:0006519
MDP0000234809	amino-acid acetyltransferase-like	F	GO:0016740	transferase activity
MDP0000234809	amino-acid acetyltransferase-like	C	GO:0009536	plastid
MDP0000234809	amino-acid acetyltransferase-like	C	GO:0005739	mitochondrion
MDP0000740648	plastocyanin chloroplast	P	GO:0009628	response to abiotic stimulus
MDP0000740648	plastocyanin chloroplast	F	GO:0005488	binding
MDP0000740648	plastocyanin chloroplast	P	GO:0006810	transport
MDP0000740648	plastocyanin chloroplast	P	GO:0006091	generation of precursor metabolites and energy
MDP0000740648	plastocyanin chloroplast	P	GO:0006412	translation
MDP0000740648	plastocyanin chloroplast	F	GO:0003674	molecular_function
MDP0000740648	plastocyanin chloroplast	P	GO:0008150	biological_process
MDP0000740648	plastocyanin chloroplast	C	GO:0016020	membrane
MDP0000740648	plastocyanin chloroplast	C	GO:0009536	plastid
MDP0000740648	plastocyanin chloroplast	C	GO:0009579	thylakoid
