# Supplementary material for: Comparative Analysis of Predicted Plastid-Targeted Proteomes of Sequenced Higher Plant Genomes
Source: PLoS One. 2014 Nov 13;9(11):e112870. doi: 10.1371/journal.pone.0112870 (PMC4231079; doi:10.1371/journal.pone.0112870)
Supplement: File S6 — Blast2GO annotation file containing header and GO term information for 70 protein sequences present in GreenCut2, UCLUST50, and USEARCH4040 analyses. (ZIP) [file pone.0112870.s006.zip › AF_9_Cluster_GO_Information/Cluster8annot_Seqs_20130129_1823.txt]

SeqName	Hit-Desc	GO-Group	GO-ID	Term
MDP0000139165	qltg3-1	P	GO:0006810	transport
MDP0000139165	qltg3-1	C	GO:0005737	cytoplasm
MDP0000644621	adenine nucleotide alpha hydrolases-like protein	F	GO:0005488	binding
MDP0000644621	adenine nucleotide alpha hydrolases-like protein	P	GO:0019538	protein metabolic process
MDP0000644621	adenine nucleotide alpha hydrolases-like protein	P	GO:0009987	cellular process
MDP0000644621	adenine nucleotide alpha hydrolases-like protein	C	GO:0005886	plasma membrane
MDP0000644621	adenine nucleotide alpha hydrolases-like protein	F	GO:0005515	protein binding
MDP0000644621	adenine nucleotide alpha hydrolases-like protein	F	GO:0000166	nucleotide binding
MDP0000644621	adenine nucleotide alpha hydrolases-like protein	C	GO:0005829	cytosol
MDP0000644621	adenine nucleotide alpha hydrolases-like protein	P	GO:0006950	response to stress
MDP0000644621	adenine nucleotide alpha hydrolases-like protein	P	GO:0009628	response to abiotic stimulus
MDP0000502100	cytochrome c-type biogenesis	P	GO:0006464	cellular protein modification process
MDP0000502100	cytochrome c-type biogenesis	P	GO:0016043	cellular component organization
MDP0000502100	cytochrome c-type biogenesis	P	GO:0009987	cellular process
MDP0000502100	cytochrome c-type biogenesis	C	GO:0005886	plasma membrane
MDP0000502100	cytochrome c-type biogenesis	C	GO:0005739	mitochondrion
MDP0000156002	pyridoxal phosphate-dependent ybl036c type	F	GO:0005488	binding
MDP0000626995	thiamin biosynthetic enzyme	P	GO:0009058	biosynthetic process
MDP0000626995	thiamin biosynthetic enzyme	P	GO:0009987	cellular process
MDP0000626995	thiamin biosynthetic enzyme	F	GO:0005488	binding
MDP0000626995	thiamin biosynthetic enzyme	C	GO:0005739	mitochondrion
MDP0000626995	thiamin biosynthetic enzyme	P	GO:0006950	response to stress
MDP0000626995	thiamin biosynthetic enzyme	P	GO:0009628	response to abiotic stimulus
MDP0000626995	thiamin biosynthetic enzyme	C	GO:0009579	thylakoid
MDP0000626995	thiamin biosynthetic enzyme	C	GO:0009536	plastid
MDP0000626995	thiamin biosynthetic enzyme	C	GO:0016020	membrane
MDP0000626995	thiamin biosynthetic enzyme	F	GO:0005515	protein binding
MDP0000241925	secondary cell wall-related glycosyltransferase family 8	C	GO:0005739	mitochondrion
MDP0000241925	secondary cell wall-related glycosyltransferase family 8	P	GO:0009058	biosynthetic process
MDP0000241925	secondary cell wall-related glycosyltransferase family 8	F	GO:0016740	transferase activity
MDP0000286005	protein arginine serine-rich 45	C	GO:0005730	nucleolus
MDP0000286005	protein arginine serine-rich 45	F	GO:0003723	RNA binding
MDP0000286005	protein arginine serine-rich 45	F	GO:0005515	protein binding
MDP0000286005	protein arginine serine-rich 45	C	GO:0005654	nucleoplasm
MDP0000286005	protein arginine serine-rich 45	P	GO:0007165	signal transduction
MDP0000286005	protein arginine serine-rich 45	P	GO:0006139	nucleobase-containing compound metabolic process
MDP0000286005	protein arginine serine-rich 45	C	GO:0009536	plastid
MDP0000286005	protein arginine serine-rich 45	F	GO:0000166	nucleotide binding
MDP0000180005	methionine aminopeptidase chloroplastic-like	F	GO:0005488	binding
MDP0000180005	methionine aminopeptidase chloroplastic-like	P	GO:0006464	cellular protein modification process
MDP0000180005	methionine aminopeptidase chloroplastic-like	F	GO:0016787	hydrolase activity
MDP0000180005	methionine aminopeptidase chloroplastic-like	C	GO:0009536	plastid
MDP0000180005	methionine aminopeptidase chloroplastic-like	P	GO:0019538	protein metabolic process
MDP0000180005	methionine aminopeptidase chloroplastic-like	P	GO:0009056	catabolic process
MDP0000180005	methionine aminopeptidase chloroplastic-like	C	GO:0005739	mitochondrion
MDP0000652198	ankyrin repeat domain	F	GO:0003824	catalytic activity
MDP0000652198	ankyrin repeat domain	C	GO:0005737	cytoplasm
MDP0000652198	ankyrin repeat domain	P	GO:0016043	cellular component organization
MDP0000652198	ankyrin repeat domain	P	GO:0009987	cellular process
MDP0000652198	ankyrin repeat domain	P	GO:0009058	biosynthetic process
MDP0000652198	ankyrin repeat domain	P	GO:0006810	transport
MDP0000652198	ankyrin repeat domain	F	GO:0005515	protein binding
MDP0000652198	ankyrin repeat domain	C	GO:0016020	membrane
MDP0000652198	ankyrin repeat domain	C	GO:0009536	plastid
MDP0000652198	ankyrin repeat domain	C	GO:0005622	intracellular
MDP0000652198	ankyrin repeat domain	C	GO:0009579	thylakoid
MDP0000652198	ankyrin repeat domain	P	GO:0009628	response to abiotic stimulus
MDP0000652198	ankyrin repeat domain	F	GO:0003682	chromatin binding
MDP0000652198	ankyrin repeat domain	C	GO:0005634	nucleus
MDP0000298473	inorganic pyrophosphatase	P	GO:0006950	response to stress
MDP0000298473	inorganic pyrophosphatase	P	GO:0009607	response to biotic stimulus
MDP0000298473	inorganic pyrophosphatase	C	GO:0009536	plastid
MDP0000298473	inorganic pyrophosphatase	P	GO:0008150	biological_process
MDP0000298473	inorganic pyrophosphatase	F	GO:0005488	binding
MDP0000298473	inorganic pyrophosphatase	F	GO:0016787	hydrolase activity
MDP0000298473	inorganic pyrophosphatase	C	GO:0009579	thylakoid
MDP0000298473	inorganic pyrophosphatase	C	GO:0016020	membrane
MDP0000298473	inorganic pyrophosphatase	P	GO:0009628	response to abiotic stimulus
MDP0000298473	inorganic pyrophosphatase	P	GO:0006091	generation of precursor metabolites and energy
MDP0000137206	transcription factor bzip63	N	GO:0006350
MDP0000137206	transcription factor bzip63	F	GO:0003677	DNA binding
MDP0000555175	phosphoserine aminotransferase	F	GO:0005488	binding
MDP0000555175	phosphoserine aminotransferase	P	GO:0008150	biological_process
MDP0000555175	phosphoserine aminotransferase	C	GO:0009536	plastid
MDP0000555175	phosphoserine aminotransferase	F	GO:0016740	transferase activity
MDP0000555175	phosphoserine aminotransferase	P	GO:0009058	biosynthetic process
MDP0000555175	phosphoserine aminotransferase	N	GO:0006519
MDP0000555175	phosphoserine aminotransferase	P	GO:0008152	metabolic process
MDP0000555175	phosphoserine aminotransferase	P	GO:0009987	cellular process
MDP0000189570	protein	F	GO:0005488	binding
MDP0000189570	protein	F	GO:0016740	transferase activity
MDP0000189570	protein	C	GO:0009536	plastid
MDP0000189570	protein	P	GO:0009058	biosynthetic process
MDP0000189570	protein	P	GO:0009987	cellular process
MDP0000266039	atp synthase protein i	P	GO:0006810	transport
MDP0000266039	atp synthase protein i	F	GO:0005488	binding
MDP0000727725	dihydrolipoamide s-acetyltransferase	C	GO:0009536	plastid
MDP0000727725	dihydrolipoamide s-acetyltransferase	C	GO:0005840	ribosome
MDP0000727725	dihydrolipoamide s-acetyltransferase	F	GO:0016740	transferase activity
MDP0000727725	dihydrolipoamide s-acetyltransferase	C	GO:0016020	membrane
MDP0000727725	dihydrolipoamide s-acetyltransferase	P	GO:0009058	biosynthetic process
MDP0000727725	dihydrolipoamide s-acetyltransferase	P	GO:0009987	cellular process
MDP0000727725	dihydrolipoamide s-acetyltransferase	P	GO:0005975	carbohydrate metabolic process
MDP0000727725	dihydrolipoamide s-acetyltransferase	P	GO:0006091	generation of precursor metabolites and energy
MDP0000727725	dihydrolipoamide s-acetyltransferase	P	GO:0009056	catabolic process
MDP0000166778	carbon catabolite repressor protein 4-like 3	F	GO:0004518	nuclease activity
MDP0000941000	lysine histidine transporter	C	GO:0016020	membrane
MDP0000941000	lysine histidine transporter	C	GO:0009536	plastid
MDP0000263712	crs2-associated factor 2	F	GO:0003723	RNA binding
MDP0000263712	crs2-associated factor 2	P	GO:0006139	nucleobase-containing compound metabolic process
MDP0000263712	crs2-associated factor 2	C	GO:0009536	plastid
MDP0000565338	atp synthase beta chain	F	GO:0016787	hydrolase activity
MDP0000565338	atp synthase beta chain	F	GO:0005215	transporter activity
MDP0000565338	atp synthase beta chain	P	GO:0006810	transport
MDP0000565338	atp synthase beta chain	P	GO:0009987	cellular process
MDP0000565338	atp synthase beta chain	P	GO:0006091	generation of precursor metabolites and energy
MDP0000565338	atp synthase beta chain	P	GO:0006139	nucleobase-containing compound metabolic process
MDP0000565338	atp synthase beta chain	P	GO:0009058	biosynthetic process
MDP0000565338	atp synthase beta chain	C	GO:0016020	membrane
MDP0000565338	atp synthase beta chain	C	GO:0005739	mitochondrion
MDP0000565338	atp synthase beta chain	P	GO:0009056	catabolic process
MDP0000565338	atp synthase beta chain	F	GO:0000166	nucleotide binding
MDP0000277791	nudix hydrolase 24	F	GO:0016787	hydrolase activity
MDP0000277791	nudix hydrolase 24	C	GO:0009536	plastid
MDP0000228070	9-cis-epoxycarotenoid dioxygenase	F	GO:0003824	catalytic activity
MDP0000228070	9-cis-epoxycarotenoid dioxygenase	P	GO:0008152	metabolic process
MDP0000228070	9-cis-epoxycarotenoid dioxygenase	P	GO:0009987	cellular process
MDP0000228070	9-cis-epoxycarotenoid dioxygenase	P	GO:0006629	lipid metabolic process
MDP0000228070	9-cis-epoxycarotenoid dioxygenase	P	GO:0019748	secondary metabolic process
MDP0000833077	map protein kinase	P	GO:0006464	cellular protein modification process
MDP0000833077	map protein kinase	C	GO:0005886	plasma membrane
MDP0000833077	map protein kinase	F	GO:0000166	nucleotide binding
MDP0000833077	map protein kinase	F	GO:0016301	kinase activity
MDP0000833077	map protein kinase	N	GO:0006519
MDP0000862532	phosphoribosylaminoimidazole carboxylase	F	GO:0003824	catalytic activity
MDP0000862532	phosphoribosylaminoimidazole carboxylase	F	GO:0000166	nucleotide binding
MDP0000862532	phosphoribosylaminoimidazole carboxylase	P	GO:0007275	multicellular organismal development
MDP0000862532	phosphoribosylaminoimidazole carboxylase	C	GO:0009536	plastid
MDP0000862532	phosphoribosylaminoimidazole carboxylase	P	GO:0006139	nucleobase-containing compound metabolic process
MDP0000862532	phosphoribosylaminoimidazole carboxylase	P	GO:0009058	biosynthetic process
MDP0000862532	phosphoribosylaminoimidazole carboxylase	F	GO:0005488	binding
MDP0000862532	phosphoribosylaminoimidazole carboxylase	C	GO:0005737	cytoplasm
MDP0000193988	mitochondrial substrate carrier family protein	F	GO:0005488	binding
MDP0000193988	mitochondrial substrate carrier family protein	C	GO:0016020	membrane
MDP0000193988	mitochondrial substrate carrier family protein	C	GO:0005739	mitochondrion
MDP0000193988	mitochondrial substrate carrier family protein	P	GO:0006810	transport
MDP0000193988	mitochondrial substrate carrier family protein	P	GO:0009987	cellular process
MDP0000193988	mitochondrial substrate carrier family protein	C	GO:0009536	plastid
MDP0000193988	mitochondrial substrate carrier family protein	F	GO:0005215	transporter activity
MDP0000821787	protein	P	GO:0008150	biological_process
MDP0000821787	protein	P	GO:0006464	cellular protein modification process
MDP0000821787	protein	F	GO:0003824	catalytic activity
MDP0000821787	protein	C	GO:0009536	plastid
MDP0000821787	protein	C	GO:0005622	intracellular
MDP0000821787	protein	F	GO:0005515	protein binding
MDP0000306342	protein	P	GO:0000003	reproduction
MDP0000306342	protein	P	GO:0009791	post-embryonic development
MDP0000306342	protein	P	GO:0009790	embryo development
MDP0000306342	protein	F	GO:0005488	binding
MDP0000306342	protein	C	GO:0009536	plastid
MDP0000195554	protein casp	C	GO:0016020	membrane
MDP0000195554	protein casp	C	GO:0005794	Golgi apparatus
MDP0000195554	protein casp	P	GO:0006810	transport
MDP0000195554	protein casp	P	GO:0009987	cellular process
MDP0000195554	protein casp	C	GO:0005634	nucleus
MDP0000457380	pentatricopeptide repeat-containing protein chloroplastic-like	F	GO:0003723	RNA binding
MDP0000457380	pentatricopeptide repeat-containing protein chloroplastic-like	P	GO:0006139	nucleobase-containing compound metabolic process
MDP0000457380	pentatricopeptide repeat-containing protein chloroplastic-like	C	GO:0009536	plastid
MDP0000457380	pentatricopeptide repeat-containing protein chloroplastic-like	C	GO:0005739	mitochondrion
MDP0000262073	crs2-associated factor 1	P	GO:0006139	nucleobase-containing compound metabolic process
MDP0000262073	crs2-associated factor 1	C	GO:0009536	plastid
MDP0000262073	crs2-associated factor 1	F	GO:0003723	RNA binding
MDP0000707798	pentatricopeptide repeat-containing protein	P	GO:0000003	reproduction
MDP0000707798	pentatricopeptide repeat-containing protein	P	GO:0009791	post-embryonic development
MDP0000707798	pentatricopeptide repeat-containing protein	P	GO:0009790	embryo development
MDP0000707798	pentatricopeptide repeat-containing protein	F	GO:0005488	binding
MDP0000707798	pentatricopeptide repeat-containing protein	C	GO:0009536	plastid
MDP0000300400	npr1-1 protein	F	GO:0005515	protein binding
MDP0000300400	npr1-1 protein	C	GO:0016020	membrane
MDP0000258995	protoporphyrinogen oxidase	C	GO:0009536	plastid
MDP0000258995	protoporphyrinogen oxidase	F	GO:0003824	catalytic activity
MDP0000258995	protoporphyrinogen oxidase	F	GO:0005488	binding
MDP0000258995	protoporphyrinogen oxidase	P	GO:0008152	metabolic process
MDP0000258995	protoporphyrinogen oxidase	P	GO:0009987	cellular process
MDP0000258995	protoporphyrinogen oxidase	P	GO:0009058	biosynthetic process
MDP0000215405	protein	P	GO:0009058	biosynthetic process
MDP0000215405	protein	P	GO:0009987	cellular process
MDP0000215405	protein	P	GO:0006629	lipid metabolic process
MDP0000215405	protein	F	GO:0005488	binding
MDP0000215405	protein	P	GO:0040007	growth
MDP0000215405	protein	C	GO:0009536	plastid
MDP0000215405	protein	F	GO:0003824	catalytic activity
MDP0000215405	protein	P	GO:0008152	metabolic process
MDP0000215405	protein	F	GO:0005515	protein binding
MDP0000245102	dna repair protein rev1	F	GO:0003677	DNA binding
MDP0000245102	dna repair protein rev1	P	GO:0006950	response to stress
MDP0000245102	dna repair protein rev1	P	GO:0006259	DNA metabolic process
MDP0000245102	dna repair protein rev1	P	GO:0009628	response to abiotic stimulus
MDP0000245102	dna repair protein rev1	F	GO:0016740	transferase activity
MDP0000245102	dna repair protein rev1	C	GO:0005737	cytoplasm
MDP0000245102	dna repair protein rev1	F	GO:0005488	binding
MDP0000245102	dna repair protein rev1	P	GO:0009058	biosynthetic process
MDP0000245102	dna repair protein rev1	C	GO:0005622	intracellular
MDP0000451038	glycosyltransferase-like protein	F	GO:0016740	transferase activity
MDP0000451038	glycosyltransferase-like protein	F	GO:0003677	DNA binding
MDP0000288190	glycogen phosphorylase 1	F	GO:0005488	binding
MDP0000288190	glycogen phosphorylase 1	P	GO:0005975	carbohydrate metabolic process
MDP0000288190	glycogen phosphorylase 1	F	GO:0016740	transferase activity
MDP0000134253	mediator of rna polymerase ii transcription subunit	N	GO:0006350
MDP0000134253	mediator of rna polymerase ii transcription subunit	P	GO:0000003	reproduction
MDP0000134253	mediator of rna polymerase ii transcription subunit	P	GO:0009791	post-embryonic development
MDP0000134253	mediator of rna polymerase ii transcription subunit	P	GO:0009628	response to abiotic stimulus
MDP0000134253	mediator of rna polymerase ii transcription subunit	P	GO:0007275	multicellular organismal development
MDP0000134253	mediator of rna polymerase ii transcription subunit	P	GO:0009058	biosynthetic process
MDP0000134253	mediator of rna polymerase ii transcription subunit	N	GO:0006519
MDP0000134253	mediator of rna polymerase ii transcription subunit	P	GO:0006629	lipid metabolic process
MDP0000134253	mediator of rna polymerase ii transcription subunit	C	GO:0005654	nucleoplasm
MDP0000134253	mediator of rna polymerase ii transcription subunit	P	GO:0008150	biological_process
MDP0000748642	uncharacterized mscs family protein at1g78610-like	C	GO:0005886	plasma membrane
MDP0000748642	uncharacterized mscs family protein at1g78610-like	C	GO:0016020	membrane
MDP0000748642	uncharacterized mscs family protein at1g78610-like	C	GO:0005773	vacuole
MDP0000748642	uncharacterized mscs family protein at1g78610-like	F	GO:0000166	nucleotide binding
MDP0000748642	uncharacterized mscs family protein at1g78610-like	P	GO:0006464	cellular protein modification process
MDP0000748642	uncharacterized mscs family protein at1g78610-like	F	GO:0016301	kinase activity
MDP0000748642	uncharacterized mscs family protein at1g78610-like	N	GO:0006519
MDP0000929634	eto1-like protein 1-like	P	GO:0009058	biosynthetic process
MDP0000929634	eto1-like protein 1-like	N	GO:0006519
MDP0000929634	eto1-like protein 1-like	F	GO:0005515	protein binding
MDP0000890776	arid bright dna-binding domain-containing protein	F	GO:0003700	sequence-specific DNA binding transcription factor activity
MDP0000890776	arid bright dna-binding domain-containing protein	F	GO:0003677	DNA binding
MDP0000890776	arid bright dna-binding domain-containing protein	N	GO:0006350
MDP0000890776	arid bright dna-binding domain-containing protein	C	GO:0005654	nucleoplasm
MDP0000614237	mutator-like transposase	F	GO:0003676	nucleic acid binding
MDP0000614237	mutator-like transposase	F	GO:0005488	binding
MDP0000204639	homeobox-leucine zipper protein anthocyaninless 2-like	N	GO:0006350
MDP0000204639	homeobox-leucine zipper protein anthocyaninless 2-like	F	GO:0003700	sequence-specific DNA binding transcription factor activity
MDP0000204639	homeobox-leucine zipper protein anthocyaninless 2-like	F	GO:0003677	DNA binding
MDP0000204639	homeobox-leucine zipper protein anthocyaninless 2-like	F	GO:0005515	protein binding
MDP0000204639	homeobox-leucine zipper protein anthocyaninless 2-like	C	GO:0005654	nucleoplasm
MDP0000260928	uridine-cytidine kinase c	F	GO:0003824	catalytic activity
MDP0000260928	uridine-cytidine kinase c	F	GO:0016301	kinase activity
MDP0000260928	uridine-cytidine kinase c	F	GO:0016740	transferase activity
MDP0000260928	uridine-cytidine kinase c	F	GO:0000166	nucleotide binding
MDP0000260928	uridine-cytidine kinase c	P	GO:0009058	biosynthetic process
MDP0000260928	uridine-cytidine kinase c	P	GO:0006139	nucleobase-containing compound metabolic process
MDP0000260928	uridine-cytidine kinase c	P	GO:0009719	response to endogenous stimulus
MDP0000260928	uridine-cytidine kinase c	P	GO:0008152	metabolic process
MDP0000260928	uridine-cytidine kinase c	P	GO:0009987	cellular process
MDP0000319851	gras family transcription factor	P	GO:0030154	cell differentiation
MDP0000319851	gras family transcription factor	F	GO:0005515	protein binding
MDP0000319851	gras family transcription factor	P	GO:0007275	multicellular organismal development
MDP0000319851	gras family transcription factor	N	GO:0006350
MDP0000513895	protein iq-domain 31-like	F	GO:0005515	protein binding
MDP0000243367	pentatricopeptide repeat-containing protein	F	GO:0005488	binding
MDP0000278460	gamma-tubulin complex component 4 homolog	P	GO:0016043	cellular component organization
MDP0000278460	gamma-tubulin complex component 4 homolog	P	GO:0009987	cellular process
MDP0000278460	gamma-tubulin complex component 4 homolog	C	GO:0005856	cytoskeleton
MDP0000278460	gamma-tubulin complex component 4 homolog	C	GO:0005737	cytoplasm
MDP0000278460	gamma-tubulin complex component 4 homolog	F	GO:0005515	protein binding
MDP0000278460	gamma-tubulin complex component 4 homolog	P	GO:0040007	growth
MDP0000437115	tbc1 domain family member 22a	F	GO:0030234	enzyme regulator activity
MDP0000437115	tbc1 domain family member 22a	C	GO:0005622	intracellular
MDP0000437115	tbc1 domain family member 22a	P	GO:0007165	signal transduction
MDP0000233800	serine threonine-protein phosphatase 7	P	GO:0007165	signal transduction
MDP0000233800	serine threonine-protein phosphatase 7	P	GO:0009628	response to abiotic stimulus
MDP0000233800	serine threonine-protein phosphatase 7	C	GO:0009536	plastid
MDP0000233800	serine threonine-protein phosphatase 7	P	GO:0006950	response to stress
MDP0000233800	serine threonine-protein phosphatase 7	P	GO:0006139	nucleobase-containing compound metabolic process
MDP0000233800	serine threonine-protein phosphatase 7	P	GO:0009056	catabolic process
MDP0000233800	serine threonine-protein phosphatase 7	F	GO:0016787	hydrolase activity
MDP0000233800	serine threonine-protein phosphatase 7	C	GO:0005634	nucleus
MDP0000233800	serine threonine-protein phosphatase 7	F	GO:0000166	nucleotide binding
MDP0000233800	serine threonine-protein phosphatase 7	P	GO:0006464	cellular protein modification process
MDP0000233800	serine threonine-protein phosphatase 7	C	GO:0005623	cell
MDP0000523734	26s proteasome non-atpase regulatory subunit	C	GO:0005622	intracellular
MDP0000523734	26s proteasome non-atpase regulatory subunit	F	GO:0005515	protein binding
MDP0000225437	probable polygalacturonase non-catalytic subunit jp650-like	F	GO:0016787	hydrolase activity
MDP0000225437	probable polygalacturonase non-catalytic subunit jp650-like	P	GO:0005975	carbohydrate metabolic process
MDP0000225437	probable polygalacturonase non-catalytic subunit jp650-like	P	GO:0009987	cellular process
MDP0000206763	gnat family protein	F	GO:0016740	transferase activity
MDP0000206763	gnat family protein	P	GO:0009058	biosynthetic process
MDP0000304113	wrky transcription factor	N	GO:0006350
MDP0000304113	wrky transcription factor	F	GO:0003700	sequence-specific DNA binding transcription factor activity
MDP0000304113	wrky transcription factor	F	GO:0003677	DNA binding
MDP0000304113	wrky transcription factor	C	GO:0005654	nucleoplasm
MDP0000398446	thioredoxin family protein	P	GO:0019725	cellular homeostasis
MDP0000398446	thioredoxin family protein	F	GO:0003674	molecular_function
MDP0000398446	thioredoxin family protein	F	GO:0003824	catalytic activity
MDP0000398446	thioredoxin family protein	C	GO:0009536	plastid
MDP0000351765	biotin synthase	F	GO:0016740	transferase activity
MDP0000351765	biotin synthase	F	GO:0005488	binding
MDP0000351765	biotin synthase	P	GO:0009058	biosynthetic process
MDP0000351765	biotin synthase	P	GO:0009987	cellular process
MDP0000516794	rna-binding protein cp33	F	GO:0003723	RNA binding
MDP0000516794	rna-binding protein cp33	C	GO:0009536	plastid
MDP0000307614	at1g50450 f11f12_20	P	GO:0008152	metabolic process
MDP0000307614	at1g50450 f11f12_20	F	GO:0003824	catalytic activity
MDP0000307614	at1g50450 f11f12_20	F	GO:0005488	binding
MDP0000307614	at1g50450 f11f12_20	C	GO:0009536	plastid
MDP0000923127	pentatricopeptide repeat-containing protein mitochondrial-like	F	GO:0005488	binding
MDP0000237694	rubisco methyltransferase family protein	C	GO:0009536	plastid
