# Supplementary material for: Comparative Analysis of Predicted Plastid-Targeted Proteomes of Sequenced Higher Plant Genomes
Source: PLoS One. 2014 Nov 13;9(11):e112870. doi: 10.1371/journal.pone.0112870 (PMC4231079; doi:10.1371/journal.pone.0112870)
Supplement: File S6 — Blast2GO annotation file containing header and GO term information for 70 protein sequences present in GreenCut2, UCLUST50, and USEARCH4040 analyses. (ZIP) [file pone.0112870.s006.zip › AF_9_Cluster_GO_Information/Cluster9annot_Seqs_20130129_1823.txt]

SeqName	Hit-Desc	GO-Group	GO-ID	Term
MDP0000530789	protein	C	GO:0009536	plastid
MDP0000345796	protein transport protein sec61 subunit beta-like	P	GO:0006810	transport
MDP0000345796	protein transport protein sec61 subunit beta-like	C	GO:0016020	membrane
MDP0000345796	protein transport protein sec61 subunit beta-like	P	GO:0008219	cell death
MDP0000345796	protein transport protein sec61 subunit beta-like	F	GO:0005215	transporter activity
MDP0000345796	protein transport protein sec61 subunit beta-like	C	GO:0005886	plasma membrane
MDP0000501868	iron-sulfur assembly protein	P	GO:0009058	biosynthetic process
MDP0000501868	iron-sulfur assembly protein	P	GO:0009987	cellular process
MDP0000501868	iron-sulfur assembly protein	F	GO:0005198	structural molecule activity
MDP0000501868	iron-sulfur assembly protein	F	GO:0005488	binding
MDP0000501868	iron-sulfur assembly protein	C	GO:0009536	plastid
MDP0000453571	early light-inducible protein	F	GO:0005488	binding
MDP0000453571	early light-inducible protein	P	GO:0006950	response to stress
MDP0000453571	early light-inducible protein	P	GO:0009628	response to abiotic stimulus
MDP0000840536	early light-inducible protein	P	GO:0009058	biosynthetic process
MDP0000840536	early light-inducible protein	P	GO:0009987	cellular process
MDP0000840536	early light-inducible protein	P	GO:0006950	response to stress
MDP0000840536	early light-inducible protein	P	GO:0009628	response to abiotic stimulus
MDP0000840536	early light-inducible protein	F	GO:0005488	binding
MDP0000357461	centromere-specific h3 variant protein	C	GO:0005622	intracellular
MDP0000357461	centromere-specific h3 variant protein	F	GO:0003677	DNA binding
MDP0000357461	centromere-specific h3 variant protein	P	GO:0016043	cellular component organization
MDP0000357461	centromere-specific h3 variant protein	P	GO:0009987	cellular process
MDP0000357461	centromere-specific h3 variant protein	C	GO:0005634	nucleus
MDP0000415233	protein	C	GO:0016020	membrane
MDP0000415233	protein	C	GO:0009536	plastid
MDP0000415233	protein	C	GO:0009579	thylakoid
MDP0000205579	srpbcc ligand-binding domain-containing protein	C	GO:0009536	plastid
MDP0000941515	ac007202_7 ests gb	C	GO:0009536	plastid
MDP0000703640	peptidyl-prolyl cis-trans isomerase cyp20-2	P	GO:0006464	cellular protein modification process
MDP0000703640	peptidyl-prolyl cis-trans isomerase cyp20-2	P	GO:0019538	protein metabolic process
MDP0000703640	peptidyl-prolyl cis-trans isomerase cyp20-2	P	GO:0009987	cellular process
MDP0000703640	peptidyl-prolyl cis-trans isomerase cyp20-2	F	GO:0003824	catalytic activity
MDP0000703640	peptidyl-prolyl cis-trans isomerase cyp20-2	F	GO:0005515	protein binding
MDP0000703640	peptidyl-prolyl cis-trans isomerase cyp20-2	C	GO:0009536	plastid
MDP0000703640	peptidyl-prolyl cis-trans isomerase cyp20-2	C	GO:0009579	thylakoid
MDP0000703640	peptidyl-prolyl cis-trans isomerase cyp20-2	C	GO:0016020	membrane
MDP0000703640	peptidyl-prolyl cis-trans isomerase cyp20-2	P	GO:0016043	cellular component organization
MDP0000866655	chlorophyll a-b binding protein	C	GO:0009536	plastid
MDP0000866655	chlorophyll a-b binding protein	F	GO:0005488	binding
MDP0000866655	chlorophyll a-b binding protein	P	GO:0006091	generation of precursor metabolites and energy
MDP0000866655	chlorophyll a-b binding protein	P	GO:0015979	photosynthesis
MDP0000866655	chlorophyll a-b binding protein	C	GO:0005622	intracellular
MDP0000866655	chlorophyll a-b binding protein	C	GO:0016020	membrane
MDP0000866655	chlorophyll a-b binding protein	C	GO:0009579	thylakoid
MDP0000866655	chlorophyll a-b binding protein	P	GO:0006464	cellular protein modification process
MDP0000155972	sec14 cytosolic factor-like	C	GO:0009536	plastid
MDP0000284023	pentapeptide repeat-containing protein	C	GO:0016020	membrane
MDP0000284023	pentapeptide repeat-containing protein	C	GO:0009536	plastid
MDP0000284023	pentapeptide repeat-containing protein	C	GO:0009579	thylakoid
MDP0000231712	membrane protein	C	GO:0016020	membrane
MDP0000074681	myb family transcription factor	P	GO:0009719	response to endogenous stimulus
MDP0000074681	myb family transcription factor	F	GO:0005488	binding
MDP0000074681	myb family transcription factor	P	GO:0006950	response to stress
MDP0000074681	myb family transcription factor	P	GO:0009628	response to abiotic stimulus
MDP0000074681	myb family transcription factor	N	GO:0006350
MDP0000074681	myb family transcription factor	P	GO:0008150	biological_process
MDP0000074681	myb family transcription factor	C	GO:0009536	plastid
MDP0000074681	myb family transcription factor	F	GO:0003677	DNA binding
MDP0000074681	myb family transcription factor	F	GO:0003700	sequence-specific DNA binding transcription factor activity
MDP0000074681	myb family transcription factor	F	GO:0005515	protein binding
MDP0000074681	myb family transcription factor	C	GO:0005654	nucleoplasm
MDP0000120214	trna rrna methyltransferase family protein	F	GO:0016740	transferase activity
MDP0000120214	trna rrna methyltransferase family protein	F	GO:0003723	RNA binding
MDP0000120214	trna rrna methyltransferase family protein	P	GO:0006139	nucleobase-containing compound metabolic process
MDP0000120214	trna rrna methyltransferase family protein	C	GO:0009536	plastid
MDP0000120214	trna rrna methyltransferase family protein	C	GO:0005739	mitochondrion
MDP0000322543	senescence-inducible chloroplast stay-green protein	P	GO:0009987	cellular process
MDP0000322543	senescence-inducible chloroplast stay-green protein	P	GO:0009056	catabolic process
MDP0000139684	protein thylakoid chloroplastic-like	C	GO:0016020	membrane
MDP0000139684	protein thylakoid chloroplastic-like	C	GO:0009536	plastid
MDP0000139684	protein thylakoid chloroplastic-like	P	GO:0007165	signal transduction
MDP0000139684	protein thylakoid chloroplastic-like	P	GO:0006810	transport
MDP0000139684	protein thylakoid chloroplastic-like	P	GO:0009987	cellular process
MDP0000139684	protein thylakoid chloroplastic-like	P	GO:0016043	cellular component organization
MDP0000139684	protein thylakoid chloroplastic-like	F	GO:0005515	protein binding
MDP0000139684	protein thylakoid chloroplastic-like	C	GO:0009579	thylakoid
MDP0000139684	protein thylakoid chloroplastic-like	P	GO:0006091	generation of precursor metabolites and energy
MDP0000139684	protein thylakoid chloroplastic-like	P	GO:0015979	photosynthesis
MDP0000340652	aldose 1-epimerase family protein	F	GO:0030246	carbohydrate binding
MDP0000340652	aldose 1-epimerase family protein	F	GO:0005515	protein binding
MDP0000340652	aldose 1-epimerase family protein	C	GO:0009536	plastid
MDP0000340652	aldose 1-epimerase family protein	P	GO:0005975	carbohydrate metabolic process
MDP0000340652	aldose 1-epimerase family protein	P	GO:0009987	cellular process
MDP0000340652	aldose 1-epimerase family protein	F	GO:0003824	catalytic activity
MDP0000340652	aldose 1-epimerase family protein	C	GO:0005576	extracellular region
MDP0000340652	aldose 1-epimerase family protein	P	GO:0009058	biosynthetic process
MDP0000340652	aldose 1-epimerase family protein	P	GO:0006091	generation of precursor metabolites and energy
MDP0000340652	aldose 1-epimerase family protein	P	GO:0009056	catabolic process
MDP0000379861	monothiol glutaredoxin-s16	F	GO:0003674	molecular_function
MDP0000379861	monothiol glutaredoxin-s16	P	GO:0019725	cellular homeostasis
MDP0000379861	monothiol glutaredoxin-s16	C	GO:0009536	plastid
MDP0000379861	monothiol glutaredoxin-s16	P	GO:0006810	transport
MDP0000379861	monothiol glutaredoxin-s16	F	GO:0003824	catalytic activity
MDP0000171639	protein thylakoid chloroplastic-like	C	GO:0016020	membrane
MDP0000171639	protein thylakoid chloroplastic-like	C	GO:0009536	plastid
MDP0000171639	protein thylakoid chloroplastic-like	P	GO:0007165	signal transduction
MDP0000171639	protein thylakoid chloroplastic-like	P	GO:0006810	transport
MDP0000171639	protein thylakoid chloroplastic-like	P	GO:0009987	cellular process
MDP0000171639	protein thylakoid chloroplastic-like	P	GO:0016043	cellular component organization
MDP0000171639	protein thylakoid chloroplastic-like	F	GO:0005515	protein binding
MDP0000171639	protein thylakoid chloroplastic-like	C	GO:0009579	thylakoid
MDP0000171639	protein thylakoid chloroplastic-like	P	GO:0006091	generation of precursor metabolites and energy
MDP0000171639	protein thylakoid chloroplastic-like	P	GO:0015979	photosynthesis
MDP0000616011	protein	F	GO:0003677	DNA binding
MDP0000182029	protease do-like 5	P	GO:0006091	generation of precursor metabolites and energy
MDP0000182029	protease do-like 5	P	GO:0019538	protein metabolic process
MDP0000182029	protease do-like 5	P	GO:0015979	photosynthesis
MDP0000182029	protease do-like 5	F	GO:0016787	hydrolase activity
MDP0000182029	protease do-like 5	C	GO:0009579	thylakoid
MDP0000182029	protease do-like 5	C	GO:0009536	plastid
MDP0000182029	protease do-like 5	P	GO:0009056	catabolic process
MDP0000182029	protease do-like 5	P	GO:0008152	metabolic process
MDP0000182029	protease do-like 5	F	GO:0003824	catalytic activity
MDP0000183764	atp-dependent metalloprotease	P	GO:0009987	cellular process
MDP0000183764	atp-dependent metalloprotease	P	GO:0009056	catabolic process
MDP0000183764	atp-dependent metalloprotease	F	GO:0005488	binding
MDP0000183764	atp-dependent metalloprotease	C	GO:0009536	plastid
MDP0000183764	atp-dependent metalloprotease	F	GO:0016787	hydrolase activity
MDP0000183764	atp-dependent metalloprotease	P	GO:0019538	protein metabolic process
MDP0000183764	atp-dependent metalloprotease	C	GO:0009579	thylakoid
MDP0000183764	atp-dependent metalloprotease	F	GO:0000166	nucleotide binding
MDP0000183764	atp-dependent metalloprotease	C	GO:0016020	membrane
MDP0000183764	atp-dependent metalloprotease	P	GO:0009790	embryo development
MDP0000409824	urease accessory protein	F	GO:0005488	binding
MDP0000409824	urease accessory protein	P	GO:0006810	transport
MDP0000409824	urease accessory protein	P	GO:0009987	cellular process
MDP0000409824	urease accessory protein	C	GO:0016020	membrane
MDP0000409824	urease accessory protein	F	GO:0005215	transporter activity
MDP0000923329	protein	P	GO:0000003	reproduction
MDP0000923329	protein	P	GO:0009791	post-embryonic development
MDP0000923329	protein	P	GO:0009790	embryo development
MDP0000923329	protein	F	GO:0016787	hydrolase activity
MDP0000923329	protein	C	GO:0009536	plastid
MDP0000257140	protein	P	GO:0009628	response to abiotic stimulus
MDP0000571636	carrier protein	C	GO:0016020	membrane
MDP0000571636	carrier protein	C	GO:0005783	endoplasmic reticulum
MDP0000571636	carrier protein	F	GO:0005488	binding
MDP0000571636	carrier protein	C	GO:0005739	mitochondrion
MDP0000571636	carrier protein	P	GO:0007275	multicellular organismal development
MDP0000571636	carrier protein	P	GO:0006810	transport
MDP0000571636	carrier protein	F	GO:0005215	transporter activity
MDP0000571636	carrier protein	P	GO:0000003	reproduction
MDP0000571636	carrier protein	P	GO:0009791	post-embryonic development
MDP0000748548	serine protease	F	GO:0016787	hydrolase activity
MDP0000748548	serine protease	P	GO:0016043	cellular component organization
MDP0000748548	serine protease	P	GO:0009987	cellular process
MDP0000748548	serine protease	P	GO:0019538	protein metabolic process
MDP0000748548	serine protease	P	GO:0009056	catabolic process
MDP0000748548	serine protease	C	GO:0016020	membrane
MDP0000748548	serine protease	C	GO:0009536	plastid
MDP0000748548	serine protease	F	GO:0005515	protein binding
MDP0000555942	serine protease	F	GO:0016787	hydrolase activity
MDP0000555942	serine protease	P	GO:0016043	cellular component organization
MDP0000555942	serine protease	P	GO:0009987	cellular process
MDP0000555942	serine protease	P	GO:0019538	protein metabolic process
MDP0000555942	serine protease	P	GO:0009056	catabolic process
MDP0000555942	serine protease	C	GO:0016020	membrane
MDP0000555942	serine protease	C	GO:0009536	plastid
MDP0000555942	serine protease	F	GO:0005515	protein binding
MDP0000172964	photosystem i p700 chlorophyll a apoprotein	C	GO:0009536	plastid
MDP0000172964	photosystem i p700 chlorophyll a apoprotein	P	GO:0008150	biological_process
MDP0000782093	p-loop containing nucleoside triphosphate hydrolase-like protein	C	GO:0009536	plastid
MDP0000782093	p-loop containing nucleoside triphosphate hydrolase-like protein	F	GO:0000166	nucleotide binding
MDP0000782093	p-loop containing nucleoside triphosphate hydrolase-like protein	F	GO:0016787	hydrolase activity
MDP0000186772	xyloglucan 6-xylosyltransferase	F	GO:0016740	transferase activity
MDP0000186772	xyloglucan 6-xylosyltransferase	C	GO:0016020	membrane
MDP0000186772	xyloglucan 6-xylosyltransferase	C	GO:0005794	Golgi apparatus
MDP0000186772	xyloglucan 6-xylosyltransferase	P	GO:0009653	anatomical structure morphogenesis
MDP0000186772	xyloglucan 6-xylosyltransferase	P	GO:0030154	cell differentiation
MDP0000186772	xyloglucan 6-xylosyltransferase	P	GO:0016049	cell growth
MDP0000186772	xyloglucan 6-xylosyltransferase	P	GO:0007275	multicellular organismal development
MDP0000762895	4-hydroxy-3-methylbut-2-enyl diphosphate reductase	F	GO:0003824	catalytic activity
MDP0000762895	4-hydroxy-3-methylbut-2-enyl diphosphate reductase	P	GO:0009058	biosynthetic process
MDP0000762895	4-hydroxy-3-methylbut-2-enyl diphosphate reductase	P	GO:0009987	cellular process
MDP0000762895	4-hydroxy-3-methylbut-2-enyl diphosphate reductase	P	GO:0006629	lipid metabolic process
MDP0000762895	4-hydroxy-3-methylbut-2-enyl diphosphate reductase	P	GO:0019748	secondary metabolic process
MDP0000762895	4-hydroxy-3-methylbut-2-enyl diphosphate reductase	C	GO:0009536	plastid
MDP0000762895	4-hydroxy-3-methylbut-2-enyl diphosphate reductase	P	GO:0005975	carbohydrate metabolic process
MDP0000762895	4-hydroxy-3-methylbut-2-enyl diphosphate reductase	P	GO:0008150	biological_process
MDP0000762895	4-hydroxy-3-methylbut-2-enyl diphosphate reductase	P	GO:0008152	metabolic process
MDP0000253371	protein	C	GO:0005886	plasma membrane
MDP0000248777	ferrochelatase 1	P	GO:0006950	response to stress
MDP0000248777	ferrochelatase 1	F	GO:0003824	catalytic activity
MDP0000248777	ferrochelatase 1	P	GO:0009058	biosynthetic process
MDP0000248777	ferrochelatase 1	P	GO:0009987	cellular process
MDP0000248777	ferrochelatase 1	C	GO:0005739	mitochondrion
MDP0000248777	ferrochelatase 1	N	GO:0006350
MDP0000248777	ferrochelatase 1	F	GO:0005515	protein binding
MDP0000248777	ferrochelatase 1	F	GO:0016301	kinase activity
MDP0000248777	ferrochelatase 1	C	GO:0009536	plastid
MDP0000248777	ferrochelatase 1	P	GO:0008152	metabolic process
MDP0000879781	at1g10410 f14n23_31	C	GO:0005886	plasma membrane
MDP0000315466	ubx domain-containing protein 6-like	F	GO:0003676	nucleic acid binding
MDP0000315466	ubx domain-containing protein 6-like	F	GO:0005488	binding
MDP0000315466	ubx domain-containing protein 6-like	C	GO:0009536	plastid
MDP0000315466	ubx domain-containing protein 6-like	C	GO:0016020	membrane
MDP0000315466	ubx domain-containing protein 6-like	F	GO:0005515	protein binding
MDP0000212549	macrophage erythroblast attacher	C	GO:0009536	plastid
MDP0000212549	macrophage erythroblast attacher	F	GO:0005515	protein binding
MDP0000145529	sodium-dependent phosphate transport protein	P	GO:0009607	response to biotic stimulus
MDP0000145529	sodium-dependent phosphate transport protein	P	GO:0006810	transport
MDP0000145529	sodium-dependent phosphate transport protein	F	GO:0005215	transporter activity
MDP0000145529	sodium-dependent phosphate transport protein	P	GO:0009987	cellular process
MDP0000145529	sodium-dependent phosphate transport protein	P	GO:0009628	response to abiotic stimulus
MDP0000145529	sodium-dependent phosphate transport protein	C	GO:0016020	membrane
MDP0000145529	sodium-dependent phosphate transport protein	C	GO:0009536	plastid
MDP0000145529	sodium-dependent phosphate transport protein	C	GO:0009579	thylakoid
MDP0000138436	calcium-dependent protein kinase 17-like	P	GO:0006464	cellular protein modification process
MDP0000138436	calcium-dependent protein kinase 17-like	F	GO:0005488	binding
MDP0000138436	calcium-dependent protein kinase 17-like	C	GO:0009536	plastid
MDP0000138436	calcium-dependent protein kinase 17-like	P	GO:0009856	pollination
MDP0000138436	calcium-dependent protein kinase 17-like	P	GO:0009653	anatomical structure morphogenesis
MDP0000138436	calcium-dependent protein kinase 17-like	P	GO:0016043	cellular component organization
MDP0000138436	calcium-dependent protein kinase 17-like	P	GO:0030154	cell differentiation
MDP0000138436	calcium-dependent protein kinase 17-like	P	GO:0016049	cell growth
MDP0000138436	calcium-dependent protein kinase 17-like	P	GO:0007275	multicellular organismal development
MDP0000138436	calcium-dependent protein kinase 17-like	F	GO:0000166	nucleotide binding
MDP0000138436	calcium-dependent protein kinase 17-like	F	GO:0016301	kinase activity
MDP0000138436	calcium-dependent protein kinase 17-like	C	GO:0005886	plasma membrane
MDP0000138436	calcium-dependent protein kinase 17-like	N	GO:0006519
MDP0000266271	protein	P	GO:0006810	transport
MDP0000266271	protein	C	GO:0016020	membrane
MDP0000266271	protein	C	GO:0009536	plastid
MDP0000266271	protein	F	GO:0005215	transporter activity
MDP0000266271	protein	C	GO:0005739	mitochondrion
MDP0000656101	glutamyl-trna reductase	F	GO:0003824	catalytic activity
MDP0000656101	glutamyl-trna reductase	P	GO:0009058	biosynthetic process
MDP0000656101	glutamyl-trna reductase	P	GO:0009987	cellular process
MDP0000656101	glutamyl-trna reductase	F	GO:0000166	nucleotide binding
MDP0000656101	glutamyl-trna reductase	F	GO:0005515	protein binding
MDP0000656101	glutamyl-trna reductase	C	GO:0009536	plastid
MDP0000656101	glutamyl-trna reductase	P	GO:0009628	response to abiotic stimulus
MDP0000656101	glutamyl-trna reductase	P	GO:0008152	metabolic process
MDP0000656101	glutamyl-trna reductase	N	GO:0006519
MDP0000424398	allene oxide synthase	F	GO:0003824	catalytic activity
MDP0000424398	allene oxide synthase	F	GO:0005488	binding
MDP0000424398	allene oxide synthase	F	GO:0003674	molecular_function
MDP0000424398	allene oxide synthase	P	GO:0008152	metabolic process
MDP0000911003	lycopene beta epsilon cyclase protein	P	GO:0009058	biosynthetic process
MDP0000911003	lycopene beta epsilon cyclase protein	P	GO:0009987	cellular process
MDP0000911003	lycopene beta epsilon cyclase protein	P	GO:0006629	lipid metabolic process
MDP0000911003	lycopene beta epsilon cyclase protein	P	GO:0019748	secondary metabolic process
MDP0000911003	lycopene beta epsilon cyclase protein	F	GO:0003824	catalytic activity
MDP0000911003	lycopene beta epsilon cyclase protein	C	GO:0009536	plastid
MDP0000231692	iron-sulfur assembly-like protein	C	GO:0016020	membrane
MDP0000231692	iron-sulfur assembly-like protein	C	GO:0009536	plastid
MDP0000305797	retrotransposon ty1-copia subclass	C	GO:0009536	plastid
MDP0000305797	retrotransposon ty1-copia subclass	P	GO:0006259	DNA metabolic process
MDP0000305797	retrotransposon ty1-copia subclass	F	GO:0003676	nucleic acid binding
MDP0000484484	npr1-1 protein	F	GO:0005515	protein binding
MDP0000729319	protein	C	GO:0009536	plastid
MDP0000426097	kh domain-containing protein at4g18375-like	F	GO:0003723	RNA binding
MDP0000855736	ubiquitin-associated translation elongation factor ef1b protein	C	GO:0009536	plastid
MDP0000855736	ubiquitin-associated translation elongation factor ef1b protein	F	GO:0005515	protein binding
MDP0000279432	protein	P	GO:0019538	protein metabolic process
MDP0000279432	protein	P	GO:0009056	catabolic process
MDP0000279432	protein	F	GO:0016787	hydrolase activity
MDP0000279432	protein	C	GO:0016020	membrane
MDP0000301800	protein	P	GO:0009058	biosynthetic process
MDP0000301800	protein	P	GO:0009987	cellular process
MDP0000301800	protein	F	GO:0030234	enzyme regulator activity
MDP0000301800	protein	P	GO:0008152	metabolic process
MDP0000301800	protein	P	GO:0006139	nucleobase-containing compound metabolic process
MDP0000301800	protein	P	GO:0019748	secondary metabolic process
MDP0000301800	protein	P	GO:0008150	biological_process
MDP0000301800	protein	F	GO:0005488	binding
MDP0000301800	protein	P	GO:0006091	generation of precursor metabolites and energy
MDP0000301800	protein	F	GO:0003824	catalytic activity
MDP0000301800	protein	F	GO:0005515	protein binding
MDP0000301800	protein	C	GO:0009536	plastid
MDP0000147260	protease 4-like	P	GO:0009628	response to abiotic stimulus
MDP0000147260	protease 4-like	F	GO:0016740	transferase activity
MDP0000147260	protease 4-like	P	GO:0019538	protein metabolic process
MDP0000147260	protease 4-like	P	GO:0009987	cellular process
MDP0000147260	protease 4-like	C	GO:0005739	mitochondrion
MDP0000147260	protease 4-like	C	GO:0016020	membrane
MDP0000147260	protease 4-like	F	GO:0003677	DNA binding
MDP0000147260	protease 4-like	F	GO:0016787	hydrolase activity
MDP0000147260	protease 4-like	C	GO:0009536	plastid
MDP0000147260	protease 4-like	C	GO:0009579	thylakoid
MDP0000147260	protease 4-like	N	GO:0006350
MDP0000147260	protease 4-like	C	GO:0005730	nucleolus
MDP0000147260	protease 4-like	P	GO:0006139	nucleobase-containing compound metabolic process
MDP0000147260	protease 4-like	P	GO:0008152	metabolic process
MDP0000292954	pentatricopeptide repeat-containing protein	P	GO:0007165	signal transduction
MDP0000292954	pentatricopeptide repeat-containing protein	F	GO:0003677	DNA binding
MDP0000292954	pentatricopeptide repeat-containing protein	C	GO:0009536	plastid
MDP0000118804	soluble starch synthase iv-2	P	GO:0006091	generation of precursor metabolites and energy
MDP0000118804	soluble starch synthase iv-2	P	GO:0009058	biosynthetic process
MDP0000118804	soluble starch synthase iv-2	P	GO:0005975	carbohydrate metabolic process
MDP0000118804	soluble starch synthase iv-2	P	GO:0009987	cellular process
MDP0000118804	soluble starch synthase iv-2	F	GO:0016740	transferase activity
MDP0000118804	soluble starch synthase iv-2	C	GO:0009536	plastid
MDP0000138643	cell division protein	C	GO:0009536	plastid
MDP0000138643	cell division protein	F	GO:0016787	hydrolase activity
MDP0000138643	cell division protein	P	GO:0009987	cellular process
MDP0000138643	cell division protein	P	GO:0019538	protein metabolic process
MDP0000138643	cell division protein	P	GO:0009056	catabolic process
MDP0000138643	cell division protein	F	GO:0000166	nucleotide binding
MDP0000138643	cell division protein	P	GO:0000003	reproduction
MDP0000138643	cell division protein	P	GO:0009791	post-embryonic development
MDP0000138643	cell division protein	P	GO:0009790	embryo development
MDP0000239686	protein spa1-related 3-like	F	GO:0005515	protein binding
MDP0000239686	protein spa1-related 3-like	F	GO:0003824	catalytic activity
MDP0000239686	protein spa1-related 3-like	C	GO:0005886	plasma membrane
MDP0000239686	protein spa1-related 3-like	F	GO:0004871	signal transducer activity
MDP0000239686	protein spa1-related 3-like	F	GO:0016301	kinase activity
MDP0000239686	protein spa1-related 3-like	C	GO:0005622	intracellular
MDP0000239686	protein spa1-related 3-like	P	GO:0006464	cellular protein modification process
MDP0000239686	protein spa1-related 3-like	F	GO:0000166	nucleotide binding
MDP0000239686	protein spa1-related 3-like	P	GO:0008152	metabolic process
MDP0000239686	protein spa1-related 3-like	P	GO:0007165	signal transduction
MDP0000156902	protein	P	GO:0009628	response to abiotic stimulus
MDP0000156902	protein	P	GO:0016043	cellular component organization
MDP0000156902	protein	P	GO:0009987	cellular process
MDP0000156902	protein	F	GO:0016787	hydrolase activity
MDP0000156902	protein	P	GO:0019538	protein metabolic process
MDP0000156902	protein	P	GO:0009056	catabolic process
MDP0000156902	protein	P	GO:0009606	tropism
MDP0000156902	protein	P	GO:0006091	generation of precursor metabolites and energy
MDP0000156902	protein	P	GO:0015979	photosynthesis
MDP0000156902	protein	P	GO:0009719	response to endogenous stimulus
MDP0000156902	protein	C	GO:0009536	plastid
MDP0000156902	protein	C	GO:0016020	membrane
MDP0000156902	protein	F	GO:0005515	protein binding
MDP0000156902	protein	C	GO:0005634	nucleus
MDP0000156902	protein	F	GO:0005488	binding
MDP0000156902	protein	F	GO:0016740	transferase activity
MDP0000156902	protein	P	GO:0006464	cellular protein modification process
MDP0000156902	protein	N	GO:0006519
MDP0000218903	chloroplast inner envelope protein	C	GO:0016020	membrane
MDP0000218903	chloroplast inner envelope protein	C	GO:0009536	plastid
MDP0000218903	chloroplast inner envelope protein	P	GO:0006810	transport
MDP0000218903	chloroplast inner envelope protein	P	GO:0009987	cellular process
MDP0000218903	chloroplast inner envelope protein	F	GO:0005515	protein binding
MDP0000218903	chloroplast inner envelope protein	P	GO:0016043	cellular component organization
MDP0000149371	nhl repeat-containing protein 2-like	F	GO:0003824	catalytic activity
MDP0000149371	nhl repeat-containing protein 2-like	P	GO:0019725	cellular homeostasis
MDP0000149371	nhl repeat-containing protein 2-like	F	GO:0016787	hydrolase activity
MDP0000149371	nhl repeat-containing protein 2-like	C	GO:0009536	plastid
MDP0000149371	nhl repeat-containing protein 2-like	C	GO:0016020	membrane
MDP0000149371	nhl repeat-containing protein 2-like	P	GO:0008152	metabolic process
MDP0000149371	nhl repeat-containing protein 2-like	F	GO:0005515	protein binding
MDP0000149371	nhl repeat-containing protein 2-like	P	GO:0005975	carbohydrate metabolic process
MDP0000149371	nhl repeat-containing protein 2-like	P	GO:0009987	cellular process
MDP0000251144	dead-box atp-dependent rna helicase chloroplastic-like	P	GO:0006810	transport
MDP0000251144	dead-box atp-dependent rna helicase chloroplastic-like	F	GO:0003676	nucleic acid binding
MDP0000251144	dead-box atp-dependent rna helicase chloroplastic-like	F	GO:0016787	hydrolase activity
MDP0000251144	dead-box atp-dependent rna helicase chloroplastic-like	F	GO:0000166	nucleotide binding
MDP0000251144	dead-box atp-dependent rna helicase chloroplastic-like	P	GO:0040029	regulation of gene expression, epigenetic
MDP0000251144	dead-box atp-dependent rna helicase chloroplastic-like	P	GO:0009987	cellular process
MDP0000251144	dead-box atp-dependent rna helicase chloroplastic-like	C	GO:0005737	cytoplasm
MDP0000251144	dead-box atp-dependent rna helicase chloroplastic-like	C	GO:0009536	plastid
MDP0000251144	dead-box atp-dependent rna helicase chloroplastic-like	P	GO:0000003	reproduction
MDP0000251144	dead-box atp-dependent rna helicase chloroplastic-like	P	GO:0009791	post-embryonic development
MDP0000251144	dead-box atp-dependent rna helicase chloroplastic-like	P	GO:0009790	embryo development
MDP0000141076	phosphoribosylformylglycinamidine synthase	C	GO:0005739	mitochondrion
MDP0000141076	phosphoribosylformylglycinamidine synthase	F	GO:0000166	nucleotide binding
MDP0000141076	phosphoribosylformylglycinamidine synthase	F	GO:0016740	transferase activity
MDP0000141076	phosphoribosylformylglycinamidine synthase	C	GO:0009536	plastid
MDP0000141076	phosphoribosylformylglycinamidine synthase	P	GO:0007275	multicellular organismal development
MDP0000141076	phosphoribosylformylglycinamidine synthase	P	GO:0006139	nucleobase-containing compound metabolic process
MDP0000141076	phosphoribosylformylglycinamidine synthase	P	GO:0009058	biosynthetic process
MDP0000141076	phosphoribosylformylglycinamidine synthase	F	GO:0003824	catalytic activity
MDP0000443324	protein nap1	P	GO:0016049	cell growth
MDP0000443324	protein nap1	P	GO:0009653	anatomical structure morphogenesis
MDP0000443324	protein nap1	P	GO:0016043	cellular component organization
MDP0000443324	protein nap1	P	GO:0030154	cell differentiation
MDP0000443324	protein nap1	P	GO:0007275	multicellular organismal development
MDP0000443324	protein nap1	C	GO:0005737	cytoplasm
MDP0000443324	protein nap1	F	GO:0005515	protein binding
MDP0000443324	protein nap1	P	GO:0009987	cellular process
MDP0000297820	kinesin heavy	P	GO:0009987	cellular process
MDP0000297820	kinesin heavy	C	GO:0005886	plasma membrane
MDP0000297820	kinesin heavy	F	GO:0000166	nucleotide binding
MDP0000297820	kinesin heavy	F	GO:0003774	motor activity
MDP0000297820	kinesin heavy	C	GO:0005856	cytoskeleton
MDP0000297820	kinesin heavy	P	GO:0019538	protein metabolic process
MDP0000297820	kinesin heavy	F	GO:0005515	protein binding
MDP0000272113	histone acetyltransferase	F	GO:0005515	protein binding
MDP0000272113	histone acetyltransferase	F	GO:0030528	transcription regulator activity
MDP0000272113	histone acetyltransferase	F	GO:0005488	binding
MDP0000272113	histone acetyltransferase	C	GO:0005739	mitochondrion
MDP0000272113	histone acetyltransferase	N	GO:0006350
MDP0000272113	histone acetyltransferase	P	GO:0008150	biological_process
MDP0000272113	histone acetyltransferase	P	GO:0000003	reproduction
MDP0000272113	histone acetyltransferase	P	GO:0009791	post-embryonic development
MDP0000272113	histone acetyltransferase	P	GO:0009628	response to abiotic stimulus
MDP0000272113	histone acetyltransferase	P	GO:0009908	flower development
MDP0000272113	histone acetyltransferase	P	GO:0016043	cellular component organization
MDP0000272113	histone acetyltransferase	P	GO:0006464	cellular protein modification process
MDP0000272113	histone acetyltransferase	F	GO:0016740	transferase activity
MDP0000272113	histone acetyltransferase	F	GO:0000166	nucleotide binding
MDP0000272113	histone acetyltransferase	C	GO:0005654	nucleoplasm
MDP0000272113	histone acetyltransferase	P	GO:0009058	biosynthetic process
MDP0000134284	PREDICTED: uncharacterized protein LOC100259829 [Vitis vinifera]	F	GO:0005515	protein binding
MDP0000134284	PREDICTED: uncharacterized protein LOC100259829 [Vitis vinifera]	F	GO:0005488	binding
MDP0000247378	dna replication licensing factor mcm3-like protein	P	GO:0006259	DNA metabolic process
MDP0000247378	dna replication licensing factor mcm3-like protein	P	GO:0009058	biosynthetic process
MDP0000247378	dna replication licensing factor mcm3-like protein	F	GO:0016787	hydrolase activity
MDP0000247378	dna replication licensing factor mcm3-like protein	F	GO:0003677	DNA binding
MDP0000247378	dna replication licensing factor mcm3-like protein	P	GO:0007049	cell cycle
MDP0000247378	dna replication licensing factor mcm3-like protein	F	GO:0000166	nucleotide binding
MDP0000247378	dna replication licensing factor mcm3-like protein	C	GO:0005634	nucleus
MDP0000236472	u-box domain-containing protein 43	F	GO:0003824	catalytic activity
MDP0000236472	u-box domain-containing protein 43	P	GO:0006464	cellular protein modification process
MDP0000236472	u-box domain-containing protein 43	P	GO:0008150	biological_process
MDP0000236472	u-box domain-containing protein 43	C	GO:0005622	intracellular
MDP0000236472	u-box domain-containing protein 43	P	GO:0009058	biosynthetic process
MDP0000236472	u-box domain-containing protein 43	P	GO:0009987	cellular process
MDP0000236472	u-box domain-containing protein 43	F	GO:0005102	receptor binding
MDP0000236472	u-box domain-containing protein 43	P	GO:0009056	catabolic process
MDP0000236472	u-box domain-containing protein 43	C	GO:0005886	plasma membrane
MDP0000236472	u-box domain-containing protein 43	N	GO:0006519
MDP0000236472	u-box domain-containing protein 43	F	GO:0005488	binding
MDP0000236472	u-box domain-containing protein 43	C	GO:0005737	cytoplasm
MDP0000888429	alpha-mannosidase-like protein	F	GO:0016787	hydrolase activity
MDP0000888429	alpha-mannosidase-like protein	C	GO:0005794	Golgi apparatus
MDP0000888429	alpha-mannosidase-like protein	F	GO:0030246	carbohydrate binding
MDP0000888429	alpha-mannosidase-like protein	P	GO:0005975	carbohydrate metabolic process
MDP0000888429	alpha-mannosidase-like protein	P	GO:0009987	cellular process
MDP0000888429	alpha-mannosidase-like protein	F	GO:0005488	binding
MDP0000888429	alpha-mannosidase-like protein	C	GO:0009536	plastid
MDP0000888429	alpha-mannosidase-like protein	P	GO:0009058	biosynthetic process
MDP0000888429	alpha-mannosidase-like protein	P	GO:0006464	cellular protein modification process
MDP0000268222	fe2+ dioxygenase-like	F	GO:0003824	catalytic activity
MDP0000268222	fe2+ dioxygenase-like	P	GO:0006950	response to stress
MDP0000268222	fe2+ dioxygenase-like	P	GO:0009987	cellular process
MDP0000268222	fe2+ dioxygenase-like	P	GO:0009058	biosynthetic process
MDP0000268222	fe2+ dioxygenase-like	N	GO:0006519
MDP0000268222	fe2+ dioxygenase-like	P	GO:0019748	secondary metabolic process
MDP0000268222	fe2+ dioxygenase-like	P	GO:0008152	metabolic process
MDP0000295823	trna dimethylallyltransferase 9	F	GO:0005488	binding
MDP0000295823	trna dimethylallyltransferase 9	C	GO:0005618	cell wall
MDP0000295823	trna dimethylallyltransferase 9	F	GO:0003824	catalytic activity
MDP0000295823	trna dimethylallyltransferase 9	P	GO:0006950	response to stress
MDP0000295823	trna dimethylallyltransferase 9	P	GO:0009628	response to abiotic stimulus
MDP0000295823	trna dimethylallyltransferase 9	P	GO:0009607	response to biotic stimulus
MDP0000295823	trna dimethylallyltransferase 9	P	GO:0008152	metabolic process
MDP0000295823	trna dimethylallyltransferase 9	P	GO:0009987	cellular process
MDP0000295823	trna dimethylallyltransferase 9	P	GO:0005975	carbohydrate metabolic process
MDP0000295823	trna dimethylallyltransferase 9	F	GO:0016740	transferase activity
MDP0000295823	trna dimethylallyltransferase 9	P	GO:0009058	biosynthetic process
MDP0000295823	trna dimethylallyltransferase 9	C	GO:0005739	mitochondrion
MDP0000295823	trna dimethylallyltransferase 9	C	GO:0009536	plastid
MDP0000295823	trna dimethylallyltransferase 9	P	GO:0008150	biological_process
MDP0000295823	trna dimethylallyltransferase 9	F	GO:0000166	nucleotide binding
MDP0000295823	trna dimethylallyltransferase 9	P	GO:0006139	nucleobase-containing compound metabolic process
MDP0000295823	trna dimethylallyltransferase 9	P	GO:0006091	generation of precursor metabolites and energy
MDP0000295823	trna dimethylallyltransferase 9	P	GO:0009056	catabolic process
MDP0000127808	puromycin-sensitive aminopeptidase	C	GO:0005886	plasma membrane
MDP0000127808	puromycin-sensitive aminopeptidase	P	GO:0006810	transport
MDP0000127808	puromycin-sensitive aminopeptidase	F	GO:0016787	hydrolase activity
MDP0000127808	puromycin-sensitive aminopeptidase	P	GO:0019538	protein metabolic process
MDP0000127808	puromycin-sensitive aminopeptidase	P	GO:0009056	catabolic process
MDP0000127808	puromycin-sensitive aminopeptidase	F	GO:0005488	binding
MDP0000165817	lrr receptor-like serine threonine-protein kinase gso2-like	F	GO:0005515	protein binding
MDP0000194114	methyl binding domain protein	F	GO:0003677	DNA binding
MDP0000194114	methyl binding domain protein	F	GO:0000166	nucleotide binding
MDP0000194114	methyl binding domain protein	C	GO:0005634	nucleus
MDP0000194114	methyl binding domain protein	C	GO:0005622	intracellular
MDP0000194114	methyl binding domain protein	F	GO:0005515	protein binding
MDP0000194114	methyl binding domain protein	F	GO:0005488	binding
MDP0000237406	aspartic proteinase	C	GO:0005773	vacuole
MDP0000237406	aspartic proteinase	P	GO:0006950	response to stress
MDP0000237406	aspartic proteinase	P	GO:0009628	response to abiotic stimulus
MDP0000237406	aspartic proteinase	P	GO:0019538	protein metabolic process
MDP0000237406	aspartic proteinase	P	GO:0009056	catabolic process
MDP0000237406	aspartic proteinase	F	GO:0016787	hydrolase activity
MDP0000237406	aspartic proteinase	P	GO:0006629	lipid metabolic process
MDP0000251794	zinc finger ccch domain-containing protein 64	F	GO:0003676	nucleic acid binding
MDP0000251794	zinc finger ccch domain-containing protein 64	F	GO:0005488	binding
MDP0000251794	zinc finger ccch domain-containing protein 64	F	GO:0003824	catalytic activity
MDP0000313922	protein	F	GO:0016787	hydrolase activity
MDP0000313922	protein	F	GO:0003676	nucleic acid binding
MDP0000313922	protein	F	GO:0000166	nucleotide binding
MDP0000313922	protein	P	GO:0009987	cellular process
MDP0000691789	4-coumarate: ligase	F	GO:0003824	catalytic activity
MDP0000691789	4-coumarate: ligase	F	GO:0000166	nucleotide binding
MDP0000691789	4-coumarate: ligase	P	GO:0008152	metabolic process
MDP0000691789	4-coumarate: ligase	P	GO:0009058	biosynthetic process
MDP0000691789	4-coumarate: ligase	N	GO:0006519
MDP0000691789	4-coumarate: ligase	P	GO:0019748	secondary metabolic process
MDP0000750448	ankyrin repeat-containing protein at3g12360-like	P	GO:0006950	response to stress
MDP0000750448	ankyrin repeat-containing protein at3g12360-like	P	GO:0009628	response to abiotic stimulus
MDP0000750448	ankyrin repeat-containing protein at3g12360-like	C	GO:0009536	plastid
MDP0000750448	ankyrin repeat-containing protein at3g12360-like	C	GO:0005886	plasma membrane
MDP0000750448	ankyrin repeat-containing protein at3g12360-like	F	GO:0005515	protein binding
MDP0000308871	glycosyl transferase family 43 protein	P	GO:0009058	biosynthetic process
MDP0000308871	glycosyl transferase family 43 protein	P	GO:0005975	carbohydrate metabolic process
MDP0000308871	glycosyl transferase family 43 protein	P	GO:0009987	cellular process
MDP0000308871	glycosyl transferase family 43 protein	P	GO:0000003	reproduction
MDP0000308871	glycosyl transferase family 43 protein	P	GO:0007275	multicellular organismal development
MDP0000308871	glycosyl transferase family 43 protein	F	GO:0016740	transferase activity
MDP0000308871	glycosyl transferase family 43 protein	C	GO:0016020	membrane
MDP0000308871	glycosyl transferase family 43 protein	C	GO:0005794	Golgi apparatus
MDP0000872940	tetratricopeptide repeat-containing protein	C	GO:0009536	plastid
MDP0000872940	tetratricopeptide repeat-containing protein	F	GO:0005488	binding
MDP0000243178	protein	F	GO:0005515	protein binding
MDP0000150257	interferon-related developmental regulator domain-containing protein	P	GO:0006950	response to stress
MDP0000150257	interferon-related developmental regulator domain-containing protein	P	GO:0009628	response to abiotic stimulus
MDP0000150257	interferon-related developmental regulator domain-containing protein	C	GO:0005737	cytoplasm
MDP0000150257	interferon-related developmental regulator domain-containing protein	F	GO:0005488	binding
MDP0000150257	interferon-related developmental regulator domain-containing protein	C	GO:0005634	nucleus
MDP0000234501	f-box family protein	F	GO:0005515	protein binding
MDP0000148636	tpr domain protein	F	GO:0005515	protein binding
MDP0000136894	aminotransferase -like	F	GO:0005488	binding
MDP0000136894	aminotransferase -like	P	GO:0009058	biosynthetic process
MDP0000136894	aminotransferase -like	N	GO:0006519
MDP0000136894	aminotransferase -like	F	GO:0016740	transferase activity
MDP0000136894	aminotransferase -like	F	GO:0003824	catalytic activity
MDP0000136894	aminotransferase -like	C	GO:0009536	plastid
MDP0000136894	aminotransferase -like	P	GO:0008152	metabolic process
MDP0000136894	aminotransferase -like	P	GO:0009987	cellular process
MDP0000136894	aminotransferase -like	P	GO:0019748	secondary metabolic process
MDP0000191680	protein	C	GO:0016020	membrane
MDP0000191680	protein	N	GO:0006350
MDP0000191680	protein	P	GO:0006950	response to stress
MDP0000191680	protein	F	GO:0003677	DNA binding
MDP0000191680	protein	F	GO:0003700	sequence-specific DNA binding transcription factor activity
MDP0000191680	protein	F	GO:0000166	nucleotide binding
MDP0000191680	protein	P	GO:0007165	signal transduction
MDP0000191680	protein	F	GO:0004872	receptor activity
MDP0000191680	protein	F	GO:0005515	protein binding
MDP0000191680	protein	C	GO:0005654	nucleoplasm
MDP0000875406	adipocyte plasma membrane-associated	P	GO:0009058	biosynthetic process
MDP0000875406	adipocyte plasma membrane-associated	P	GO:0009987	cellular process
MDP0000875406	adipocyte plasma membrane-associated	P	GO:0019748	secondary metabolic process
MDP0000875406	adipocyte plasma membrane-associated	C	GO:0005783	endoplasmic reticulum
MDP0000875406	adipocyte plasma membrane-associated	F	GO:0003824	catalytic activity
MDP0000875406	adipocyte plasma membrane-associated	P	GO:0006629	lipid metabolic process
MDP0000121023	actin related protein	P	GO:0009987	cellular process
MDP0000121023	actin related protein	C	GO:0005739	mitochondrion
MDP0000121023	actin related protein	C	GO:0005634	nucleus
MDP0000121023	actin related protein	F	GO:0005198	structural molecule activity
MDP0000121023	actin related protein	C	GO:0005856	cytoskeleton
MDP0000121023	actin related protein	F	GO:0005515	protein binding
MDP0000147123	af378856_1 at4g19390 t5k18_170	C	GO:0016020	membrane
MDP0000321776	aquaporin nip3-1	F	GO:0005215	transporter activity
MDP0000321776	aquaporin nip3-1	P	GO:0006810	transport
MDP0000321776	aquaporin nip3-1	C	GO:0005886	plasma membrane
MDP0000321776	aquaporin nip3-1	P	GO:0008150	biological_process
MDP0000321776	aquaporin nip3-1	C	GO:0016020	membrane
MDP0000321776	aquaporin nip3-1	P	GO:0009991	response to extracellular stimulus
MDP0000321776	aquaporin nip3-1	P	GO:0007154	cell communication
MDP0000321776	aquaporin nip3-1	C	GO:0009536	plastid
MDP0000206763	gnat family protein	F	GO:0016740	transferase activity
MDP0000206763	gnat family protein	P	GO:0009058	biosynthetic process
MDP0000325733	soluble inorganic pyrophosphatase	P	GO:0008150	biological_process
MDP0000325733	soluble inorganic pyrophosphatase	F	GO:0016787	hydrolase activity
MDP0000325733	soluble inorganic pyrophosphatase	C	GO:0016020	membrane
MDP0000325733	soluble inorganic pyrophosphatase	C	GO:0005737	cytoplasm
MDP0000325733	soluble inorganic pyrophosphatase	F	GO:0005488	binding
MDP0000325733	soluble inorganic pyrophosphatase	P	GO:0006091	generation of precursor metabolites and energy
MDP0000126384	p21-activated protein kinase-interacting protein 1-like	C	GO:0005730	nucleolus
MDP0000126384	p21-activated protein kinase-interacting protein 1-like	C	GO:0005886	plasma membrane
MDP0000126384	p21-activated protein kinase-interacting protein 1-like	F	GO:0005515	protein binding
MDP0000126384	p21-activated protein kinase-interacting protein 1-like	C	GO:0005622	intracellular
MDP0000126384	p21-activated protein kinase-interacting protein 1-like	F	GO:0000166	nucleotide binding
MDP0000142408	d-tyrosyl-trna deacylase	F	GO:0016787	hydrolase activity
MDP0000142408	d-tyrosyl-trna deacylase	P	GO:0009056	catabolic process
MDP0000142408	d-tyrosyl-trna deacylase	N	GO:0006519
MDP0000142408	d-tyrosyl-trna deacylase	C	GO:0005737	cytoplasm
MDP0000152290	enoyl- hydratase isomerase family protein	P	GO:0009056	catabolic process
MDP0000152290	enoyl- hydratase isomerase family protein	P	GO:0009987	cellular process
MDP0000152290	enoyl- hydratase isomerase family protein	P	GO:0006629	lipid metabolic process
MDP0000152290	enoyl- hydratase isomerase family protein	F	GO:0003824	catalytic activity
MDP0000152290	enoyl- hydratase isomerase family protein	C	GO:0005777	peroxisome
MDP0000152290	enoyl- hydratase isomerase family protein	F	GO:0005515	protein binding
MDP0000152290	enoyl- hydratase isomerase family protein	C	GO:0005634	nucleus
MDP0000152290	enoyl- hydratase isomerase family protein	C	GO:0005829	cytosol
MDP0000202057	gata transcription	F	GO:0003700	sequence-specific DNA binding transcription factor activity
MDP0000202057	gata transcription	F	GO:0003677	DNA binding
MDP0000202057	gata transcription	F	GO:0005488	binding
MDP0000202057	gata transcription	N	GO:0006350
MDP0000202057	gata transcription	C	GO:0005654	nucleoplasm
MDP0000394445	at1g04330	F	GO:0005488	binding
MDP0000233131	p30 dbc	F	GO:0005488	binding
MDP0000290119	receptor-like protein kinase	P	GO:0009058	biosynthetic process
MDP0000290119	receptor-like protein kinase	P	GO:0009987	cellular process
MDP0000290119	receptor-like protein kinase	F	GO:0004872	receptor activity
MDP0000290119	receptor-like protein kinase	P	GO:0006464	cellular protein modification process
MDP0000290119	receptor-like protein kinase	F	GO:0000166	nucleotide binding
MDP0000290119	receptor-like protein kinase	F	GO:0016301	kinase activity
MDP0000290119	receptor-like protein kinase	P	GO:0007165	signal transduction
MDP0000290119	receptor-like protein kinase	N	GO:0006519
MDP0000122981	soluble starch synthase i	P	GO:0009058	biosynthetic process
MDP0000122981	soluble starch synthase i	P	GO:0005975	carbohydrate metabolic process
MDP0000122981	soluble starch synthase i	P	GO:0009987	cellular process
MDP0000122981	soluble starch synthase i	F	GO:0016740	transferase activity
MDP0000122981	soluble starch synthase i	C	GO:0009536	plastid
MDP0000122981	soluble starch synthase i	P	GO:0007165	signal transduction
MDP0000122981	soluble starch synthase i	P	GO:0006950	response to stress
MDP0000122981	soluble starch synthase i	P	GO:0009607	response to biotic stimulus
MDP0000122981	soluble starch synthase i	P	GO:0006091	generation of precursor metabolites and energy
MDP0000319787	dual specificity protein	F	GO:0016787	hydrolase activity
MDP0000319787	dual specificity protein	P	GO:0006464	cellular protein modification process
MDP0000319787	dual specificity protein	C	GO:0009536	plastid
MDP0000334963	glyoxysomal malate dehydrogenase	P	GO:0005975	carbohydrate metabolic process
MDP0000334963	glyoxysomal malate dehydrogenase	P	GO:0009987	cellular process
MDP0000334963	glyoxysomal malate dehydrogenase	F	GO:0003824	catalytic activity
MDP0000334963	glyoxysomal malate dehydrogenase	F	GO:0005488	binding
MDP0000334963	glyoxysomal malate dehydrogenase	P	GO:0008152	metabolic process
MDP0000334963	glyoxysomal malate dehydrogenase	P	GO:0009056	catabolic process
MDP0000334963	glyoxysomal malate dehydrogenase	P	GO:0006629	lipid metabolic process
MDP0000334963	glyoxysomal malate dehydrogenase	P	GO:0009058	biosynthetic process
MDP0000334963	glyoxysomal malate dehydrogenase	P	GO:0006091	generation of precursor metabolites and energy
MDP0000334963	glyoxysomal malate dehydrogenase	C	GO:0009536	plastid
MDP0000334963	glyoxysomal malate dehydrogenase	C	GO:0005777	peroxisome
MDP0000286457	protein	F	GO:0000166	nucleotide binding
MDP0000286457	protein	P	GO:0006464	cellular protein modification process
MDP0000286457	protein	F	GO:0016301	kinase activity
MDP0000286457	protein	N	GO:0006519
MDP0000663500	btb poz and math domain-containing protein 2-like	F	GO:0005515	protein binding
MDP0000663500	btb poz and math domain-containing protein 2-like	P	GO:0006950	response to stress
MDP0000663500	btb poz and math domain-containing protein 2-like	P	GO:0009628	response to abiotic stimulus
MDP0000663500	btb poz and math domain-containing protein 2-like	P	GO:0009987	cellular process
MDP0000663500	btb poz and math domain-containing protein 2-like	P	GO:0009991	response to extracellular stimulus
MDP0000663500	btb poz and math domain-containing protein 2-like	P	GO:0007154	cell communication
MDP0000663500	btb poz and math domain-containing protein 2-like	C	GO:0005634	nucleus
MDP0000470633	isocitrate dehydrogenase	F	GO:0000166	nucleotide binding
MDP0000470633	isocitrate dehydrogenase	F	GO:0005488	binding
MDP0000470633	isocitrate dehydrogenase	P	GO:0006091	generation of precursor metabolites and energy
MDP0000470633	isocitrate dehydrogenase	P	GO:0009056	catabolic process
MDP0000470633	isocitrate dehydrogenase	F	GO:0003824	catalytic activity
MDP0000470633	isocitrate dehydrogenase	C	GO:0009536	plastid
MDP0000470633	isocitrate dehydrogenase	P	GO:0008152	metabolic process
MDP0000470633	isocitrate dehydrogenase	P	GO:0009987	cellular process
MDP0000470633	isocitrate dehydrogenase	C	GO:0005739	mitochondrion
MDP0000668869	geranylgeranyl pyrophosphate synthase	F	GO:0005488	binding
MDP0000668869	geranylgeranyl pyrophosphate synthase	F	GO:0016740	transferase activity
MDP0000668869	geranylgeranyl pyrophosphate synthase	P	GO:0009058	biosynthetic process
MDP0000668869	geranylgeranyl pyrophosphate synthase	P	GO:0009987	cellular process
MDP0000668869	geranylgeranyl pyrophosphate synthase	P	GO:0006629	lipid metabolic process
MDP0000668869	geranylgeranyl pyrophosphate synthase	P	GO:0019748	secondary metabolic process
MDP0000668869	geranylgeranyl pyrophosphate synthase	C	GO:0009536	plastid
MDP0000668869	geranylgeranyl pyrophosphate synthase	P	GO:0008152	metabolic process
MDP0000668869	geranylgeranyl pyrophosphate synthase	F	GO:0003824	catalytic activity
MDP0000896804	protein	F	GO:0003824	catalytic activity
MDP0000896804	protein	C	GO:0009536	plastid
MDP0000896804	protein	P	GO:0006139	nucleobase-containing compound metabolic process
MDP0000896804	protein	F	GO:0003723	RNA binding
MDP0000896804	protein	P	GO:0016043	cellular component organization
MDP0000896804	protein	P	GO:0006412	translation
